# Supplementary material for: Downregulation of exhausted cytotoxic T cells in gene expression networks of multisystem inflammatory syndrome in children
Source: Nat Commun. 2021 Aug 11;12:4854. doi: 10.1038/s41467-021-24981-1 (PMC8357784; doi:10.1038/s41467-021-24981-1)
Supplement: Supplementary file 4 — Supplementary Data 1-21 [file 41467_2021_24981_MOESM4_ESM.zip]

Archive with 23 entries (21 files):
- 280943_2_data_set_5621765_q33pms/
- 280943_2_data_set_5621765_q33pms/DONE_SupplementaryDataFiles/
- 280943_2_data_set_5621765_q33pms/DONE_SupplementaryDataFiles/DONE_SupplementaryData01_Treatments.xlsx
- 280943_2_data_set_5621765_q33pms/DONE_SupplementaryDataFiles/DONE_SupplementaryData02_MISCSymptoms.xlsx
- 280943_2_data_set_5621765_q33pms/DONE_SupplementaryDataFiles/DONE_SupplementaryData03_Timeline.xlsx
- 280943_2_data_set_5621765_q33pms/DONE_SupplementaryDataFiles/DONE_SupplementaryData04_AgeSignatureGenes.xlsx
- 280943_2_data_set_5621765_q33pms/DONE_SupplementaryDataFiles/DONE_SupplementaryData05_CelltypeDeconvolution.xlsx
- 280943_2_data_set_5621765_q33pms/DONE_SupplementaryDataFiles/DONE_SupplementaryData06_DeconvolutionCorrelationToCBC.xlsx
- 280943_2_data_set_5621765_q33pms/DONE_SupplementaryDataFiles/DONE_SupplementaryData07_DifferentialExpressionTable.xlsx
- 280943_2_data_set_5621765_q33pms/DONE_SupplementaryDataFiles/DONE_SupplementaryData08_DESignatureGOEnrichment.xlsx
- 280943_2_data_set_5621765_q33pms/DONE_SupplementaryDataFiles/DONE_SupplementaryData09_CellTypeSignatureEnrichments.xlsx
- 280943_2_data_set_5621765_q33pms/DONE_SupplementaryDataFiles/DONE_SupplementaryData10_GOTermEnrichment.xlsx
- 280943_2_data_set_5621765_q33pms/DONE_SupplementaryDataFiles/DONE_SupplementaryData11_MSigDBC7TermEnrichment.xlsx
- 280943_2_data_set_5621765_q33pms/DONE_SupplementaryDataFiles/DONE_SupplementaryData12_MSigDBHallmarkTermEnrichment.xlsx
- 280943_2_data_set_5621765_q33pms/DONE_SupplementaryDataFiles/DONE_SupplementaryData13_AgeMatchedMISCEnrichments.xlsx
- 280943_2_data_set_5621765_q33pms/DONE_SupplementaryDataFiles/DONE_SupplementaryData14_DiffExpressionAgeMatch.xlsx
- 280943_2_data_set_5621765_q33pms/DONE_SupplementaryDataFiles/DONE_SupplementaryData15_DiseaseSignatureEnrichments.xlsx
- 280943_2_data_set_5621765_q33pms/DONE_SupplementaryDataFiles/DONE_SupplementaryData16_SkyblueCelltypeDissection.xlsx
- 280943_2_data_set_5621765_q33pms/DONE_SupplementaryDataFiles/DONE_SupplementaryData17_SkyblueNKTcellEnrichment.xlsx
- 280943_2_data_set_5621765_q33pms/DONE_SupplementaryDataFiles/DONE_SupplementaryData18_CyTOFCellFraction.xlsx
- 280943_2_data_set_5621765_q33pms/DONE_SupplementaryDataFiles/DONE_SupplementaryData19_CyTOFAbInfo.xlsx
- 280943_2_data_set_5621765_q33pms/DONE_SupplementaryDataFiles/DONE_SupplementaryData20_ModuleKeyDrivers.xlsx
- 280943_2_data_set_5621765_q33pms/DONE_SupplementaryDataFiles/DONE_SupplementaryData21_CoexpressionNetwork.xlsx
