# Supplementary material for: Downregulation of exhausted cytotoxic T cells in gene expression networks of multisystem inflammatory syndrome in children
Source: Nat Commun. 2021 Aug 11;12:4854. doi: 10.1038/s41467-021-24981-1 (PMC8357784; doi:10.1038/s41467-021-24981-1)
Supplement: Supplementary file 4 — Supplementary Data 1-21 [file 41467_2021_24981_MOESM4_ESM.zip › 280943_2_data_set_5621765_q33pms/DONE_SupplementaryDataFiles/DONE_SupplementaryData01_Treatments.xlsx]

## Sheet: Treatments
Treatments received prior to sample collection
	MIS-C									Pediatric COVID-19
	M1	M2	M3	M4	M5	M6	M7	M8		C1	C2	C3	C4	C5	C6	C7
IVIG	+	+	-	+	+	+	+	+		+	-	+	-	-	+	-
Tocilizumab	+	+	+	+	+	+	+	+		-	-	-	-	-	-	-
Anticoagulation	+	+	+	+	+	+	+	+		-	+	+	-	+	-	-
Pressors	+	+	-	-	-	-	-	+		-	-	-	-	-	-	-
Steroids	-	+	-	+	+	+	+	+		+	+	+	+	-	-	-
Antibiotics	+	+	+	+	+	+	+	+		+	+	+	-	+	+	-
O2	-	-	+	-	-	-	-	+		-	+	+	-	-	-	-
