# Supplementary material for: Downregulation of exhausted cytotoxic T cells in gene expression networks of multisystem inflammatory syndrome in children
Source: Nat Commun. 2021 Aug 11;12:4854. doi: 10.1038/s41467-021-24981-1 (PMC8357784; doi:10.1038/s41467-021-24981-1)
Supplement: Supplementary file 4 — Supplementary Data 1-21 [file 41467_2021_24981_MOESM4_ESM.zip › 280943_2_data_set_5621765_q33pms/DONE_SupplementaryDataFiles/DONE_SupplementaryData02_MISCSymptoms.xlsx]

## Sheet: MIS-C Symptoms
Checklist of MIS-C criteria
	M1	M2	M3	M4	M5	M6	M7	M8
Fever	+	+	+	+	+	+	+	+
Mucocutaneous	+	+	-	+	+	+	-	+
Hypotension	+	+	-	-	-	+	+	+
Cardiac	+	+	+	+	-	+	+	+
Coagulopathy	+	+	+	+	+	+	+	+
GI	+	+	+	+	+	+	+	+
Inflammatory markers	+	+	+	+	+	+	+	+
Ruled out other causes	+	+	+	+	+	+	+	+
