# Supplementary material for: Downregulation of exhausted cytotoxic T cells in gene expression networks of multisystem inflammatory syndrome in children
Source: Nat Commun. 2021 Aug 11;12:4854. doi: 10.1038/s41467-021-24981-1 (PMC8357784; doi:10.1038/s41467-021-24981-1)
Supplement: Supplementary file 4 — Supplementary Data 1-21 [file 41467_2021_24981_MOESM4_ESM.zip › 280943_2_data_set_5621765_q33pms/DONE_SupplementaryDataFiles/DONE_SupplementaryData03_Timeline.xlsx]

## Sheet: Timeline
		Study Day Details					Days since most recent SARS-CoV-2 PCR result				Days since most recent SARS-CoV-2 antibody result
		Study Day	Location	Visit Type	Clinical Status related to SARS-CoV-2		Positive	Negative	Status on Study Day		Positive	Status on Study Day
	C1	0	Clinic	Chemotherapy	Recovered from COVID-19		12	NA	Assumed positive		NA	Assumed Negative
		7	Clinic	Chemotherapy	Recovered from COVID-19		19	NA	Assumed positive		NA	Assumed Negative
		22	Clinic	Chemotherapy	Recovered from COVID-19		34	1	Confirmed negative		4	Confirmed Positive
	C2	0	Clinic	Follow-up	Recovered from COVID-19		28	0	Confirmed negative		18	Confirmed Positive
		0	Clinic	Follow-up	Recovered from COVID-19		28	0	Confirmed negative		18	Confirmed Positive
	C3	0	Hospital	Admission	Acute COVID-19		2	NA	Confirmed positive		NA	Assumed Negative
		7	Hospital	Admission	Acute COVID-19		9	NA	Confirmed positive		NA	Assumed Negative
		18	Clinic	Follow-up	Recovered from COVID-19		1	NA	Confirmed positive		NA	Assumed Negative
		24	Clinic	Follow-up	Recovered from COVID-19		0	NA	Confirmed positive		NA	Assumed Negative
	C4	0	Clinic	Follow-up	Mild COVID-19		0	NA	Confirmed positive		NA	Assumed Negative
		7	Clinic	Follow-up	Mild COVID-19		7	NA	Confirmed positive		NA	Assumed Negative
		15	Hospital	Chemotherapy	Mild COVID-19		1	NA	Confirmed positive		1	Confirmed Positive
		21	Clinic	Follow-up	Mild COVID-19		0	NA	Confirmed positive		7	Confirmed Positive
		29	Clinic	Follow-up	Recovered from COVID-19		8	1	Confirmed negative		15	Confirmed Positive
	C5	0	Clinic	Chemotherapy	Recovered		8	NA	Assumed positive		NA	Assumed Negative
		11	Clinic	Chemotherapy	Recovered		19	5	Confirmed negative		6	Confirmed Positive
	C6	0	Hospital	Admission	Recovered		8	NA	Assumed positive		NA	Assumed Negative
	C7	NA	Hospital	Admission	Asymptomatic SARS-CoV-2 infection		NA	NA	Assumed positive		NA	NA
	M1	0	Hospital	Admission	Acute MIS-C		NA	4	Confirmed negative		3	Confirmed Positive
	M2	0	Hospital	Admission	Acute MIS-C		NA	0	Confirmed negative		0	Confirmed Positive
	M3	0	Hospital	Admission	Acute MIS-C		NA	6	Confirmed negative		6	Confirmed Positive
	M4	0	Hospital	Admission	Acute MIS-C		2	NA	Assumed positive		3	Confirmed Positive
	M5	0	Hospital	Admission	Acute MIS-C vs. Acute COVID-19		2	NA	Assumed positive		2	Confirmed Positive
	M6	0	Hospital	Admission	Acute MIS-C		32	2	Confirmed negative		3	Confirmed Positive
	M7	0	Hospital	Admission	Acute MIS-C		NA	1	Confirmed negative		1	Confirmed Positive
	M8	0	Hospital	Admission	Acute MIS-C		NA	3	Confirmed negative		1	Confirmed Positive
