# Supplementary material for: Downregulation of exhausted cytotoxic T cells in gene expression networks of multisystem inflammatory syndrome in children
Source: Nat Commun. 2021 Aug 11;12:4854. doi: 10.1038/s41467-021-24981-1 (PMC8357784; doi:10.1038/s41467-021-24981-1)
Supplement: Supplementary file 4 — Supplementary Data 1-21 [file 41467_2021_24981_MOESM4_ESM.zip › 280943_2_data_set_5621765_q33pms/DONE_SupplementaryDataFiles/DONE_SupplementaryData04_AgeSignatureGenes.xlsx]

## Sheet: AgeSignatureGenes
Ensembl Gene.	Gene Name.
Genes	GeneName
ENSG00000076242	MLH1
ENSG00000258429	PDF
ENSG00000196655	TRAPPC4
ENSG00000264324	#N/A
ENSG00000276293	PIP4K2B
ENSG00000133597	ADCK2
ENSG00000198829	SUCNR1
ENSG00000163026	WDCP
ENSG00000198885	ITPRIPL1
ENSG00000100335	MIEF1
ENSG00000115350	POLE4
ENSG00000100353	EIF3D
ENSG00000010165	EEF1AKNMT
ENSG00000107581	EIF3A
ENSG00000161204	ABCF3
ENSG00000196652	ZKSCAN5
ENSG00000110108	TMEM109
ENSG00000213619	NDUFS3
ENSG00000276085	CCL3L3
ENSG00000183337	BCOR
ENSG00000170445	HARS1
ENSG00000185900	POMK
ENSG00000256861	#N/A
ENSG00000143179	UCK2
ENSG00000102241	HTATSF1
ENSG00000124160	NCOA5
ENSG00000113048	MRPS27
ENSG00000158526	TSR2
ENSG00000108592	FTSJ3
ENSG00000175334	BANF1
ENSG00000132467	UTP3
ENSG00000126698	DNAJC8
ENSG00000110063	DCPS
ENSG00000171603	CLSTN1
ENSG00000198793	MTOR
ENSG00000137124	ALDH1B1
ENSG00000172428	COPS9
ENSG00000077235	GTF3C1
ENSG00000274523	RCC1L
ENSG00000250479	CHCHD10
ENSG00000130803	ZNF317
ENSG00000227097	RPS28P7
ENSG00000006062	MAP3K14
ENSG00000131043	AAR2
ENSG00000101945	SUV39H1
ENSG00000167315	ACAA2
ENSG00000157895	C12ORF43
ENSG00000273143	#N/A
ENSG00000186575	NF2
ENSG00000240342	RPS2P5
ENSG00000149136	SSRP1
ENSG00000122140	MRPS2
ENSG00000160803	UBQLN4
ENSG00000272983	#N/A
ENSG00000185043	CIB1
ENSG00000272410	#N/A
ENSG00000084652	TXLNA
ENSG00000241360	PDXP
ENSG00000133321	PLAAT4
ENSG00000169105	CHST14
ENSG00000213625	LEPROT
ENSG00000145431	PDGFC
ENSG00000185803	SLC52A2
ENSG00000234424	#N/A
ENSG00000164845	FAM86FP
ENSG00000103415	HMOX2
ENSG00000157014	TATDN2
ENSG00000115568	ZNF142
ENSG00000215021	PHB2
ENSG00000149428	HYOU1
ENSG00000144445	KANSL1L
ENSG00000111667	USP5
ENSG00000263126	#N/A
ENSG00000110651	CD81
ENSG00000135446	CDK4
ENSG00000128228	SDF2L1
ENSG00000183684	ALYREF
ENSG00000023171	GRAMD1B
ENSG00000183763	TRAIP
ENSG00000167085	PHB
ENSG00000158941	CCAR2
ENSG00000259956	RBM15B
ENSG00000127191	TRAF2
ENSG00000166886	NAB2
ENSG00000285238	#N/A
ENSG00000253180	#N/A
ENSG00000063978	RNF4
ENSG00000117395	EBNA1BP2
ENSG00000109062	SLC9A3R1
ENSG00000173486	FKBP2
ENSG00000286264	#N/A
ENSG00000105364	MRPL4
ENSG00000034510	TMSB10
ENSG00000101444	AHCY
ENSG00000102908	NFAT5
ENSG00000189306	RRP7A
ENSG00000041988	THAP3
ENSG00000167515	TRAPPC2L
ENSG00000168101	NUDT16L1
ENSG00000155660	PDIA4
ENSG00000149679	CABLES2
ENSG00000100911	PSME2
ENSG00000242485	MRPL20
ENSG00000203799	CCDC162P
ENSG00000135392	DNAJC14
ENSG00000169989	TIGD4
ENSG00000174547	MRPL11
ENSG00000115207	GTF3C2
ENSG00000128626	MRPS12
ENSG00000268987	#N/A
ENSG00000207357	RNU6-2
ENSG00000173545	ZNF622
ENSG00000271913	#N/A
ENSG00000138592	USP8
ENSG00000146109	ABT1
ENSG00000256633	PDE2A-AS2
ENSG00000149480	MTA2
ENSG00000196367	TRRAP
ENSG00000161618	ALDH16A1
ENSG00000115241	PPM1G
ENSG00000111642	CHD4
ENSG00000277972	CISD3
ENSG00000186300	ZNF555
ENSG00000167633	KIR3DL1
ENSG00000168887	C2ORF68
ENSG00000152766	ANKRD22
ENSG00000257529	RPL36A-HNRNPH2
ENSG00000077157	PPP1R12B
ENSG00000167613	LAIR1
ENSG00000267364	#N/A
ENSG00000204791	SMPD5
ENSG00000204936	CD177
ENSG00000149575	SCN2B
ENSG00000269220	LINC00528
ENSG00000107951	MTPAP
ENSG00000233461	#N/A
ENSG00000136026	CKAP4
ENSG00000165416	SUGT1
ENSG00000198833	UBE2J1
ENSG00000182774	RPS17
ENSG00000205885	C1RL-AS1
ENSG00000090376	IRAK3
ENSG00000163220	S100A9
ENSG00000120217	CD274
ENSG00000152454	ZNF256
ENSG00000130638	ATXN10
ENSG00000236226	#N/A
ENSG00000260836	#N/A
ENSG00000077238	IL4R
ENSG00000139178	C1RL
ENSG00000134627	PIWIL4
ENSG00000174738	NR1D2
ENSG00000284803	#N/A
ENSG00000248592	STIMATE-MUSTN1
ENSG00000277856	#N/A
ENSG00000145375	SPATA5
ENSG00000185897	FFAR3
ENSG00000100906	NFKBIA
ENSG00000215417	MIR17HG
ENSG00000152804	HHEX
ENSG00000187231	SESTD1
ENSG00000240225	ZNF542P
ENSG00000188313	PLSCR1
ENSG00000187116	LILRA5
ENSG00000264343	NOTCH2NLA
ENSG00000188021	UBQLN2
ENSG00000172780	RAB43
ENSG00000204104	TRAF3IP1
ENSG00000249806	#N/A
ENSG00000230454	#N/A
ENSG00000023330	ALAS1
ENSG00000172578	KLHL6
ENSG00000186017	ZNF566
ENSG00000141012	GALNS
ENSG00000118503	TNFAIP3
ENSG00000084112	SSH1
ENSG00000050748	MAPK9
ENSG00000258701	LINC00638
ENSG00000146094	DOK3
ENSG00000186431	FCAR
ENSG00000213533	STIMATE
ENSG00000262333	HNRNPA1P16
ENSG00000228063	LYPLAL1-DT
ENSG00000174197	MGA
ENSG00000138772	ANXA3
ENSG00000168404	MLKL
ENSG00000240375	VPS26AP1
ENSG00000185115	NSMCE3
ENSG00000065600	PACC1
ENSG00000068305	MEF2A
ENSG00000242852	ZNF709
ENSG00000126749	EMG1
ENSG00000012779	ALOX5
ENSG00000104970	KIR3DX1
ENSG00000139083	ETV6
ENSG00000163171	CDC42EP3
ENSG00000070882	OSBPL3
ENSG00000162551	ALPL
ENSG00000239906	#N/A
ENSG00000183542	KLRC4
ENSG00000018280	SLC11A1
ENSG00000088179	PTPN4
ENSG00000135749	PCNX2
ENSG00000099139	PCSK5
ENSG00000170234	PWWP2A
ENSG00000119906	SLF2
ENSG00000225873	C3ORF86
ENSG00000158089	GALNT14
ENSG00000211862	TRAJ27
ENSG00000137103	TMEM8B
ENSG00000155307	SAMSN1
ENSG00000161921	CXCL16
ENSG00000158470	B4GALT5
ENSG00000197372	ZNF675
ENSG00000268734	#N/A
ENSG00000186767	SPIN4
ENSG00000284341	#N/A
ENSG00000135976	ANKRD36
ENSG00000155097	ATP6V1C1
ENSG00000145425	RPS3A
ENSG00000158825	CDA
ENSG00000123689	G0S2
ENSG00000196826	#N/A
ENSG00000162736	NCSTN
ENSG00000156735	BAG4
ENSG00000129465	RIPK3
ENSG00000138463	SLC49A4
ENSG00000170734	POLH
ENSG00000134571	MYBPC3
ENSG00000215790	SLC35E2A
ENSG00000182621	PLCB1
ENSG00000169016	E2F6
ENSG00000140563	MCTP2
ENSG00000168297	PXK
ENSG00000163958	ZDHHC19
ENSG00000279809	#N/A
ENSG00000130921	C12ORF65
ENSG00000211460	TSN
ENSG00000183762	KREMEN1
ENSG00000123360	PDE1B
ENSG00000123119	NECAB1
ENSG00000251301	LINC02384
ENSG00000115425	PECR
ENSG00000187554	TLR5
ENSG00000152818	UTRN
ENSG00000211696	TRGV8
ENSG00000172936	MYD88
ENSG00000179299	NSUN7
ENSG00000129103	SUMF2
ENSG00000161217	PCYT1A
ENSG00000183019	MCEMP1
ENSG00000085117	CD82
ENSG00000196352	CD55
ENSG00000274588	DGKK
ENSG00000079277	MKNK1
ENSG00000173726	TOMM20
ENSG00000188786	MTF1
ENSG00000224287	MSL3P1
ENSG00000254420	#N/A
ENSG00000072110	ACTN1
ENSG00000151914	DST
ENSG00000137869	CYP19A1
ENSG00000166275	BORCS7
ENSG00000144802	NFKBIZ
ENSG00000087157	PGS1
ENSG00000118263	KLF7
ENSG00000273361	#N/A
ENSG00000116984	MTR
ENSG00000157350	ST3GAL2
ENSG00000197714	ZNF460
ENSG00000139631	CSAD
ENSG00000232104	RFX3-AS1
ENSG00000278739	#N/A
ENSG00000135636	DYSF
ENSG00000054523	KIF1B
ENSG00000163568	AIM2
ENSG00000221995	TIAF1
ENSG00000135956	TMEM127
ENSG00000160180	TFF3
ENSG00000059804	SLC2A3
ENSG00000183172	SMDT1
ENSG00000183621	ZNF438
ENSG00000165879	FRAT1
ENSG00000148926	ADM
ENSG00000263809	#N/A
ENSG00000089053	ANAPC5
ENSG00000213809	KLRK1
ENSG00000113916	BCL6
ENSG00000196189	SEMA4A
ENSG00000211834	TRAJ57
ENSG00000005436	GCFC2
ENSG00000253284	#N/A
ENSG00000123338	NCKAP1L
ENSG00000257743	MGAM2
ENSG00000119535	CSF3R
ENSG00000196663	TECPR2
ENSG00000198216	CACNA1E
ENSG00000223546	LINC00630
ENSG00000235750	KIAA0040
ENSG00000164111	ANXA5
ENSG00000249307	LINC01088
ENSG00000251661	#N/A
ENSG00000170525	PFKFB3
ENSG00000237781	ADAMTSL4-AS2
ENSG00000145708	CRHBP
ENSG00000171236	LRG1
ENSG00000089169	RPH3A
ENSG00000226862	#N/A
ENSG00000174021	GNG5
ENSG00000273611	ZNHIT3
ENSG00000077984	CST7
ENSG00000118620	ZNF430
ENSG00000284461	#N/A
ENSG00000145293	ENOPH1
ENSG00000213443	NPM1P7
ENSG00000135503	ACVR1B
ENSG00000162946	DISC1
ENSG00000136689	IL1RN
ENSG00000183091	NEB
ENSG00000088833	NSFL1C
ENSG00000123610	TNFAIP6
ENSG00000276234	TADA2A
ENSG00000115590	IL1R2
ENSG00000130844	ZNF331
ENSG00000179965	ZNF771
ENSG00000117360	PRPF3
ENSG00000008988	RPS20
ENSG00000079385	CEACAM1
ENSG00000154710	RABGEF1
ENSG00000283782	#N/A
ENSG00000133706	LARS1
ENSG00000033867	SLC4A7
ENSG00000119669	IRF2BPL
ENSG00000135404	CD63
ENSG00000166411	IDH3A
ENSG00000231160	KLF3-AS1
ENSG00000143947	RPS27A
ENSG00000243335	KCTD7
ENSG00000116991	SIPA1L2
ENSG00000143546	S100A8
ENSG00000113749	HRH2
ENSG00000137714	FDX1
ENSG00000008516	MMP25
ENSG00000134077	THUMPD3
ENSG00000114491	UMPS
ENSG00000137767	SQOR
ENSG00000107625	DDX50
ENSG00000230470	#N/A
ENSG00000106070	GRB10
ENSG00000267041	ZNF850
ENSG00000225217	HSPA7
ENSG00000266173	STRADA
ENSG00000185219	ZNF445
ENSG00000054392	HHAT
ENSG00000273454	#N/A
ENSG00000139620	KANSL2
ENSG00000173334	TRIB1
ENSG00000182885	ADGRG3
ENSG00000204681	GABBR1
ENSG00000130024	PHF10
ENSG00000165392	WRN
ENSG00000134193	REG4
ENSG00000158887	MPZ
ENSG00000135424	ITGA7
ENSG00000267764	#N/A
ENSG00000121892	PDS5A
ENSG00000147202	DIAPH2
ENSG00000214756	CSKMT
ENSG00000183208	GDPGP1
ENSG00000285967	#N/A
ENSG00000176871	WSB2
ENSG00000163191	S100A11
ENSG00000223466	LINC01825
ENSG00000126261	UBA2
ENSG00000198019	FCGR1B
ENSG00000109466	KLHL2
ENSG00000166527	CLEC4D
ENSG00000135365	PHF21A
ENSG00000136891	TEX10
ENSG00000075785	RAB7A
ENSG00000163682	RPL9
ENSG00000138623	SEMA7A
ENSG00000169896	ITGAM
ENSG00000146828	SLC12A9
ENSG00000135932	CAB39
ENSG00000211867	TRAJ22
ENSG00000123836	PFKFB2
ENSG00000090339	ICAM1
ENSG00000197756	RPL37A
ENSG00000100393	EP300
ENSG00000214338	SOGA3
ENSG00000196358	NTNG2
ENSG00000180712	LINC02363
ENSG00000148450	MSRB2
ENSG00000225774	SIRPAP1
ENSG00000168824	NSG1
ENSG00000123643	SLC36A1
ENSG00000151694	ADAM17
ENSG00000283398	#N/A
ENSG00000112996	MRPS30
ENSG00000107672	NSMCE4A
ENSG00000044446	PHKA2
ENSG00000231365	WARS2-AS1
ENSG00000249437	NAIP
ENSG00000273173	SNURF
ENSG00000133114	GPALPP1
ENSG00000142920	AZIN2
ENSG00000170439	METTL7B
ENSG00000110002	VWA5A
ENSG00000140678	ITGAX
ENSG00000234072	#N/A
ENSG00000186468	RPS23
ENSG00000254288	#N/A
ENSG00000162402	USP24
ENSG00000175054	ATR
ENSG00000268895	A1BG-AS1
ENSG00000198298	ZNF485
ENSG00000100376	FAM118A
ENSG00000219409	#N/A
ENSG00000249485	RBBP4P1
ENSG00000173208	ABCD2
ENSG00000266222	#N/A
ENSG00000214265	#N/A
ENSG00000137331	IER3
ENSG00000153896	ZNF599
ENSG00000164741	DLC1
ENSG00000229852	#N/A
ENSG00000225093	RPL3P7
ENSG00000223525	RABGAP1L-IT1
ENSG00000183496	MEX3B
ENSG00000174944	P2RY14
ENSG00000111530	CAND1
ENSG00000182670	TTC3
ENSG00000108405	P2RX1
ENSG00000143226	FCGR2A
ENSG00000281571	#N/A
ENSG00000084733	RAB10
ENSG00000167105	TMEM92
ENSG00000069399	BCL3
ENSG00000125538	IL1B
ENSG00000083099	LYRM2
ENSG00000197647	ZNF433
ENSG00000130202	NECTIN2
ENSG00000185065	#N/A
ENSG00000127184	COX7C
ENSG00000185104	FAF1
ENSG00000101391	CDK5RAP1
ENSG00000162949	CAPN13
ENSG00000116774	OLFML3
ENSG00000133872	SARAF
ENSG00000183160	TMEM119
ENSG00000204954	C12ORF73
ENSG00000214456	PLIN5
ENSG00000111196	MAGOHB
ENSG00000215769	ARHGAP27P1-BPTFP1-KPNA2P3
ENSG00000136866	ZFP37
ENSG00000220785	MTMR9LP
ENSG00000047230	CTPS2
ENSG00000271581	#N/A
ENSG00000212126	TAS2R50
ENSG00000117020	AKT3
ENSG00000109118	PHF12
ENSG00000147874	HAUS6
ENSG00000131018	SYNE1
ENSG00000131236	CAP1
ENSG00000146592	CREB5
ENSG00000138443	ABI2
ENSG00000163959	SLC51A
ENSG00000243406	MRPS31P5
ENSG00000168615	ADAM9
ENSG00000177600	RPLP2
ENSG00000075539	FRYL
ENSG00000138442	WDR12
ENSG00000232593	KANTR
ENSG00000135905	DOCK10
ENSG00000250021	ARPIN-AP3S2
ENSG00000188917	TRMT2B
ENSG00000119686	FLVCR2
ENSG00000197558	SSPOP
ENSG00000211856	TRAJ33
ENSG00000111962	UST
ENSG00000168795	ZBTB5
ENSG00000108861	DUSP3
ENSG00000215146	#N/A
ENSG00000137168	PPIL1
ENSG00000204577	LILRB3
ENSG00000224316	GTF2IP5
ENSG00000153283	CD96
ENSG00000251634	NAIPP4
ENSG00000125505	MBOAT7
ENSG00000204977	TRIM13
ENSG00000096060	FKBP5
ENSG00000134294	SLC38A2
ENSG00000128739	SNRPN
ENSG00000261366	MANEA-DT
ENSG00000163932	PRKCD
ENSG00000071082	RPL31
ENSG00000167202	TBC1D2B
ENSG00000249141	#N/A
ENSG00000163606	CD200R1
ENSG00000164163	ABCE1
ENSG00000121060	TRIM25
ENSG00000167208	SNX20
ENSG00000184083	FAM120C
ENSG00000103005	USB1
ENSG00000265531	FCGR1CP
ENSG00000089159	PXN
ENSG00000266904	LINC00663
ENSG00000178105	DDX10
ENSG00000111785	RIC8B
ENSG00000249096	LINC02362
ENSG00000231123	SPATA20P1
ENSG00000278540	ACACA
ENSG00000120709	FAM53C
ENSG00000208017	MIR140
ENSG00000269890	#N/A
ENSG00000124588	NQO2
ENSG00000138111	MFSD13A
ENSG00000283515	#N/A
ENSG00000165195	PIGA
ENSG00000170858	LILRP2
ENSG00000279557	#N/A
ENSG00000134419	RPS15A
ENSG00000185252	ZNF74
ENSG00000153094	BCL2L11
ENSG00000150337	FCGR1A
ENSG00000198053	SIRPA
ENSG00000107929	LARP4B
ENSG00000153234	NR4A2
ENSG00000213903	LTB4R
ENSG00000152404	CWF19L2
ENSG00000101384	JAG1
ENSG00000073849	ST6GAL1
ENSG00000151465	CDC123
ENSG00000154127	UBASH3B
ENSG00000070526	ST6GALNAC1
ENSG00000113368	LMNB1
ENSG00000099377	HSD3B7
ENSG00000135316	SYNCRIP
ENSG00000132259	CNGA4
ENSG00000285082	#N/A
ENSG00000273160	#N/A
ENSG00000124571	XPO5
ENSG00000198604	BAZ1A
ENSG00000109943	CRTAM
ENSG00000159063	ALG8
ENSG00000198353	HOXC4
ENSG00000284952	#N/A
ENSG00000007392	LUC7L
ENSG00000173145	NOC3L
ENSG00000156482	RPL30
ENSG00000204634	TBC1D8
ENSG00000078967	UBE2D4
ENSG00000105639	JAK3
ENSG00000257303	#N/A
ENSG00000169857	AVEN
ENSG00000164659	ELAPOR2
ENSG00000119514	GALNT12
ENSG00000269893	SNHG8
ENSG00000119408	NEK6
ENSG00000286029	#N/A
ENSG00000068976	PYGM
ENSG00000153815	CMIP
ENSG00000264773	#N/A
ENSG00000119684	MLH3
ENSG00000129450	SIGLEC9
ENSG00000227032	RPS2P36
ENSG00000116793	PHTF1
ENSG00000249138	#N/A
ENSG00000259562	#N/A
ENSG00000138095	LRPPRC
ENSG00000100055	CYTH4
ENSG00000184557	SOCS3
ENSG00000185201	IFITM2
ENSG00000124785	NRN1
ENSG00000199872	RNU6-942P
ENSG00000148737	TCF7L2
ENSG00000145555	MYO10
ENSG00000079739	PGM1
ENSG00000162496	DHRS3
ENSG00000118181	RPS25
ENSG00000161021	MAML1
ENSG00000143549	TPM3
ENSG00000132470	ITGB4
ENSG00000138674	SEC31A
ENSG00000121297	TSHZ3
ENSG00000271522	#N/A
ENSG00000124713	GNMT
ENSG00000157800	SLC37A3
ENSG00000124374	PAIP2B
ENSG00000204839	MROH6
ENSG00000121989	ACVR2A
ENSG00000280987	#N/A
ENSG00000230082	PRRT3-AS1
ENSG00000133805	AMPD3
ENSG00000266980	#N/A
ENSG00000285744	#N/A
ENSG00000101336	HCK
ENSG00000188037	CLCN1
ENSG00000222112	RN7SKP16
ENSG00000128383	APOBEC3A
ENSG00000197162	ZNF785
ENSG00000106560	GIMAP2
ENSG00000102743	SLC25A15
ENSG00000270681	#N/A
ENSG00000081386	ZNF510
ENSG00000281958	TRBJ1-4
ENSG00000186470	BTN3A2
ENSG00000185010	F8
ENSG00000282572	#N/A
ENSG00000100926	TM9SF1
ENSG00000008869	HEATR5B
ENSG00000049449	RCN1
ENSG00000243273	#N/A
ENSG00000248714	#N/A
ENSG00000172594	SMPDL3A
ENSG00000255423	EBLN2
ENSG00000275895	U2AF1L5
ENSG00000269044	#N/A
ENSG00000272156	#N/A
ENSG00000197958	RPL12
ENSG00000198832	SELENOM
ENSG00000163823	CCR1
ENSG00000116830	TTF2
ENSG00000130559	CAMSAP1
ENSG00000254556	#N/A
ENSG00000130347	RTN4IP1
ENSG00000285774	#N/A
ENSG00000205339	IPO7
ENSG00000168610	STAT3
ENSG00000221303	SNORA79
ENSG00000213172	#N/A
ENSG00000124782	RREB1
ENSG00000130935	NOL11
ENSG00000241529	RN7SL767P
ENSG00000170502	NUDT9
ENSG00000170917	NUDT6
ENSG00000284154	#N/A
ENSG00000203999	LINC01270
ENSG00000105750	ZNF85
ENSG00000141497	ZMYND15
ENSG00000108352	RAPGEFL1
ENSG00000258355	#N/A
ENSG00000234389	#N/A
ENSG00000222009	BTBD19
ENSG00000124224	PPP4R1L
ENSG00000140859	KIFC3
ENSG00000282499	TRBV25-1
ENSG00000147224	PRPS1
ENSG00000100600	LGMN
ENSG00000163754	GYG1
ENSG00000166979	EVA1C
ENSG00000272741	#N/A
ENSG00000144713	RPL32
ENSG00000198093	ZNF649
ENSG00000109320	NFKB1
ENSG00000123838	C4BPA
ENSG00000269955	FMC1-LUC7L2
ENSG00000279555	#N/A
ENSG00000104714	ERICH1
ENSG00000204528	PSORS1C3
ENSG00000184719	RNLS
ENSG00000236901	MIR600HG
ENSG00000133056	PIK3C2B
ENSG00000167535	CACNB3
ENSG00000124788	ATXN1
ENSG00000167207	NOD2
ENSG00000118058	KMT2A
ENSG00000086289	EPDR1
ENSG00000159459	UBR1
ENSG00000176834	VSIG10
ENSG00000132570	PCBD2
ENSG00000176401	EID2B
ENSG00000198590	C3ORF35
ENSG00000100311	PDGFB
ENSG00000067064	IDI1
ENSG00000268615	#N/A
ENSG00000179082	C9ORF106
ENSG00000171824	EXOSC10
ENSG00000232533	#N/A
ENSG00000120948	TARDBP
ENSG00000089505	CMTM1
ENSG00000226124	FTCDNL1
ENSG00000102010	BMX
ENSG00000125821	DTD1
ENSG00000179195	ZNF664
ENSG00000167074	TEF
ENSG00000164088	PPM1M
ENSG00000285991	#N/A
ENSG00000140718	FTO
ENSG00000184178	SCFD2
ENSG00000164713	BRI3
ENSG00000111845	PAK1IP1
ENSG00000280832	GSEC
ENSG00000267074	#N/A
ENSG00000227678	#N/A
ENSG00000118156	ZNF541
ENSG00000188215	DCUN1D3
ENSG00000152240	HAUS1
ENSG00000204271	SPIN3
ENSG00000155324	GRAMD2B
ENSG00000279873	LINC01126
ENSG00000102144	PGK1
ENSG00000079150	FKBP7
ENSG00000137822	TUBGCP4
ENSG00000148842	CNNM2
ENSG00000015479	MATR3
ENSG00000101084	RAB5IF
ENSG00000277072	STAG3L2
ENSG00000172554	SNTG2
ENSG00000270210	#N/A
ENSG00000150403	TMCO3
ENSG00000184371	CSF1
ENSG00000235271	#N/A
ENSG00000234473	ZNF101P2
ENSG00000087995	METTL2A
ENSG00000213722	DDAH2
ENSG00000133812	SBF2
ENSG00000106049	HIBADH
ENSG00000140839	CLEC18B
ENSG00000176171	BNIP3
ENSG00000207280	SNORD20
ENSG00000241058	NSUN6
ENSG00000137757	CASP5
ENSG00000267309	#N/A
ENSG00000167608	TMC4
ENSG00000275131	#N/A
ENSG00000224067	#N/A
ENSG00000231770	TMEM44-AS1
ENSG00000260528	FAM157C
ENSG00000112167	SAYSD1
ENSG00000234851	RPL23AP42
ENSG00000154589	LY96
ENSG00000085982	USP40
ENSG00000260625	#N/A
ENSG00000138614	INTS14
ENSG00000120129	DUSP1
ENSG00000265479	DTX2P1-UPK3BP1-PMS2P11
ENSG00000141127	PRPSAP2
ENSG00000102910	LONP2
ENSG00000092758	COL9A3
ENSG00000262001	DLGAP1-AS2
ENSG00000183918	SH2D1A
ENSG00000230487	PSMG3-AS1
ENSG00000247796	#N/A
ENSG00000144580	CNOT9
ENSG00000234788	HSPA8P3
ENSG00000153976	HS3ST3A1
ENSG00000100916	BRMS1L
ENSG00000245958	#N/A
ENSG00000101474	APMAP
ENSG00000226721	EEF1DP2
ENSG00000240669	#N/A
ENSG00000104375	STK3
ENSG00000204396	VWA7
ENSG00000183813	CCR4
ENSG00000265123	RN7SL200P
ENSG00000139531	SUOX
ENSG00000237188	#N/A
ENSG00000148110	MFSD14B
ENSG00000238705	MIR1976
ENSG00000204054	LINC00963
ENSG00000231412	#N/A
ENSG00000105707	HPN
ENSG00000058799	YIPF1
ENSG00000167123	CERCAM
ENSG00000165685	TMEM52B
ENSG00000239014	SNORD108
ENSG00000025156	HSF2
ENSG00000140367	UBE2Q2
ENSG00000156414	TDRD9
ENSG00000186204	CYP4F12
ENSG00000042832	TG
ENSG00000235192	#N/A
ENSG00000165060	FXN
ENSG00000124496	TRERF1
ENSG00000215196	BASP1-AS1
ENSG00000163468	CCT3
ENSG00000188649	CC2D2B
ENSG00000174469	CNTNAP2
ENSG00000153015	CWC27
ENSG00000260316	#N/A
ENSG00000167680	SEMA6B
ENSG00000239763	#N/A
ENSG00000126251	GPR42
ENSG00000092036	HAUS4
ENSG00000102921	N4BP1
ENSG00000204933	CD177P1
ENSG00000105376	ICAM5
ENSG00000147231	RADX
ENSG00000178229	ZNF543
ENSG00000223799	IL10RB-DT
ENSG00000012171	SEMA3B
ENSG00000158525	CPA5
ENSG00000110080	ST3GAL4
ENSG00000248693	LINC02100
ENSG00000284697	#N/A
ENSG00000258677	#N/A
ENSG00000171861	MRM3
ENSG00000280407	#N/A
ENSG00000274536	MIR223HG
ENSG00000059588	TARBP1
ENSG00000150637	CD226
ENSG00000263647	BPTFP1
ENSG00000168872	DDX19A
ENSG00000156261	CCT8
ENSG00000221882	OR3A2
ENSG00000251136	#N/A
ENSG00000180537	RNF182
ENSG00000167065	DUSP18
ENSG00000187553	CYP26C1
ENSG00000079215	SLC1A3
ENSG00000114416	FXR1
ENSG00000166743	ACSM1
ENSG00000064933	PMS1
ENSG00000144655	CSRNP1
ENSG00000184451	CCR10
ENSG00000169083	AR
ENSG00000130449	ZSWIM6
ENSG00000168310	IRF2
ENSG00000251600	#N/A
ENSG00000121742	GJB6
ENSG00000158793	NIT1
ENSG00000241860	#N/A
ENSG00000198589	LRBA
ENSG00000266088	#N/A
ENSG00000230295	GTF2IP23
ENSG00000235119	#N/A
ENSG00000228037	#N/A
ENSG00000227081	#N/A
ENSG00000261474	#N/A
ENSG00000134070	IRAK2
ENSG00000178996	SNX18
ENSG00000123415	SMUG1
ENSG00000236785	SDR42E1P5
ENSG00000254826	#N/A
ENSG00000137752	CASP1
ENSG00000036448	MYOM2
ENSG00000205085	FAM71F2
ENSG00000125944	HNRNPR
ENSG00000111729	CLEC4A
ENSG00000242583	KMT5AP3
ENSG00000272787	#N/A
ENSG00000100938	GMPR2
ENSG00000211845	TRAJ44
ENSG00000211753	TRBV28
ENSG00000144741	SLC25A26
ENSG00000172426	RSPH9
ENSG00000185361	TNFAIP8L1
ENSG00000199121	MIR26B
ENSG00000273183	#N/A
ENSG00000151012	SLC7A11
ENSG00000001461	NIPAL3
ENSG00000183475	ASB7
ENSG00000286044	#N/A
ENSG00000254649	#N/A
ENSG00000180817	PPA1
ENSG00000214021	TTLL3
ENSG00000196954	CASP4
ENSG00000184005	ST6GALNAC3
ENSG00000180385	EMC3-AS1
ENSG00000129038	LOXL1
ENSG00000204599	TRIM39
ENSG00000184402	SS18L1
ENSG00000121895	TMEM156
ENSG00000095203	EPB41L4B
ENSG00000131370	SH3BP5
ENSG00000129682	FGF13
ENSG00000256628	ZBTB11-AS1
ENSG00000167549	CORO6
ENSG00000225783	MIAT
ENSG00000074276	CDHR2
ENSG00000145911	N4BP3
ENSG00000281106	TMEM272
ENSG00000182197	EXT1
ENSG00000104447	TRPS1
ENSG00000007944	MYLIP
ENSG00000260081	#N/A
ENSG00000266401	#N/A
ENSG00000269793	ZIM2-AS1
ENSG00000130413	STK33
ENSG00000230539	AOAH-IT1
ENSG00000269821	KCNQ1OT1
ENSG00000233431	LINC02596
ENSG00000255398	HCAR3
ENSG00000117593	DARS2
ENSG00000267757	EML2-AS1
ENSG00000150995	ITPR1
ENSG00000276747	PADI6
ENSG00000256589	ENPP7P5
ENSG00000277255	#N/A
ENSG00000211725	TRBV5-5
ENSG00000259781	HMGB1P6
ENSG00000053108	FSTL4
ENSG00000280136	#N/A
ENSG00000168661	ZNF30
ENSG00000204531	POU5F1
ENSG00000233355	CHRM3-AS2
ENSG00000119041	GTF3C3
ENSG00000272469	RN7SL760P
ENSG00000248483	POU5F2
ENSG00000172965	MIR4435-2HG
ENSG00000225793	TMEM30A-DT
ENSG00000156886	ITGAD
ENSG00000279400	#N/A
ENSG00000278090	LUNAR1
ENSG00000254444	#N/A
ENSG00000103723	AP3B2
ENSG00000280543	ASAP1-IT2
ENSG00000087903	RFX2
ENSG00000264659	#N/A
ENSG00000186566	GPATCH8
ENSG00000125170	DOK4
ENSG00000115607	IL18RAP
ENSG00000148399	DPH7
ENSG00000133460	SLC2A11
ENSG00000240966	RN7SL681P
ENSG00000059769	DNAJC25
ENSG00000230492	#N/A
ENSG00000164708	PGAM2
ENSG00000214293	APTR
ENSG00000130222	GADD45G
ENSG00000023839	ABCC2
ENSG00000266970	#N/A
ENSG00000283208	#N/A
ENSG00000173578	XCR1
ENSG00000133657	ATP13A3
ENSG00000279191	#N/A
ENSG00000005471	ABCB4
ENSG00000274300	#N/A
ENSG00000180964	TCEAL8
ENSG00000233902	#N/A
ENSG00000271788	#N/A
ENSG00000251230	MIR3945HG
ENSG00000134198	TSPAN2
ENSG00000280587	LINC01348
ENSG00000225940	C5ORF67
ENSG00000260571	BNIP3P5
ENSG00000233885	YEATS2-AS1
ENSG00000146197	SCUBE3
ENSG00000233762	RPS15P4
ENSG00000229417	NPM1P25
ENSG00000204345	CD300LD
ENSG00000136754	ABI1
ENSG00000168779	SHOX2
ENSG00000243181	#N/A
ENSG00000234694	#N/A
ENSG00000119328	ABITRAM
ENSG00000228218	ATF4P3
ENSG00000230979	#N/A
ENSG00000197646	PDCD1LG2
ENSG00000175606	TMEM70
ENSG00000157335	CLEC18C
ENSG00000173530	TNFRSF10D
ENSG00000156875	MFSD14A
ENSG00000255050	#N/A
ENSG00000231090	MIR4422HG
ENSG00000102316	MAGED2
ENSG00000285230	RALY-AS1
ENSG00000227698	#N/A
ENSG00000248863	#N/A
ENSG00000102098	SCML2
ENSG00000212498	SNORD86
ENSG00000182324	KCNJ14
ENSG00000166770	ZNF667-AS1
ENSG00000110218	PANX1
ENSG00000102738	MRPS31
ENSG00000240889	NDUFB2-AS1
ENSG00000182584	ACTL10
ENSG00000272540	#N/A
ENSG00000205763	RP9P
ENSG00000178217	SH2D4B
ENSG00000236525	#N/A
ENSG00000184113	CLDN5
ENSG00000233806	LINC01237
ENSG00000182057	OGFRP1
ENSG00000228696	ARL17B
ENSG00000117528	ABCD3
ENSG00000255857	PXN-AS1
ENSG00000174483	BBS1
ENSG00000274525	#N/A
ENSG00000109756	RAPGEF2
ENSG00000174945	AMZ1
ENSG00000105497	ZNF175
ENSG00000165555	NOXRED1
ENSG00000103042	SLC38A7
ENSG00000283829	#N/A
ENSG00000159216	RUNX1
ENSG00000134440	NARS1
ENSG00000164808	SPIDR
ENSG00000144674	GOLGA4
ENSG00000224914	LINC00863
ENSG00000074219	TEAD2
ENSG00000137101	CD72
ENSG00000137474	MYO7A
ENSG00000162543	UBXN10
ENSG00000280287	#N/A
ENSG00000113520	IL4
ENSG00000100271	TTLL1
ENSG00000132613	MTSS2
ENSG00000170522	ELOVL6
ENSG00000073614	KDM5A
ENSG00000213213	CCDC183
ENSG00000142867	BCL10
ENSG00000264522	OTUD7B
ENSG00000169375	SIN3A
ENSG00000237065	NANOGP4
ENSG00000070756	PABPC1
ENSG00000285625	#N/A
ENSG00000244045	TMEM199
ENSG00000103353	UBFD1
ENSG00000101247	NDUFAF5
ENSG00000129675	ARHGEF6
ENSG00000200243	RN7SKP79
ENSG00000230071	RPL4P6
ENSG00000257524	#N/A
ENSG00000152785	BMP3
ENSG00000233757	#N/A
ENSG00000206910	SNORA29
ENSG00000211655	IGLV1-36
ENSG00000101557	USP14
ENSG00000182389	CACNB4
ENSG00000210154	MT-TD
ENSG00000240024	LINC00888
ENSG00000276612	#N/A
ENSG00000123728	RAP2C
ENSG00000285827	#N/A
ENSG00000166167	BTRC
ENSG00000225342	LRRK2-DT
ENSG00000011143	MKS1
ENSG00000144647	POMGNT2
ENSG00000100209	HSCB
ENSG00000075089	ACTR6
ENSG00000185340	GAS2L1
ENSG00000284535	#N/A
ENSG00000198382	UVRAG
ENSG00000262633	#N/A
ENSG00000166200	COPS2
ENSG00000174123	TLR10
ENSG00000188243	COMMD6
ENSG00000099889	ARVCF
ENSG00000143222	UFC1
ENSG00000204172	AGAP9
ENSG00000262636	#N/A
ENSG00000165775	FUNDC2
ENSG00000091127	PUS7
ENSG00000281938	#N/A
ENSG00000066027	PPP2R5A
ENSG00000204152	TIMM23B
ENSG00000136940	PDCL
ENSG00000101017	CD40
ENSG00000152518	ZFP36L2
ENSG00000233746	LINC00656
ENSG00000275674	#N/A
ENSG00000137571	SLCO5A1
ENSG00000157510	AFAP1L1
ENSG00000177479	ARIH2
ENSG00000280159	#N/A
ENSG00000127720	METTL25
ENSG00000254791	FAR1-IT1
ENSG00000113643	RARS1
ENSG00000265241	RBM8A
ENSG00000228363	#N/A
ENSG00000186642	PDE2A
ENSG00000258653	#N/A
ENSG00000285725	#N/A
ENSG00000266270	#N/A
ENSG00000140682	TGFB1I1
ENSG00000181004	BBS12
ENSG00000170248	PDCD6IP
ENSG00000119689	DLST
ENSG00000264610	#N/A
ENSG00000177463	NR2C2
ENSG00000145244	CORIN
ENSG00000205927	OLIG2
ENSG00000164823	OSGIN2
ENSG00000180979	LRRC57
ENSG00000176714	CCDC121
ENSG00000102554	KLF5
ENSG00000155008	APOOL
ENSG00000128923	MINDY2
ENSG00000111846	GCNT2
ENSG00000140265	ZSCAN29
ENSG00000141219	C17ORF80
ENSG00000181873	IBA57
ENSG00000109083	IFT20
ENSG00000144959	NCEH1
ENSG00000109586	GALNT7
ENSG00000244509	APOBEC3C
ENSG00000204310	AGPAT1
ENSG00000114346	ECT2
ENSG00000131848	ZSCAN5A
ENSG00000232112	TMA7
ENSG00000234617	SNRK-AS1
ENSG00000125450	NUP85
ENSG00000180071	ANKRD18A
ENSG00000146674	IGFBP3
ENSG00000139921	TMX1
ENSG00000095739	BAMBI
ENSG00000077684	JADE1
ENSG00000108406	DHX40
ENSG00000004809	SLC22A16
ENSG00000244255	#N/A
ENSG00000232818	RPS2P32
ENSG00000140694	PARN
ENSG00000059691	GATB
ENSG00000143751	SDE2
ENSG00000284324	#N/A
ENSG00000168301	KCTD6
ENSG00000163053	SLC16A14
ENSG00000164342	TLR3
ENSG00000172057	ORMDL3
ENSG00000133943	DGLUCY
ENSG00000284172	#N/A
ENSG00000166526	ZNF3
ENSG00000158104	HPD
ENSG00000163170	BOLA3
ENSG00000276231	PIK3R6
ENSG00000081320	STK17B
ENSG00000213901	SLC23A3
ENSG00000274471	#N/A
ENSG00000135722	FBXL8
ENSG00000174384	PMS2P6
ENSG00000103056	SMPD3
ENSG00000185220	PGBD2
ENSG00000168350	DEGS2
ENSG00000259431	THTPA
ENSG00000273472	#N/A
ENSG00000228544	CCDC183-AS1
ENSG00000006607	FARP2
ENSG00000169499	PLEKHA2
ENSG00000125977	EIF2S2
ENSG00000258559	#N/A
ENSG00000183576	SETD3
ENSG00000120519	SLC10A7
ENSG00000106263	EIF3B
ENSG00000166822	TMEM170A
ENSG00000007312	CD79B
ENSG00000186310	NAP1L3
ENSG00000158555	GDPD5
ENSG00000189171	S100A13
ENSG00000223891	OSER1-DT
ENSG00000134602	STK26
ENSG00000127990	SGCE
ENSG00000185753	CXORF38
ENSG00000166478	ZNF143
ENSG00000283842	#N/A
ENSG00000153922	CHD1
ENSG00000259891	#N/A
ENSG00000127838	PNKD
ENSG00000260549	MT1L
ENSG00000152193	OBI1
ENSG00000198947	DMD
ENSG00000172367	PDZD3
ENSG00000223509	#N/A
ENSG00000184588	PDE4B
ENSG00000141179	PCTP
ENSG00000151065	DCP1B
ENSG00000229106	BTBD6P1
ENSG00000221643	SNORA77
ENSG00000272030	#N/A
ENSG00000130508	PXDN
ENSG00000268240	#N/A
ENSG00000141933	TPGS1
ENSG00000273062	#N/A
ENSG00000183444	OR7E38P
ENSG00000188994	ZNF292
ENSG00000244687	UBE2V1
ENSG00000164649	CDCA7L
ENSG00000173276	ZBTB21
ENSG00000182180	MRPS16
ENSG00000062650	WAPL
ENSG00000089682	RBM41
ENSG00000284906	#N/A
ENSG00000027847	B4GALT7
ENSG00000143324	XPR1
ENSG00000153201	RANBP2
ENSG00000119725	ZNF410
ENSG00000065413	ANKRD44
ENSG00000133247	KMT5C
ENSG00000224875	EML4-AS1
ENSG00000172403	SYNPO2
ENSG00000196437	ZNF569
ENSG00000276791	#N/A
ENSG00000285920	#N/A
ENSG00000164944	VIRMA
ENSG00000234208	#N/A
ENSG00000070961	ATP2B1
ENSG00000106554	CHCHD3
ENSG00000261335	#N/A
ENSG00000170191	NANP
ENSG00000139826	ABHD13
ENSG00000213231	TCL1B
ENSG00000135452	TSPAN31
ENSG00000139197	PEX5
ENSG00000150672	DLG2
ENSG00000119943	PYROXD2
ENSG00000196152	ZNF79
ENSG00000089234	BRAP
ENSG00000164144	ARFIP1
ENSG00000009307	CSDE1
ENSG00000136436	CALCOCO2
ENSG00000148288	GBGT1
ENSG00000188234	AGAP4
ENSG00000259682	#N/A
ENSG00000111249	CUX2
ENSG00000259366	#N/A
ENSG00000265236	SNORD84
ENSG00000182362	YBEY
ENSG00000285258	#N/A
ENSG00000182372	CLN8
ENSG00000176915	ANKLE2
ENSG00000020181	ADGRA2
ENSG00000146054	TRIM7
ENSG00000026652	AGPAT4
ENSG00000205482	SPDYE18
ENSG00000285077	ARHGAP11B
ENSG00000108799	EZH1
ENSG00000095321	CRAT
ENSG00000254999	BRK1
ENSG00000251073	NUDT19P5
ENSG00000179021	C3ORF38
ENSG00000175040	CHST2
ENSG00000080561	MID2
ENSG00000023572	GLRX2
ENSG00000277157	H4C4
ENSG00000100058	CRYBB2P1
ENSG00000132394	EEFSEC
ENSG00000044459	CNTLN
ENSG00000140157	NIPA2
ENSG00000247595	SPTY2D1OS
ENSG00000121964	GTDC1
ENSG00000144218	AFF3
ENSG00000166664	CHRFAM7A
ENSG00000213614	HEXA
ENSG00000239556	#N/A
ENSG00000239948	RN7SL368P
ENSG00000248544	#N/A
ENSG00000124813	RUNX2
ENSG00000272162	#N/A
ENSG00000087460	GNAS
ENSG00000215375	MYL5
ENSG00000132466	ANKRD17
ENSG00000135655	USP15
ENSG00000105366	SIGLEC8
ENSG00000261840	#N/A
ENSG00000213462	ERV3-1
ENSG00000115966	ATF2
ENSG00000153975	ZUP1
ENSG00000121289	CEP89
ENSG00000203757	OR6K3
ENSG00000119844	AFTPH
ENSG00000116209	TMEM59
ENSG00000171109	MFN1
ENSG00000119541	VPS4B
ENSG00000111877	MCM9
ENSG00000196227	FAM217B
ENSG00000223749	MIR503HG
ENSG00000188690	UROS
ENSG00000075340	ADD2
ENSG00000162976	SLC66A3
ENSG00000124208	PEDS1-UBE2V1
ENSG00000183765	CHEK2
ENSG00000072364	AFF4
ENSG00000128272	ATF4
ENSG00000204178	MACO1
ENSG00000142082	SIRT3
ENSG00000261717	#N/A
ENSG00000284981	UPK3BL2
ENSG00000234465	PINLYP
ENSG00000161914	ZNF653
ENSG00000187098	MITF
ENSG00000236499	LINC00896
ENSG00000207554	MIR647
ENSG00000157353	FCSK
ENSG00000178913	TAF7
ENSG00000149548	CCDC15
ENSG00000160683	CXCR5
ENSG00000284602	#N/A
ENSG00000078043	PIAS2
ENSG00000126106	TMEM53
ENSG00000174788	PCP2
ENSG00000050030	NEXMIF
ENSG00000238795	SCARNA12
ENSG00000170412	GPRC5C
ENSG00000072694	FCGR2B
ENSG00000128607	KLHDC10
ENSG00000260942	CAPN10-DT
ENSG00000174106	LEMD3
ENSG00000264066	#N/A
ENSG00000279355	AGPAT4-IT1
ENSG00000155729	KCTD18
ENSG00000253586	#N/A
ENSG00000037749	MFAP3
ENSG00000073803	MAP3K13
ENSG00000232629	HLA-DQB2
ENSG00000250424	#N/A
ENSG00000256338	RPL41P2
ENSG00000154727	GABPA
ENSG00000237669	#N/A
ENSG00000285676	#N/A
ENSG00000164168	TMEM184C
ENSG00000137414	FAM8A1
ENSG00000279631	#N/A
ENSG00000177868	SVBP
ENSG00000276641	MIR6769A
ENSG00000148429	USP6NL
ENSG00000158006	PAFAH2
ENSG00000104325	DECR1
ENSG00000101974	ATP11C
ENSG00000264350	SNRPGP2
ENSG00000120647	CCDC77
ENSG00000275580	#N/A
ENSG00000249348	UGDH-AS1
ENSG00000186132	C2ORF76
ENSG00000057468	MSH4
ENSG00000169567	HINT1
ENSG00000172817	CYP7B1
ENSG00000126467	TSKS
ENSG00000163808	KIF15
ENSG00000180233	ZNRF2
ENSG00000187942	LDLRAD2
ENSG00000239650	GUSBP4
ENSG00000136848	DAB2IP
ENSG00000179941	BBS10
ENSG00000200488	RN7SKP203
ENSG00000164118	CEP44
ENSG00000172650	AGAP5
ENSG00000138085	ATRAID
ENSG00000153936	HS2ST1
ENSG00000124508	BTN2A2
ENSG00000162434	JAK1
ENSG00000285144	#N/A
ENSG00000204860	FAM201A
ENSG00000186654	PRR5
ENSG00000138640	FAM13A
ENSG00000257878	#N/A
ENSG00000124164	VAPB
ENSG00000214652	ZNF727
ENSG00000263004	#N/A
ENSG00000155368	DBI
ENSG00000048140	TSPAN17
ENSG00000154319	FAM167A
ENSG00000157368	IL34
ENSG00000163635	ATXN7
ENSG00000133328	PLAAT2
ENSG00000066827	ZFAT
ENSG00000132716	DCAF8
ENSG00000162385	MAGOH
ENSG00000163444	TMEM183A
ENSG00000226571	#N/A
ENSG00000226210	WASH8P
ENSG00000218809	#N/A
ENSG00000132824	SERINC3
ENSG00000183134	PTGDR2
ENSG00000184307	ZDHHC23
ENSG00000080819	CPOX
ENSG00000196233	LCOR
ENSG00000128394	APOBEC3F
ENSG00000225972	MTND1P23
ENSG00000138593	SECISBP2L
ENSG00000110076	NRXN2
ENSG00000186868	MAPT
ENSG00000157388	CACNA1D
ENSG00000142168	SOD1
ENSG00000131981	LGALS3
ENSG00000277184	SNORA9
ENSG00000269318	#N/A
ENSG00000262039	#N/A
ENSG00000159921	GNE
ENSG00000154642	C21ORF91
ENSG00000272602	ZNF595
ENSG00000048991	R3HDM1
ENSG00000067955	CBFB
ENSG00000128274	A4GALT
ENSG00000130433	CACNG6
ENSG00000211688	TRGJP2
ENSG00000079387	SENP1
ENSG00000228495	LINC01013
ENSG00000278963	#N/A
ENSG00000169764	UGP2
ENSG00000232388	SMIM26
ENSG00000196569	LAMA2
ENSG00000257267	ZNF271P
ENSG00000116717	GADD45A
ENSG00000101266	CSNK2A1
ENSG00000198805	PNP
ENSG00000198492	YTHDF2
ENSG00000256347	OR8R1P
ENSG00000263731	#N/A
ENSG00000176658	MYO1D
ENSG00000153832	FBXO36
ENSG00000276317	#N/A
ENSG00000071054	MAP4K4
ENSG00000169814	BTD
ENSG00000115602	IL1RL1
ENSG00000237638	LINC02245
ENSG00000211692	TRGJP1
ENSG00000125633	CCDC93
ENSG00000086061	DNAJA1
ENSG00000072415	MPP5
ENSG00000117222	RBBP5
ENSG00000152527	PLEKHH2
ENSG00000017797	RALBP1
ENSG00000186951	PPARA
ENSG00000174579	MSL2
ENSG00000249967	#N/A
ENSG00000139112	GABARAPL1
ENSG00000119335	SET
ENSG00000151117	TMEM86A
ENSG00000168517	HEXIM2
ENSG00000157470	FAM81A
ENSG00000100567	PSMA3
ENSG00000164040	PGRMC2
ENSG00000274874	#N/A
ENSG00000236148	RPL23AP37
ENSG00000138411	HECW2
ENSG00000248923	MTND5P11
ENSG00000271643	#N/A
ENSG00000285155	#N/A
ENSG00000107130	NCS1
ENSG00000151883	PARP8
ENSG00000156564	LRFN2
ENSG00000188612	SUMO2
ENSG00000162222	TTC9C
ENSG00000111319	SCNN1A
ENSG00000165304	MELK
ENSG00000203747	FCGR3A
ENSG00000212125	TAS2R15P
ENSG00000070367	EXOC5
ENSG00000161405	IKZF3
ENSG00000211978	IGHV5-78
ENSG00000241990	PRR34-AS1
ENSG00000184470	TXNRD2
ENSG00000184731	FAM110C
ENSG00000203876	ADD3-AS1
ENSG00000134758	RNF138
ENSG00000183077	AFMID
ENSG00000143224	PPOX
ENSG00000136560	TANK
ENSG00000099725	PRKY
ENSG00000160194	NDUFV3
ENSG00000115446	UNC50
ENSG00000168675	LDLRAD4
ENSG00000196937	FAM3C
ENSG00000131016	AKAP12
ENSG00000253483	#N/A
ENSG00000075131	TIPIN
ENSG00000214552	COPS8P2
ENSG00000246203	#N/A
ENSG00000267047	#N/A
ENSG00000158161	EYA3
ENSG00000143321	HDGF
ENSG00000229689	#N/A
ENSG00000279410	#N/A
ENSG00000184293	CLECL1
ENSG00000139233	LLPH
ENSG00000086065	CHMP5
ENSG00000260630	SNAI3-AS1
ENSG00000179262	RAD23A
ENSG00000138080	EMILIN1
ENSG00000161265	U2AF1L4
ENSG00000123352	SPATS2
ENSG00000267321	SNHG30
ENSG00000196998	WDR45
ENSG00000237529	#N/A
ENSG00000258466	#N/A
ENSG00000104671	DCTN6
ENSG00000105393	BABAM1
ENSG00000155749	FLACC1
ENSG00000257167	TMPO-AS1
ENSG00000285628	#N/A
ENSG00000266852	#N/A
ENSG00000268403	#N/A
ENSG00000268520	#N/A
ENSG00000156831	NSMCE2
ENSG00000273413	#N/A
ENSG00000161905	ALOX15
ENSG00000110318	CEP126
ENSG00000198945	L3MBTL3
ENSG00000218283	MORF4L1P1
ENSG00000286237	#N/A
ENSG00000262587	#N/A
ENSG00000048707	VPS13D
ENSG00000079257	LXN
ENSG00000258388	PPT2-EGFL8
ENSG00000248405	PRR5-ARHGAP8
ENSG00000131203	IDO1
ENSG00000264695	#N/A
ENSG00000184343	SRPK3
ENSG00000103707	MTFMT
ENSG00000048471	SNX29
ENSG00000138629	UBL7
ENSG00000221803	SNORD23
ENSG00000132294	EFR3A
ENSG00000164187	LMBRD2
ENSG00000267370	#N/A
ENSG00000164305	CASP3
ENSG00000179387	ELMOD2
ENSG00000163788	SNRK
ENSG00000253570	RNF5P1
ENSG00000137996	RTCA
ENSG00000101193	GID8
ENSG00000123096	SSPN
ENSG00000102781	KATNAL1
ENSG00000128641	MYO1B
ENSG00000179604	CDC42EP4
ENSG00000171659	GPR34
ENSG00000255872	#N/A
ENSG00000124006	OBSL1
ENSG00000188177	ZC3H6
ENSG00000285793	#N/A
ENSG00000275454	#N/A
ENSG00000168286	THAP11
ENSG00000241057	#N/A
ENSG00000082153	BZW1
ENSG00000264916	RN7SL230P
ENSG00000126088	UROD
ENSG00000160948	VPS28
ENSG00000155252	PI4K2A
ENSG00000154380	ENAH
ENSG00000172939	OXSR1
ENSG00000076555	ACACB
ENSG00000178974	FBXO34
ENSG00000071051	NCK2
ENSG00000264745	TTC39C-AS1
ENSG00000279803	#N/A
ENSG00000283549	#N/A
ENSG00000242779	ZNF702P
ENSG00000279591	#N/A
ENSG00000260805	#N/A
ENSG00000103355	PRSS33
ENSG00000163428	LRRC58
ENSG00000099622	CIRBP
ENSG00000090470	PDCD7
ENSG00000235374	SSR4P1
ENSG00000116906	GNPAT
ENSG00000148690	FRA10AC1
ENSG00000282915	#N/A
ENSG00000228434	#N/A
ENSG00000144597	EAF1
ENSG00000167595	PROSER3
ENSG00000284140	#N/A
ENSG00000130165	ELOF1
ENSG00000164332	UBLCP1
ENSG00000022267	FHL1
ENSG00000116005	PCYOX1
ENSG00000196961	AP2A1
ENSG00000177462	OR2T8
ENSG00000237356	#N/A
ENSG00000164758	MED30
ENSG00000166278	C2
ENSG00000125967	NECAB3
ENSG00000198908	BHLHB9
ENSG00000114054	PCCB
ENSG00000218357	LINC01644
ENSG00000171502	COL24A1
ENSG00000172301	COPRS
ENSG00000168264	IRF2BP2
ENSG00000113761	ZNF346
ENSG00000283891	MIR628
ENSG00000259065	#N/A
ENSG00000072042	RDH11
ENSG00000248406	#N/A
ENSG00000113141	IK
ENSG00000136938	ANP32B
ENSG00000272489	#N/A
ENSG00000212916	MAP10
ENSG00000160908	ZNF394
ENSG00000273702	#N/A
ENSG00000106868	SUSD1
ENSG00000125319	HROB
ENSG00000227055	#N/A
ENSG00000006125	AP2B1
ENSG00000141376	BCAS3
ENSG00000124783	SSR1
ENSG00000214629	RPSAP6
ENSG00000229715	EEF1DP3
ENSG00000262728	#N/A
ENSG00000255198	SNHG9
ENSG00000114770	ABCC5
ENSG00000220517	ASS1P1
ENSG00000168811	IL12A
ENSG00000009335	UBE3C
ENSG00000286186	#N/A
ENSG00000262877	#N/A
ENSG00000260285	#N/A
ENSG00000138279	ANXA7
ENSG00000211818	TRAV39
ENSG00000141965	FEM1A
ENSG00000272604	#N/A
ENSG00000225855	RUSC1-AS1
ENSG00000177830	CHID1
ENSG00000259784	#N/A
ENSG00000222445	RN7SKP56
ENSG00000152056	AP1S3
ENSG00000147400	CETN2
ENSG00000106211	HSPB1
ENSG00000187866	FAM122A
ENSG00000078589	P2RY10
ENSG00000010539	ZNF200
ENSG00000268598	VN1R80P
ENSG00000222328	RNU2-2P
ENSG00000138688	KIAA1109
ENSG00000129657	SEC14L1
ENSG00000182004	SNRPE
ENSG00000272142	#N/A
ENSG00000269307	#N/A
ENSG00000226608	FTLP3
ENSG00000147118	ZNF182
ENSG00000198959	TGM2
ENSG00000135378	PRRG4
ENSG00000055118	KCNH2
ENSG00000148341	SH3GLB2
ENSG00000164733	CTSB
ENSG00000269001	#N/A
ENSG00000202198	#N/A
ENSG00000283293	RN7SK
ENSG00000115866	DARS1
ENSG00000130695	CEP85
ENSG00000134489	HRH4
ENSG00000176624	MEX3C
ENSG00000268743	#N/A
ENSG00000149489	ROM1
ENSG00000284825	#N/A
ENSG00000131791	PRKAB2
ENSG00000166946	CCNDBP1
ENSG00000114999	TTL
ENSG00000254996	ANKHD1-EIF4EBP3
ENSG00000276255	LINC02809
ENSG00000187555	USP7
ENSG00000250696	#N/A
ENSG00000108924	HLF
ENSG00000196345	ZKSCAN7
ENSG00000237990	CNTN4-AS1
ENSG00000238287	#N/A
ENSG00000100221	JOSD1
ENSG00000214517	PPME1
ENSG00000283936	#N/A
ENSG00000259970	#N/A
ENSG00000267477	#N/A
ENSG00000026103	FAS
ENSG00000204673	AKT1S1
ENSG00000087274	ADD1
ENSG00000227741	#N/A
ENSG00000189266	PNRC2
ENSG00000165810	BTNL9
ENSG00000267179	#N/A
ENSG00000179094	PER1
ENSG00000275202	#N/A
ENSG00000104946	TBC1D17
ENSG00000048392	RRM2B
ENSG00000280187	#N/A
ENSG00000074319	TSG101
ENSG00000159409	CELF3
ENSG00000142949	PTPRF
ENSG00000151498	ACAD8
ENSG00000124593	#N/A
ENSG00000126821	SGPP1
ENSG00000118369	USP35
ENSG00000158850	B4GALT3
ENSG00000212802	RPL15P3
ENSG00000152580	IGSF10
ENSG00000274922	#N/A
ENSG00000103876	FAH
ENSG00000182919	C11ORF54
ENSG00000171467	ZNF318
ENSG00000122035	RASL11A
ENSG00000075945	KIFAP3
ENSG00000245146	MALINC1
ENSG00000140987	ZSCAN32
ENSG00000253519	#N/A
ENSG00000069188	SDK2
ENSG00000004866	ST7
ENSG00000279738	#N/A
ENSG00000253451	IGLV2-28
ENSG00000104522	GFUS
ENSG00000132329	RAMP1
ENSG00000167291	TBC1D16
ENSG00000165219	GAPVD1
ENSG00000148290	SURF1
ENSG00000188672	RHCE
ENSG00000105879	CBLL1
ENSG00000272140	#N/A
ENSG00000233954	UQCRHL
ENSG00000198399	ITSN2
ENSG00000096401	CDC5L
ENSG00000099290	WASHC2A
ENSG00000122550	KLHL7
ENSG00000255663	#N/A
ENSG00000134779	TPGS2
ENSG00000131503	ANKHD1
ENSG00000280434	#N/A
ENSG00000276250	#N/A
ENSG00000128683	GAD1
ENSG00000078237	TIGAR
ENSG00000110851	PRDM4
ENSG00000140506	LMAN1L
ENSG00000198060	MARCHF5
ENSG00000165264	NDUFB6
ENSG00000277851	LINC02391
ENSG00000162757	C1ORF74
ENSG00000214783	#N/A
ENSG00000005889	ZFX
ENSG00000248672	LY75-CD302
ENSG00000165417	GTF2A1
ENSG00000167363	FN3K
ENSG00000125945	ZNF436
ENSG00000214719	#N/A
ENSG00000108187	PBLD
ENSG00000268061	#N/A
ENSG00000285730	#N/A
ENSG00000169962	TAS1R3
ENSG00000153443	UBALD1
ENSG00000255517	#N/A
ENSG00000250959	GLUD1P3
ENSG00000140564	FURIN
ENSG00000282608	ADORA3
ENSG00000159618	ADGRG5
ENSG00000188938	FAM120AOS
ENSG00000105325	FZR1
ENSG00000258867	LINC01146
ENSG00000160058	BSDC1
ENSG00000284773	#N/A
ENSG00000244459	#N/A
ENSG00000206177	HBM
ENSG00000162148	PPP1R32
ENSG00000160460	SPTBN4
ENSG00000247679	#N/A
ENSG00000199785	SNORA52
ENSG00000235288	#N/A
ENSG00000143457	GOLPH3L
ENSG00000136861	CDK5RAP2
ENSG00000092203	TOX4
ENSG00000007968	E2F2
ENSG00000117450	PRDX1
ENSG00000170515	PA2G4
ENSG00000198692	EIF1AY
ENSG00000261866	#N/A
ENSG00000163430	FSTL1
ENSG00000136367	ZFHX2
ENSG00000241280	#N/A
ENSG00000171840	NINJ2
ENSG00000167815	PRDX2
ENSG00000170296	GABARAP
ENSG00000011275	RNF216
ENSG00000132823	OSER1
ENSG00000117595	IRF6
ENSG00000100218	RSPH14
ENSG00000130159	ECSIT
ENSG00000107779	BMPR1A
ENSG00000240731	#N/A
ENSG00000266235	#N/A
ENSG00000010072	SPRTN
ENSG00000187609	EXD3
ENSG00000117697	NSL1
ENSG00000129355	CDKN2D
ENSG00000198146	ZNF770
ENSG00000244380	#N/A
ENSG00000281501	SEPSECS-AS1
ENSG00000115756	HPCAL1
ENSG00000088305	DNMT3B
ENSG00000141026	MED9
ENSG00000184983	NDUFA6
ENSG00000167723	TRPV3
ENSG00000220201	ZGLP1
ENSG00000131943	C19ORF12
ENSG00000115649	CNPPD1
ENSG00000149150	SLC43A1
ENSG00000023909	GCLM
ENSG00000079337	RAPGEF3
ENSG00000164050	PLXNB1
ENSG00000123908	AGO2
ENSG00000178057	NDUFAF3
ENSG00000096092	TMEM14A
ENSG00000214067	#N/A
ENSG00000124635	H2BC11
ENSG00000186446	ZNF501
ENSG00000132376	INPP5K
ENSG00000196296	ATP2A1
ENSG00000283840	#N/A
ENSG00000187922	LCN10
ENSG00000240053	LY6G5B
ENSG00000228327	#N/A
ENSG00000134030	CTIF
ENSG00000227536	SOCS5P4
ENSG00000201044	RNU6-268P
ENSG00000281028	#N/A
ENSG00000047315	POLR2B
ENSG00000112339	HBS1L
ENSG00000261220	#N/A
ENSG00000196459	TRAPPC2
ENSG00000102349	KLF8
ENSG00000232373	MTCYBP3
ENSG00000121644	DESI2
ENSG00000089220	PEBP1
ENSG00000231535	LINC00278
ENSG00000130529	TRPM4
ENSG00000151287	TEX30
ENSG00000066056	TIE1
ENSG00000214439	FAM185BP
ENSG00000106327	TFR2
ENSG00000257702	LBX2-AS1
ENSG00000169241	SLC50A1
ENSG00000136504	KAT7
ENSG00000164091	WDR82
ENSG00000084444	FAM234B
ENSG00000185670	ZBTB3
ENSG00000167103	PIP5KL1
ENSG00000168004	PLAAT5
ENSG00000277586	NEFL
ENSG00000275158	TRBV12-5
ENSG00000223552	CCR5AS
ENSG00000135838	NPL
ENSG00000134086	VHL
ENSG00000271335	#N/A
ENSG00000126581	BECN1
ENSG00000277474	#N/A
ENSG00000132471	WBP2
ENSG00000266097	#N/A
ENSG00000265195	#N/A
ENSG00000247134	#N/A
ENSG00000283935	MIR423
ENSG00000163848	ZNF148
ENSG00000133678	TMEM254
ENSG00000229180	#N/A
ENSG00000087586	AURKA
ENSG00000267274	#N/A
ENSG00000280063	#N/A
ENSG00000173992	CCS
ENSG00000102390	PBDC1
ENSG00000236790	LINC00299
ENSG00000261305	#N/A
ENSG00000184182	UBE2F
ENSG00000133985	TTC9
ENSG00000185090	MANEAL
ENSG00000268575	#N/A
ENSG00000181751	MACIR
ENSG00000255893	#N/A
ENSG00000265507	MIR4435-1
ENSG00000173531	MST1
ENSG00000157045	NTAN1
ENSG00000170852	KBTBD2
ENSG00000121774	KHDRBS1
ENSG00000127957	PMS2P3
ENSG00000237036	ZEB1-AS1
ENSG00000254783	#N/A
ENSG00000119685	TTLL5
ENSG00000262526	#N/A
ENSG00000206635	RNU6-1062P
ENSG00000148218	ALAD
ENSG00000200084	SNORD68
ENSG00000130560	UBAC1
ENSG00000115806	GORASP2
ENSG00000100554	ATP6V1D
ENSG00000161542	PRPSAP1
ENSG00000255150	EID3
ENSG00000107372	ZFAND5
ENSG00000088340	FER1L4
ENSG00000278328	#N/A
ENSG00000141232	TOB1
ENSG00000261839	#N/A
ENSG00000231999	LRRC8C-DT
ENSG00000198824	CHAMP1
ENSG00000234814	SVIL2P
ENSG00000124233	SEMG1
ENSG00000181744	DIPK2A
ENSG00000196465	MYL6B
ENSG00000090674	MCOLN1
ENSG00000164116	GUCY1A1
ENSG00000248866	USP46-DT
ENSG00000243660	ZNF487
ENSG00000124882	EREG
ENSG00000143850	PLEKHA6
ENSG00000271122	#N/A
ENSG00000167685	ZNF444
ENSG00000266402	SNHG25
ENSG00000134748	PRPF38A
ENSG00000068354	TBC1D25
ENSG00000204003	#N/A
ENSG00000163527	STT3B
ENSG00000105647	PIK3R2
ENSG00000168159	RNF187
ENSG00000188342	GTF2F2
ENSG00000244491	#N/A
ENSG00000146278	PNRC1
ENSG00000176268	CYCSP34
ENSG00000092841	MYL6
ENSG00000160584	SIK3
ENSG00000126005	MMP24OS
ENSG00000273272	#N/A
ENSG00000275052	PPP4R3B
ENSG00000133731	IMPA1
ENSG00000272556	GTF2IP13
ENSG00000129965	INS-IGF2
ENSG00000284057	#N/A
ENSG00000278828	H3C10
ENSG00000196453	ZNF777
ENSG00000117394	SLC2A1
ENSG00000198689	SLC9A6
ENSG00000234769	WASH4P
ENSG00000092108	SCFD1
ENSG00000105281	SLC1A5
ENSG00000154639	CXADR
ENSG00000101596	SMCHD1
ENSG00000284173	#N/A
ENSG00000261136	#N/A
ENSG00000173511	VEGFB
ENSG00000250182	EEF1A1P13
ENSG00000168374	ARF4
ENSG00000165702	GFI1B
ENSG00000163684	RPP14
ENSG00000124019	FAM124B
ENSG00000038002	AGA
ENSG00000259304	#N/A
ENSG00000156515	HK1
ENSG00000285016	#N/A
ENSG00000112486	CCR6
ENSG00000143869	GDF7
ENSG00000215271	HOMEZ
ENSG00000246263	UBR5-AS1
ENSG00000254126	CD8B2
ENSG00000160321	ZNF208
ENSG00000183808	RBM12B
ENSG00000172005	MAL
ENSG00000088881	EBF4
ENSG00000186652	PRG2
ENSG00000272831	#N/A
ENSG00000118985	ELL2
ENSG00000139410	SDSL
ENSG00000259915	#N/A
ENSG00000284922	#N/A
ENSG00000114405	C3ORF14
ENSG00000244097	RPS4XP17
ENSG00000219085	NPM1P37
ENSG00000284360	#N/A
ENSG00000126460	PRRG2
ENSG00000175505	CLCF1
ENSG00000100418	DESI1
ENSG00000206448	PPIAP30
ENSG00000153989	NUS1
ENSG00000205746	PKD1P4
ENSG00000143543	JTB
ENSG00000240801	#N/A
ENSG00000172164	SNTB1
ENSG00000081307	UBA5
ENSG00000258101	#N/A
ENSG00000105053	VRK3
ENSG00000196878	LAMB3
ENSG00000242474	#N/A
ENSG00000251503	CENPS-CORT
ENSG00000215695	RSC1A1
ENSG00000130522	JUND
ENSG00000215908	CROCCP2
ENSG00000184277	TM2D3
ENSG00000144724	PTPRG
ENSG00000070010	UFD1
ENSG00000249884	RNF103-CHMP3
ENSG00000048544	MRPS10
ENSG00000100330	MTMR3
ENSG00000258732	#N/A
ENSG00000205583	STAG3L1
ENSG00000124762	CDKN1A
ENSG00000133398	MED10
ENSG00000147206	NXF3
ENSG00000178752	ERFE
ENSG00000176208	ATAD5
ENSG00000007350	TKTL1
ENSG00000101445	PPP1R16B
ENSG00000197467	COL13A1
ENSG00000285000	#N/A
ENSG00000116147	TNR
ENSG00000124222	STX16
ENSG00000035687	ADSS2
ENSG00000131023	LATS1
ENSG00000260793	#N/A
ENSG00000169877	AHSP
ENSG00000123411	IKZF4
ENSG00000173926	MARCHF3
ENSG00000153291	SLC25A27
ENSG00000179915	NRXN1
ENSG00000184203	PPP1R2
ENSG00000155066	PROM2
ENSG00000143786	CNIH3
ENSG00000274105	#N/A
ENSG00000160179	ABCG1
ENSG00000203497	PDCD4-AS1
ENSG00000163995	ABLIM2
ENSG00000285641	#N/A
ENSG00000173898	SPTBN2
ENSG00000155961	RAB39B
ENSG00000137267	TUBB2A
ENSG00000242255	RPL39P34
ENSG00000163319	MRPS18C
ENSG00000187446	CHP1
ENSG00000254094	#N/A
ENSG00000198791	CNOT7
ENSG00000285257	#N/A
[truncated: 8,219 more rows]
