# Supplementary material for: Downregulation of exhausted cytotoxic T cells in gene expression networks of multisystem inflammatory syndrome in children
Source: Nat Commun. 2021 Aug 11;12:4854. doi: 10.1038/s41467-021-24981-1 (PMC8357784; doi:10.1038/s41467-021-24981-1)
Supplement: Supplementary file 4 — Supplementary Data 1-21 [file 41467_2021_24981_MOESM4_ESM.zip › 280943_2_data_set_5621765_q33pms/DONE_SupplementaryDataFiles/DONE_SupplementaryData05_CelltypeDeconvolution.xlsx]

## Sheet: CelltypeDeconvolution
Sample populations from our data that were compared.	Cell type Deconvolution reference set that was used to indentify / quantify the cell type.	Cell Type as identified by the reference set.	Beta of the cell type between the 2 comparison sample populations	P value of the cell type between the 2 comparison sample populations	FDR (BH) Adjusted P value of the cell type between the 2 comparison sample populations
Comparison	Reference Dataset	Cell Type	beta	p-value	adjusted p-value
MIS-C vs. Control	NSCLC_PBMC	NKT cells	-0.0512313	0.00137711	0.00826263
MIS-C vs. Control	SCP424	Cytotoxic T cell	-0.127257	0.00182647	0.0127853
MIS-C vs. Control	LM22	T cells CD8	-0.0870561	0.00184611	0.0369222
MIS-C vs. Control	LM22	Dendritic cells activated	0.00360655	0.039227	0.376295
MIS-C vs. Control	NSCLC_PBMC	T cells CD8	-0.09568	0.0444336	0.133301
MIS-C vs. Control	SCP424	B cell	0.0536969	0.0628844	0.176975
MIS-C vs. Control	LM22	T cells CD4 memory activated	0.0114825	0.0649662	0.376295
MIS-C vs. Control	NSCLC_PBMC	Monocytes	0.153885	0.0715833	0.143167
MIS-C vs. Control	LM22	B cells naive	0.0203009	0.0752591	0.376295
MIS-C vs. Control	SCP424	Megakaryocyte	0.0523968	0.0758462	0.176975
MIS-C vs. Control	LM22	Macrophages M0	0.0164035	0.104589	0.391051
MIS-C vs. Control	LM22	T cells follicular helper	-0.0107048	0.117315	0.391051
MIS-C vs. Control	LM22	T cells gamma delta	-0.0245907	0.137686	0.393387
MIS-C vs. Control	LM22	Macrophages M2	0.00133108	0.256824	0.642061
MIS-C vs. Control	LM22	Plasma cells	0.00659007	0.290965	0.64659
MIS-C vs. Control	SCP424	CD16+_monocyte	0.0186914	0.370697	0.510752
MIS-C vs. Control	LM22	T cells CD4 naive	0.00630045	0.380336	0.706407
MIS-C vs. Control	SCP424	CD4+ T cell	-0.0239683	0.382692	0.510752
MIS-C vs. Control	LM22	B cells memory	-0.00707496	0.388524	0.706407
MIS-C vs. Control	NSCLC_PBMC	T cells CD4	-0.0250834	0.422999	0.634498
MIS-C vs. Control	SCP424	Plasmacytoid dendritic cell	0.00275321	0.437788	0.510752
MIS-C vs. Control	LM22	Mast cells resting	0.00669436	0.458276	0.718478
MIS-C vs. Control	LM22	Neutrophils	0.0675924	0.472759	0.718478
MIS-C vs. Control	LM22	T cells regulatory (Tregs)	0.00949215	0.502935	0.718478
MIS-C vs. Control	SCP424	CD14+ monocyte	0.0192358	0.532946	0.532946
MIS-C vs. Control	LM22	T cells CD4 memory resting	-0.0178712	0.569801	0.759735
MIS-C vs. Control	NSCLC_PBMC	B cells	0.019403	0.64682	0.776183
MIS-C vs. Control	LM22	Dendritic cells resting	-0.00056089	0.745945	0.904104
MIS-C vs. Control	LM22	NK cells resting	-0.00516977	0.773768	0.904104
MIS-C vs. Control	LM22	NK cells activated	-0.00128938	0.847969	0.904104
MIS-C vs. Control	NSCLC_PBMC	NK cells	-0.0012936	0.881336	0.881336
MIS-C vs. Control	LM22	Monocytes	0.0046525	0.887892	0.904104
MIS-C vs. Control	LM22	Macrophages M1	-0.000128573	0.904104	0.904104
MIS-C vs. pediatric COVID-19	SCP424	B cell	0.107814	1.62789e-06	1.13952e-05
MIS-C vs. pediatric COVID-19	LM22	Plasma cells	0.0115888	0.00227761	0.0455523
MIS-C vs. pediatric COVID-19	LM22	B cells naive	0.0121732	0.0114897	0.0962835
MIS-C vs. pediatric COVID-19	LM22	Neutrophils	0.141219	0.0144425	0.0962835
MIS-C vs. pediatric COVID-19	NSCLC_PBMC	NKT cells	-0.0516417	0.0272655	0.163593
MIS-C vs. pediatric COVID-19	LM22	T cells follicular helper	-0.013532	0.028956	0.14478
MIS-C vs. pediatric COVID-19	LM22	T cells CD8	-0.0751914	0.0530366	0.212146
MIS-C vs. pediatric COVID-19	LM22	B cells memory	-0.0101047	0.0840663	0.251028
MIS-C vs. pediatric COVID-19	LM22	NK cells resting	-0.0338853	0.0938181	0.251028
MIS-C vs. pediatric COVID-19	LM22	Mast cells resting	0.00981862	0.100411	0.251028
MIS-C vs. pediatric COVID-19	SCP424	CD16+_monocyte	0.0152927	0.132509	0.402806
MIS-C vs. pediatric COVID-19	LM22	Monocytes	-0.0515441	0.134316	0.298481
MIS-C vs. pediatric COVID-19	SCP424	Cytotoxic T cell	-0.0957993	0.172631	0.402806
MIS-C vs. pediatric COVID-19	SCP424	CD4+ T cell	-0.0816183	0.249937	0.43739
MIS-C vs. pediatric COVID-19	LM22	Macrophages M2	0.0011055	0.254537	0.509073
MIS-C vs. pediatric COVID-19	NSCLC_PBMC	T cells CD8	-0.0556609	0.256196	0.459423
MIS-C vs. pediatric COVID-19	NSCLC_PBMC	Monocytes	0.0937431	0.302959	0.459423
MIS-C vs. pediatric COVID-19	NSCLC_PBMC	B cells	0.0179417	0.306282	0.459423
MIS-C vs. pediatric COVID-19	LM22	T cells CD4 memory resting	0.0202703	0.308398	0.560724
MIS-C vs. pediatric COVID-19	LM22	Macrophages M0	-0.00895661	0.365356	0.586054
MIS-C vs. pediatric COVID-19	LM22	Dendritic cells activated	-0.00396605	0.380935	0.586054
MIS-C vs. pediatric COVID-19	LM22	T cells gamma delta	-0.000159316	0.437028	0.586278
MIS-C vs. pediatric COVID-19	LM22	NK cells activated	0.00405339	0.439708	0.586278
MIS-C vs. pediatric COVID-19	NSCLC_PBMC	NK cells	0.00382089	0.454203	0.545044
MIS-C vs. pediatric COVID-19	SCP424	Plasmacytoid_dendritic_cell	0.00119822	0.521549	0.614644
MIS-C vs. pediatric COVID-19	SCP424	Megakaryocyte	0.0209373	0.526838	0.614644
MIS-C vs. pediatric COVID-19	LM22	Dendritic cells resting	0.000386783	0.52954	0.661925
MIS-C vs. pediatric COVID-19	LM22	T cells CD4 memory activated	-0.00452713	0.632752	0.744414
MIS-C vs. pediatric COVID-19	SCP424	CD14+ monocyte	0.0325045	0.692476	0.692476
MIS-C vs. pediatric COVID-19	LM22	Macrophages M1	0.000279866	0.722375	0.802638
MIS-C vs. pediatric COVID-19	LM22	T cells regulatory (Tregs)	0.00144343	0.88855	0.935315
MIS-C vs. pediatric COVID-19	NSCLC_PBMC	T cells CD4	-0.00820309	0.908374	0.908374
MIS-C vs. pediatric COVID-19	LM22	T cells CD4 naive	-0.000472448	0.947563	0.947563
Pediatric COVID-19 vs. Control	SCP424	B cell	-0.0589376	0.00590296	0.0413207
Pediatric COVID-19 vs. Control	LM22	T cells gamma delta	-0.0251161	0.0172973	0.345946
Pediatric COVID-19 vs. Control	LM22	T cells CD4 naive	0.0165494	0.106434	0.568359
Pediatric COVID-19 vs. Control	LM22	Monocytes	0.0732386	0.151553	0.568359
Pediatric COVID-19 vs. Control	LM22	T cells CD4 memory resting	-0.0443436	0.158406	0.568359
Pediatric COVID-19 vs. Control	SCP424	Megakaryocyte	0.0692775	0.159999	0.559996
Pediatric COVID-19 vs. Control	LM22	Macrophages M0	0.0198395	0.183992	0.568359
Pediatric COVID-19 vs. Control	LM22	T cells regulatory (Tregs)	0.0169355	0.203158	0.568359
Pediatric COVID-19 vs. Control	LM22	Dendritic cells activated	0.00874898	0.216687	0.568359
Pediatric COVID-19 vs. Control	LM22	Dendritic cells resting	-0.00157698	0.227344	0.568359
Pediatric COVID-19 vs. Control	LM22	Neutrophils	-0.0712043	0.310933	0.690962
Pediatric COVID-19 vs. Control	NSCLC_PBMC	T cells CD8	-0.0699482	0.392405	0.743525
Pediatric COVID-19 vs. Control	SCP424	CD4+ T cell	0.0904114	0.403685	0.903277
Pediatric COVID-19 vs. Control	LM22	B cells naive	0.0016016	0.41905	0.725435
Pediatric COVID-19 vs. Control	LM22	T cells CD4 memory activated	0.011069	0.44736	0.725435
Pediatric COVID-19 vs. Control	LM22	Macrophages M2	0.000934209	0.455631	0.725435
Pediatric COVID-19 vs. Control	LM22	NK cells resting	0.0234601	0.472612	0.725435
Pediatric COVID-19 vs. Control	NSCLC_PBMC	NKT cells	-0.0187868	0.589986	0.743525
Pediatric COVID-19 vs. Control	SCP424	Cytotoxic T cell	-0.0583134	0.598617	0.903277
Pediatric COVID-19 vs. Control	LM22	B cells memory	0.00497795	0.603492	0.725435
Pediatric COVID-19 vs. Control	LM22	T cells CD8	-0.0294488	0.613335	0.725435
Pediatric COVID-19 vs. Control	LM22	Plasma cells	-0.00166897	0.621851	0.725435
Pediatric COVID-19 vs. Control	NSCLC_PBMC	B cells	-0.0019677	0.624347	0.743525
Pediatric COVID-19 vs. Control	NSCLC_PBMC	T cells CD4	0.0472662	0.652396	0.743525
Pediatric COVID-19 vs. Control	LM22	NK cells activated	0.00301405	0.668597	0.725435
Pediatric COVID-19 vs. Control	LM22	Macrophages M1	-0.000531429	0.683729	0.725435
Pediatric COVID-19 vs. Control	NSCLC_PBMC	NK cells	-0.00218538	0.688211	0.743525
Pediatric COVID-19 vs. Control	LM22	Mast cells resting	-0.00357565	0.689163	0.725435
Pediatric COVID-19 vs. Control	LM22	T cells follicular helper	-0.00290296	0.735953	0.735953
Pediatric COVID-19 vs. Control	SCP424	CD14+ monocyte	-0.0417764	0.736167	0.903277
Pediatric COVID-19 vs. Control	NSCLC_PBMC	Monocytes	0.0456219	0.743525	0.743525
Pediatric COVID-19 vs. Control	SCP424	Plasmacytoid_dendritic_cell	0.000316804	0.872337	0.903277
Pediatric COVID-19 vs. Control	SCP424	CD16+ monocyte	-0.00113079	0.903277	0.903277
