# Supplementary material for: Downregulation of exhausted cytotoxic T cells in gene expression networks of multisystem inflammatory syndrome in children
Source: Nat Commun. 2021 Aug 11;12:4854. doi: 10.1038/s41467-021-24981-1 (PMC8357784; doi:10.1038/s41467-021-24981-1)
Supplement: Supplementary file 4 — Supplementary Data 1-21 [file 41467_2021_24981_MOESM4_ESM.zip › 280943_2_data_set_5621765_q33pms/DONE_SupplementaryDataFiles/DONE_SupplementaryData06_DeconvolutionCorrelationToCBC.xlsx]

## Sheet: DeconvolutionCorrelationToCBC
Cell type Deconvolution reference set that was used to indentify / quantify the cell type.	Cell type being compared between the deconvolution analysis and the measured CBC from our dataset.	rho of the correlation between deconvoluted cell type and measured CBC	P value of the correlation between deconvoluted cell type and measured CBC
Reference Dataset	Cell Type	rho	P value
NSCLC_PBMC	LYMPHOCYTE	0.890011	0.00260562
SCP424	LYMPHOCYTE	0.775587	0.0280853
LM22	LYMPHOCYTE	0.773192	0.0145372
NSCLC_PBMC	MONOCYTE	0.45201	0.221897
SCP424	MONOCYTE	0.189832	0.624704
LM22	MONOCYTE	0.86775	0.00728355
NSCLC_PBMC	NEUTROPHIL	NA	NA
SCP424	NEUTROPHIL	NA	NA
LM22	NEUTROPHIL	0.832134	0.0107857
