# Supplementary material for: Downregulation of exhausted cytotoxic T cells in gene expression networks of multisystem inflammatory syndrome in children
Source: Nat Commun. 2021 Aug 11;12:4854. doi: 10.1038/s41467-021-24981-1 (PMC8357784; doi:10.1038/s41467-021-24981-1)
Supplement: Supplementary file 4 — Supplementary Data 1-21 [file 41467_2021_24981_MOESM4_ESM.zip › 280943_2_data_set_5621765_q33pms/DONE_SupplementaryDataFiles/DONE_SupplementaryData07_DifferentialExpressionTable.xlsx]

## Sheet: DifferentialExpressionTable
Ensembl Gene.	Gene name.	Average expression of the gene.	logFC of COVID19 - Control.	P value of COVID19 - Control.	FDR (BH) adjusted P value of COVID19 - Control.	logFC of COVID19 - MISC.	P value of COVID19 - MISC.	FDR (BH) adjusted P value of COVID19 - MISC.	logFC of MISC - Control.	P value of MISC - Control.	FDR (BH) adjusted P value of MISC - Control.
Genes	GeneName	Average Expression	COVID19vsControl_logFC	COVID19vsControl_P.Value	COVID19vsControl_adj.P.Val	COVID19vsMISC_logFC	COVID19vsMISC_P.Value	COVID19vsMISC_adj.P.Val	MISCvsControl_logFC	MISCvsControl_P.Value	MISCvsControl_adj.P.Val
ENSG00000000003	TSPAN6	-2.49354	-1.95818	0.0700969	0.48885	-1.40774	0.104482	0.617341	-0.550443	0.594139	0.918357
ENSG00000000419	DPM1	3.68668	-0.172975	0.63854	0.903141	0.099742	0.747704	0.947289	-0.272717	0.460615	0.867241
ENSG00000000457	SCYL3	4.00539	-0.424557	0.0317912	0.386685	0.0228873	0.879953	0.979896	-0.447444	0.0228925	0.493566
ENSG00000000460	C1ORF112	2.4917	0.874749	0.192752	0.659595	0.514749	0.331846	0.796216	0.36	0.561861	0.908373
ENSG00000000938	FGR	7.97662	0.182196	0.737001	0.932215	-0.686717	0.121221	0.633166	0.868912	0.104526	0.626147
ENSG00000000971	CFH	-0.309374	-2.82017	0.073683	0.495477	-0.599878	0.620221	0.909592	-2.22029	0.135057	0.666291
ENSG00000001036	FUCA2	2.9477	0.13469	0.686726	0.917286	-0.0518256	0.857336	0.97478	0.186515	0.583096	0.916119
ENSG00000001084	GCLC	5.49399	1.3401	0.125351	0.584181	1.68179	0.023676	0.475731	-0.341692	0.678677	0.942395
ENSG00000001167	NFYA	4.47083	-0.225202	0.468788	0.838533	-0.0661074	0.792985	0.9572	-0.159095	0.596432	0.918908
ENSG00000001460	STPG1	0.51282	0.00839679	0.989169	0.997084	0.079616	0.884687	0.980454	-0.0712192	0.917158	0.98597
ENSG00000001461	NIPAL3	4.85351	-0.234061	0.521636	0.858235	0.0969367	0.74387	0.946901	-0.330998	0.356733	0.822459
ENSG00000001497	LAS1L	3.73202	-0.320165	0.271002	0.724143	0.425823	0.0913352	0.603054	-0.745988	0.017672	0.47011
ENSG00000001561	ENPP4	2.82284	-1.01013	0.0173336	0.326095	-0.408051	0.266652	0.754941	-0.602082	0.169533	0.69887
ENSG00000001626	CFTR	-3.36996	-1.27116	0.362422	0.786715	-1.01975	0.354417	0.806971	-0.251409	0.846649	0.974353
ENSG00000001629	ANKIB1	5.12822	0.247725	0.29197	0.741156	0.298029	0.119815	0.63096	-0.0503041	0.825965	0.971801
ENSG00000001630	CYP51A1	3.36865	-0.451048	0.24937	0.704784	-0.637125	0.0561925	0.551344	0.186078	0.621985	0.927054
ENSG00000001631	KRIT1	5.15259	-0.162584	0.566278	0.877267	-0.149098	0.508273	0.874707	-0.0134862	0.960706	0.993335
ENSG00000002016	RAD52	2.58205	-0.264321	0.520543	0.858083	-0.0539182	0.873968	0.978317	-0.210403	0.605462	0.92261
ENSG00000002079	MYH16	-3.50456	-0.631731	0.527053	0.860323	-1.28401	0.118541	0.628925	0.652276	0.501468	0.88423
ENSG00000002330	BAD	2.46657	0.810817	0.0800263	0.509267	0.357212	0.304409	0.7798	0.453605	0.277638	0.773596
ENSG00000002549	LAP3	5.22908	0.889212	0.0401898	0.418506	0.597663	0.0789384	0.586946	0.291549	0.466624	0.869655
ENSG00000002587	HS3ST1	-1.85755	-2.06515	0.0401936	0.418506	-2.08157	0.023566	0.475731	0.0164254	0.987706	0.998477
ENSG00000002726	AOC1	-1.32384	-0.310348	0.824927	0.959505	-3.39895	0.0111785	0.431561	3.0886	0.0409122	0.53199
ENSG00000002745	WNT16	-2.66484	-2.14247	0.00671633	0.262786	-1.8579	0.00643631	0.417106	-0.28457	0.719406	0.95044
ENSG00000002746	HECW1	-3.04332	-0.591732	0.618606	0.897253	-1.59858	0.131141	0.6462	1.00685	0.431375	0.856071
ENSG00000002822	MAD1L1	4.50658	0.145836	0.494296	0.847719	0.337524	0.076285	0.586052	-0.191688	0.401702	0.844969
ENSG00000002834	LASP1	8.07879	0.204702	0.465747	0.837303	-0.0906192	0.677442	0.927408	0.295321	0.268842	0.769669
ENSG00000002919	SNX11	4.46226	-0.147399	0.729488	0.929249	-0.375553	0.28419	0.766089	0.228154	0.586553	0.917023
ENSG00000002933	TMEM176A	0.664293	-0.848328	0.380052	0.798835	-3.0543	0.00249561	0.391694	2.20598	0.041518	0.532224
ENSG00000003056	M6PR	5.87759	0.278781	0.478988	0.84151	0.701393	0.0403387	0.520019	-0.422613	0.269594	0.769746
ENSG00000003096	KLHL13	-1.65263	-0.471068	0.603353	0.890681	-1.10875	0.183635	0.692228	0.637686	0.523374	0.892922
ENSG00000003137	CYP26B1	-3.35278	-0.0211796	0.987802	0.99693	0.0259829	0.981276	0.997044	-0.0471625	0.971357	0.995826
ENSG00000003147	ICA1	1.09752	1.17017	0.104901	0.555174	0.559076	0.340749	0.800738	0.611097	0.374739	0.83084
ENSG00000003249	DBNDD1	-2.06382	-3.00947	0.0448934	0.432676	-1.06229	0.348158	0.802828	-1.94718	0.156766	0.688839
ENSG00000003393	ALS2	3.79724	-0.0687937	0.867039	0.970745	0.265161	0.435374	0.845351	-0.333955	0.408494	0.84819
ENSG00000003400	CASP10	5.32844	-0.144169	0.582858	0.882118	-0.125712	0.563103	0.892157	-0.0184571	0.943315	0.990792
ENSG00000003402	CFLAR	9.38678	-0.15828	0.706829	0.92383	-0.618358	0.0758908	0.584206	0.460078	0.258134	0.762165
ENSG00000003436	TFPI	2.43349	1.80922	0.0181556	0.330098	0.59769	0.320529	0.789855	1.21153	0.0946655	0.608576
ENSG00000003509	NDUFAF7	3.05211	0.645323	0.115143	0.57076	0.503682	0.175559	0.683558	0.141641	0.748308	0.956164
ENSG00000003756	RBM5	7.15247	-0.120669	0.371429	0.79178	0.00744345	0.944707	0.991196	-0.128112	0.33035	0.806304
ENSG00000003987	MTMR7	-3.02306	-2.09291	0.0361291	0.403886	-0.790522	0.28224	0.765885	-1.30239	0.148068	0.678602
ENSG00000003989	SLC7A2	-3.72361	0.0478648	0.944144	0.985831	-0.0808233	0.885712	0.980454	0.128688	0.852229	0.975795
ENSG00000004059	ARF5	4.84749	0.565611	0.0700148	0.48885	0.26475	0.281865	0.765578	0.300861	0.304187	0.790951
ENSG00000004139	SARM1	3.55815	-0.294408	0.495732	0.847958	0.243802	0.502617	0.87288	-0.53821	0.220344	0.737571
ENSG00000004142	POLDIP2	4.38483	0.420677	0.187587	0.655015	0.407316	0.119037	0.629391	0.0133612	0.96423	0.994147
ENSG00000004399	PLXND1	4.70978	0.284815	0.717893	0.926972	1.18705	0.0772794	0.586333	-0.902235	0.256704	0.761379
ENSG00000004455	AK2	5.36115	-0.1937	0.536722	0.864457	0.119994	0.634956	0.916296	-0.313695	0.304083	0.790772
ENSG00000004468	CD38	4.47453	-0.251719	0.642381	0.904504	-0.487195	0.275837	0.762578	0.235476	0.657331	0.936483
ENSG00000004478	FKBP4	4.14237	0.331371	0.443953	0.828436	0.538709	0.136435	0.652818	-0.207338	0.623188	0.927261
ENSG00000004487	KDM1A	4.37241	-0.184684	0.515901	0.855932	0.556909	0.0241666	0.475731	-0.741592	0.0143508	0.462342
ENSG00000004534	RBM6	6.81807	0.150103	0.393981	0.80559	0.219405	0.132607	0.647587	-0.0693017	0.691872	0.945126
ENSG00000004660	CAMKK1	3.38102	0.00605004	0.99106	0.997874	-0.41191	0.353828	0.806857	0.41796	0.425549	0.853548
ENSG00000004700	RECQL	4.61387	-0.422056	0.267149	0.71956	-0.34161	0.286215	0.767622	-0.0804459	0.830919	0.972339
ENSG00000004766	VPS50	4.421	-0.074518	0.837413	0.962968	0.327178	0.275646	0.762333	-0.401696	0.269637	0.769746
ENSG00000004777	ARHGAP33	1.39721	0.165331	0.735995	0.931698	-0.536352	0.207929	0.716223	0.701683	0.168964	0.698455
ENSG00000004779	NDUFAB1	2.50288	-0.157851	0.702298	0.922067	0.0721545	0.842607	0.970935	-0.230005	0.58962	0.917827
ENSG00000004799	PDK4	3.37089	0.535091	0.4907	0.845643	0.418141	0.500541	0.871386	0.11695	0.873608	0.978683
ENSG00000004809	SLC22A16	1.18377	1.45692	0.154991	0.620576	2.04609	0.024209	0.476004	-0.589168	0.532264	0.896216
ENSG00000004838	ZMYND10	-1.08785	-0.115819	0.908331	0.980385	0.69237	0.438182	0.846796	-0.808189	0.450936	0.863982
ENSG00000004846	ABCB5	-0.807179	0.273468	0.844251	0.964894	0.549955	0.638006	0.917075	-0.276487	0.842256	0.973424
ENSG00000004864	SLC25A13	2.57172	0.25531	0.716218	0.926739	0.377873	0.517778	0.878597	-0.122562	0.857641	0.976223
ENSG00000004866	ST7	2.2957	1.23747	0.0481708	0.43797	0.88552	0.09859	0.608981	0.35195	0.564926	0.909696
ENSG00000004897	CDC27	6.59104	1.20336	0.0375125	0.409024	0.934015	0.0417118	0.523499	0.269341	0.6121	0.924341
ENSG00000004939	SLC4A1	9.73494	1.1794	0.406869	0.812062	1.40129	0.227371	0.733347	-0.221893	0.870703	0.97825
ENSG00000004961	HCCS	2.93319	0.669635	0.120657	0.576831	0.746861	0.0441127	0.527265	-0.0772253	0.853254	0.975795
ENSG00000004975	DVL2	3.39008	-0.144817	0.649147	0.90764	0.29485	0.278411	0.764014	-0.439667	0.18372	0.711512
ENSG00000005007	UPF1	6.20182	0.126625	0.645105	0.905827	0.0147584	0.945204	0.99144	0.111867	0.669539	0.939947
ENSG00000005020	SKAP2	6.09846	0.45673	0.320207	0.759871	0.120812	0.74093	0.945682	0.335918	0.444444	0.861514
ENSG00000005022	SLC25A5	4.97257	0.0434136	0.930437	0.983777	0.240374	0.553415	0.890109	-0.19696	0.682343	0.942851
ENSG00000005059	MCUB	4.23241	-0.337061	0.339166	0.772097	0.223096	0.435053	0.844903	-0.560157	0.110203	0.633258
ENSG00000005075	POLR2J	4.35569	1.20074	0.0473409	0.43697	0.801235	0.0878381	0.598872	0.399505	0.470101	0.870759
ENSG00000005100	DHX33	3.32751	0.0357802	0.898275	0.977999	0.273171	0.243277	0.740797	-0.237391	0.387858	0.836081
ENSG00000005102	MEOX1	-0.871013	-1.33569	0.363564	0.787586	1.13239	0.346467	0.80213	-2.46807	0.0931306	0.607492
ENSG00000005108	THSD7A	-1.37871	-2.30732	0.0718834	0.491762	-0.0758071	0.943608	0.990969	-2.23152	0.100372	0.619122
ENSG00000005156	LIG3	4.4253	-0.13547	0.666832	0.912498	0.303435	0.246519	0.742646	-0.438904	0.164775	0.69581
ENSG00000005175	RPAP3	4.01841	0.160435	0.736375	0.931886	-0.250066	0.55537	0.890959	0.410501	0.425095	0.853403
ENSG00000005187	ACSM3	2.24998	0.349258	0.614056	0.89578	-0.57182	0.343895	0.801629	0.921078	0.200344	0.722404
ENSG00000005189	REXO5	0.299951	0.737538	0.456563	0.834402	0.812865	0.33072	0.796002	-0.0753271	0.938486	0.989627
ENSG00000005194	CIAPIN1	3.24837	0.162997	0.647329	0.907172	0.509421	0.111675	0.621047	-0.346424	0.361486	0.825166
ENSG00000005206	SPPL2B	3.88091	0.359807	0.185499	0.653508	0.319407	0.167279	0.6809	0.0403993	0.884651	0.980477
ENSG00000005238	FAM214B	6.46123	1.52529	0.0103447	0.289833	0.988267	0.0314058	0.503798	0.537018	0.317472	0.798687
ENSG00000005243	COPZ2	-1.46615	-1.05542	0.271239	0.724143	-0.320299	0.694869	0.932149	-0.735117	0.460786	0.867241
ENSG00000005249	PRKAR2B	6.5736	0.741648	0.190343	0.657634	0.166193	0.695816	0.932247	0.575455	0.284442	0.778545
ENSG00000005302	MSL3	5.81472	0.76205	0.0344794	0.395227	-0.0786083	0.736301	0.944313	0.840658	0.0125142	0.453702
ENSG00000005339	CREBBP	7.68802	0.205647	0.327505	0.764502	0.306712	0.0778082	0.586946	-0.101065	0.624904	0.927261
ENSG00000005379	TSPOAP1	3.89552	-1.31534	0.0257103	0.361676	0.248588	0.53006	0.883127	-1.56393	0.00598628	0.404564
ENSG00000005381	MPO	2.34199	1.08787	0.544151	0.86774	-0.566863	0.709097	0.936313	1.65474	0.358589	0.823356
ENSG00000005436	GCFC2	3.00186	-0.329981	0.382612	0.799121	0.398882	0.211541	0.719441	-0.728863	0.0599965	0.560458
ENSG00000005448	WDR54	1.35868	-0.211272	0.65435	0.909581	0.741551	0.0960316	0.607172	-0.952823	0.0687409	0.568997
ENSG00000005469	CROT	1.77336	-0.811239	0.25863	0.713186	0.628282	0.289042	0.769209	-1.43952	0.0582566	0.558757
ENSG00000005471	ABCB4	0.415626	-2.44109	0.0640921	0.47827	-1.08288	0.296471	0.774867	-1.3582	0.269358	0.769746
ENSG00000005483	KMT2E	7.6205	-0.244002	0.361653	0.786272	-0.265502	0.220661	0.727276	0.0215004	0.933832	0.98839
ENSG00000005486	RHBDD2	3.77021	0.636992	0.0532965	0.451145	-0.0727219	0.770281	0.952575	0.709714	0.035793	0.52379
ENSG00000005513	SOX8	-1.69027	-1.91057	0.215376	0.675286	-0.0448597	0.970166	0.995146	-1.86571	0.210174	0.727727
ENSG00000005700	IBTK	4.65259	-0.181093	0.544229	0.86774	0.24641	0.324842	0.792824	-0.427503	0.158599	0.690577
ENSG00000005801	ZNF195	3.87245	-0.186769	0.601767	0.890426	0.304467	0.310967	0.784791	-0.491236	0.173716	0.702614
ENSG00000005810	MYCBP2	7.72275	-0.30451	0.141574	0.604843	-0.133025	0.422921	0.839025	-0.171485	0.394373	0.839774
ENSG00000005812	FBXL3	5.55273	0.029174	0.862099	0.96915	-0.0953073	0.50981	0.875677	0.124481	0.478139	0.874753
ENSG00000005844	ITGAL	8.06594	-0.247832	0.283556	0.733881	0.0255029	0.887925	0.980454	-0.273335	0.215534	0.73499
ENSG00000005882	PDK2	3.18302	0.620251	0.252018	0.706414	0.667463	0.15108	0.668421	-0.0472124	0.929011	0.988112
ENSG00000005884	ITGA3	0.689117	-1.47258	0.0246566	0.358827	0.090018	0.861947	0.976516	-1.5626	0.0229626	0.493566
ENSG00000005889	ZFX	5.77413	-0.453588	0.0194959	0.335265	-0.250056	0.0790759	0.586946	-0.203532	0.234706	0.748736
ENSG00000005893	LAMP2	6.73223	-0.0702539	0.869195	0.971703	-0.573002	0.0999044	0.609519	0.502748	0.222523	0.73908
ENSG00000005961	ITGA2B	6.79508	2.11691	0.00178583	0.199138	-0.0903624	0.846313	0.971459	2.20727	0.00100107	0.300263
ENSG00000006007	GDE1	5.92889	0.889961	0.101563	0.550709	0.699753	0.108943	0.61758	0.190208	0.702484	0.947064
ENSG00000006015	REX1BD	2.3911	-0.260009	0.440565	0.826991	-0.271503	0.342322	0.801579	0.0114937	0.973397	0.996152
ENSG00000006025	OSBPL7	3.30225	-0.970241	0.0179023	0.328607	0.354544	0.238663	0.738152	-1.32478	0.00202302	0.338512
ENSG00000006042	TMEM98	-2.79796	0.443827	0.722122	0.928092	-0.994844	0.320904	0.789918	1.43867	0.233703	0.747466
ENSG00000006062	MAP3K14	4.21685	-0.370881	0.222632	0.68149	0.196273	0.428798	0.841762	-0.567154	0.0669432	0.567237
ENSG00000006125	AP2B1	7.05216	1.13724	0.0242813	0.357062	0.914495	0.0255847	0.482702	0.222741	0.630247	0.928236
ENSG00000006194	ZNF263	3.95707	-0.692548	0.0447066	0.431703	-0.128577	0.621712	0.910213	-0.563971	0.0823576	0.591586
ENSG00000006282	SPATA20	2.58108	0.11318	0.897252	0.977935	0.4358	0.534146	0.884834	-0.322619	0.696479	0.946511
ENSG00000006283	CACNA1G	-3.65093	0.433861	0.657505	0.911127	-0.466919	0.554073	0.890461	0.90078	0.359564	0.823729
ENSG00000006327	TNFRSF12A	0.453904	-0.726351	0.534068	0.863038	-0.988878	0.315149	0.787442	0.262527	0.819683	0.971468
ENSG00000006432	MAP3K9	1.80177	-2.27809	0.0142949	0.303047	-0.67807	0.353242	0.806635	-1.60002	0.0782982	0.589298
ENSG00000006451	RALA	3.56864	0.0778446	0.856081	0.966896	-0.0174107	0.96255	0.993843	0.0952553	0.82791	0.971801
ENSG00000006453	BAIAP2L1	-2.59399	-2.89009	0.0541482	0.454485	-0.0698773	0.950006	0.991926	-2.82021	0.0465161	0.538331
ENSG00000006459	KDM7A	7.18606	0.890946	0.0500659	0.444748	1.00109	0.00965115	0.420658	-0.110142	0.795098	0.965483
ENSG00000006468	ETV1	-2.94986	-0.897989	0.445405	0.829027	-0.276894	0.777951	0.953998	-0.621095	0.60057	0.920588
ENSG00000006530	AGK	3.78688	0.0219952	0.96432	0.990125	0.773863	0.0782647	0.586946	-0.751868	0.143114	0.674501
ENSG00000006534	ALDH3B1	4.3799	0.552681	0.392987	0.805519	-0.0268708	0.958655	0.993086	0.579552	0.359172	0.823716
ENSG00000006555	TTC22	2.60859	-0.993012	0.097978	0.546686	0.297539	0.512455	0.876695	-1.29055	0.0292616	0.505746
ENSG00000006576	PHTF2	4.48602	0.632201	0.086278	0.522589	-0.141872	0.630039	0.914017	0.774072	0.0378379	0.528621
ENSG00000006607	FARP2	3.50549	-0.293081	0.493933	0.847605	0.413239	0.247743	0.743629	-0.70632	0.103808	0.625032
ENSG00000006625	GGCT	2.31879	-0.193208	0.717955	0.926972	0.363647	0.429002	0.84184	-0.556855	0.306628	0.792126
ENSG00000006634	DBF4	2.8785	0.761089	0.401733	0.810517	-0.394761	0.596611	0.902219	1.15585	0.201568	0.723171
ENSG00000006638	TBXA2R	1.8299	1.08476	0.142547	0.605324	0.751416	0.202128	0.708782	0.333344	0.625902	0.927261
ENSG00000006652	IFRD1	5.61841	0.285185	0.575799	0.881363	0.220768	0.590143	0.901487	0.0644172	0.894543	0.981642
ENSG00000006695	COX10	2.72289	-0.312096	0.476123	0.840303	0.0709739	0.839319	0.97013	-0.38307	0.366189	0.827431
ENSG00000006704	GTF2IRD1	-2.67524	-0.588573	0.557678	0.872697	-1.15572	0.185911	0.694236	0.567145	0.584565	0.916119
ENSG00000006712	PAF1	4.23002	0.719984	0.0517704	0.44874	0.376661	0.181737	0.69089	0.343323	0.308021	0.793554
ENSG00000006715	VPS41	5.66906	-0.148694	0.526538	0.860198	0.156638	0.401119	0.829498	-0.305332	0.179191	0.70796
ENSG00000006740	ARHGAP44	-2.81062	-0.308276	0.736898	0.932215	-0.931336	0.211368	0.719441	0.623059	0.482642	0.876437
ENSG00000006744	ELAC2	4.0485	-0.188357	0.626348	0.89905	0.0701496	0.826226	0.965648	-0.258507	0.498311	0.883332
ENSG00000006747	SCIN	-2.44894	-1.10068	0.370132	0.791514	-0.373113	0.697132	0.93226	-0.727562	0.540203	0.899122
ENSG00000006756	ARSD	4.11736	-0.130321	0.810449	0.953908	-0.34287	0.418794	0.837137	0.212549	0.678528	0.942395
ENSG00000006757	PNPLA4	0.385294	-0.29425	0.627719	0.899416	-0.225176	0.691731	0.931878	-0.0690733	0.917571	0.98597
ENSG00000006788	MYH13	-3.48922	-1.32653	0.259904	0.71428	-1.00039	0.269036	0.756675	-0.326137	0.753604	0.956894
ENSG00000006831	ADIPOR2	5.18363	0.573903	0.0554318	0.456009	0.402682	0.090928	0.602848	0.171221	0.529506	0.895674
ENSG00000006837	CDKL3	-0.683228	-0.526122	0.622426	0.898217	0.485379	0.591651	0.901571	-1.0115	0.352348	0.819573
ENSG00000007038	PRSS21	-1.11104	-2.11821	0.0236406	0.354312	-2.05833	0.00911809	0.417106	-0.0598736	0.946289	0.991642
ENSG00000007047	MARK4	3.86002	0.773595	0.017056	0.32476	0.237836	0.304063	0.77945	0.535759	0.0726858	0.57639
ENSG00000007062	PROM1	1.7611	-1.17651	0.368107	0.789908	1.28544	0.2381	0.738152	-2.46195	0.0647372	0.565297
ENSG00000007080	CCDC124	3.01745	1.42759	0.0329026	0.392561	1.22576	0.0244512	0.478511	0.201827	0.73894	0.953512
ENSG00000007129	CEACAM21	3.69122	-0.370454	0.368371	0.790019	-0.519024	0.11611	0.627148	0.14857	0.696287	0.946511
ENSG00000007168	PAFAH1B1	6.41648	-0.39182	0.0571098	0.460971	-0.247586	0.130111	0.64367	-0.144234	0.45182	0.863982
ENSG00000007174	DNAH9	-3.0991	-0.65441	0.586387	0.88404	-0.389623	0.673918	0.926517	-0.264787	0.813231	0.969829
ENSG00000007202	KIAA0100	6.74699	0.0344319	0.881971	0.974568	0.193018	0.310687	0.784348	-0.158587	0.483263	0.876564
ENSG00000007237	GAS7	6.83659	0.411243	0.527064	0.860323	-0.315372	0.53738	0.885839	0.726615	0.253196	0.760771
ENSG00000007255	TRAPPC6A	2.18565	-0.308117	0.528113	0.860711	0.092254	0.812153	0.962197	-0.400371	0.390888	0.838055
ENSG00000007264	MATK	2.80784	-1.57117	0.0229514	0.35224	0.602107	0.196757	0.702563	-2.17327	0.00168013	0.33508
ENSG00000007306	CEACAM7	-3.39224	-1.02649	0.245581	0.701511	-0.259951	0.73927	0.945121	-0.766542	0.426624	0.854337
ENSG00000007312	CD79B	3.62673	-1.36865	0.048166	0.43797	-1.57599	0.00856578	0.417106	0.207335	0.743702	0.955047
ENSG00000007314	SCN4A	-2.32341	-0.746144	0.540914	0.86573	-1.02115	0.318187	0.788643	0.275004	0.821364	0.971612
ENSG00000007341	ST7L	3.53074	0.773863	0.0810547	0.510051	0.119714	0.728255	0.941453	0.654148	0.122846	0.64742
ENSG00000007350	TKTL1	-0.0463409	-0.765162	0.33473	0.768574	-0.868444	0.218432	0.726492	0.103282	0.899909	0.983096
ENSG00000007372	PAX6	-3.33256	-1.19802	0.217156	0.676045	-1.42502	0.092603	0.603545	0.227	0.818452	0.971196
ENSG00000007376	RPUSD1	2.17944	0.170348	0.751503	0.935711	0.324966	0.463949	0.858673	-0.154619	0.778317	0.962197
ENSG00000007392	LUC7L	4.46169	0.0663119	0.845026	0.965064	0.488026	0.0966127	0.60763	-0.421714	0.216113	0.735713
ENSG00000007402	CACNA2D2	0.860872	-3.04728	0.00503723	0.247558	0.0990131	0.88872	0.980454	-3.14629	0.00218946	0.349475
ENSG00000007516	BAIAP3	2.70235	1.10593	0.238327	0.696433	0.965342	0.199692	0.7058	0.140589	0.871315	0.97825
ENSG00000007520	TSR3	2.907	0.631842	0.106723	0.557279	0.295553	0.362605	0.811359	0.336289	0.38112	0.83347
ENSG00000007541	PIGQ	3.7221	1.44232	0.0306322	0.3819	0.656031	0.205417	0.713631	0.786294	0.20627	0.724333
ENSG00000007545	CRAMP1	4.39205	-0.284814	0.40482	0.811595	0.16506	0.553407	0.890109	-0.449874	0.205367	0.724043
ENSG00000007908	SELE	-3.39626	-0.485179	0.594065	0.886617	-1.61092	0.0464986	0.531681	1.12574	0.248668	0.757724
ENSG00000007923	DNAJC11	3.77461	0.0172249	0.956835	0.988102	0.428823	0.115422	0.626921	-0.411598	0.224105	0.740991
ENSG00000007944	MYLIP	5.07941	-0.0393137	0.928502	0.983777	-0.0818857	0.814876	0.963145	0.042572	0.91897	0.985982
ENSG00000007968	E2F2	6.93774	1.70617	0.0904934	0.530232	1.59191	0.0540808	0.545998	0.114261	0.903062	0.983716
ENSG00000008018	PSMB1	5.15447	-0.0430929	0.866281	0.970745	0.0932341	0.644708	0.918802	-0.136327	0.57141	0.911363
ENSG00000008083	JARID2	6.58101	0.0949117	0.58266	0.881945	0.0971376	0.499322	0.871102	-0.00222584	0.990029	0.998608
ENSG00000008086	CDKL5	3.77084	-0.21816	0.717052	0.92689	-0.536848	0.270322	0.757957	0.318687	0.577704	0.914882
ENSG00000008128	CDK11A	4.2748	-0.0383743	0.934879	0.983777	-0.0109458	0.976731	0.996405	-0.0274284	0.951103	0.992281
ENSG00000008130	NADK	7.19229	-0.648902	0.195698	0.662558	-0.5561	0.16532	0.680376	-0.0928021	0.840321	0.973145
ENSG00000008197	TFAP2D	-3.87968	0.0125368	0.986692	0.996761	-0.255996	0.680982	0.92877	0.268533	0.733495	0.95266
ENSG00000008226	DLEC1	1.12698	-0.69056	0.200986	0.665613	0.858642	0.0903901	0.602352	-1.5492	0.0121961	0.453702
ENSG00000008256	CYTH3	2.20716	-0.735359	0.240293	0.698454	0.917082	0.0792755	0.586946	-1.65244	0.0120145	0.453702
ENSG00000008277	ADAM22	0.934869	-1.69448	0.150198	0.61539	-0.337151	0.716891	0.938503	-1.35733	0.229176	0.743755
ENSG00000008282	SYPL1	3.35999	-0.621625	0.133698	0.595583	-0.4725	0.164997	0.680191	-0.149125	0.706434	0.948518
ENSG00000008283	CYB561	3.06911	-1.22556	0.0129033	0.29759	-0.216249	0.484368	0.865686	-1.00931	0.0154914	0.464428
ENSG00000008294	SPAG9	6.6278	-0.402532	0.107124	0.558198	-0.0672023	0.718548	0.938739	-0.33533	0.155914	0.688158
ENSG00000008300	CELSR3	1.14993	-0.579692	0.412969	0.813442	-0.291824	0.607888	0.904893	-0.287869	0.689043	0.944729
ENSG00000008311	AASS	0.4579	-1.55648	0.153199	0.618993	-1.3296	0.128878	0.642097	-0.226876	0.828311	0.971801
ENSG00000008323	PLEKHG6	-3.22247	0.345053	0.755624	0.937155	-0.0403338	0.964819	0.994519	0.385386	0.732481	0.95266
ENSG00000008324	SS18L2	2.1441	-0.238966	0.523532	0.858768	-0.109317	0.722601	0.939567	-0.12965	0.742216	0.954648
ENSG00000008382	MPND	2.23941	0.35708	0.272085	0.724379	0.347224	0.263246	0.753689	0.00985594	0.977836	0.997381
ENSG00000008394	MGST1	1.43238	0.835243	0.353303	0.780592	-0.0200047	0.980674	0.997044	0.855248	0.377344	0.832378
ENSG00000008405	CRY1	2.85352	-0.535117	0.242649	0.700559	0.0857076	0.816234	0.963854	-0.620824	0.175292	0.705034
ENSG00000008438	PGLYRP1	3.4486	2.67735	0.0221829	0.349004	-0.135125	0.879589	0.979896	2.81248	0.0155633	0.464428
ENSG00000008441	NFIX	6.51855	1.91022	0.145835	0.609823	2.07808	0.0576031	0.551553	-0.167861	0.892952	0.98164
ENSG00000008513	ST3GAL1	7.34358	0.411844	0.272401	0.724604	0.364114	0.231195	0.735971	0.0477301	0.893769	0.98164
ENSG00000008516	MMP25	7.57057	0.393154	0.59748	0.888363	-0.699685	0.238795	0.738152	1.09284	0.137013	0.668055
ENSG00000008517	IL32	5.41535	-0.200709	0.834611	0.962186	0.468692	0.54735	0.889605	-0.669401	0.470392	0.870759
ENSG00000008710	PKD1	4.25209	-0.315946	0.435281	0.824713	0.385803	0.249167	0.744518	-0.701749	0.104969	0.627278
ENSG00000008735	MAPK8IP2	-2.43824	-2.16771	0.0258742	0.361676	-0.814488	0.312813	0.785714	-1.35322	0.180923	0.709128
ENSG00000008838	MED24	4.24133	0.210082	0.485324	0.844396	0.593769	0.0257379	0.482702	-0.383687	0.199626	0.721916
ENSG00000008853	RHOBTB2	2.93823	-0.852108	0.049028	0.440896	-0.0242875	0.940736	0.990695	-0.82782	0.0463431	0.538331
ENSG00000008869	HEATR5B	5.42647	0.0833393	0.750108	0.935252	0.365215	0.110116	0.619373	-0.281876	0.295617	0.785771
ENSG00000008952	SEC62	7.49351	1.22574	0.0676931	0.484774	0.880586	0.0971517	0.608119	0.345151	0.574959	0.913612
ENSG00000008988	RPS20	7.65286	-0.347552	0.432008	0.823615	0.509876	0.160599	0.675982	-0.857428	0.054063	0.553757
ENSG00000009307	CSDE1	8.6659	1.27184	0.00555854	0.251735	1.29336	0.000990668	0.362195	-0.0215107	0.958345	0.993181
ENSG00000009335	UBE3C	5.55864	0.382246	0.0357282	0.401295	0.278068	0.0528571	0.544049	0.104178	0.519515	0.890854
ENSG00000009413	REV3L	5.12367	0.277461	0.389176	0.803698	0.201138	0.451735	0.853923	0.0763236	0.811846	0.969569
ENSG00000009694	TENM1	2.3914	-0.0136788	0.979287	0.994648	0.307985	0.462651	0.858248	-0.321664	0.532935	0.896216
ENSG00000009709	PAX7	-3.59481	-0.175598	0.857028	0.967475	-0.980124	0.216076	0.723825	0.804526	0.397968	0.843196
ENSG00000009765	IYD	-3.55345	-0.881688	0.447781	0.830476	-0.389535	0.662859	0.923816	-0.492154	0.644196	0.933216
ENSG00000009780	FAM76A	2.70602	-0.47215	0.0748509	0.497953	0.0312459	0.893645	0.980763	-0.503396	0.0840731	0.594136
ENSG00000009790	TRAF3IP3	6.82944	-0.184592	0.535554	0.863735	0.0287357	0.903074	0.982746	-0.213328	0.4562	0.866408
ENSG00000009830	POMT2	1.43299	-0.625313	0.26635	0.719285	-0.0614799	0.902523	0.982746	-0.563833	0.340896	0.81311
ENSG00000009844	VTA1	3.85753	0.409114	0.426087	0.820237	0.332197	0.487415	0.866422	0.0769168	0.891715	0.98124
ENSG00000009954	BAZ1B	5.97977	-0.313998	0.297106	0.744327	0.278499	0.248934	0.744518	-0.592496	0.0498062	0.543818
ENSG00000010017	RANBP9	5.72681	0.996531	0.0543175	0.454676	0.557591	0.163749	0.678847	0.438941	0.354882	0.821695
ENSG00000010030	ETV7	1.15267	-0.770924	0.435422	0.824713	-0.608559	0.474748	0.862851	-0.162365	0.876025	0.979217
ENSG00000010072	SPRTN	3.24893	-0.206392	0.425063	0.819645	0.110897	0.638873	0.917125	-0.317289	0.269323	0.769746
ENSG00000010165	EEF1AKNMT	3.51124	-0.267578	0.321323	0.760679	0.273256	0.211511	0.719441	-0.540834	0.0515225	0.546799
ENSG00000010219	DYRK4	1.75346	0.248552	0.601927	0.890426	-0.0728855	0.861325	0.976127	0.321437	0.530293	0.895683
ENSG00000010244	ZNF207	7.22024	0.0809404	0.761316	0.938324	-0.270581	0.220496	0.727276	0.351521	0.185908	0.711779
ENSG00000010256	UQCRC1	4.69146	0.440331	0.246397	0.70196	0.18647	0.519297	0.878628	0.253861	0.477656	0.874697
ENSG00000010270	STARD3NL	3.37022	0.0351615	0.907959	0.980385	0.176004	0.486042	0.8659	-0.140842	0.639541	0.93221
ENSG00000010278	CD9	3.27584	0.712484	0.185575	0.653508	-0.492141	0.268042	0.75586	1.20463	0.0340637	0.520103
ENSG00000010282	HHATL	-3.1718	1.56306	0.269901	0.722436	-0.702921	0.534059	0.884765	2.26598	0.105439	0.627902
ENSG00000010292	NCAPD2	5.25086	-0.0437592	0.912936	0.981195	-0.00607734	0.985349	0.997204	-0.0376819	0.92431	0.986956
ENSG00000010295	IFFO1	4.12291	0.770007	0.00211465	0.205389	0.277378	0.177215	0.685084	0.492628	0.0604324	0.560458
ENSG00000010310	GIPR	0.594977	-0.766032	0.330349	0.76571	-0.273607	0.692624	0.931878	-0.492424	0.546539	0.901711
ENSG00000010318	PHF7	1.84338	0.583031	0.38818	0.803221	0.886032	0.111946	0.62136	-0.303001	0.637459	0.93132
ENSG00000010319	SEMA3G	-0.617034	-0.230794	0.802437	0.952094	-0.0182468	0.981291	0.997044	-0.212547	0.82578	0.971801
ENSG00000010322	NISCH	5.27896	-0.140423	0.273914	0.725058	0.0799703	0.459116	0.857053	-0.220394	0.102144	0.622238
ENSG00000010327	STAB1	5.72418	1.93567	0.0173415	0.326095	1.73468	0.00912229	0.417106	0.200991	0.79851	0.966435
ENSG00000010361	FUZ	2.69259	-0.0538635	0.913794	0.981195	0.180611	0.664381	0.924488	-0.234474	0.632809	0.929231
ENSG00000010379	SLC6A13	-2.44904	0.313646	0.773726	0.942071	-0.571656	0.536979	0.885839	0.885302	0.428315	0.8557
ENSG00000010404	IDS	7.51178	-0.817619	0.0326046	0.391299	-0.401692	0.167364	0.6809	-0.415927	0.225613	0.741928
ENSG00000010539	ZNF200	4.10284	-0.407928	0.140366	0.603634	-0.398658	0.0678283	0.573764	-0.00927053	0.969998	0.995486
ENSG00000010610	CD4	6.08921	-0.908514	0.115214	0.57076	0.291774	0.515622	0.877617	-1.20029	0.0352777	0.522514
ENSG00000010626	LRRC23	1.49098	0.18055	0.63408	0.901559	0.0620662	0.853648	0.973832	0.118483	0.763276	0.959133
ENSG00000010671	BTK	5.24296	0.622204	0.111267	0.564275	-0.196173	0.520811	0.879283	0.818377	0.039232	0.530517
ENSG00000010704	HFE	1.06295	-0.141026	0.891312	0.976049	0.413811	0.622628	0.910594	-0.554837	0.579942	0.915327
ENSG00000010803	SCMH1	3.66685	0.127463	0.755831	0.937204	0.299476	0.380829	0.8197	-0.172012	0.692972	0.945736
ENSG00000010810	FYN	6.35553	-0.205727	0.640966	0.904116	0.480106	0.178843	0.686616	-0.685833	0.111065	0.634796
ENSG00000010818	HIVEP2	6.32949	-0.339197	0.494403	0.847719	-0.217843	0.580775	0.897305	-0.121354	0.795243	0.965483
ENSG00000011007	ELOA	4.59843	-0.158774	0.571062	0.878846	0.320116	0.172163	0.683558	-0.478891	0.0921894	0.60726
ENSG00000011009	LYPLA2	4.70501	0.4929	0.105459	0.556628	0.0138341	0.953078	0.992942	0.479066	0.11593	0.640665
ENSG00000011021	CLCN6	4.10011	0.344275	0.140011	0.603035	0.205392	0.283676	0.766086	0.138882	0.536621	0.898366
ENSG00000011028	MRC2	3.95845	0.484191	0.678875	0.915227	1.63053	0.108988	0.61758	-1.14633	0.328497	0.805683
ENSG00000011052	NME1-NME2	4.83063	0.402819	0.407667	0.812149	0.573777	0.154021	0.672336	-0.170958	0.713272	0.948818
ENSG00000011105	TSPAN9	2.99359	0.832297	0.29491	0.742743	-0.237488	0.709224	0.936422	1.06978	0.175586	0.705034
ENSG00000011114	BTBD7	4.50519	-0.0231537	0.888143	0.974929	-0.086605	0.563903	0.892157	0.0634513	0.724678	0.950794
ENSG00000011132	APBA3	3.31633	-0.479011	0.167831	0.634986	-0.0381777	0.888023	0.980454	-0.440833	0.187707	0.713644
ENSG00000011143	MKS1	1.8403	0.0371742	0.934437	0.983777	0.793452	0.0574526	0.551553	-0.756278	0.116153	0.640665
ENSG00000011198	ABHD5	5.67867	-0.278339	0.540252	0.865682	-0.293609	0.413594	0.835244	0.0152701	0.972388	0.996152
ENSG00000011201	ANOS1	-2.22627	0.492409	0.68136	0.916065	-1.51045	0.141717	0.660161	2.00286	0.10969	0.633225
ENSG00000011243	AKAP8L	5.55215	0.945253	0.00270636	0.222581	0.549613	0.0221481	0.474391	0.39564	0.159307	0.691779
ENSG00000011258	MBTD1	4.88267	0.323057	0.154458	0.620576	-0.165465	0.396164	0.826929	0.488522	0.0462384	0.538331
ENSG00000011260	UTP18	3.62259	-0.191946	0.42318	0.819037	-0.00486513	0.981483	0.997044	-0.187081	0.462676	0.867821
ENSG00000011275	RNF216	5.8289	-0.232777	0.249765	0.705187	-0.228304	0.166599	0.6809	-0.00447363	0.981708	0.997897
ENSG00000011295	TTC19	3.38315	-0.424322	0.244829	0.701493	0.431446	0.14876	0.665658	-0.855769	0.0246951	0.49638
ENSG00000011304	PTBP1	6.24412	0.235071	0.484235	0.84403	0.201854	0.451999	0.85399	0.0332167	0.916181	0.985942
ENSG00000011376	LARS2	3.7975	-0.467631	0.136295	0.598441	0.0353597	0.891435	0.980454	-0.50299	0.116745	0.6415
ENSG00000011405	PIK3C2A	5.17198	-0.240748	0.142822	0.60538	-0.160469	0.246247	0.742646	-0.0802791	0.647902	0.934215
ENSG00000011422	PLAUR	5.23045	-0.245409	0.664838	0.912202	-0.496538	0.277544	0.763417	0.251129	0.640554	0.93264
ENSG00000011426	ANLN	2.58749	2.38388	0.00460325	0.240199	0.783828	0.223939	0.729625	1.60005	0.0414282	0.532224
ENSG00000011451	WIZ	3.90886	0.811556	0.0163518	0.319966	0.53726	0.0421971	0.524833	0.274295	0.367584	0.827542
ENSG00000011454	RABGAP1	4.72995	0.323463	0.202177	0.666136	0.532489	0.0246152	0.478612	-0.209026	0.450432	0.863827
ENSG00000011465	DCN	-3.17882	-0.888117	0.512119	0.854787	-0.243618	0.817619	0.964383	-0.644499	0.609124	0.923799
ENSG00000011478	QPCTL	0.312928	-0.0198149	0.977536	0.994255	0.375915	0.512487	0.876695	-0.39573	0.566844	0.910285
ENSG00000011485	PPP5C	3.58043	-0.0779763	0.859012	0.968093	0.511239	0.160956	0.675982	-0.589215	0.172626	0.70113
ENSG00000011523	CEP68	4.0147	-0.571159	0.159326	0.626902	-0.39227	0.237608	0.738152	-0.17889	0.64388	0.933111
ENSG00000011566	MAP4K3	2.80631	-0.102051	0.785715	0.945848	0.583624	0.0822462	0.591697	-0.685675	0.0826949	0.591586
ENSG00000011590	ZBTB32	-0.299099	0.433336	0.685743	0.917071	-0.246311	0.777679	0.953998	0.679647	0.518631	0.890486
ENSG00000011600	TYROBP	7.37868	0.632714	0.318145	0.758107	-0.252993	0.600551	0.902875	0.885707	0.142556	0.673619
ENSG00000011638	TMEM159	2.11667	0.342679	0.443419	0.828436	-0.00836337	0.981919	0.997056	0.351042	0.443	0.860511
ENSG00000011677	GABRA3	-3.92169	0.0941518	0.89362	0.976685	-0.465952	0.432295	0.843438	0.560103	0.433976	0.858026
ENSG00000012048	BRCA1	4.07093	0.913772	0.0761269	0.499729	0.441619	0.268027	0.75586	0.472153	0.31981	0.799563
ENSG00000012061	ERCC1	4.42157	0.218534	0.294856	0.742743	0.517143	0.0103012	0.423575	-0.298609	0.191426	0.717029
ENSG00000012124	CD22	3.18585	-2.36509	0.0437328	0.428094	-2.84507	0.0051914	0.415213	0.479974	0.653443	0.936032
ENSG00000012171	SEMA3B	-0.261146	1.40969	0.207649	0.669308	0.0801073	0.933781	0.989602	1.32958	0.254549	0.761379
ENSG00000012174	MBTPS2	1.98102	-0.922528	0.0228089	0.351992	0.157405	0.650827	0.919618	-1.07993	0.0160745	0.466789
ENSG00000012211	PRICKLE3	1.66649	-0.0682036	0.882309	0.974714	-0.94691	0.038112	0.516424	0.878706	0.0918363	0.606854
ENSG00000012223	LTF	5.71144	1.99343	0.189783	0.657253	-0.160745	0.894409	0.98092	2.15417	0.162934	0.69395
ENSG00000012232	EXTL3	5.31783	-0.282145	0.518336	0.857497	-0.161187	0.648597	0.919224	-0.120959	0.773925	0.961244
ENSG00000012660	ELOVL5	6.50426	-0.161212	0.547718	0.86941	-0.291421	0.175787	0.683558	0.130209	0.607248	0.923391
ENSG00000012779	ALOX5	7.23635	0.720118	0.272726	0.724667	-0.716995	0.167069	0.6809	1.43711	0.0293644	0.505746
ENSG00000012817	KDM5D	0.256224	0.911305	0.0398294	0.4176	0.571179	0.0915951	0.603167	0.340126	0.397855	0.843036
ENSG00000012822	CALCOCO1	6.55961	0.684032	0.030141	0.38033	0.325726	0.18448	0.693519	0.358306	0.238878	0.751923
ENSG00000012963	UBR7	3.81017	-0.475775	0.201636	0.666136	-0.300495	0.329805	0.796002	-0.17528	0.62744	0.927344
ENSG00000012983	MAP4K5	5.51506	0.750164	0.250544	0.705438	0.874627	0.0938946	0.603545	-0.124463	0.836402	0.972394
ENSG00000013016	EHD3	4.09134	0.822055	0.158166	0.62565	0.00496939	0.991045	0.998147	0.817086	0.150748	0.682849
ENSG00000013275	PSMC4	4.12643	0.358085	0.438483	0.826471	0.109651	0.763735	0.951023	0.248434	0.570456	0.911188
ENSG00000013288	MAN2B2	5.36058	-0.155905	0.616298	0.896178	-0.07759	0.750031	0.947289	-0.0783151	0.787692	0.964376
ENSG00000013293	SLC7A14	-3.65387	0.0822683	0.904298	0.979901	0.0119083	0.982979	0.997068	0.07036	0.91716	0.98597
ENSG00000013297	CLDN11	-2.88723	1.01153	0.357237	0.784087	0.0176738	0.985597	0.997204	0.993855	0.4097	0.84839
ENSG00000013306	SLC25A39	9.96248	1.29726	0.360745	0.785506	1.57777	0.173487	0.683558	-0.280509	0.835107	0.972343
ENSG00000013364	MVP	7.45529	0.5742	0.0669093	0.483862	0.125902	0.586728	0.899946	0.448298	0.126547	0.654361
ENSG00000013374	NUB1	6.08452	0.14545	0.576143	0.881363	0.20311	0.337445	0.798557	-0.0576601	0.822689	0.971801
ENSG00000013375	PGM3	2.40111	-0.0539309	0.893387	0.976669	-0.0578346	0.873129	0.978317	0.00390366	0.992668	0.998888
ENSG00000013392	RWDD2A	-0.480042	-0.598253	0.338852	0.772097	-0.291837	0.601723	0.903252	-0.306416	0.649253	0.935138
ENSG00000013441	CLK1	6.82038	-0.17535	0.449756	0.831255	-0.199114	0.309804	0.783629	0.0237647	0.919574	0.98612
ENSG00000013503	POLR3B	2.6412	-0.598442	0.0670506	0.484034	-0.0945001	0.729678	0.942361	-0.503941	0.143988	0.676172
ENSG00000013523	ANGEL1	3.23611	-0.362421	0.349296	0.7783	0.199707	0.532832	0.884234	-0.562128	0.147112	0.678216
ENSG00000013561	RNF14	5.83693	0.616823	0.382404	0.799084	1.10793	0.0676795	0.573694	-0.491112	0.482508	0.876378
ENSG00000013563	DNASE1L1	4.32535	0.845135	0.169798	0.6373	0.0136644	0.976677	0.996405	0.831471	0.154992	0.687246
ENSG00000013573	DDX11	2.85072	0.277636	0.72501	0.928351	0.742894	0.249128	0.744518	-0.465259	0.536501	0.898304
ENSG00000013583	HEBP1	2.60673	0.436102	0.557472	0.872697	0.355127	0.564501	0.892157	0.0809751	0.911824	0.98503
ENSG00000013588	GPRC5A	-3.61118	0.706798	0.410391	0.812693	0.0829758	0.907239	0.983437	0.623822	0.4721	0.871873
ENSG00000013619	MAMLD1	0.48923	1.04637	0.265695	0.718916	1.34907	0.10735	0.61758	-0.302701	0.748957	0.956164
ENSG00000013725	CD6	5.49432	-0.425268	0.633934	0.901559	0.198037	0.781454	0.95446	-0.623305	0.465442	0.869084
ENSG00000013810	TACC3	5.95845	0.164096	0.527142	0.860323	0.0702171	0.735528	0.944154	0.0938792	0.711376	0.948684
ENSG00000014123	UFL1	4.03611	-0.100008	0.784502	0.945421	0.500752	0.115891	0.627148	-0.60076	0.110631	0.63394
ENSG00000014138	POLA2	2.97141	-0.623012	0.10834	0.561778	0.204479	0.512085	0.876694	-0.827491	0.0380891	0.528621
ENSG00000014164	ZC3H3	3.96764	0.770476	0.00685483	0.26465	0.312548	0.1553	0.672614	0.457928	0.112045	0.637132
ENSG00000014216	CAPN1	6.46147	1.23163	0.000862526	0.170231	0.402205	0.0939993	0.603794	0.829424	0.00796953	0.40908
ENSG00000014257	ACP3	4.24701	-0.372073	0.642683	0.904641	-0.684463	0.301112	0.778308	0.31239	0.686906	0.944457
ENSG00000014641	MDH1	4.08346	-0.23821	0.509146	0.853979	0.230049	0.436138	0.84569	-0.468259	0.196246	0.719329
ENSG00000014824	SLC30A9	4.63729	0.181671	0.440289	0.826991	-0.0279166	0.878805	0.979711	0.209587	0.343875	0.815289
ENSG00000014914	MTMR11	2.99822	0.390724	0.486811	0.844692	0.505521	0.311659	0.78518	-0.114797	0.84665	0.974353
ENSG00000014919	COX15	4.43004	-0.203905	0.402415	0.811124	-0.130544	0.523744	0.880058	-0.0733617	0.76288	0.959068
ENSG00000015133	CCDC88C	6.60871	-0.454337	0.103666	0.553616	0.481874	0.0353571	0.511618	-0.936211	0.00182215	0.33508
ENSG00000015153	YAF2	4.37088	-0.11373	0.632813	0.901559	-0.0905363	0.647544	0.919143	-0.0231935	0.924669	0.98698
ENSG00000015171	ZMYND11	4.25518	-0.338336	0.382204	0.799084	0.673722	0.0574873	0.551553	-1.01206	0.0200723	0.48605
ENSG00000015285	WAS	6.67376	0.566247	0.18539	0.653508	-0.0846222	0.79254	0.957128	0.650869	0.110133	0.633258
ENSG00000015413	DPEP1	-3.61539	-0.486893	0.696379	0.919408	-0.827213	0.428037	0.841562	0.34032	0.784076	0.963789
ENSG00000015475	BID	5.59158	-0.428679	0.29816	0.744327	-0.609126	0.072695	0.580279	0.180446	0.638686	0.931727
ENSG00000015479	MATR3	6.94938	-0.375309	0.175342	0.643701	-0.00968842	0.963441	0.994226	-0.365621	0.162377	0.69395
ENSG00000015532	XYLT2	3.43373	0.0711468	0.833808	0.961842	0.0775455	0.778014	0.953998	-0.00639869	0.984514	0.997897
ENSG00000015676	NUDCD3	4.97057	-0.471471	0.106333	0.556628	0.0682426	0.762345	0.950353	-0.539713	0.0578006	0.558757
ENSG00000016391	CHDH	-2.34552	-1.35317	0.307006	0.749803	-1.32352	0.24276	0.740694	-0.0296531	0.982347	0.997897
ENSG00000016402	IL20RA	-3.77268	-0.377167	0.75724	0.937388	-0.477533	0.616431	0.907998	0.100366	0.929159	0.988112
ENSG00000016490	CLCA1	-3.78265	-0.0267498	0.978665	0.994541	-0.706537	0.382102	0.820358	0.679787	0.478816	0.874902
ENSG00000016602	CLCA4	-3.7644	-0.553382	0.542539	0.866865	-0.706647	0.349639	0.803847	0.153264	0.864262	0.976908
ENSG00000016864	GLT8D1	2.90256	-0.491589	0.0878913	0.524902	-0.254883	0.342387	0.801579	-0.236707	0.447114	0.862659
ENSG00000017260	ATP2C1	5.12781	0.144982	0.624282	0.898678	0.452745	0.0682421	0.573764	-0.307763	0.273659	0.770733
ENSG00000017427	IGF1	-2.3489	-2.0137	0.00976688	0.286546	-0.720155	0.280761	0.764945	-1.29355	0.11659	0.6415
ENSG00000017483	SLC38A5	5.3383	0.711952	0.384631	0.800882	0.920789	0.173729	0.683558	-0.208837	0.790703	0.964826
ENSG00000017797	RALBP1	6.89655	1.145	0.00554125	0.251735	1.02041	0.00305815	0.391694	0.124592	0.738188	0.953165
ENSG00000018189	RUFY3	3.92432	-0.21969	0.432005	0.823615	0.214201	0.334105	0.797305	-0.433892	0.107532	0.630602
ENSG00000018236	CNTN1	-3.6596	-1.05442	0.338937	0.772097	-0.414326	0.625124	0.910947	-0.640094	0.532088	0.896216
ENSG00000018280	SLC11A1	7.77844	0.81538	0.281661	0.731788	-0.599276	0.307991	0.781853	1.41466	0.0587944	0.559412
ENSG00000018408	WWTR1	-1.82291	-2.51351	0.0281452	0.371541	-1.44995	0.0906723	0.602848	-1.06356	0.307678	0.793425
ENSG00000018510	AGPS	4.51248	0.61981	0.181568	0.650498	0.682961	0.073279	0.580994	-0.0631513	0.881916	0.9803
ENSG00000018610	CXORF56	3.39721	0.0191012	0.940273	0.984816	0.0062743	0.976451	0.996405	0.0128269	0.962033	0.993998
ENSG00000018699	TTC27	3.0592	-0.546734	0.240795	0.698645	0.491708	0.222731	0.729527	-1.03844	0.0378824	0.528621
ENSG00000018869	ZNF582	0.105899	-1.67	0.0253473	0.360014	-0.977781	0.148858	0.665832	-0.692217	0.381772	0.833589
ENSG00000019144	PHLDB1	-1.76254	-1.01465	0.45647	0.834373	-2.04472	0.0796783	0.587239	1.03007	0.44207	0.860511
ENSG00000019169	MARCO	2.34668	1.81646	0.114163	0.569522	1.48161	0.107904	0.61758	0.334851	0.756796	0.95724
ENSG00000019186	CYP24A1	-3.51962	-1.52848	0.109212	0.563699	-0.655146	0.385511	0.822303	-0.873336	0.357754	0.822878
ENSG00000019485	PRDM11	1.9517	-1.91179	0.00336834	0.226383	-0.421907	0.337716	0.798648	-1.48989	0.0111424	0.446741
ENSG00000019505	SYT13	-3.90018	-0.218344	0.764035	0.93904	-0.27098	0.650541	0.919618	0.0526359	0.942058	0.99042
ENSG00000019582	CD74	9.48539	-0.107815	0.832688	0.961644	-0.117292	0.778641	0.954014	0.00947686	0.985764	0.998073
ENSG00000019991	HGF	2.81177	0.41665	0.621272	0.898082	-0.729214	0.302389	0.77873	1.14586	0.175548	0.705034
ENSG00000019995	ZRANB1	6.47903	0.927657	0.169099	0.636862	1.27648	0.0270587	0.488239	-0.348823	0.584832	0.916119
ENSG00000020129	NCDN	3.20458	0.311916	0.424889	0.819645	0.70111	0.0396164	0.517807	-0.389194	0.310499	0.795949
ENSG00000020181	ADGRA2	0.699826	-0.281869	0.853503	0.966456	1.21885	0.331144	0.796033	-1.50072	0.313978	0.797812
ENSG00000020256	ZFP64	2.18715	-0.401201	0.407698	0.812149	0.126421	0.744036	0.946901	-0.527622	0.262772	0.766111
ENSG00000020426	MNAT1	2.1446	-0.219234	0.75108	0.935474	1.00704	0.0919996	0.603545	-1.22627	0.0837154	0.594136
ENSG00000020577	SAMD4A	1.87301	-1.41998	0.105647	0.556628	-0.3242	0.640061	0.917279	-1.09578	0.206247	0.724333
ENSG00000020633	RUNX3	5.34982	-0.372733	0.602467	0.890426	0.264537	0.648502	0.919224	-0.637269	0.360074	0.824388
ENSG00000020922	MRE11	4.76099	-0.161815	0.395541	0.806762	0.179376	0.265218	0.754547	-0.341191	0.0987018	0.617201
ENSG00000021300	PLEKHB1	1.92728	-0.836735	0.384138	0.800604	-0.443889	0.565822	0.89274	-0.392846	0.667223	0.93945
ENSG00000021355	SERPINB1	6.68728	0.128364	0.799285	0.951768	-0.893	0.04058	0.521623	1.02136	0.0578828	0.558757
ENSG00000021461	CYP3A43	-3.44499	-1.3271	0.203683	0.666681	-0.0547875	0.948989	0.991676	-1.27231	0.228327	0.743165
ENSG00000021574	SPAST	5.16168	-0.227725	0.47424	0.840303	-0.204843	0.43476	0.844601	-0.0228821	0.941229	0.990313
ENSG00000021645	NRXN3	-0.781152	0.554784	0.647681	0.907415	0.666097	0.550312	0.889605	-0.111313	0.933524	0.988286
ENSG00000021762	OSBPL5	3.58972	-0.773467	0.098825	0.547322	1.03414	0.0111683	0.431561	-1.80761	0.000673713	0.283852
ENSG00000021776	AQR	5.23199	-0.145583	0.631195	0.900549	0.194046	0.430586	0.842436	-0.339628	0.263336	0.766224
ENSG00000021826	CPS1	-2.29544	0.685574	0.551813	0.870419	0.824447	0.390664	0.823944	-0.138873	0.902901	0.983716
ENSG00000022267	FHL1	3.14844	1.26229	0.0162705	0.319966	0.816654	0.0820523	0.591271	0.445636	0.416551	0.849899
ENSG00000022277	RTF2	6.12786	0.0975531	0.671176	0.914218	-0.0291554	0.880207	0.979896	0.126708	0.59127	0.918357
ENSG00000022355	GABRA1	-3.77114	0.715576	0.233503	0.690804	0.0767197	0.881276	0.979896	0.638856	0.320971	0.799987
ENSG00000022556	NLRP2	1.35665	-1.89613	0.0482939	0.438539	-0.506172	0.491463	0.868333	-1.38996	0.1241	0.649692
ENSG00000022567	SLC45A4	5.60595	-0.569405	0.214038	0.673605	-0.237787	0.511814	0.876603	-0.331618	0.44274	0.860511
ENSG00000022840	RNF10	9.33744	1.1111	0.248309	0.704016	0.908701	0.242143	0.740505	0.202402	0.824833	0.971801
ENSG00000022976	ZNF839	3.30333	0.144739	0.614524	0.895917	0.111093	0.631898	0.914925	0.0336469	0.902539	0.983716
ENSG00000023041	ZDHHC6	4.13118	-0.187891	0.42213	0.818404	-0.189692	0.33643	0.797735	0.00180141	0.993886	0.998979
ENSG00000023171	GRAMD1B	3.63607	-0.717405	0.203783	0.666681	-0.0602955	0.890998	0.980454	-0.65711	0.241101	0.752988
ENSG00000023191	RNH1	5.1988	0.895494	0.0406953	0.419878	0.96793	0.00888376	0.417106	-0.0724357	0.857098	0.976177
ENSG00000023228	NDUFS1	5.83259	-0.0786267	0.601383	0.890278	0.174639	0.194517	0.702244	-0.253265	0.127783	0.656486
ENSG00000023287	RB1CC1	6.15833	0.0901899	0.849425	0.965433	-0.462681	0.231503	0.735971	0.552871	0.228348	0.743165
ENSG00000023318	ERP44	5.0001	0.0712943	0.837841	0.962994	-0.592745	0.0466257	0.531681	0.66404	0.0581911	0.558757
ENSG00000023330	ALAS1	4.60031	0.244299	0.410434	0.812693	-0.541743	0.0388595	0.516424	0.786041	0.0140517	0.462342
ENSG00000023445	BIRC3	6.24697	-0.749882	0.0421703	0.424354	-0.739018	0.0155758	0.446711	-0.0108648	0.973756	0.996152
ENSG00000023516	AKAP11	5.32714	-0.765606	0.127005	0.586612	-0.233003	0.542954	0.888144	-0.532603	0.249686	0.758204
ENSG00000023572	GLRX2	2.64757	-0.74349	0.0106213	0.290837	-0.130918	0.616517	0.907998	-0.612572	0.0504931	0.544366
ENSG00000023608	SNAPC1	1.94675	-0.896469	0.0241094	0.356321	0.224217	0.445562	0.849784	-1.12069	0.00504955	0.398179
ENSG00000023697	DERA	2.91939	0.928997	0.0876433	0.524751	0.395256	0.364112	0.812119	0.533741	0.297911	0.787484
ENSG00000023734	STRAP	5.04314	0.294917	0.501214	0.850784	0.770321	0.0416525	0.523499	-0.475403	0.264148	0.766224
ENSG00000023839	ABCC2	1.17157	0.431365	0.656415	0.910713	-0.0166806	0.983869	0.997068	0.448046	0.645303	0.933396
ENSG00000023892	DEF6	6.06393	-0.163782	0.346244	0.775851	-0.0860227	0.533676	0.884644	-0.0777592	0.638772	0.931727
ENSG00000023902	PLEKHO1	6.34059	0.256793	0.366041	0.789756	0.469243	0.0671127	0.571277	-0.21245	0.458334	0.86684
ENSG00000023909	GCLM	3.95648	0.816594	0.0669536	0.483862	0.643733	0.0771726	0.586333	0.172862	0.671274	0.940349
ENSG00000024048	UBR2	8.11468	-0.0970138	0.793972	0.949415	-0.149648	0.617991	0.908353	0.0526346	0.882886	0.9803
ENSG00000024422	EHD2	-1.75249	-0.719243	0.345578	0.775594	-0.245314	0.720729	0.938976	-0.473929	0.570374	0.911188
ENSG00000024526	DEPDC1	0.818215	1.43251	0.104544	0.554756	0.728812	0.327428	0.795168	0.703702	0.424255	0.852792
ENSG00000024862	CCDC28A	3.78704	0.0768742	0.811213	0.954354	-0.0814372	0.757118	0.949051	0.158311	0.624736	0.927261
ENSG00000025039	RRAGD	3.93153	0.326608	0.6342	0.901559	-0.712354	0.192478	0.700041	1.03896	0.116201	0.640671
ENSG00000025156	HSF2	1.89793	-0.324697	0.665809	0.912429	-0.0290455	0.962838	0.993979	-0.295652	0.688019	0.944729
ENSG00000025293	PHF20	5.76049	-0.516604	0.0141088	0.302443	-0.128171	0.417655	0.836247	-0.388433	0.0500399	0.543818
ENSG00000025423	HSD17B6	-2.26545	-0.807009	0.536973	0.864457	0.746878	0.495767	0.869708	-1.55389	0.244032	0.75489
ENSG00000025434	NR1H3	1.51238	0.716476	0.126475	0.586411	0.839798	0.037566	0.515619	-0.123322	0.784186	0.963799
ENSG00000025708	TYMP	6.76133	0.639616	0.115817	0.57076	-0.30899	0.320624	0.789855	0.948607	0.0178951	0.471154
ENSG00000025770	NCAPH2	3.53385	-0.355376	0.324055	0.7622	0.484344	0.106054	0.61758	-0.83972	0.0244422	0.49638
ENSG00000025772	TOMM34	1.87353	0.203167	0.657206	0.910984	0.47226	0.23141	0.735971	-0.269093	0.554865	0.905027
ENSG00000025796	SEC63	4.70837	0.564406	0.205929	0.66865	0.119087	0.747604	0.947289	0.445319	0.343546	0.815289
ENSG00000025800	KPNA6	6.35219	0.714382	0.0575632	0.462028	0.708716	0.0240503	0.475731	0.00566584	0.98738	0.998477
ENSG00000026025	VIM	8.56038	0.407944	0.39055	0.804326	-0.0650449	0.857543	0.974863	0.472989	0.307091	0.792769
ENSG00000026036	RTEL1-TNFRSF6B	3.48188	0.0359067	0.904591	0.979901	0.485189	0.0556417	0.550247	-0.449283	0.130195	0.658563
ENSG00000026103	FAS	5.24301	-0.062588	0.877175	0.973462	-0.361438	0.283051	0.766086	0.29885	0.452286	0.863982
ENSG00000026297	RNASET2	7.41929	-0.0163971	0.974987	0.993547	-0.644379	0.128154	0.642097	0.627981	0.210065	0.727727
ENSG00000026508	CD44	8.327	0.286859	0.46947	0.838533	-0.3545	0.267589	0.755362	0.641359	0.115442	0.639846
ENSG00000026559	KCNG1	-1.2664	-1.87237	0.132244	0.594067	-2.60199	0.0165843	0.447688	0.729624	0.54446	0.901586
ENSG00000026652	AGPAT4	3.49152	0.295869	0.470569	0.839422	0.740221	0.0431628	0.525577	-0.444352	0.285231	0.778687
ENSG00000026751	SLAMF7	4.65683	-0.795268	0.390945	0.804456	-0.596721	0.415303	0.835862	-0.198547	0.817247	0.970616
ENSG00000026950	BTN3A1	6.87742	-0.347895	0.345802	0.775851	-0.262711	0.372768	0.816406	-0.0851841	0.807911	0.969317
ENSG00000027001	MIPEP	1.20126	-0.915716	0.275751	0.726188	-1.03217	0.164786	0.680061	0.116455	0.891065	0.981117
ENSG00000027075	PRKCH	6.36171	-1.1915	0.0597693	0.466892	0.0219009	0.962502	0.993843	-1.21341	0.0457163	0.538003
ENSG00000027697	IFNGR1	6.23092	-0.102546	0.850983	0.965686	-0.280233	0.527331	0.881826	0.177687	0.735908	0.953114
ENSG00000027847	B4GALT7	2.52239	-0.353539	0.242792	0.700559	0.444675	0.0945643	0.604944	-0.798213	0.0151132	0.464428
ENSG00000027869	SH2D2A	2.99427	-0.963198	0.14019	0.603459	0.187062	0.705535	0.935172	-1.15026	0.0691015	0.569265
ENSG00000028116	VRK2	4.00569	0.459915	0.185875	0.653508	0.20392	0.463823	0.858673	0.255996	0.438438	0.860413
ENSG00000028137	TNFRSF1B	8.16653	-0.075145	0.880104	0.974213	-0.24394	0.526978	0.881604	0.168795	0.717088	0.950077
ENSG00000028203	VEZT	3.94851	-0.0764383	0.827164	0.960091	0.585525	0.0504883	0.540809	-0.661963	0.062944	0.565297
ENSG00000028277	POU2F2	5.93428	0.29107	0.484918	0.844295	-0.122986	0.710203	0.936939	0.414056	0.313384	0.797516
ENSG00000028310	BRD9	4.39294	-0.0410042	0.848426	0.965433	-0.0247739	0.889561	0.980454	-0.0162303	0.939053	0.989827
ENSG00000028528	SNX1	6.22517	0.0552131	0.726974	0.928734	-0.00372416	0.975617	0.996232	0.0589373	0.691299	0.945009
ENSG00000028839	TBPL1	4.58737	0.987551	0.100114	0.548706	0.928843	0.0571404	0.551553	0.0587084	0.914803	0.985689
ENSG00000029153	ARNTL2	0.830034	1.60363	0.0648514	0.480781	0.0544378	0.935897	0.990125	1.54919	0.0725434	0.576162
ENSG00000029363	BCLAF1	6.26169	0.101452	0.796044	0.950452	0.794122	0.0266775	0.485683	-0.69267	0.0905579	0.605836
ENSG00000029364	SLC39A9	5.01127	-0.0151514	0.950542	0.987233	0.119952	0.54929	0.889605	-0.135103	0.571274	0.911294
ENSG00000029534	ANK1	7.7449	2.13345	0.0785277	0.505287	1.86917	0.0582349	0.55192	0.264277	0.81456	0.969874
ENSG00000029639	TFB1M	2.59971	-0.104758	0.799576	0.951774	-0.498124	0.165763	0.680695	0.393366	0.344084	0.815289
ENSG00000029725	RABEP1	5.36882	-0.0590015	0.777015	0.94292	0.268078	0.120792	0.632651	-0.327079	0.120133	0.645323
ENSG00000029993	HMGB3	0.938212	1.31318	0.243314	0.700559	-0.349745	0.706388	0.935252	1.66293	0.141318	0.672341
ENSG00000030066	NUP160	4.74206	-0.167815	0.757812	0.937627	-0.368474	0.409132	0.833435	0.200659	0.701776	0.947064
ENSG00000030110	BAK1	4.1224	0.249488	0.518718	0.857689	-0.147886	0.631501	0.914752	0.397374	0.286216	0.779429
ENSG00000030304	MUSK	-3.53782	-0.630224	0.547301	0.869366	-1.67638	0.0583587	0.55192	1.04615	0.308422	0.794149
ENSG00000030419	IKZF2	4.78691	-1.20106	0.295262	0.742743	-1.22883	0.18942	0.696299	0.0277722	0.979436	0.997764
ENSG00000030582	GRN	7.79891	1.16408	0.069029	0.488034	-0.115968	0.806662	0.960646	1.28005	0.0407081	0.53199
ENSG00000031003	FAM13B	5.61975	0.00719809	0.959633	0.988948	-0.21683	0.0890047	0.600223	0.224028	0.162954	0.69395
ENSG00000031081	ARHGAP31	4.15173	-0.117479	0.800907	0.951997	0.0810236	0.835094	0.968603	-0.198502	0.668539	0.939801
ENSG00000031691	CENPQ	0.516248	0.265016	0.642323	0.904504	-0.154472	0.751054	0.947364	0.419488	0.473437	0.8725
ENSG00000031698	SARS1	5.49891	-0.0547522	0.791653	0.948401	0.361536	0.0458779	0.530051	-0.416288	0.0540177	0.553757
ENSG00000031823	RANBP3	4.91602	0.0229712	0.912474	0.981195	0.330644	0.0723744	0.57964	-0.307673	0.16664	0.697619
ENSG00000032219	ARID4A	5.80538	-0.111581	0.703281	0.922242	-0.0673907	0.774642	0.953998	-0.0441901	0.874374	0.978739
ENSG00000032389	EIPR1	2.92121	-0.769943	0.00644304	0.260313	-0.0284121	0.891598	0.980454	-0.741531	0.00832056	0.40908
ENSG00000032444	PNPLA6	5.71181	0.756695	0.0262463	0.363293	0.0269032	0.919087	0.986347	0.729792	0.0440613	0.533063
ENSG00000032742	IFT88	2.53721	0.819584	0.152697	0.618387	0.321951	0.549443	0.889605	0.497634	0.425514	0.853548
ENSG00000033011	ALG1	2.80239	-0.153553	0.640891	0.904116	0.542319	0.058134	0.55192	-0.695871	0.0419303	0.532319
ENSG00000033030	ZCCHC8	4.12332	0.0476558	0.783305	0.944948	0.159442	0.31948	0.789172	-0.111787	0.55501	0.905027
ENSG00000033050	ABCF2	4.18016	-0.0760096	0.836552	0.962666	0.831538	0.0121993	0.435472	-0.907547	0.0192826	0.478708
ENSG00000033100	CHPF2	5.30886	0.6883	0.0124338	0.296756	0.281726	0.155345	0.672614	0.406575	0.111832	0.636891
ENSG00000033122	LRRC7	-1.50261	-1.66456	0.266301	0.719274	-0.634057	0.583016	0.897933	-1.0305	0.474078	0.872697
ENSG00000033170	FUT8	4.07946	0.34342	0.450596	0.831413	0.40364	0.27742	0.763388	-0.0602199	0.8906	0.981002
ENSG00000033178	UBA6	4.88602	-0.180958	0.288818	0.738134	-0.293225	0.0548891	0.547418	0.112267	0.538298	0.898834
ENSG00000033327	GAB2	6.557	0.180224	0.70813	0.923943	-0.0690869	0.854155	0.973944	0.249311	0.583503	0.916119
ENSG00000033627	ATP6V0A1	5.57723	0.64192	0.0675527	0.48458	0.295966	0.289369	0.769465	0.345954	0.302274	0.7899
ENSG00000033800	PIAS1	6.61347	0.167267	0.580515	0.881622	-0.286996	0.234676	0.736678	0.454262	0.119583	0.644592
ENSG00000033867	SLC4A7	4.94077	-0.473967	0.253551	0.707978	0.25258	0.416926	0.835931	-0.726548	0.0793568	0.589376
ENSG00000034053	APBA2	3.97658	-0.879964	0.273521	0.725058	-0.138488	0.824034	0.965151	-0.741476	0.3236	0.801703
ENSG00000034152	MAP2K3	8.14832	0.61208	0.515024	0.85579	1.32519	0.0899265	0.602352	-0.713114	0.428579	0.8557
ENSG00000034510	TMSB10	9.1935	0.168029	0.557333	0.872697	0.07701	0.736177	0.944313	0.0910189	0.745665	0.955682
ENSG00000034533	ASTE1	2.76787	-0.460761	0.133784	0.595583	0.461285	0.104304	0.616953	-0.922046	0.00932976	0.418523
ENSG00000034677	RNF19A	6.18666	0.253234	0.507137	0.853276	0.415446	0.185072	0.693805	-0.162212	0.655401	0.936483
ENSG00000034693	PEX3	1.87987	-0.0862484	0.918734	0.982257	-0.0345863	0.959714	0.993481	-0.0516621	0.949366	0.992146
ENSG00000034713	GABARAPL2	6.96486	0.642258	0.396581	0.807321	0.926082	0.134615	0.649681	-0.283824	0.697099	0.946689
ENSG00000035115	SH3YL1	3.73777	-0.660489	0.273227	0.724955	-0.297619	0.526845	0.881604	-0.36287	0.51605	0.889568
ENSG00000035141	FAM136A	2.80927	-0.22375	0.555527	0.872552	-0.0793678	0.807164	0.960772	-0.144383	0.705662	0.948281
ENSG00000035403	VCL	7.69102	1.00225	0.0489957	0.440783	0.379549	0.319599	0.789172	0.6227	0.179986	0.708528
ENSG00000035499	DEPDC1B	0.598563	1.22893	0.225846	0.684682	0.153477	0.859229	0.975489	1.07546	0.298643	0.788154
ENSG00000035664	DAPK2	4.78444	-1.16198	0.105809	0.556628	-0.973242	0.094545	0.604944	-0.188743	0.774558	0.961337
ENSG00000035681	NSMAF	4.70354	0.0427969	0.883808	0.974867	0.595633	0.0217628	0.472595	-0.552836	0.0691849	0.569265
ENSG00000035687	ADSS2	5.13372	-0.359612	0.130531	0.591997	-0.356429	0.0982837	0.60897	-0.00318297	0.990107	0.998608
ENSG00000035720	STAP1	1.1242	-1.67301	0.0187291	0.332825	-1.67773	0.00733861	0.417106	0.00471723	0.994688	0.999257
ENSG00000035862	TIMP2	6.1867	-0.0102626	0.987396	0.996821	-0.575861	0.264681	0.754046	0.565599	0.361146	0.824941
ENSG00000035928	RFC1	4.8977	0.329704	0.540352	0.865728	0.729185	0.0999837	0.609519	-0.399481	0.429438	0.855845
ENSG00000036054	TBC1D23	4.67534	0.0247352	0.915504	0.98162	0.137049	0.487487	0.866422	-0.112314	0.63237	0.929121
ENSG00000036257	CUL3	6.09852	-0.112686	0.537264	0.864457	-0.152071	0.31143	0.78507	0.0393854	0.824371	0.971801
ENSG00000036448	MYOM2	1.65971	1.00395	0.343365	0.774211	0.416242	0.630532	0.914431	0.587709	0.565267	0.909766
ENSG00000036530	CYP46A1	-2.17965	-1.96572	0.118248	0.573955	-0.853714	0.404783	0.831718	-1.112	0.366698	0.827483
ENSG00000036549	ZZZ3	4.52907	-0.727016	0.0243021	0.357062	0.0862197	0.710406	0.937096	-0.813236	0.0107067	0.440802
ENSG00000036565	SLC18A1	-2.85757	0.580376	0.617061	0.896469	-0.0306933	0.97444	0.995874	0.611069	0.600421	0.920588
ENSG00000036672	USP2	-3.60074	-1.35768	0.182242	0.651205	-1.36884	0.0931469	0.603545	0.0111542	0.990473	0.998608
ENSG00000036828	CASR	-3.04996	0.193528	0.826162	0.959938	-0.57235	0.470746	0.862369	0.765878	0.431161	0.855951
ENSG00000037042	TUBG2	0.940773	1.24467	0.17904	0.647437	0.308753	0.666176	0.925155	0.935917	0.284729	0.778545
ENSG00000037241	RPL26L1	1.1459	0.676552	0.323614	0.761781	0.133639	0.817776	0.964383	0.542914	0.429689	0.855845
ENSG00000037280	FLT4	-0.27699	-2.79149	0.0470386	0.436713	0.203484	0.845732	0.971381	-2.99498	0.0283284	0.505746
ENSG00000037474	NSUN2	4.84656	0.157302	0.481718	0.843203	0.220691	0.235843	0.737075	-0.0633886	0.772195	0.961128
ENSG00000037637	FBXO42	4.75889	-0.177532	0.389401	0.803813	-0.237151	0.160929	0.675982	0.0596194	0.764271	0.959601
ENSG00000037749	MFAP3	3.86009	0.385991	0.175518	0.644067	0.567013	0.0256388	0.482702	-0.181022	0.543848	0.901308
ENSG00000037757	MRI1	3.50098	-0.381512	0.111988	0.565655	0.0838708	0.669742	0.925941	-0.465383	0.0593803	0.559957
ENSG00000037897	METTL1	-0.0403012	-0.336303	0.740697	0.933257	-0.368272	0.662277	0.923594	0.0319693	0.974416	0.996217
ENSG00000038002	AGA	2.67927	-0.7029	0.0307598	0.382545	-0.485385	0.0950765	0.605244	-0.217515	0.516558	0.889981
ENSG00000038210	PI4K2B	3.70346	0.0610609	0.890603	0.976007	-0.486674	0.194877	0.702244	0.547735	0.216481	0.735713
ENSG00000038219	BOD1L1	7.71224	-0.511261	0.154468	0.620576	-0.293637	0.300263	0.777617	-0.217624	0.513994	0.889079
ENSG00000038274	MAT2B	6.41487	0.386289	0.274144	0.725175	0.543513	0.0655405	0.568863	-0.157224	0.644764	0.933396
ENSG00000038295	TLL1	-3.70578	-0.301258	0.703949	0.922956	-0.450361	0.494688	0.869251	0.149103	0.849839	0.975186
ENSG00000038358	EDC4	4.91204	-0.299101	0.306311	0.749299	-0.00676211	0.976012	0.996405	-0.292339	0.283915	0.778062
ENSG00000038382	TRIO	4.79849	-0.208274	0.631026	0.900508	0.140182	0.688921	0.93134	-0.348456	0.429644	0.855845
ENSG00000038427	VCAN	9.16811	1.02275	0.194365	0.661425	1.22443	0.0577092	0.551663	-0.201675	0.800484	0.966805
ENSG00000038532	CLEC16A	5.54623	0.48739	0.233507	0.690804	0.555332	0.106296	0.61758	-0.0679419	0.864294	0.976908
ENSG00000038945	MSR1	1.20244	-0.0834773	0.937928	0.984368	0.498153	0.574406	0.895319	-0.58163	0.583637	0.916119
ENSG00000039068	CDH1	3.22423	1.33166	0.121384	0.578387	1.0818	0.129549	0.64367	0.249862	0.759242	0.958008
ENSG00000039123	MTREX	4.62399	0.116687	0.729206	0.929249	0.532077	0.0920143	0.603545	-0.41539	0.269083	0.769746
ENSG00000039139	DNAH5	-3.24615	-0.761352	0.453336	0.832808	-1.59533	0.0725163	0.579677	0.833976	0.414935	0.849899
ENSG00000039319	ZFYVE16	5.89151	-0.323174	0.467122	0.838393	-0.611577	0.0984046	0.60897	0.288403	0.496993	0.883253
ENSG00000039523	RIPOR1	4.47283	-0.169922	0.701215	0.921538	-0.447584	0.225347	0.731842	0.277662	0.519177	0.890854
ENSG00000039537	C6	-3.84145	0.106953	0.891247	0.976049	-0.344121	0.598624	0.902478	0.451074	0.567597	0.910729
ENSG00000039560	RAI14	-2.1903	-1.00063	0.358011	0.785167	-0.124011	0.884865	0.980454	-0.876615	0.40305	0.845017
ENSG00000039600	SOX30	-3.23545	0.563673	0.629732	0.899785	-0.747011	0.434979	0.844903	1.31068	0.256118	0.761379
ENSG00000039650	PNKP	4.48074	0.236183	0.205238	0.668128	0.0171392	0.913491	0.985664	0.219044	0.266347	0.76838
ENSG00000040199	PHLPP2	4.54028	0.338027	0.640594	0.904116	1.21806	0.0510299	0.540847	-0.880034	0.218399	0.735748
ENSG00000040275	SPDL1	1.78219	0.337607	0.633988	0.901559	0.107744	0.86407	0.97719	0.229863	0.754515	0.95695
ENSG00000040341	STAU2	4.52284	0.0554412	0.786908	0.946122	-0.0957363	0.588464	0.900742	0.151177	0.489457	0.880029
ENSG00000040487	SLC66A1	1.57399	-0.453256	0.414909	0.813522	0.241353	0.603899	0.90425	-0.694609	0.227035	0.742426
ENSG00000040531	CTNS	3.19863	1.0116	0.0141264	0.302443	-0.00890219	0.976937	0.996405	1.0205	0.01155	0.448214
ENSG00000040608	RTN4R	-2.05113	-2.56256	0.000363414	0.142802	-0.226114	0.669875	0.925941	-2.33645	0.00193818	0.33508
ENSG00000040633	PHF23	4.951	0.351189	0.162923	0.630811	0.109866	0.575205	0.895503	0.241323	0.318232	0.798925
ENSG00000040731	CDH10	-3.77703	0.286379	0.751985	0.935921	0.343616	0.649318	0.919259	-0.0572369	0.952883	0.992425
ENSG00000040933	INPP4A	6.54796	-0.439205	0.000417108	0.149195	0.0291119	0.758654	0.949201	-0.468317	0.00079223	0.294472
ENSG00000041353	RAB27B	5.40908	0.256198	0.662091	0.912202	-0.00923771	0.984284	0.997114	0.265435	0.651359	0.935692
ENSG00000041357	PSMA4	4.9771	0.226928	0.413983	0.813522	0.0432918	0.841914	0.970935	0.183637	0.480673	0.875537
ENSG00000041515	MYO16	-2.44642	-3.22099	0.0451112	0.432732	-0.662624	0.584975	0.89874	-2.55837	0.0890303	0.605537
ENSG00000041802	LSG1	3.84861	-0.244868	0.431343	0.823403	0.158788	0.534001	0.884765	-0.403656	0.192698	0.717632
ENSG00000041880	PARP3	1.46721	-0.567959	0.184283	0.653101	0.803026	0.0315883	0.504093	-1.37099	0.00388137	0.388733
ENSG00000041982	TNC	-3.55342	-0.61772	0.662204	0.912202	-0.340665	0.758603	0.949201	-0.277055	0.833101	0.972343
ENSG00000041988	THAP3	2.39722	0.0862011	0.791941	0.948593	0.252306	0.414202	0.835522	-0.166105	0.640621	0.932641
ENSG00000042062	RIPOR3	2.81947	1.57812	0.110764	0.564242	1.22396	0.130041	0.64367	0.35416	0.701841	0.947064
ENSG00000042088	TDP1	3.45408	-0.358095	0.538135	0.864661	0.198137	0.666725	0.925354	-0.556232	0.315441	0.798261
ENSG00000042286	AIFM2	0.747799	-0.184907	0.605648	0.891299	0.474867	0.150949	0.668421	-0.659774	0.103297	0.623816
ENSG00000042317	SPATA7	0.914809	0.321637	0.725717	0.928355	1.62456	0.0479188	0.534353	-1.30293	0.165334	0.696286
ENSG00000042429	MED17	4.57233	-0.221448	0.353611	0.780665	-0.409702	0.050829	0.540809	0.188255	0.426554	0.854337
ENSG00000042445	RETSAT	3.4207	-0.303786	0.320423	0.76022	0.226754	0.380065	0.819577	-0.53054	0.0926319	0.60726
ENSG00000042493	CAPG	5.19966	1.41118	0.0237931	0.354312	-0.0344324	0.93983	0.990319	1.44562	0.0189959	0.477293
ENSG00000042753	AP2S1	4.47376	1.39564	0.00932195	0.284792	1.13777	0.00911995	0.417106	0.25787	0.581065	0.915631
ENSG00000042781	USH2A	-3.2811	-0.576	0.50557	0.852258	-1.00807	0.166006	0.6809	0.432066	0.604644	0.922036
ENSG00000042832	TG	2.40151	0.334893	0.626215	0.89905	-0.387217	0.48995	0.86791	0.72211	0.284054	0.778349
ENSG00000042980	ADAM28	3.00556	-1.27706	0.0875949	0.524751	-1.15098	0.0644246	0.567685	-0.126077	0.85375	0.975795
ENSG00000043093	DCUN1D1	7.27201	0.89419	0.16542	0.631819	1.21883	0.025886	0.482702	-0.324644	0.59867	0.919847
ENSG00000043143	JADE2	5.79938	-1.05442	0.00459986	0.240199	-0.241818	0.351048	0.804963	-0.812598	0.0154267	0.464428
ENSG00000043462	LCP2	7.4	-0.0320353	0.860514	0.968811	-0.125964	0.382959	0.821226	0.0939288	0.593846	0.918357
ENSG00000043514	TRIT1	2.57761	0.019461	0.966131	0.990514	0.227435	0.571047	0.893872	-0.207974	0.665732	0.939218
ENSG00000043591	ADRB1	-2.20233	1.19195	0.398533	0.807557	-0.26387	0.821122	0.964982	1.45582	0.30491	0.791315
ENSG00000044090	CUL7	3.19257	-0.141968	0.394322	0.806139	0.29677	0.062368	0.563358	-0.438738	0.0230048	0.493566
ENSG00000044115	CTNNA1	5.53611	0.638472	0.190639	0.657706	0.853287	0.0415474	0.523499	-0.214815	0.655114	0.936483
ENSG00000044446	PHKA2	4.81902	0.313309	0.330219	0.76571	-0.310285	0.227927	0.733674	0.623594	0.0547828	0.553757
ENSG00000044459	CNTLN	4.20552	1.36287	0.0395433	0.416774	1.58658	0.00618812	0.417106	-0.223719	0.717393	0.950077
ENSG00000044524	EPHA3	-3.65135	-0.0631783	0.943843	0.985687	-0.120239	0.870571	0.977962	0.0570605	0.948624	0.991891
ENSG00000044574	HSPA5	5.78207	-0.120843	0.778919	0.943536	-0.0454293	0.892393	0.980454	-0.0754138	0.854462	0.975891
ENSG00000046604	DSG2	-1.90478	-1.36222	0.221816	0.680458	-1.72779	0.0807332	0.590741	0.365565	0.749471	0.956465
ENSG00000046647	GEMIN8	1.21856	-0.3499	0.531629	0.86197	0.142973	0.769268	0.952029	-0.492873	0.393235	0.838739
ENSG00000046651	OFD1	4.76712	-0.314216	0.358189	0.785216	0.0541085	0.843735	0.971367	-0.368324	0.269353	0.769746
ENSG00000046653	GPM6B	-2.94575	-1.48521	0.20727	0.669308	0.387032	0.697134	0.93226	-1.87224	0.132116	0.660871
ENSG00000046889	PREX2	-2.95346	-0.193773	0.87313	0.972334	-1.27867	0.211647	0.719441	1.08489	0.372486	0.83034
ENSG00000047056	WDR37	5.23696	-0.0132554	0.954279	0.987603	-0.08171	0.646928	0.919133	0.0684545	0.757083	0.957404
ENSG00000047188	YTHDC2	4.59126	0.0222324	0.934902	0.983777	0.041044	0.853653	0.973832	-0.0188116	0.943771	0.990792
ENSG00000047230	CTPS2	2.03943	-0.238304	0.480985	0.842999	0.164942	0.569156	0.893598	-0.403246	0.242589	0.754248
ENSG00000047249	ATP6V1H	3.89625	-0.0952465	0.65499	0.909857	-0.148937	0.411853	0.834758	0.0536907	0.803625	0.967824
ENSG00000047315	POLR2B	5.68957	-0.0256135	0.920325	0.982389	0.0431102	0.831043	0.967268	-0.0687237	0.774364	0.961337
ENSG00000047346	FAM214A	5.1781	-0.300169	0.398857	0.807627	-0.380582	0.193095	0.700911	0.0804125	0.811772	0.969569
ENSG00000047365	ARAP2	5.86313	-0.473258	0.11805	0.573955	-0.00563503	0.980573	0.997044	-0.467623	0.116098	0.640665
ENSG00000047410	TPR	7.09889	0.0376031	0.909358	0.980682	-0.0113822	0.964931	0.994519	0.0489852	0.873626	0.978683
ENSG00000047457	CP	-3.33629	0.340706	0.718433	0.927023	-0.81964	0.335467	0.797355	1.16035	0.268163	0.769257
ENSG00000047578	KATNIP	4.35065	0.2921	0.257072	0.711847	0.171321	0.398357	0.827974	0.120779	0.613615	0.924732
ENSG00000047579	DTNBP1	2.95744	-0.16846	0.602507	0.890426	-0.579905	0.0551625	0.548233	0.411445	0.229128	0.743755
ENSG00000047597	XK	6.55658	1.01952	0.320616	0.760407	0.676959	0.410325	0.833963	0.342566	0.724674	0.950794
ENSG00000047617	ANO2	-1.08395	1.68953	0.25071	0.705438	-1.76552	0.152596	0.67093	3.45505	0.0254516	0.498358
ENSG00000047621	C12ORF4	2.85251	0.252774	0.739155	0.932966	0.819939	0.249717	0.744518	-0.567166	0.454127	0.865265
ENSG00000047634	SCML1	1.02179	-0.677368	0.49456	0.847719	-0.387791	0.615959	0.9077	-0.289578	0.752494	0.956685
ENSG00000047644	WWC3	6.48076	1.10209	0.00159602	0.197789	0.425604	0.0898533	0.602352	0.676482	0.0307749	0.509913
ENSG00000047648	ARHGAP6	3.13408	1.54222	0.00850403	0.278835	0.102086	0.789192	0.955707	1.44014	0.00763352	0.40908
ENSG00000047662	FAM184B	-2.82542	1.24318	0.256869	0.711551	-1.68886	0.0662092	0.569096	2.93205	0.013419	0.4576
ENSG00000047849	MAP4	5.31099	0.00889422	0.973255	0.992952	0.0259926	0.900944	0.982497	-0.0170984	0.945494	0.991405
ENSG00000047932	GOPC	4.5482	-0.456578	0.0582607	0.463446	-0.0848623	0.661824	0.923424	-0.371716	0.120919	0.645852
ENSG00000047936	ROS1	-3.53784	0.0764101	0.924381	0.98339	-1.04405	0.128211	0.642097	1.12046	0.189101	0.714758
ENSG00000048028	USP28	4.06327	-1.30767	0.0309061	0.3828	-0.130875	0.767927	0.952029	-1.17679	0.0375134	0.528621
ENSG00000048052	HDAC9	4.02126	-0.82424	0.532372	0.862016	0.558068	0.600968	0.902924	-1.38231	0.282305	0.777722
ENSG00000048140	TSPAN17	3.80416	0.145393	0.716853	0.92689	0.600729	0.0769445	0.586319	-0.455336	0.241989	0.753958
ENSG00000048162	NOP16	1.94473	-0.5331	0.285218	0.734899	-0.102186	0.807936	0.960959	-0.430914	0.388168	0.83609
ENSG00000048342	CC2D2A	-1.5724	-1.95038	0.254871	0.708888	0.496096	0.717068	0.938503	-2.44647	0.146984	0.678216
ENSG00000048392	RRM2B	4.78578	-0.53732	0.191217	0.658286	-0.711716	0.0437007	0.527062	0.174396	0.657249	0.936483
ENSG00000048405	ZNF800	4.93016	-0.169873	0.435406	0.824713	-0.26132	0.18542	0.694071	0.0914462	0.699602	0.946698
ENSG00000048462	TNFRSF17	-1.34012	-1.07452	0.332547	0.767364	-1.20922	0.208475	0.716413	0.134697	0.905074	0.984008
ENSG00000048471	SNX29	5.6877	0.455696	0.248523	0.704265	0.674757	0.0472062	0.532823	-0.219061	0.570388	0.911188
ENSG00000048540	LMO3	-3.39789	-0.564044	0.634522	0.901559	-0.339256	0.718277	0.938739	-0.224788	0.842329	0.973424
ENSG00000048544	MRPS10	3.66517	0.30755	0.386447	0.802321	-0.0461915	0.869689	0.977882	0.353741	0.299231	0.788154
ENSG00000048649	RSF1	6.17004	-0.0293539	0.878965	0.974101	0.117556	0.460778	0.857765	-0.14691	0.457168	0.866436
ENSG00000048707	VPS13D	6.77305	-0.379865	0.0257895	0.361676	-0.139808	0.27422	0.761245	-0.240057	0.133537	0.662715
ENSG00000048740	CELF2	7.93743	0.208084	0.430437	0.822942	0.0616662	0.7585	0.949201	0.146418	0.553778	0.904889
ENSG00000048828	FAM120A	7.00761	0.41508	0.0704107	0.489495	0.361313	0.0484061	0.534456	0.0537674	0.79641	0.965546
ENSG00000048991	R3HDM1	4.4013	1.16379	0.0619413	0.472149	1.04624	0.0367792	0.514337	0.117557	0.821429	0.971612
ENSG00000049089	COL9A2	2.16594	0.263589	0.678301	0.915227	-0.42233	0.455679	0.855074	0.685919	0.303937	0.79067
ENSG00000049130	KITLG	-0.900298	0.632208	0.626867	0.899092	1.42821	0.182287	0.691873	-0.796002	0.524383	0.893505
ENSG00000049167	ERCC8	2.33976	-0.3431	0.484726	0.844232	0.718619	0.0958628	0.606981	-1.06172	0.041148	0.53199
ENSG00000049192	ADAMTS6	1.53448	-0.186458	0.868145	0.971371	0.574828	0.545613	0.889298	-0.761285	0.508316	0.886769
ENSG00000049239	H6PD	5.84499	0.0597246	0.867002	0.970745	-0.228307	0.422082	0.839025	0.288032	0.411643	0.849143
ENSG00000049245	VAMP3	4.94311	0.404984	0.232526	0.690421	-0.243584	0.368522	0.814818	0.648567	0.0583531	0.558757
ENSG00000049246	PER3	2.05178	-1.58583	0.00359155	0.226383	-0.224167	0.564568	0.892157	-1.36166	0.00878113	0.410222
ENSG00000049247	UTS2	-1.37884	-2.82577	0.112524	0.565962	-2.28593	0.115759	0.626979	-0.539834	0.746384	0.955865
ENSG00000049249	TNFRSF9	2.62366	-1.65496	0.0418907	0.423502	-0.627594	0.301471	0.778329	-1.02736	0.160294	0.691862
ENSG00000049323	LTBP1	5.03652	0.601609	0.32592	0.763434	0.134671	0.776863	0.953998	0.466938	0.423872	0.852525
ENSG00000049449	RCN1	2.59116	-0.0706374	0.885727	0.974867	0.525868	0.209793	0.717837	-0.596505	0.226558	0.742062
ENSG00000049540	ELN	-3.54555	-0.1813	0.815622	0.95596	-1.03778	0.129159	0.642397	0.856481	0.284147	0.77841
ENSG00000049541	RFC2	3.12926	0.0946189	0.61201	0.894607	0.349366	0.0463367	0.531681	-0.254747	0.210366	0.72791
ENSG00000049618	ARID1B	6.53065	-0.00704498	0.975894	0.993717	-0.146759	0.433304	0.843904	0.139714	0.537804	0.898834
ENSG00000049656	CLPTM1L	4.77505	0.238332	0.109025	0.563272	0.127506	0.323335	0.791947	0.110826	0.493014	0.88114
ENSG00000049759	NEDD4L	3.95624	1.7599	0.061384	0.470384	0.659138	0.372179	0.815866	1.10076	0.213664	0.732085
ENSG00000049768	FOXP3	0.81524	0.386992	0.773942	0.942071	-1.02143	0.357551	0.808974	1.40843	0.286198	0.779429
ENSG00000049769	PPP1R3F	1.66793	-0.454232	0.525937	0.86012	-0.664181	0.254216	0.747089	0.209949	0.755865	0.957052
ENSG00000049860	HEXB	4.80096	0.228773	0.573589	0.880195	-0.0521475	0.873513	0.978317	0.280921	0.48139	0.875765
ENSG00000049883	PTCD2	2.1733	0.192234	0.848658	0.965433	1.67709	0.0590535	0.553134	-1.48485	0.144724	0.676367
ENSG00000050030	NEXMIF	-2.20272	-3.0251	0.0407792	0.419879	-0.800473	0.461225	0.857792	-2.22463	0.102693	0.622927
ENSG00000050130	JKAMP	3.93252	0.825039	0.076224	0.499902	-0.306232	0.379733	0.819577	1.13127	0.0156638	0.464428
ENSG00000050165	DKK3	-2.84627	-2.93319	0.00975067	0.286546	-0.032874	0.968184	0.994836	-2.90032	0.00794312	0.40908
ENSG00000050327	ARHGEF5	0.477721	0.434546	0.560999	0.874545	0.517518	0.442495	0.848632	-0.0829715	0.916042	0.985888
ENSG00000050344	NFE2L3	1.66908	-0.345	0.468949	0.838533	0.148116	0.710539	0.937164	-0.493116	0.302754	0.790172
ENSG00000050393	MCUR1	3.52384	0.582203	0.314988	0.755442	0.0474224	0.917427	0.986347	0.534781	0.341919	0.814252
ENSG00000050405	LIMA1	2.31072	-0.684013	0.517851	0.857076	0.123614	0.884643	0.980454	-0.807627	0.427862	0.855264
ENSG00000050426	LETMD1	4.16386	-0.100609	0.708043	0.923943	0.0667401	0.768405	0.952029	-0.167349	0.536225	0.898171
ENSG00000050438	SLC4A8	2.59558	-0.954887	0.0628897	0.475566	-0.103034	0.795259	0.958217	-0.851853	0.0919089	0.606974
ENSG00000050555	LAMC3	-1.85687	-0.579235	0.667084	0.912498	-0.451564	0.6811	0.928813	-0.127671	0.922155	0.986651
ENSG00000050628	PTGER3	0.101979	1.00345	0.226569	0.684866	0.588399	0.437548	0.846782	0.415056	0.645311	0.933396
ENSG00000050730	TNIP3	-0.614536	-1.27157	0.192408	0.659276	-0.114534	0.871009	0.978107	-1.15704	0.199116	0.721766
ENSG00000050748	MAPK9	4.06355	-0.253631	0.248843	0.704398	0.253819	0.186753	0.694236	-0.50745	0.0350393	0.522514
ENSG00000050820	BCAR1	-3.19641	0.935206	0.340356	0.772501	-0.0559651	0.944637	0.991196	0.991171	0.330684	0.806304
ENSG00000051009	FAM160A2	5.02046	0.594954	0.217078	0.676045	-0.132073	0.721425	0.939014	0.727027	0.117685	0.642741
ENSG00000051108	HERPUD1	5.22742	-0.174511	0.487093	0.844849	-0.282432	0.170594	0.682831	0.107921	0.668577	0.939801
ENSG00000051128	HOMER3	2.18586	0.707628	0.363525	0.787578	0.156455	0.808791	0.961153	0.551172	0.471562	0.871548
ENSG00000051180	RAD51	-0.157913	2.06928	0.0878381	0.52477	1.14952	0.239694	0.738349	0.919765	0.436814	0.859521
ENSG00000051341	POLQ	2.90129	1.23204	0.074309	0.495995	0.894205	0.104618	0.617409	0.337833	0.601536	0.920588
ENSG00000051382	PIK3CB	5.05797	0.408772	0.333419	0.767537	-0.28724	0.387022	0.82279	0.696012	0.0884266	0.604435
ENSG00000051523	CYBA	7.57247	1.11419	0.049146	0.441423	0.207767	0.62404	0.910851	0.906422	0.0925317	0.60726
ENSG00000051596	THOC3	2.29569	0.051849	0.9125	0.981195	0.661035	0.115985	0.627148	-0.609186	0.209315	0.727143
ENSG00000051620	HEBP2	4.96173	0.342493	0.338238	0.772097	0.0336293	0.903591	0.982831	0.308863	0.364026	0.826053
ENSG00000051825	MPHOSPH9	4.70927	0.119781	0.784944	0.945477	0.684042	0.0641433	0.566993	-0.564262	0.196633	0.719329
ENSG00000052126	PLEKHA5	1.44733	-0.263385	0.710507	0.924715	0.713008	0.243465	0.741062	-0.976393	0.187086	0.712588
ENSG00000052723	SIKE1	4.26773	-0.294788	0.300115	0.745462	-0.0765761	0.746722	0.947289	-0.218212	0.453214	0.864487
ENSG00000052749	RRP12	5.4446	0.497289	0.339785	0.772338	0.32386	0.439899	0.847334	0.173429	0.734664	0.953114
ENSG00000052795	FNIP2	3.87064	-0.254452	0.428597	0.821221	0.378267	0.149424	0.667024	-0.632719	0.0495088	0.543818
ENSG00000052802	MSMO1	3.08296	0.645574	0.244585	0.701493	0.172215	0.716197	0.938503	0.473359	0.398699	0.84371
ENSG00000052841	TTC17	5.87601	0.0154323	0.922027	0.982796	0.0486781	0.713626	0.937383	-0.0332458	0.842715	0.973492
ENSG00000052850	ALX4	-3.85958	-0.00569879	0.994052	0.998948	-0.0325518	0.959401	0.993295	0.026853	0.972293	0.996152
ENSG00000053108	FSTL4	-0.391891	0.923478	0.459427	0.835179	-0.155747	0.886534	0.980454	1.07922	0.410582	0.848968
ENSG00000053254	FOXN3	7.04279	0.335362	0.0833248	0.515767	0.462161	0.00882102	0.417106	-0.126799	0.480746	0.875537
ENSG00000053328	METTL24	-3.71992	-1.96715	0.17032	0.638499	-1.25664	0.262003	0.752534	-0.710513	0.589072	0.917528
ENSG00000053371	AKR7A2	2.41657	-0.167856	0.809513	0.953768	0.751088	0.219153	0.727188	-0.918944	0.208815	0.727088
ENSG00000053372	MRTO4	2.47673	-0.704299	0.151112	0.616624	0.036352	0.927	0.987518	-0.740651	0.126017	0.653132
ENSG00000053501	USE1	1.63385	-0.0372011	0.929394	0.983777	0.318139	0.369779	0.814818	-0.35534	0.398984	0.84371
ENSG00000053524	MCF2L2	1.29514	-0.850467	0.331377	0.766647	0.34045	0.63298	0.915548	-1.19092	0.17033	0.699566
ENSG00000053747	LAMA3	-2.8545	-1.40757	0.421217	0.818149	0.759606	0.573748	0.895297	-2.16718	0.188371	0.714709
ENSG00000053770	AP5M1	4.50753	0.0728379	0.694613	0.919392	0.297615	0.0622158	0.563277	-0.224777	0.265787	0.767721
ENSG00000053900	ANAPC4	4.39133	0.138987	0.579112	0.881519	-0.0352255	0.861726	0.976386	0.174213	0.475705	0.873627
ENSG00000053918	KCNQ1	3.81791	-0.0199475	0.962221	0.989827	0.121294	0.727517	0.941453	-0.141241	0.731902	0.952438
ENSG00000054116	TRAPPC3	4.50754	0.626827	0.0104114	0.290155	0.391849	0.0280326	0.492874	0.234978	0.259477	0.762628
ENSG00000054118	THRAP3	7.25047	0.268031	0.293603	0.74204	0.588185	0.00913901	0.417106	-0.320154	0.218462	0.73575
ENSG00000054148	PHPT1	2.72498	0.502456	0.310113	0.752189	0.591472	0.158331	0.67336	-0.0890155	0.854992	0.975918
ENSG00000054179	ENTPD2	-2.69776	-1.437	0.317571	0.757889	-0.231383	0.833234	0.968106	-1.20562	0.386706	0.835663
ENSG00000054219	LY75	6.14231	-0.902816	0.00887671	0.281205	-0.565549	0.0341144	0.509706	-0.337267	0.265041	0.766642
ENSG00000054267	ARID4B	6.99292	-0.545505	0.0279939	0.371177	-0.278385	0.15432	0.672408	-0.267121	0.255346	0.761379
ENSG00000054277	OPN3	2.56404	-0.707616	0.0625717	0.47449	-0.0449446	0.898053	0.98192	-0.662671	0.111024	0.634796
ENSG00000054282	SDCCAG8	4.22025	0.472696	0.144007	0.607344	0.343273	0.188709	0.695539	0.129423	0.674792	0.941468
ENSG00000054356	PTPRN	-0.174399	1.64975	0.172244	0.640734	0.877896	0.380291	0.819603	0.771851	0.513665	0.889079
ENSG00000054392	HHAT	1.00302	-0.255247	0.72573	0.928355	1.05139	0.108042	0.61758	-1.30663	0.0935464	0.607912
ENSG00000054523	KIF1B	6.14806	0.492973	0.273779	0.725058	-0.494765	0.183545	0.692155	0.987739	0.0366178	0.527421
ENSG00000054611	TBC1D22A	5.06861	-0.11609	0.514238	0.85579	0.0208129	0.885817	0.980454	-0.136903	0.444513	0.861514
ENSG00000054654	SYNE2	8.09911	-1.36182	0.0148375	0.308011	-0.253111	0.499064	0.871102	-1.10871	0.0260377	0.500167
ENSG00000054690	PLEKHH1	-2.56648	0.034119	0.978364	0.99446	-0.932252	0.353397	0.806648	0.966371	0.420239	0.851281
ENSG00000054793	ATP9A	3.4086	0.249932	0.728715	0.929012	-0.772727	0.209528	0.717691	1.02266	0.170434	0.699566
ENSG00000054965	FAM168A	4.78151	-0.223927	0.385503	0.801706	-0.209762	0.300991	0.778308	-0.0141649	0.954511	0.992749
ENSG00000054967	RELT	5.79149	-0.111644	0.837656	0.962984	-0.371838	0.392724	0.825336	0.260194	0.615011	0.924732
ENSG00000054983	GALC	4.54811	-0.104294	0.762701	0.93868	-0.120896	0.657359	0.921649	0.0166021	0.958955	0.993251
ENSG00000055044	NOP58	4.58805	0.113084	0.807239	0.953002	0.729215	0.066484	0.569096	-0.616131	0.180025	0.708528
ENSG00000055070	SZRD1	5.95565	0.1504	0.479997	0.842132	0.158659	0.348349	0.802828	-0.00825909	0.967383	0.994681
ENSG00000055118	KCNH2	1.8762	1.99885	0.011954	0.294053	0.525715	0.384316	0.82196	1.47314	0.0480309	0.543818
ENSG00000055130	CUL1	4.26867	0.252942	0.516162	0.855932	0.539558	0.112857	0.62276	-0.286616	0.466009	0.869411
ENSG00000055147	FAM114A2	3.57651	-0.123976	0.574689	0.880692	0.0276813	0.889604	0.980454	-0.151657	0.520997	0.891349
ENSG00000055163	CYFIP2	7.27496	-0.412277	0.144435	0.608245	-0.26311	0.248293	0.744079	-0.149167	0.582314	0.916119
ENSG00000055208	TAB2	6.61363	0.354967	0.126658	0.586612	0.123161	0.489419	0.86791	0.231806	0.293889	0.783915
ENSG00000055211	GINM1	3.22578	0.200868	0.544682	0.86774	0.427572	0.124116	0.638827	-0.226704	0.481775	0.87589
ENSG00000055332	EIF2AK2	6.92963	-0.32421	0.508943	0.853869	-0.308286	0.425598	0.840567	-0.0159234	0.972972	0.996152
ENSG00000055483	USP36	4.53045	-0.682078	0.0694163	0.488367	0.297079	0.306679	0.78086	-0.979157	0.00976962	0.425551
ENSG00000055609	KMT2C	8.03964	0.046794	0.800139	0.951774	-0.04974	0.732275	0.943484	0.0965341	0.582417	0.916119
ENSG00000055732	MCOLN3	-2.36316	-0.36131	0.793945	0.949415	-1.75267	0.136862	0.653324	1.39136	0.315226	0.798261
ENSG00000055813	CCDC85A	-3.16527	-0.965359	0.359017	0.785288	-0.500025	0.561236	0.891996	-0.465334	0.651506	0.935744
ENSG00000055917	PUM2	6.73618	-0.112089	0.637001	0.902166	-0.233511	0.225521	0.731842	0.121422	0.587041	0.917279
ENSG00000055950	MRPL43	3.1398	0.184455	0.610214	0.894227	0.526371	0.0947302	0.605004	-0.341916	0.359524	0.823729
ENSG00000055955	ITIH4	3.41522	0.807621	0.225468	0.684682	-1.03902	0.0616411	0.561641	1.84664	0.00829252	0.40908
ENSG00000055957	ITIH1	-2.72827	-0.571392	0.492985	0.847356	0.164765	0.825325	0.965303	-0.736157	0.422468	0.852132
ENSG00000056050	HPF1	2.07398	-0.324645	0.463527	0.836712	0.291271	0.422723	0.839025	-0.615916	0.1655	0.696552
ENSG00000056097	ZFR	5.66843	0.0887993	0.649855	0.907721	0.267103	0.10942	0.617817	-0.178303	0.377611	0.832378
ENSG00000056277	ZNF280C	1.96121	-0.720715	0.0794867	0.508662	-0.654737	0.0525105	0.544049	-0.0659774	0.862641	0.976779
ENSG00000056487	PHF21B	-3.78823	0.0345676	0.970369	0.991496	-0.499313	0.515067	0.877341	0.533881	0.569772	0.911107
ENSG00000056558	TRAF1	4.41689	-0.53154	0.384241	0.800605	0.0681202	0.888208	0.980454	-0.599661	0.305183	0.791369
ENSG00000056586	RC3H2	6.19643	0.0990768	0.55194	0.870419	0.112859	0.407248	0.832645	-0.0137823	0.936618	0.989177
ENSG00000056736	IL17RB	-2.78528	-1.83534	0.0966803	0.544115	-1.05656	0.24435	0.742196	-0.778776	0.477961	0.874753
ENSG00000056972	TRAF3IP2	2.76571	-0.14389	0.75148	0.935711	-0.24411	0.522309	0.87969	0.10022	0.822643	0.971801
ENSG00000056998	GYG2	-3.72719	0.238799	0.735504	0.931338	0.179361	0.758931	0.949249	0.0594382	0.932546	0.988286
ENSG00000057019	DCBLD2	0.200948	-0.686475	0.495115	0.847782	0.0405999	0.960545	0.993648	-0.727075	0.465583	0.869084
ENSG00000057252	SOAT1	5.92955	-0.464488	0.128101	0.588059	-0.244032	0.301552	0.778329	-0.220456	0.456989	0.866425
ENSG00000057294	PKP2	-0.236314	-0.701287	0.584216	0.882424	-1.14393	0.282969	0.766086	0.442641	0.720187	0.950673
ENSG00000057468	MSH4	-0.646479	-0.727749	0.466858	0.838162	0.934197	0.288388	0.768524	-1.66195	0.119681	0.644592
ENSG00000057608	GDI2	6.84229	0.011615	0.953674	0.987549	-0.061683	0.70302	0.93399	0.073298	0.709141	0.948521
ENSG00000057657	PRDM1	5.04616	-0.839077	0.0530419	0.450568	-0.149674	0.649809	0.919392	-0.689404	0.0943777	0.608576
ENSG00000057663	ATG5	3.32029	-0.21782	0.533408	0.862685	-0.541984	0.107252	0.61758	0.324164	0.402901	0.845017
ENSG00000057704	TMCC3	4.86569	-0.892875	0.199164	0.66403	-0.0496206	0.926973	0.987518	-0.843254	0.204746	0.724043
ENSG00000057757	PITHD1	7.01337	0.858101	0.46954	0.838533	2.06634	0.0437511	0.527062	-1.20824	0.301912	0.7899
ENSG00000057935	MTA3	3.25555	-0.0533085	0.912092	0.981195	0.0172411	0.96513	0.994519	-0.0705496	0.8799	0.980081
ENSG00000058056	USP13	2.02826	-0.796171	0.2375	0.695618	0.875376	0.136137	0.652448	-1.67155	0.0218689	0.493566
ENSG00000058063	ATP11B	6.82413	0.423006	0.147647	0.61228	-0.461379	0.0526829	0.544049	0.884384	0.0042508	0.395006
ENSG00000058085	LAMC2	-3.3203	0.677626	0.447705	0.830476	-0.708214	0.342656	0.801579	1.38584	0.13887	0.670075
ENSG00000058091	CDK14	3.85353	-0.361118	0.551895	0.870419	-0.943123	0.0690428	0.575145	0.582005	0.327052	0.804714
ENSG00000058262	SEC61A1	5.9912	0.172024	0.559272	0.873145	0.165153	0.474422	0.862761	0.00687089	0.980482	0.997897
ENSG00000058272	PPP1R12A	7.15529	0.163909	0.561494	0.874684	-0.337243	0.143375	0.661145	0.501152	0.0725944	0.57625
ENSG00000058335	RASGRF1	-2.62856	-0.504749	0.561577	0.874684	-1.69125	0.0285135	0.495466	1.1865	0.195443	0.719329
ENSG00000058453	CROCC	3.4031	-0.455405	0.400284	0.808909	-0.00558617	0.989528	0.99787	-0.449819	0.380512	0.83313
ENSG00000058600	POLR3E	4.41628	0.103215	0.787832	0.946467	0.457025	0.157003	0.672614	-0.35381	0.34854	0.817108
ENSG00000058668	ATP2B4	6.8711	-0.225077	0.46123	0.835608	0.115362	0.624335	0.910851	-0.340439	0.2479	0.756938
ENSG00000058673	ZC3H11A	7.33769	0.11607	0.419467	0.817116	-0.0414331	0.713784	0.937383	0.157503	0.266355	0.76838
ENSG00000058729	RIOK2	2.83021	-0.761582	0.288814	0.738134	0.780399	0.19054	0.698	-1.54198	0.0434947	0.533063
ENSG00000058799	YIPF1	3.60618	0.492148	0.225797	0.684682	-0.0591514	0.853343	0.973832	0.551299	0.164765	0.69581
ENSG00000058804	NDC1	3.48734	0.84112	0.0958807	0.542241	0.734527	0.0858156	0.597349	0.106593	0.825774	0.971801
ENSG00000058866	DGKG	3.30424	-0.178656	0.78144	0.944522	0.408312	0.456123	0.855547	-0.586968	0.366647	0.827483
ENSG00000059122	FLYWCH1	3.56189	0.0884644	0.781023	0.944522	-0.0357702	0.885259	0.980454	0.124235	0.681495	0.942797
ENSG00000059145	UNKL	4.83073	0.0169708	0.95325	0.987233	-0.0385766	0.86552	0.97719	0.0555474	0.838519	0.972712
ENSG00000059377	TBXAS1	6.37409	0.104284	0.853069	0.966423	-0.210081	0.627932	0.912916	0.314365	0.553058	0.904889
ENSG00000059378	PARP12	5.12572	-0.02549	0.959879	0.988961	0.14948	0.706466	0.935252	-0.17497	0.715472	0.949733
ENSG00000059573	ALDH18A1	3.27339	-0.59054	0.236634	0.69422	0.353108	0.397133	0.827095	-0.943648	0.0671712	0.567444
ENSG00000059588	TARBP1	3.65452	-0.698184	0.184379	0.653101	-0.210484	0.609934	0.905749	-0.487701	0.330792	0.806304
ENSG00000059691	GATB	2.19594	0.566159	0.0238906	0.354698	0.718825	0.00194686	0.391694	-0.152666	0.525555	0.894304
ENSG00000059728	MXD1	8.60206	-0.0312518	0.947825	0.986546	-0.659217	0.0935799	0.603545	0.627965	0.175461	0.705034
ENSG00000059758	CDK17	5.1925	-0.183528	0.386059	0.802152	-0.308223	0.106162	0.61758	0.124694	0.58678	0.917247
ENSG00000059769	DNAJC25	0.734184	-0.385497	0.673647	0.914294	-0.0168067	0.982687	0.997068	-0.36869	0.687269	0.944457
ENSG00000059804	SLC2A3	7.90538	0.901619	0.173859	0.641863	-0.503833	0.330229	0.796002	1.40545	0.0331877	0.517958
ENSG00000059915	PSD	-1.1375	-1.12944	0.23646	0.694016	-1.41058	0.0802554	0.58935	0.281133	0.780551	0.962899
ENSG00000060069	CTDP1	4.78684	0.575534	0.0110795	0.290837	0.181298	0.296745	0.775034	0.394236	0.0934325	0.607912
ENSG00000060138	YBX3	8.97427	0.757481	0.505681	0.852258	1.21126	0.196521	0.702563	-0.453775	0.678562	0.942395
ENSG00000060140	STYK1	-0.252586	-0.598677	0.653903	0.909175	0.251243	0.81841	0.964412	-0.849919	0.514689	0.889079
ENSG00000060237	WNK1	9.88703	1.89159	0.00945428	0.285306	0.643601	0.240748	0.739527	1.24799	0.0669958	0.56725
ENSG00000060339	CCAR1	5.73468	0.630424	0.0447619	0.431968	0.624679	0.0157757	0.446711	0.00574466	0.984253	0.997897
ENSG00000060491	OGFR	5.59077	0.555559	0.0559743	0.45777	0.0782417	0.715881	0.93849	0.477317	0.089771	0.605836
ENSG00000060558	GNA15	3.26818	1.71057	0.00379634	0.226437	0.459815	0.294623	0.774009	1.25076	0.0225929	0.493566
ENSG00000060566	CREB3L3	-2.67722	1.13335	0.36999	0.791436	-0.799876	0.444285	0.849417	1.93323	0.139846	0.670931
ENSG00000060642	PIGV	3.01622	-0.450291	0.0426183	0.425648	-0.0417544	0.790469	0.956126	-0.408536	0.0494771	0.543818
ENSG00000060656	PTPRU	-2.63783	0.433642	0.718122	0.926987	1.02071	0.318012	0.788394	-0.587067	0.628418	0.927346
ENSG00000060688	SNRNP40	3.90952	-0.0808556	0.837929	0.962994	0.212659	0.510934	0.876331	-0.293515	0.444935	0.861637
ENSG00000060709	RIMBP2	-3.02941	-2.0985	0.197001	0.662733	-1.12105	0.378133	0.819148	-0.977454	0.514148	0.889079
ENSG00000060718	COL11A1	-3.33229	-1.19715	0.352752	0.780078	-0.516805	0.605543	0.904893	-0.680344	0.567225	0.910615
ENSG00000060749	QSER1	4.6	0.576937	0.510258	0.85444	1.57758	0.0389315	0.516424	-1.00064	0.233988	0.747878
ENSG00000060762	MPC1	2.92338	0.489596	0.010683	0.290837	0.042269	0.791144	0.95644	0.447327	0.0310427	0.511642
ENSG00000060971	ACAA1	5.21667	0.0805521	0.854151	0.966456	-0.195113	0.579041	0.897062	0.275666	0.511212	0.88806
ENSG00000060982	BCAT1	3.01471	1.28142	0.181711	0.650498	0.371262	0.648756	0.919224	0.910156	0.346153	0.816051
ENSG00000061273	HDAC7	6.24043	0.357108	0.173263	0.641423	0.0322075	0.870001	0.977882	0.324901	0.187901	0.714138
ENSG00000061337	LZTS1	-1.78511	-1.35509	0.272278	0.724519	0.078616	0.938209	0.990319	-1.43371	0.267877	0.769257
ENSG00000061455	PRDM6	-3.36974	-1.7598	0.116069	0.571057	-1.70771	0.0588707	0.552597	-0.0520914	0.959645	0.993335
ENSG00000061656	SPAG4	-2.83551	-0.907359	0.319606	0.759171	-1.81522	0.0241399	0.475731	0.907863	0.313466	0.797516
ENSG00000061676	NCKAP1	2.62838	1.08589	0.110023	0.563936	0.125125	0.838069	0.969452	0.960765	0.195311	0.719329
ENSG00000061794	MRPS35	3.00869	-0.313268	0.41744	0.815303	0.492603	0.140146	0.657317	-0.805871	0.047045	0.539989
ENSG00000061918	GUCY1B1	3.10436	0.820182	0.234089	0.691236	-0.316974	0.578034	0.896497	1.13716	0.114994	0.639846
ENSG00000061936	SFSWAP	5.29236	0.0270695	0.863233	0.969621	0.0123661	0.926493	0.987477	0.0147035	0.930077	0.988286
ENSG00000061938	TNK2	5.86652	0.773228	0.103459	0.553198	0.197931	0.585393	0.898971	0.575297	0.197502	0.720054
ENSG00000061987	MON2	5.98897	-0.138555	0.585017	0.883071	-0.508155	0.0281889	0.493853	0.3696	0.171036	0.69981
ENSG00000062038	CDH3	-3.31316	-1.16373	0.320775	0.760407	-0.763448	0.4122	0.835064	-0.400282	0.724352	0.950794
ENSG00000062194	GPBP1	6.35173	-0.200629	0.399423	0.808039	0.151297	0.428581	0.841575	-0.351925	0.13235	0.661217
ENSG00000062282	DGAT2	5.56956	0.00549965	0.994819	0.999165	-0.703196	0.29763	0.775619	0.708696	0.384606	0.835117
ENSG00000062370	ZNF112	-2.00992	-1.59482	0.146374	0.610975	-0.872464	0.340803	0.800738	-0.72236	0.5095	0.887308
ENSG00000062485	CS	5.62849	0.31841	0.404276	0.811558	-0.288404	0.340194	0.800233	0.606814	0.103104	0.623816
ENSG00000062524	LTK	0.575757	-2.04446	0.0657414	0.482509	0.0482738	0.955598	0.993086	-2.09274	0.0542258	0.553757
ENSG00000062582	MRPS24	3.03923	-0.141508	0.766329	0.939337	0.173791	0.654486	0.92095	-0.315299	0.494546	0.881774
ENSG00000062598	ELMO2	5.08439	0.241535	0.310735	0.752189	-0.221483	0.25788	0.749151	0.463018	0.0570853	0.557289
ENSG00000062650	WAPL	6.15461	0.223165	0.406458	0.811762	0.326621	0.134756	0.649681	-0.103455	0.676305	0.942153
ENSG00000062716	VMP1	7.94618	0.101413	0.774098	0.942071	-0.187534	0.512588	0.876735	0.288947	0.404422	0.845703
ENSG00000062725	APPBP2	4.8463	-0.230496	0.199882	0.664575	-0.368395	0.0219996	0.474391	0.137899	0.443815	0.861292
ENSG00000062822	POLD1	2.83767	0.260137	0.497493	0.848702	0.815185	0.0159054	0.446711	-0.555049	0.146005	0.677529
ENSG00000063046	EIF4B	8.18062	-0.166522	0.746715	0.934207	0.549902	0.197378	0.703108	-0.716424	0.160104	0.691862
ENSG00000063127	SLC6A16	2.42025	-0.229297	0.46943	0.838533	-0.43856	0.133401	0.647587	0.209263	0.528707	0.895674
ENSG00000063169	BICRA	2.99419	0.29146	0.281261	0.731583	-0.0303004	0.895489	0.98117	0.32176	0.244195	0.75489
ENSG00000063176	SPHK2	2.68075	0.0519035	0.888446	0.975034	0.177965	0.548942	0.889605	-0.126061	0.728919	0.950997
ENSG00000063177	RPL18	7.42338	-0.434742	0.242091	0.700274	0.222437	0.450688	0.852668	-0.657179	0.0715984	0.573765
ENSG00000063180	CA11	0.665765	-1.60964	0.0481724	0.43797	-0.892248	0.188326	0.695372	-0.717391	0.363595	0.826042
ENSG00000063241	ISOC2	1.0722	-0.648225	0.232975	0.690524	-0.540354	0.292491	0.771851	-0.107871	0.855324	0.975918
ENSG00000063244	U2AF2	5.95067	0.486993	0.0646552	0.480078	0.336596	0.104103	0.616953	0.150397	0.528418	0.895674
ENSG00000063245	EPN1	5.38903	1.03474	0.0128298	0.297426	0.769871	0.0163795	0.447688	0.264873	0.440321	0.860511
ENSG00000063322	MED29	4.17677	0.0600071	0.813992	0.955716	0.107476	0.612445	0.906219	-0.0474685	0.854947	0.975918
ENSG00000063438	AHRR	-2.11263	1.12554	0.334703	0.768574	-0.321032	0.750359	0.947289	1.44657	0.245183	0.755612
ENSG00000063587	ZNF275	3.10065	-0.149385	0.752681	0.936007	0.750968	0.0843353	0.597349	-0.900353	0.0807989	0.59074
ENSG00000063601	MTMR1	4.72715	-0.297519	0.360609	0.785506	-0.185829	0.518152	0.878602	-0.11169	0.755022	0.95695
ENSG00000063660	GPC1	-1.68578	-0.476938	0.525566	0.85992	0.668984	0.307245	0.781499	-1.14592	0.175776	0.705034
ENSG00000063761	ADCK1	1.86229	-0.429311	0.382255	0.799084	0.517475	0.183139	0.692155	-0.946785	0.0534545	0.553757
ENSG00000063854	HAGH	6.42337	1.46951	0.159427	0.62719	1.82353	0.0388949	0.516424	-0.354026	0.720948	0.950794
ENSG00000063978	RNF4	5.91492	-0.410911	0.0296692	0.378005	-0.0699888	0.614835	0.907241	-0.340922	0.0524954	0.551202
ENSG00000064012	CASP8	6.97693	-0.651523	0.0337398	0.394492	-0.243218	0.296532	0.774886	-0.408304	0.147854	0.678216
ENSG00000064042	LIMCH1	-2.03826	0.484903	0.62051	0.897801	-0.85348	0.321244	0.790081	1.33838	0.201806	0.723171
ENSG00000064102	INTS13	3.5512	-0.396404	0.239973	0.698351	0.259063	0.339303	0.79974	-0.655468	0.0648539	0.565297
ENSG00000064115	TM7SF3	4.21372	-0.154142	0.47186	0.840099	-0.0836711	0.653468	0.920561	-0.0704712	0.750704	0.956465
ENSG00000064199	SPA17	-0.398756	0.552616	0.548051	0.869604	0.589322	0.423688	0.839517	-0.0367063	0.966604	0.994611
ENSG00000064201	TSPAN32	4.82012	0.301233	0.273785	0.725058	0.565982	0.0280025	0.492874	-0.264748	0.367935	0.827937
ENSG00000064225	ST3GAL6	3.84855	0.349594	0.474045	0.840303	-0.350719	0.371127	0.815356	0.700313	0.141648	0.672722
ENSG00000064270	ATP2C2	-0.392554	0.665829	0.633499	0.901559	-1.32672	0.277404	0.763388	1.99255	0.174101	0.703023
ENSG00000064309	CDON	-0.708069	-2.18538	0.114678	0.570013	-0.499485	0.64058	0.917488	-1.68589	0.211294	0.728816
ENSG00000064313	TAF2	4.9751	0.166594	0.434096	0.824459	0.488632	0.00924408	0.417106	-0.322038	0.134192	0.664612
ENSG00000064393	HIPK2	6.7036	0.28628	0.449402	0.831144	0.132094	0.657715	0.921659	0.154186	0.663972	0.938339
ENSG00000064419	TNPO3	5.67498	0.0944022	0.622262	0.898217	-0.152136	0.327829	0.795479	0.246538	0.200893	0.722881
ENSG00000064489	BORCS8-MEF2B	3.26405	1.06184	0.00787546	0.27848	0.0785031	0.768791	0.952029	0.983336	0.0076776	0.40908
ENSG00000064490	RFXANK	4.16103	1.24367	0.000957224	0.172169	0.632613	0.0207075	0.468929	0.611057	0.0537023	0.553757
ENSG00000064545	TMEM161A	1.70605	-0.628093	0.162598	0.630811	-0.0275381	0.938945	0.990319	-0.600555	0.204701	0.724043
ENSG00000064547	LPAR2	5.07179	0.646017	0.19513	0.662034	0.00797795	0.983238	0.997068	0.638039	0.178231	0.707163
ENSG00000064601	CTSA	6.82136	1.66641	0.0017765	0.199138	0.0483992	0.891943	0.980454	1.61801	0.00127507	0.326858
ENSG00000064607	SUGP2	5.4359	0.074252	0.743672	0.933617	0.226085	0.215233	0.72313	-0.151833	0.47707	0.874261
ENSG00000064651	SLC12A2	3.2223	-0.621138	0.0821515	0.512344	-0.327188	0.271144	0.758198	-0.29395	0.398261	0.843416
ENSG00000064652	SNX24	0.107015	0.688445	0.434997	0.824713	-0.0827004	0.906854	0.98339	0.771145	0.367219	0.827542
ENSG00000064655	EYA2	-3.58942	-1.50855	0.102276	0.551225	-1.63517	0.0300907	0.498205	0.126625	0.884252	0.9804
ENSG00000064666	CNN2	8.15847	0.565482	0.115677	0.57076	-0.190385	0.480937	0.864276	0.755867	0.0346981	0.522077
ENSG00000064687	ABCA7	5.93793	0.100233	0.832683	0.961644	-0.4969	0.185412	0.694071	0.597133	0.195538	0.719329
ENSG00000064692	SNCAIP	-3.68873	-0.540432	0.652522	0.908722	-0.777355	0.412261	0.835064	0.236923	0.832644	0.972343
ENSG00000064703	DDX20	3.41798	-0.613785	0.046551	0.436654	-0.322676	0.161118	0.676007	-0.291109	0.274043	0.770733
ENSG00000064726	BTBD1	4.6382	0.342773	0.288842	0.738134	0.0460404	0.857167	0.974687	0.296733	0.338999	0.812242
ENSG00000064763	FAR2	4.40059	0.235126	0.554198	0.871932	-0.876208	0.0130634	0.440909	1.11133	0.00982756	0.426146
ENSG00000064787	BCAS1	-2.367	-1.22902	0.112378	0.565962	-0.386435	0.562005	0.892157	-0.842586	0.319097	0.799028
ENSG00000064886	CHI3L2	2.2204	-0.0786324	0.926439	0.983777	-0.687953	0.350278	0.804438	0.609321	0.478348	0.874812
ENSG00000064932	SBNO2	6.50242	0.911947	0.0577102	0.462443	0.0576135	0.868884	0.977688	0.854334	0.0599075	0.560458
ENSG00000064933	PMS1	3.03706	-0.217602	0.602575	0.890426	0.241258	0.467291	0.860975	-0.45886	0.257384	0.761379
ENSG00000064961	HMG20B	3.50321	0.464113	0.29572	0.742743	0.168927	0.647144	0.919133	0.295185	0.5079	0.886322
ENSG00000064989	CALCRL	0.180683	1.03708	0.27386	0.725058	0.254393	0.746972	0.947289	0.782684	0.407431	0.847462
ENSG00000064995	TAF11	3.83337	-0.172563	0.273126	0.724955	0.0363745	0.802351	0.959929	-0.208937	0.230972	0.745015
ENSG00000064999	ANKS1A	4.55236	0.197698	0.656375	0.910713	-0.410644	0.254399	0.747116	0.608342	0.161798	0.693758
ENSG00000065000	AP3D1	5.7157	0.611313	0.0143318	0.303071	0.471534	0.0159865	0.446711	0.139779	0.5314	0.896102
ENSG00000065029	ZNF76	3.63122	-0.50159	0.134052	0.595772	0.051714	0.84718	0.971954	-0.553304	0.0974392	0.613847
ENSG00000065054	SLC9A3R2	-1.08178	1.79268	0.137697	0.599268	0.635502	0.500225	0.871292	1.15718	0.31036	0.795797
ENSG00000065057	NTHL1	0.90929	-0.00799785	0.989578	0.997314	0.260139	0.633708	0.916059	-0.268137	0.692268	0.945312
ENSG00000065060	UHRF1BP1	4.37086	0.698822	0.0221312	0.349004	0.399309	0.0903591	0.602352	0.299513	0.276864	0.772988
ENSG00000065135	GNAI3	6.83144	-0.314521	0.386032	0.802152	-0.50779	0.0878669	0.598872	0.193268	0.569562	0.911107
ENSG00000065150	IPO5	4.70905	-0.582094	0.162007	0.630776	0.435214	0.189401	0.696299	-1.01731	0.0160096	0.466119
ENSG00000065154	OAT	4.46297	0.808789	0.0900082	0.528393	0.132771	0.723249	0.939655	0.676018	0.144786	0.676519
ENSG00000065183	WDR3	3.43938	-0.613167	0.295871	0.742743	0.626588	0.183427	0.692155	-1.23975	0.0342297	0.520103
ENSG00000065243	PKN2	6.35304	0.104725	0.730596	0.929375	0.277359	0.276672	0.762833	-0.172634	0.568317	0.910729
ENSG00000065268	WDR18	1.90228	1.30626	0.0209883	0.342164	0.996425	0.0383552	0.516424	0.309837	0.559237	0.907326
ENSG00000065308	TRAM2	3.92254	0.0257454	0.951634	0.987233	-0.0513646	0.879193	0.979751	0.07711	0.849048	0.974817
ENSG00000065328	MCM10	2.40404	1.39089	0.0695315	0.48879	1.18846	0.0621886	0.563277	0.202425	0.780847	0.962899
ENSG00000065357	DGKA	6.53972	0.438747	0.396827	0.807321	0.161085	0.696039	0.932247	0.277661	0.571943	0.911757
ENSG00000065361	ERBB3	-1.4954	-1.0464	0.42161	0.818325	-1.10452	0.306965	0.781233	0.0581192	0.96366	0.993998
ENSG00000065413	ANKRD44	7.90468	-0.154175	0.480995	0.842999	-0.441571	0.0210758	0.470539	0.287396	0.175677	0.705034
ENSG00000065427	KARS1	5.57765	-0.0141037	0.96062	0.989184	0.482747	0.052125	0.544049	-0.496851	0.0892105	0.605836
ENSG00000065457	ADAT1	4.31147	-0.314412	0.13532	0.597486	-0.175857	0.316009	0.787774	-0.138555	0.504173	0.884763
ENSG00000065485	PDIA5	2.19899	-0.416627	0.461642	0.835782	0.233081	0.618988	0.90874	-0.649708	0.249737	0.758204
ENSG00000065491	TBC1D22B	5.37657	1.11843	0.169374	0.637031	1.04608	0.114626	0.625801	0.0723522	0.924102	0.986956
ENSG00000065518	NDUFB4	3.67653	0.326729	0.395299	0.806533	0.212417	0.490405	0.868005	0.114312	0.754975	0.95695
ENSG00000065526	SPEN	7.00857	-0.455746	0.0442947	0.430402	-0.30541	0.0815625	0.591228	-0.150336	0.455176	0.866229
ENSG00000065534	MYLK	4.45646	0.911674	0.0953347	0.540619	0.267028	0.526248	0.881574	0.644645	0.224529	0.741205
ENSG00000065548	ZC3H15	4.60894	-0.0558123	0.801359	0.951997	0.310506	0.125454	0.63998	-0.366319	0.136765	0.667926
ENSG00000065559	MAP2K4	4.71509	-0.224502	0.414553	0.813522	0.003425	0.98737	0.997409	-0.227927	0.387886	0.836081
ENSG00000065600	PACC1	2.30078	-0.532554	0.128864	0.589282	0.518118	0.0989662	0.609237	-1.05067	0.00701348	0.407128
ENSG00000065609	SNAP91	-3.58302	-0.697405	0.484803	0.844232	-0.099464	0.899027	0.982058	-0.597941	0.52864	0.895674
ENSG00000065613	SLK	6.3166	-0.00831622	0.976193	0.99384	-0.237055	0.306372	0.780614	0.228738	0.411022	0.848973
ENSG00000065615	CYB5R4	6.20481	-0.0265949	0.945944	0.986322	-0.433434	0.181041	0.689595	0.406839	0.286382	0.779429
ENSG00000065618	COL17A1	0.13623	2.33978	0.0566112	0.459775	0.35527	0.748445	0.947289	1.9845	0.137097	0.668055
ENSG00000065621	GSTO2	-0.234996	-0.530562	0.681108	0.915884	-0.685926	0.514143	0.877106	0.155364	0.901203	0.983347
ENSG00000065665	SEC61A2	2.43444	-0.029843	0.939811	0.984816	0.144883	0.66686	0.925354	-0.174726	0.668638	0.939801
ENSG00000065675	PRKCQ	4.77221	-0.946615	0.0435484	0.42803	0.141112	0.695023	0.932175	-1.08773	0.0206033	0.488734
ENSG00000065717	TLE2	0.581273	-1.52306	0.175535	0.644067	-0.827217	0.361303	0.810865	-0.695846	0.528913	0.895674
ENSG00000065802	ASB1	4.22524	-0.480797	0.0108068	0.290837	-0.0672999	0.669307	0.925941	-0.413497	0.0429346	0.532436
ENSG00000065809	FAM107B	6.5632	-0.445666	0.0575566	0.462028	-0.227571	0.220433	0.727276	-0.218095	0.328148	0.805683
ENSG00000065833	ME1	-0.781518	-0.210977	0.868406	0.971615	1.21758	0.265213	0.754547	-1.42856	0.272497	0.770733
ENSG00000065882	TBC1D1	6.08557	-0.159275	0.50402	0.851673	-0.16845	0.377695	0.818677	0.00917489	0.967492	0.994681
ENSG00000065883	CDK13	6.40317	-0.360496	0.0299973	0.380113	-0.305059	0.0332483	0.508004	-0.0554371	0.747055	0.955872
ENSG00000065911	MTHFD2	4.16099	0.503057	0.286696	0.735691	0.0567471	0.87903	0.979748	0.44631	0.320778	0.799987
ENSG00000065923	SLC9A7	3.42442	-1.25367	0.0232802	0.353675	-0.60971	0.168485	0.680947	-0.643956	0.213356	0.731978
ENSG00000065970	FOXJ2	5.17248	0.493602	0.0722791	0.49306	0.168379	0.485688	0.8659	0.325223	0.273589	0.770733
ENSG00000065978	YBX1	9.00886	1.34241	0.0584718	0.463548	1.55243	0.0114703	0.431561	-0.210021	0.757337	0.957408
ENSG00000065989	PDE4A	2.2075	-0.259253	0.635779	0.902128	0.505633	0.287823	0.768397	-0.764886	0.190489	0.716285
ENSG00000066027	PPP2R5A	5.80167	-0.0507492	0.861449	0.96915	-0.660517	0.012828	0.438845	0.609768	0.0519459	0.546799
ENSG00000066032	CTNNA2	-3.26523	-2.47542	0.0561525	0.458249	-0.878179	0.369268	0.814818	-1.59724	0.182638	0.7111
ENSG00000066044	ELAVL1	4.40993	0.362928	0.297574	0.744327	0.186413	0.501886	0.872469	0.176515	0.591791	0.918357
ENSG00000066056	TIE1	-1.38594	-0.0877772	0.947885	0.986546	0.884296	0.433428	0.843935	-0.972074	0.470224	0.870759
ENSG00000066084	DIP2B	6.53979	-0.162	0.573142	0.879921	-0.399788	0.0889658	0.600223	0.237788	0.387088	0.835663
ENSG00000066117	SMARCD1	4.01982	-0.287901	0.344853	0.774826	0.0889688	0.708448	0.936116	-0.37687	0.199387	0.721766
ENSG00000066135	KDM4A	4.90087	-0.196252	0.313957	0.754978	0.221221	0.168174	0.680947	-0.417473	0.0356583	0.523145
ENSG00000066136	NFYC	5.2206	-0.113519	0.660333	0.911751	-0.271875	0.208595	0.716413	0.158357	0.532631	0.896216
ENSG00000066185	ZMYND12	-1.81007	0.558449	0.660741	0.911928	-0.371398	0.712981	0.937383	0.929847	0.469326	0.87056
ENSG00000066230	SLC9A3	1.54994	-0.742662	0.0390582	0.41495	-0.013499	0.96355	0.994226	-0.729163	0.0458699	0.538014
ENSG00000066279	ASPM	3.80164	2.32846	0.0107973	0.290837	0.801794	0.232733	0.735971	1.52666	0.0630798	0.565297
ENSG00000066294	CD84	5.42912	-0.0588175	0.854716	0.966456	-0.32933	0.213832	0.72111	0.270512	0.398215	0.843416
ENSG00000066322	ELOVL1	4.95716	0.905756	0.00601034	0.256024	0.419899	0.0717888	0.57964	0.485857	0.0899273	0.605836
ENSG00000066336	SPI1	7.36379	1.03284	0.139004	0.60199	-0.206517	0.688858	0.931312	1.23936	0.0634236	0.565297
ENSG00000066379	POLR1H	3.02604	0.223432	0.681134	0.915884	0.743644	0.110494	0.619813	-0.520212	0.32718	0.804761
ENSG00000066382	MPPED2	-2.1085	-1.53314	0.23062	0.687992	-0.33009	0.744466	0.94699	-1.20305	0.325474	0.803411
ENSG00000066422	ZBTB11	5.24536	0.0534111	0.759045	0.938164	0.206226	0.187284	0.694501	-0.152815	0.422502	0.852132
ENSG00000066427	ATXN3	5.32232	-0.193934	0.468725	0.838533	0.14969	0.476442	0.862851	-0.343623	0.178776	0.707669
ENSG00000066455	GOLGA5	3.76888	-0.132399	0.63627	0.902128	-0.406534	0.102737	0.614819	0.274136	0.355379	0.821773
ENSG00000066468	FGFR2	-0.861365	-3.65577	0.00264271	0.220741	-0.521876	0.567064	0.89274	-3.13389	0.00823853	0.40908
ENSG00000066557	LRRC40	2.69667	-0.244977	0.709257	0.924241	0.842878	0.130658	0.645105	-1.08786	0.102391	0.622779
ENSG00000066583	ISOC1	1.9199	-0.930891	0.147124	0.611617	-0.463851	0.379489	0.819458	-0.467039	0.464533	0.868935
ENSG00000066629	EML1	-3.36055	-0.723203	0.439643	0.826828	-0.793999	0.322887	0.791496	0.0707963	0.941317	0.990313
ENSG00000066651	TRMT11	2.56815	-0.302451	0.494889	0.847762	0.196925	0.600474	0.902875	-0.499376	0.271678	0.770733
ENSG00000066654	THUMPD1	4.78114	-0.110299	0.812132	0.954754	0.497617	0.196998	0.702563	-0.607916	0.184675	0.711512
ENSG00000066697	MSANTD3	2.36155	0.276145	0.624156	0.898678	0.191395	0.707432	0.93562	0.0847499	0.888521	0.98098
ENSG00000066735	KIF26A	-1.01417	1.90486	0.318649	0.758617	2.06129	0.173835	0.683558	-0.156436	0.929553	0.98822
ENSG00000066739	ATG2B	5.62103	0.153222	0.308419	0.750547	0.0590777	0.652185	0.920174	0.0941443	0.56494	0.909696
ENSG00000066777	ARFGEF1	6.40666	0.0337598	0.876941	0.973462	-0.227462	0.201656	0.708242	0.261221	0.225941	0.741928
ENSG00000066813	ACSM2B	-3.50738	-0.644807	0.515678	0.855932	-0.928112	0.272611	0.759716	0.283306	0.777927	0.961874
ENSG00000066827	ZFAT	3.79695	-0.228456	0.467379	0.838533	0.205476	0.443444	0.848772	-0.433932	0.201336	0.723171
ENSG00000066855	MTFR1	1.57492	0.0871849	0.913531	0.981195	-0.270598	0.702045	0.933836	0.357783	0.670121	0.939998
ENSG00000066923	STAG3	4.00736	-0.658566	0.187042	0.654972	-0.125053	0.745679	0.94699	-0.533513	0.254931	0.761379
ENSG00000066926	FECH	7.92148	1.20641	0.325289	0.76328	2.27998	0.0321218	0.506276	-1.07357	0.373703	0.830478
ENSG00000066933	MYO9A	4.80169	-0.831843	0.0254025	0.360014	0.042706	0.871532	0.978107	-0.874549	0.0144272	0.462342
ENSG00000067048	DDX3Y	0.470229	1.23692	0.077077	0.501704	0.783945	0.138611	0.654827	0.452971	0.46801	0.870289
ENSG00000067057	PFKP	4.29989	0.164213	0.715589	0.926713	0.549295	0.137596	0.653378	-0.385082	0.374084	0.830546
ENSG00000067064	IDI1	4.86074	0.445941	0.356214	0.782918	-0.179746	0.652689	0.920174	0.625687	0.207332	0.725661
ENSG00000067066	SP100	7.60034	0.423944	0.160255	0.628451	-0.0753889	0.742159	0.946294	0.499333	0.0812519	0.59141
ENSG00000067082	KLF6	7.3082	-0.301984	0.420659	0.817919	-0.331756	0.257641	0.748985	0.0297713	0.934191	0.98839
ENSG00000067113	PLPP1	0.411671	-0.209997	0.748849	0.935071	-0.0802806	0.889692	0.980454	-0.129717	0.858197	0.976238
ENSG00000067141	NEO1	1.21517	-1.69139	0.0770935	0.501704	0.444754	0.555381	0.890959	-2.13614	0.0256021	0.498358
ENSG00000067167	TRAM1	6.26161	0.139352	0.610416	0.894227	0.202917	0.360371	0.810865	-0.0635654	0.812533	0.969716
ENSG00000067177	PHKA1	-2.4373	0.114459	0.923976	0.983333	0.152312	0.874304	0.978336	-0.0378531	0.974916	0.99636
ENSG00000067182	TNFRSF1A	6.96205	0.209547	0.62534	0.898748	-0.172531	0.607496	0.904893	0.382078	0.355215	0.821736
ENSG00000067191	CACNB1	1.9422	0.235037	0.653752	0.909175	0.803761	0.087306	0.598855	-0.568724	0.289671	0.780893
ENSG00000067208	EVI5	4.46306	-0.082935	0.871878	0.972155	-0.161145	0.705351	0.935172	0.0782099	0.877209	0.979434
ENSG00000067221	STOML1	1.94695	0.0535881	0.878164	0.973958	-0.191808	0.549888	0.889605	0.245397	0.525388	0.894222
ENSG00000067225	PKM	8.2597	1.14719	0.0115831	0.290837	0.348599	0.298794	0.776565	0.798592	0.0556438	0.553757
ENSG00000067248	DHX29	4.35102	0.967917	0.0391395	0.415196	0.646584	0.0805307	0.589821	0.321332	0.456672	0.866408
ENSG00000067334	DNTTIP2	4.34126	-0.295646	0.204704	0.667807	0.199172	0.3501	0.804438	-0.494818	0.0591141	0.559957
ENSG00000067365	METTL22	4.41	0.743994	0.00105331	0.174006	0.273856	0.154412	0.672408	0.470138	0.0457624	0.538003
ENSG00000067369	TP53BP1	4.51821	-0.988029	0.00262162	0.220021	-0.0347509	0.877554	0.979423	-0.953278	0.00258652	0.350549
ENSG00000067445	TRO	-1.94423	-2.64978	0.0148825	0.308179	-0.441849	0.63624	0.916615	-2.20793	0.0594528	0.560167
ENSG00000067533	RRP15	3.01538	-0.833042	0.0518922	0.44874	0.108713	0.73424	0.943751	-0.941755	0.0288465	0.505746
ENSG00000067560	RHOA	7.94979	0.376358	0.230725	0.688195	-0.101116	0.672703	0.92647	0.477474	0.116138	0.640665
ENSG00000067596	DHX8	5.61226	0.0390931	0.827443	0.960138	0.171829	0.24287	0.740765	-0.132736	0.457331	0.866476
ENSG00000067601	PMS2P4	0.691375	-0.819357	0.193772	0.660684	-1.0453	0.0557898	0.550247	0.225945	0.728038	0.950794
ENSG00000067606	PRKCZ	2.83024	-0.680752	0.059365	0.465957	-0.389754	0.216504	0.724018	-0.290998	0.423796	0.852525
ENSG00000067646	ZFY	-0.219415	1.52629	0.323746	0.761943	0.855288	0.470752	0.862369	0.670998	0.631937	0.928963
ENSG00000067704	IARS2	4.18975	-0.523104	0.0608135	0.469374	-0.0501319	0.840933	0.970459	-0.472972	0.12115	0.645919
ENSG00000067715	SYT1	-2.52059	0.561733	0.549558	0.870101	-1.15052	0.167015	0.6809	1.71225	0.0932842	0.607778
ENSG00000067798	NAV3	-0.205611	-0.427618	0.725464	0.928351	0.17699	0.866142	0.977243	-0.604608	0.628821	0.927572
ENSG00000067829	IDH3G	4.04608	0.863097	0.0341816	0.394651	0.547488	0.0756181	0.583215	0.315608	0.392004	0.838638
ENSG00000067836	ROGDI	4.35363	2.40163	0.00406336	0.230833	1.13274	0.049697	0.540102	1.26888	0.0643863	0.565297
ENSG00000067840	PDZD4	2.16865	-2.18511	0.00337112	0.226383	0.422696	0.422379	0.839025	-2.60781	0.000614014	0.283852
ENSG00000067842	ATP2B3	-3.29565	-0.122505	0.923953	0.983333	0.508225	0.625734	0.911266	-0.630729	0.611555	0.924232
ENSG00000067900	ROCK1	7.32568	-0.147397	0.691605	0.919309	-0.709892	0.0291673	0.496268	0.562494	0.130632	0.65943
ENSG00000067955	CBFB	4.9773	-0.140615	0.681184	0.915884	-0.351988	0.21419	0.721555	0.211373	0.521363	0.891415
ENSG00000067992	PDK3	6.30884	-0.469014	0.112573	0.565962	-0.451991	0.0615229	0.561641	-0.0170231	0.950475	0.992253
ENSG00000068001	HYAL2	1.93906	0.936488	0.206183	0.668983	-0.609375	0.313528	0.786245	1.54586	0.0410387	0.53199
ENSG00000068024	HDAC4	6.29087	0.400929	0.163111	0.630811	0.02418	0.912322	0.985345	0.376749	0.170136	0.699566
ENSG00000068028	RASSF1	4.80983	-0.770042	0.0110027	0.290837	-0.168035	0.450002	0.852403	-0.602007	0.0363844	0.527421
ENSG00000068079	IFI35	4.62606	0.444193	0.202798	0.666308	-0.369403	0.196675	0.702563	0.813596	0.0242631	0.49638
ENSG00000068097	HEATR6	3.14273	-0.146675	0.786288	0.945996	0.0226662	0.957998	0.993086	-0.169341	0.740506	0.953991
ENSG00000068120	COASY	4.29768	-0.216674	0.395208	0.806474	-0.356938	0.098183	0.60897	0.140264	0.579874	0.915327
ENSG00000068137	PLEKHH3	-2.38138	3.10338	0.00231288	0.210538	1.23712	0.11699	0.627642	1.86626	0.0737669	0.577853
ENSG00000068305	MEF2A	5.59874	0.783057	0.0655975	0.482187	-0.348817	0.276612	0.762831	1.13187	0.00942618	0.419106
ENSG00000068308	OTUD5	5.49306	0.589672	0.000364976	0.142802	0.50023	0.000290359	0.32903	0.0894418	0.573431	0.912704
ENSG00000068323	TFE3	6.06103	0.892975	0.0266038	0.364446	0.301718	0.321427	0.790081	0.591258	0.11212	0.637233
ENSG00000068354	TBC1D25	3.9456	-0.0324413	0.94664	0.986451	0.329999	0.410672	0.833984	-0.362441	0.445023	0.861687
ENSG00000068366	ACSL4	6.20875	0.343476	0.48765	0.845032	-0.821315	0.0497661	0.540102	1.16479	0.0230095	0.493566
ENSG00000068383	INPP5A	3.87442	-0.376898	0.430112	0.822672	-0.0272401	0.942083	0.990695	-0.349658	0.43705	0.859636
ENSG00000068394	GPKOW	3.85652	0.293629	0.295852	0.742743	0.581186	0.02028	0.466679	-0.287557	0.30198	0.7899
ENSG00000068400	GRIPAP1	5.51454	0.322564	0.140984	0.604361	0.129905	0.442175	0.848365	0.19266	0.356862	0.822459
ENSG00000068438	FTSJ1	3.45958	0.256207	0.538033	0.864661	0.313241	0.347431	0.802692	-0.0570343	0.884049	0.9804
ENSG00000068489	PRR11	3.24235	0.811235	0.130124	0.591253	0.281874	0.526695	0.881604	0.529361	0.316872	0.798517
ENSG00000068615	REEP1	-2.08131	0.0231789	0.987496	0.996821	-1.52947	0.232549	0.735971	1.55265	0.310815	0.796355
ENSG00000068650	ATP11A	6.47092	0.153261	0.671573	0.914218	-0.496044	0.0927289	0.603545	0.649305	0.0711363	0.572083
ENSG00000068654	POLR1A	4.65327	-0.301181	0.517758	0.85705	0.376716	0.318454	0.788694	-0.677897	0.138218	0.669488
ENSG00000068697	LAPTM4A	4.43145	0.0616675	0.881695	0.974565	-0.503963	0.129679	0.64367	0.56563	0.165989	0.696628
ENSG00000068724	TTC7A	5.48208	0.183277	0.54814	0.869604	0.4098	0.112692	0.622275	-0.226523	0.481996	0.876078
ENSG00000068745	IP6K2	4.84582	-0.0156546	0.939762	0.984816	0.0236814	0.890603	0.980454	-0.039336	0.853752	0.975795
ENSG00000068781	STON1-GTF2A1L	0.430702	0.75979	0.365241	0.789302	-0.138195	0.835529	0.968603	0.897985	0.288723	0.780893
ENSG00000068784	SRBD1	4.17018	-0.12469	0.492243	0.846698	-0.295651	0.0528958	0.544049	0.170961	0.37561	0.831367
ENSG00000068796	KIF2A	6.19688	0.535374	0.245538	0.701511	0.436112	0.22856	0.734659	0.0992617	0.824642	0.971801
ENSG00000068831	RASGRP2	6.8062	0.265579	0.185215	0.653508	0.0917486	0.560121	0.891809	0.17383	0.373081	0.830478
ENSG00000068878	PSME4	7.00485	0.921564	0.092201	0.533571	0.719909	0.103733	0.616345	0.201655	0.694525	0.946511
ENSG00000068885	IFT80	3.21773	-0.0767084	0.91243	0.981195	0.138297	0.81582	0.963797	-0.215006	0.773714	0.961244
ENSG00000068903	SIRT2	4.83473	0.43794	0.0865014	0.523064	0.45078	0.0392605	0.516424	-0.0128393	0.958356	0.993181
ENSG00000068912	ERLEC1	3.90543	-0.27647	0.377043	0.796139	-0.117693	0.654041	0.920815	-0.158778	0.610357	0.924059
ENSG00000068971	PPP2R5B	4.78487	1.40811	0.109427	0.563874	0.902855	0.203444	0.710714	0.505251	0.543004	0.900798
ENSG00000068976	PYGM	2.63664	0.152269	0.723609	0.928351	-0.344	0.362049	0.810865	0.496269	0.264994	0.766642
ENSG00000069020	MAST4	4.44084	0.889734	0.0394081	0.416481	0.225824	0.501497	0.872234	0.66391	0.118387	0.644034
ENSG00000069122	ADGRF5	-3.26055	-0.0677903	0.951138	0.987233	-1.03466	0.264596	0.754046	0.966873	0.395748	0.841211
ENSG00000069188	SDK2	1.34109	-2.79245	0.000826665	0.170192	-1.96847	0.00407178	0.396974	-0.823976	0.307249	0.792825
ENSG00000069206	ADAM7	-3.81952	-0.242874	0.743843	0.933617	-0.281462	0.648684	0.919224	0.0385881	0.958523	0.993251
ENSG00000069248	NUP133	4.6599	-0.218187	0.355432	0.782435	0.0248592	0.900226	0.982137	-0.243046	0.313253	0.797516
ENSG00000069275	NUCKS1	6.13362	-0.25422	0.560995	0.874545	-0.115053	0.73824	0.944645	-0.139167	0.738727	0.953508
ENSG00000069329	VPS35	5.67427	0.0146324	0.940047	0.984816	-0.0634274	0.69057	0.931711	0.0780598	0.697897	0.946689
ENSG00000069345	DNAJA2	5.26911	0.629098	0.0748402	0.497953	0.474173	0.0957115	0.606981	0.154924	0.636026	0.93084
ENSG00000069399	BCL3	4.3256	0.339985	0.432661	0.823848	-0.503785	0.157695	0.672686	0.84377	0.0561844	0.553757
ENSG00000069424	KCNAB2	6.29381	0.527304	0.0176909	0.328582	0.355018	0.0338003	0.509706	0.172285	0.38265	0.834115
ENSG00000069431	ABCC9	-3.62177	-0.987073	0.31889	0.758617	-0.494345	0.533298	0.884511	-0.492728	0.603494	0.921083
ENSG00000069493	CLEC2D	6.15697	-0.642706	0.135666	0.597761	0.107775	0.739847	0.945381	-0.750481	0.0728138	0.576859
ENSG00000069509	FUNDC1	1.67189	0.694164	0.199355	0.664041	0.331645	0.462376	0.85811	0.362519	0.494068	0.881641
ENSG00000069535	MAOB	-0.104678	2.93341	0.0072984	0.269932	0.0388583	0.958109	0.993086	2.89456	0.0051309	0.398179
ENSG00000069667	RORA	6.14052	-1.18797	0.0199368	0.337562	0.34734	0.33936	0.799751	-1.53531	0.00250195	0.350549
ENSG00000069702	TGFBR3	4.25381	-2.10079	0.0353813	0.40069	0.215751	0.759446	0.94934	-2.31654	0.015697	0.464428
ENSG00000069812	HES2	-3.66882	-0.328697	0.754259	0.936697	-0.192968	0.817903	0.964383	-0.135729	0.894942	0.981642
ENSG00000069849	ATP1B3	3.21169	0.310104	0.435285	0.824713	0.73124	0.0319181	0.505408	-0.421136	0.274982	0.771708
ENSG00000069869	NEDD4	3.07763	0.425248	0.398131	0.807506	-0.443452	0.281855	0.765578	0.8687	0.0866307	0.598423
ENSG00000069943	PIGB	4.12158	-0.0108179	0.978041	0.99446	-0.628306	0.0711616	0.578792	0.617488	0.129233	0.656933
ENSG00000069956	MAPK6	3.83355	0.361762	0.193864	0.660684	0.280951	0.242421	0.740559	0.0808107	0.772586	0.961244
ENSG00000069966	GNB5	3.99658	0.160828	0.669915	0.913799	0.0298331	0.917685	0.986347	0.130995	0.712525	0.948818
ENSG00000069974	RAB27A	6.20574	0.110976	0.78663	0.945996	-0.721431	0.0408345	0.522334	0.832407	0.0472033	0.540692
ENSG00000069998	HDHD5	3.32432	-0.359616	0.341357	0.772889	0.472131	0.124762	0.63891	-0.831747	0.0317207	0.515624
ENSG00000070010	UFD1	4.57513	0.606552	0.0175741	0.328255	0.444825	0.0247241	0.479059	0.161727	0.461488	0.867727
ENSG00000070018	LRP6	1.53743	-0.510073	0.508772	0.853869	-0.245673	0.704732	0.934831	-0.264399	0.728709	0.950924
ENSG00000070019	GUCY2C	-3.00043	-0.848469	0.313889	0.754918	-2.30752	0.00370094	0.391694	1.45905	0.0913295	0.606556
ENSG00000070047	PHRF1	5.17994	0.00808865	0.975911	0.993717	0.433898	0.0595209	0.555155	-0.425809	0.127757	0.656486
ENSG00000070061	ELP1	4.57496	-0.656277	0.014144	0.302443	0.0104959	0.955096	0.993086	-0.666773	0.00860237	0.40908
ENSG00000070081	NUCB2	4.62891	0.224173	0.481547	0.84315	0.0194439	0.940421	0.990695	0.204729	0.518516	0.890486
ENSG00000070087	PFN2	-1.67731	-1.72589	0.0454569	0.433795	-0.454475	0.49978	0.871168	-1.27142	0.128149	0.656933
ENSG00000070159	PTPN3	-2.95018	0.0807061	0.918909	0.982257	-1.07486	0.13859	0.654827	1.15556	0.191409	0.717029
ENSG00000070182	SPTB	7.34145	1.91766	0.102735	0.552023	1.00523	0.280186	0.764945	0.912431	0.411436	0.849065
ENSG00000070190	DAPP1	6.38957	-0.456295	0.317672	0.758021	-0.581857	0.124461	0.63891	0.125562	0.769726	0.960937
ENSG00000070214	SLC44A1	4.49837	0.257576	0.643564	0.905138	-0.22859	0.613791	0.906589	0.486165	0.370766	0.829299
ENSG00000070269	TMEM260	4.61992	0.345585	0.402879	0.811124	-0.469876	0.184234	0.693467	0.815462	0.0604801	0.560458
ENSG00000070366	SMG6	4.70866	-0.194441	0.477901	0.840482	0.267624	0.237876	0.738152	-0.462065	0.0981846	0.615745
ENSG00000070367	EXOC5	5.12493	-0.29746	0.171471	0.639873	-0.465965	0.0197516	0.463198	0.168504	0.470801	0.870882
ENSG00000070371	CLTCL1	2.26529	0.829874	0.389557	0.803813	0.479803	0.54608	0.889346	0.350072	0.71002	0.948618
ENSG00000070404	FSTL3	0.670431	1.84428	0.0497351	0.4435	0.415526	0.584145	0.898337	1.42875	0.120982	0.645852
ENSG00000070413	DGCR2	6.2848	0.274298	0.409015	0.812169	-0.0303756	0.90401	0.982831	0.304673	0.323823	0.801952
ENSG00000070423	RNF126	3.39496	0.728237	0.134325	0.596163	0.720432	0.0681285	0.573764	0.00780512	0.986125	0.998165
ENSG00000070444	MNT	5.00259	0.0493285	0.885881	0.974867	-0.238849	0.385629	0.822303	0.288178	0.382355	0.834046
ENSG00000070476	ZXDC	4.75031	-0.434509	0.0967637	0.544131	-0.00366967	0.985606	0.997204	-0.43084	0.0882998	0.604282
ENSG00000070495	JMJD6	4.06295	0.439024	0.328018	0.764502	0.291952	0.398633	0.828161	0.147072	0.719841	0.95044
ENSG00000070501	POLB	3.72181	-0.387977	0.300464	0.745529	-0.281849	0.363086	0.811652	-0.106128	0.774992	0.961337
ENSG00000070526	ST6GALNAC1	-0.601554	-1.38448	0.310906	0.752189	0.929483	0.41011	0.833829	-2.31396	0.0954142	0.609013
ENSG00000070540	WIPI1	4.28009	1.27933	0.013755	0.301525	0.342268	0.365185	0.812965	0.937063	0.0519256	0.546799
ENSG00000070601	FRMPD1	-3.67107	0.188226	0.785889	0.945867	-1.0426	0.0975426	0.608673	1.23083	0.108353	0.630883
ENSG00000070610	GBA2	5.07906	0.427232	0.0640066	0.47827	0.252236	0.156124	0.672614	0.174996	0.416742	0.849899
ENSG00000070614	NDST1	5.64384	0.258748	0.67138	0.914218	0.00343262	0.994425	0.9985	0.255315	0.664374	0.938402
ENSG00000070669	ASNS	2.61583	-0.207247	0.7144	0.926155	-0.273953	0.583583	0.898025	0.0667064	0.90885	0.984376
ENSG00000070718	AP3M2	2.98473	-0.233139	0.633603	0.901559	0.611216	0.158131	0.672978	-0.844355	0.101211	0.619865
ENSG00000070729	CNGB1	-3.62907	-1.00096	0.399517	0.808039	-0.0697266	0.939366	0.990319	-0.931238	0.40079	0.844602
ENSG00000070731	ST6GALNAC2	3.56963	-0.81195	0.200205	0.664575	-0.68027	0.188527	0.695375	-0.13168	0.825489	0.971801
ENSG00000070756	PABPC1	9.14966	0.264645	0.292899	0.741795	0.671211	0.0040124	0.396974	-0.406566	0.116892	0.641783
ENSG00000070759	TESK2	3.2796	0.267005	0.319951	0.75956	-0.340493	0.152928	0.671016	0.607498	0.0367268	0.527421
ENSG00000070761	CFAP20	2.555	0.357691	0.370511	0.791577	0.624297	0.0820674	0.591271	-0.266606	0.51044	0.887767
ENSG00000070770	CSNK2A2	4.83681	-0.256778	0.25154	0.706384	0.142816	0.435935	0.845596	-0.399594	0.0887674	0.605063
ENSG00000070778	PTPN21	-3.3649	-1.1936	0.171121	0.639784	0.166194	0.813995	0.962966	-1.35979	0.120901	0.645852
ENSG00000070785	EIF2B3	1.98552	-0.804379	0.232092	0.690056	-0.558879	0.344442	0.801629	-0.245501	0.726707	0.950794
ENSG00000070808	CAMK2A	-3.35819	0.302361	0.818979	0.957105	-1.73576	0.112633	0.622275	2.03812	0.118362	0.644034
ENSG00000070814	TCOF1	4.49652	-0.402128	0.240561	0.698568	0.123386	0.642269	0.918198	-0.525513	0.114682	0.639626
ENSG00000070831	CDC42	8.13855	0.746664	0.00157471	0.197299	0.172207	0.246477	0.742646	0.574457	0.00578816	0.404201
ENSG00000070882	OSBPL3	3.89095	-0.826787	0.0601999	0.467802	0.291321	0.415413	0.835862	-1.11811	0.0153757	0.464428
ENSG00000070886	EPHA8	-3.78158	-0.828996	0.344581	0.774826	-0.692292	0.318537	0.788722	-0.136705	0.869714	0.97821
ENSG00000070915	SLC12A3	-1.89296	-1.94168	0.165905	0.632843	-0.0492377	0.964992	0.994519	-1.89244	0.174333	0.703326
ENSG00000070950	RAD18	2.99656	-0.0654123	0.905614	0.980247	0.225631	0.61208	0.906219	-0.291043	0.59488	0.918451
ENSG00000070961	ATP2B1	6.4546	-0.473985	0.114367	0.569522	-0.117349	0.601322	0.903076	-0.356636	0.205745	0.724043
ENSG00000071051	NCK2	5.27147	1.24442	0.0124956	0.296756	0.538046	0.126749	0.641056	0.706371	0.0986336	0.617163
ENSG00000071054	MAP4K4	7.59813	0.669836	0.0214226	0.344424	0.219397	0.303976	0.779441	0.450439	0.089442	0.605836
ENSG00000071073	MGAT4A	6.18076	-1.2132	0.00546968	0.251735	-0.359537	0.241567	0.7404	-0.853658	0.0285831	0.505746
ENSG00000071082	RPL31	7.56906	0.157998	0.71329	0.925732	0.621739	0.0854201	0.597349	-0.463741	0.285328	0.778759
ENSG00000071127	WDR1	7.73787	0.779915	0.0116852	0.291493	0.496683	0.03803	0.516424	0.283232	0.299128	0.788154
ENSG00000071189	SNX13	6.09664	0.163358	0.544509	0.86774	-0.45709	0.0475606	0.532921	0.620448	0.0262679	0.500221
ENSG00000071205	ARHGAP10	2.56398	-0.392529	0.411005	0.812693	0.46592	0.242099	0.740505	-0.85845	0.0783616	0.589298
ENSG00000071242	RPS6KA2	2.68048	-0.349463	0.493875	0.847605	-0.48508	0.261907	0.752518	0.135616	0.786568	0.964296
ENSG00000071243	ING3	3.2559	0.097576	0.685542	0.917071	0.251569	0.239517	0.738349	-0.153993	0.542182	0.900316
ENSG00000071246	VASH1	3.56903	-0.605921	0.477038	0.840421	0.41997	0.542602	0.887967	-1.02589	0.220379	0.737571
ENSG00000071282	LMCD1	-1.96097	0.608016	0.631223	0.900549	-0.617494	0.574406	0.895319	1.22551	0.358668	0.823356
ENSG00000071462	BUD23	3.83262	-0.424398	0.198579	0.663246	0.221734	0.41333	0.835244	-0.646131	0.054428	0.553757
ENSG00000071537	SEL1L	6.68551	-0.406805	0.28294	0.733134	-0.773354	0.0183152	0.458958	0.366548	0.311017	0.79636
ENSG00000071539	TRIP13	-0.235353	1.08311	0.37506	0.794962	0.284956	0.783353	0.954659	0.798155	0.518767	0.89065
ENSG00000071553	ATP6AP1	5.15446	0.521325	0.159037	0.626844	-0.0400934	0.886576	0.980454	0.561418	0.116855	0.641737
ENSG00000071564	TCF3	5.58408	1.57397	0.018423	0.331884	1.0804	0.038796	0.516424	0.493568	0.412654	0.849558
ENSG00000071575	TRIB2	4.92821	-0.601851	0.397989	0.807506	-0.303015	0.595508	0.90212	-0.298836	0.658947	0.937115
ENSG00000071626	DAZAP1	5.36634	0.210304	0.523042	0.858768	0.531776	0.0533864	0.544049	-0.321472	0.314771	0.798261
ENSG00000071655	MBD3	3.88501	0.485551	0.144724	0.608727	0.582996	0.0389116	0.516424	-0.0974454	0.756242	0.957065
ENSG00000071794	HLTF	3.6782	-0.288516	0.640965	0.904116	0.0175488	0.972162	0.995416	-0.306065	0.609458	0.923799
ENSG00000071859	FAM50A	4.03303	0.39468	0.121618	0.578387	0.32907	0.113285	0.622933	0.0656104	0.789462	0.964527
ENSG00000071889	FAM3A	3.29819	1.09761	0.0225841	0.350014	0.769061	0.0362173	0.513405	0.328554	0.421784	0.851782
ENSG00000071894	CPSF1	4.52948	0.492823	0.146962	0.611461	0.768642	0.0100735	0.4215	-0.275818	0.409376	0.848375
ENSG00000071909	MYO3B	-0.954292	0.33465	0.804512	0.952499	0.371513	0.739468	0.945187	-0.0368638	0.977841	0.997381
ENSG00000071967	CYBRD1	4.67627	1.00349	0.217807	0.676725	1.56554	0.0299695	0.498107	-0.562052	0.475719	0.873627
ENSG00000071991	CDH19	-3.73404	-0.0764316	0.921332	0.982796	-0.30956	0.62196	0.910367	0.233129	0.757819	0.957629
ENSG00000071994	PDCD2	3.85215	0.00348113	0.994377	0.99908	0.475013	0.254977	0.748068	-0.471532	0.335602	0.809324
ENSG00000072041	SLC6A15	-3.64699	-0.882135	0.327237	0.764441	-0.34375	0.631419	0.914707	-0.538385	0.538017	0.898834
ENSG00000072042	RDH11	4.55152	1.04138	0.0453855	0.433795	0.903872	0.0362677	0.513405	0.137507	0.773338	0.961244
ENSG00000072062	PRKACA	5.19949	0.749294	0.144458	0.608245	0.117054	0.764708	0.951255	0.63224	0.196065	0.719329
ENSG00000072071	ADGRL1	2.39782	-1.33255	0.115431	0.57076	0.277796	0.66941	0.925941	-1.61035	0.0507121	0.545338
ENSG00000072110	ACTN1	7.66987	0.382493	0.367134	0.789908	-0.344447	0.313469	0.786245	0.72694	0.0842928	0.594136
ENSG00000072121	ZFYVE26	5.39403	0.198717	0.161076	0.629434	0.224188	0.0710724	0.578277	-0.0254709	0.867113	0.97731
ENSG00000072133	RPS6KA6	-3.10937	-2.02333	0.0941205	0.537887	0.144026	0.873127	0.978317	-2.16736	0.0583044	0.558757
ENSG00000072134	EPN2	2.68509	-0.440493	0.472562	0.840303	-0.334104	0.510947	0.876331	-0.106389	0.858036	0.976223
ENSG00000072135	PTPN18	6.54346	0.690935	0.0451842	0.432732	0.161651	0.533002	0.884384	0.529284	0.101755	0.621014
ENSG00000072163	LIMS2	0.321352	0.923204	0.355675	0.782584	0.111617	0.892793	0.98048	0.811587	0.411674	0.849143
ENSG00000072195	SPEG	0.402736	-1.84534	0.0969546	0.544726	-0.0168971	0.984677	0.997153	-1.82845	0.0923442	0.60726
ENSG00000072201	LNX1	-3.42387	-0.665289	0.459072	0.83516	-0.86416	0.234955	0.736687	0.198871	0.820519	0.971468
ENSG00000072210	ALDH3A2	3.6753	-0.710834	0.0285991	0.373486	-0.134849	0.585493	0.898979	-0.575985	0.061237	0.562515
ENSG00000072274	TFRC	6.41529	0.882571	0.406464	0.811762	1.74042	0.0532831	0.544049	-0.857849	0.392194	0.838638
ENSG00000072310	SREBF1	4.32834	0.161178	0.599156	0.889212	0.498595	0.0620911	0.563132	-0.337417	0.281743	0.776978
ENSG00000072315	TRPC5	-3.85819	-0.217223	0.756501	0.937258	-0.309651	0.59717	0.902478	0.0924278	0.895665	0.981642
ENSG00000072364	AFF4	6.23885	-0.0980609	0.725391	0.928351	-0.462749	0.0595681	0.555155	0.364688	0.183099	0.711451
ENSG00000072401	UBE2D1	5.01154	-0.00046571	0.99922	0.999877	-0.957887	0.0382571	0.516424	0.957421	0.0753593	0.58231
ENSG00000072415	MPP5	2.60106	-0.0973119	0.805356	0.952574	0.228722	0.506335	0.873848	-0.326034	0.42103	0.851782
ENSG00000072422	RHOBTB1	3.16599	1.19976	0.0516036	0.44874	0.299415	0.531338	0.883397	0.900341	0.133642	0.662807
ENSG00000072501	SMC1A	6.61616	0.123071	0.652181	0.908722	0.605612	0.0113094	0.431561	-0.482542	0.0738196	0.57786
ENSG00000072506	HSD17B10	3.34135	0.239251	0.603513	0.89077	0.332442	0.380227	0.819577	-0.0931919	0.835007	0.972343
ENSG00000072518	MARK2	6.08873	0.328464	0.261336	0.714867	-0.0876274	0.697926	0.93271	0.416092	0.141956	0.673308
ENSG00000072571	HMMR	2.06234	2.11814	0.0755089	0.499111	-0.177763	0.842343	0.970935	2.29591	0.0437385	0.533063
ENSG00000072609	CHFR	5.78841	-0.0307334	0.873531	0.972413	0.0607251	0.704568	0.934809	-0.0914584	0.635623	0.930649
ENSG00000072657	TRHDE	-2.45218	-1.75174	0.047942	0.437249	-1.70967	0.0278841	0.492874	-0.0420701	0.964449	0.994147
ENSG00000072682	P4HA2	0.0689013	0.651661	0.52755	0.8605	-0.517489	0.551321	0.889925	1.16915	0.262186	0.766107
ENSG00000072694	FCGR2B	2.88088	-1.02394	0.0284725	0.373344	-0.888651	0.0197505	0.463198	-0.135289	0.744185	0.955074
ENSG00000072736	NFATC3	6.85234	-0.131425	0.446649	0.829929	0.293882	0.0602431	0.557488	-0.425307	0.0306746	0.509266
ENSG00000072756	TRNT1	3.9052	-0.18201	0.654549	0.909687	0.259883	0.434477	0.844491	-0.441894	0.28336	0.777901
ENSG00000072778	ACADVL	6.2001	0.705423	0.0133688	0.300702	0.36826	0.0859971	0.597349	0.337164	0.177956	0.706986
ENSG00000072786	STK10	7.95112	-0.150366	0.47986	0.842128	-0.0229758	0.886127	0.980454	-0.127391	0.517922	0.890234
ENSG00000072803	FBXW11	4.91746	0.0657531	0.745882	0.93397	0.0853817	0.62049	0.909762	-0.0196285	0.927297	0.987447
ENSG00000072818	ACAP1	6.77506	0.312784	0.226492	0.684726	0.0666798	0.732972	0.943522	0.246104	0.319437	0.799397
ENSG00000072840	EVC	0.776405	0.25546	0.784214	0.945278	1.02979	0.205419	0.713631	-0.77433	0.412572	0.849558
ENSG00000072849	DERL2	4.02547	-0.109468	0.504716	0.851717	0.0179366	0.897134	0.981815	-0.127404	0.467328	0.869948
ENSG00000072858	SIDT1	4.23561	-0.486622	0.316598	0.757188	-0.110397	0.776984	0.953998	-0.376224	0.423395	0.852457
ENSG00000072864	NDE1	6.12017	0.212828	0.28272	0.733081	0.225232	0.1683	0.680947	-0.0124039	0.950243	0.992253
ENSG00000072952	IRAG1	4.58093	-0.536451	0.538509	0.864819	-0.2178	0.749597	0.947289	-0.318651	0.697904	0.946689
ENSG00000072954	TMEM38A	0.294197	-0.0190125	0.988435	0.996973	-0.529932	0.617692	0.90818	0.510919	0.684941	0.943843
ENSG00000072958	AP1M1	5.39568	0.172043	0.244008	0.701115	0.0685955	0.574421	0.895319	0.103448	0.484165	0.877233
ENSG00000073008	PVR	2.48555	-0.165632	0.837207	0.962968	0.145725	0.826729	0.965888	-0.311357	0.692565	0.945435
ENSG00000073050	XRCC1	3.85599	0.524578	0.117729	0.573899	0.73183	0.0104871	0.424234	-0.207253	0.504101	0.884763
ENSG00000073060	SCARB1	2.33305	0.0236807	0.94583	0.986295	0.00274439	0.993414	0.99835	0.0209363	0.956582	0.992877
ENSG00000073111	MCM2	3.02289	0.350207	0.685743	0.917071	-0.107371	0.885713	0.980454	0.457579	0.603524	0.921083
ENSG00000073146	MOV10L1	-1.81986	-0.0161632	0.989902	0.997487	-1.01256	0.336546	0.797735	0.996399	0.425033	0.853403
ENSG00000073150	PANX2	1.89059	0.655298	0.364753	0.789012	-0.370844	0.553844	0.890303	1.02614	0.169978	0.699566
ENSG00000073169	SELENOO	3.07884	0.30977	0.366225	0.789869	-0.0799734	0.769738	0.952342	0.389744	0.241633	0.753543
ENSG00000073282	TP63	-1.5304	-1.92721	0.169183	0.63692	-0.792622	0.465019	0.859488	-1.13458	0.395281	0.840457
ENSG00000073331	ALPK1	6.24733	-0.114144	0.835398	0.962463	-0.722417	0.109005	0.61758	0.608274	0.247054	0.756634
ENSG00000073350	LLGL2	2.79845	-1.22128	0.0173716	0.326386	0.655107	0.0951423	0.605244	-1.87639	0.000620557	0.283852
ENSG00000073417	PDE8A	3.08	0.0275186	0.952942	0.987233	0.343329	0.410237	0.833963	-0.31581	0.516547	0.889981
ENSG00000073464	CLCN4	2.97019	0.302554	0.330316	0.76571	0.347267	0.234033	0.736678	-0.0447128	0.894095	0.981642
ENSG00000073536	NLE1	2.25418	-0.376866	0.565052	0.876605	0.190936	0.719177	0.938739	-0.567802	0.371419	0.829451
ENSG00000073578	SDHA	5.18493	0.321505	0.318094	0.758107	0.503119	0.0645233	0.567685	-0.181614	0.553751	0.904889
ENSG00000073584	SMARCE1	5.3043	0.126117	0.690109	0.918361	-0.163783	0.522714	0.87969	0.289901	0.355607	0.821892
ENSG00000073605	GSDMB	4.42698	0.160746	0.784711	0.945463	-0.0561532	0.906317	0.9833	0.216899	0.702366	0.947064
ENSG00000073614	KDM5A	7.14106	-0.348391	0.061219	0.469823	0.0422581	0.765944	0.951452	-0.390649	0.0306902	0.509266
ENSG00000073711	PPP2R3A	-1.35935	-1.0665	0.205864	0.668602	-0.344069	0.607194	0.904893	-0.722427	0.396922	0.842199
ENSG00000073712	FERMT2	-2.17445	-0.124987	0.935332	0.983962	0.0975708	0.934831	0.989897	-0.222557	0.877167	0.979434
ENSG00000073734	ABCB11	-2.92279	-1.12585	0.192661	0.659519	-0.583553	0.438014	0.846793	-0.542294	0.554136	0.904996
ENSG00000073737	DHRS9	3.11864	1.36523	0.0142822	0.303047	0.146191	0.719858	0.938739	1.21904	0.0193161	0.478708
ENSG00000073756	PTGS2	3.46567	-0.420536	0.464814	0.837303	0.291436	0.559596	0.891809	-0.711972	0.233474	0.747265
ENSG00000073792	IGF2BP2	6.5946	1.62354	0.168132	0.635258	1.3481	0.15638	0.672614	0.275442	0.802717	0.967615
ENSG00000073803	MAP3K13	2.03653	0.276921	0.476378	0.840303	0.553136	0.0979712	0.60897	-0.276215	0.473583	0.8725
ENSG00000073849	ST6GAL1	6.47171	-0.302158	0.294717	0.742743	0.0946865	0.677257	0.927408	-0.396845	0.155432	0.687696
ENSG00000073861	TBX21	4.12228	-1.44756	0.116215	0.571057	0.490588	0.484754	0.865892	-1.93815	0.0316968	0.515611
ENSG00000073910	FRY	6.35588	-0.68476	0.178371	0.646728	-0.242088	0.545131	0.889233	-0.442672	0.357119	0.822459
ENSG00000073921	PICALM	8.73572	0.60468	0.174308	0.642518	0.141195	0.681258	0.928813	0.463485	0.268679	0.769399
ENSG00000073969	NSF	3.72159	0.700406	0.0881098	0.524902	0.133802	0.675577	0.926737	0.566604	0.146348	0.678137
ENSG00000074054	CLASP1	5.9332	0.0971993	0.541235	0.86573	0.302328	0.0331722	0.508004	-0.205129	0.23495	0.749088
ENSG00000074071	MRPS34	2.67785	0.23042	0.659687	0.911751	1.22197	0.0172243	0.451009	-0.991549	0.0836527	0.594136
ENSG00000074181	NOTCH3	-2.12638	-0.912983	0.422756	0.818785	-1.13904	0.23614	0.737075	0.22606	0.841244	0.973362
ENSG00000074201	CLNS1A	5.10548	-0.138317	0.630434	0.900121	0.451976	0.058752	0.552087	-0.590294	0.0437156	0.533063
ENSG00000074211	PPP2R2C	-3.65226	-0.772113	0.371746	0.792148	-0.707855	0.32141	0.790081	-0.0642585	0.939218	0.989908
ENSG00000074219	TEAD2	-2.54889	-1.16197	0.202444	0.666136	-2.61134	0.00260165	0.391694	1.44937	0.124723	0.650813
ENSG00000074266	EED	3.57353	-0.403081	0.0487031	0.440283	0.125389	0.445313	0.849784	-0.52847	0.0173302	0.469049
ENSG00000074276	CDHR2	0.878323	0.264781	0.718508	0.927023	-0.147975	0.812401	0.962197	0.412756	0.578009	0.914932
ENSG00000074319	TSG101	4.58342	1.18521	0.00460533	0.240199	0.877536	0.00766194	0.417106	0.307675	0.395562	0.840975
ENSG00000074356	NCBP3	5.40231	-0.11392	0.496833	0.848333	-0.0795771	0.557835	0.891554	-0.034343	0.831316	0.972343
ENSG00000074370	ATP2A3	7.00354	0.0672683	0.828341	0.960182	-0.109195	0.660692	0.922964	0.176463	0.552571	0.904889
ENSG00000074410	CA12	-2.89682	0.85095	0.275513	0.726188	-0.349355	0.615045	0.90736	1.2003	0.164444	0.69581
ENSG00000074416	MGLL	3.85534	0.891395	0.187469	0.655012	0.213163	0.671092	0.926098	0.678232	0.278333	0.774277
ENSG00000074527	NTN4	-2.6329	-3.63428	0.00353586	0.226383	-1.15178	0.218909	0.727164	-2.4825	0.0355759	0.523145
ENSG00000074582	BCS1L	2.29025	-0.283601	0.501999	0.850996	0.103018	0.78261	0.954626	-0.386619	0.380629	0.83313
ENSG00000074590	NUAK1	-2.17136	-2.39723	0.0517928	0.44874	-0.436721	0.664657	0.924715	-1.96051	0.117586	0.642741
ENSG00000074603	DPP8	5.6124	0.0508398	0.646547	0.906769	0.00161707	0.986956	0.997409	0.0492227	0.686509	0.944328
ENSG00000074621	SLC24A1	1.92256	-0.32127	0.462635	0.836253	-0.109036	0.765678	0.951452	-0.212234	0.622521	0.927261
ENSG00000074657	ZNF532	2.45588	-0.519333	0.424118	0.819422	-0.0723074	0.892764	0.98048	-0.447025	0.485967	0.878505
ENSG00000074660	SCARF1	4.667	0.180428	0.759596	0.938306	-0.850921	0.0903533	0.602352	1.03135	0.0847771	0.594243
ENSG00000074695	LMAN1	4.82043	-0.28617	0.579041	0.881519	0.0804715	0.848158	0.972178	-0.366641	0.467107	0.869948
ENSG00000074696	HACD3	3.22971	-0.38007	0.559173	0.873145	-0.468541	0.377341	0.818494	0.0884708	0.887206	0.980808
ENSG00000074706	IPCEF1	5.81396	-0.393619	0.0721719	0.492979	-0.191991	0.263596	0.7537	-0.201628	0.324356	0.802181
ENSG00000074755	ZZEF1	6.93795	-0.163426	0.265499	0.718916	-0.14873	0.209995	0.71819	-0.0146953	0.915425	0.985701
ENSG00000074800	ENO1	7.8906	0.848052	0.0341736	0.394651	0.344885	0.241654	0.7404	0.503167	0.162955	0.69395
ENSG00000074803	SLC12A1	-3.43638	-1.69004	0.11242	0.565962	-0.841947	0.309036	0.782661	-0.848093	0.387932	0.836081
ENSG00000074842	MYDGF	2.84317	0.409461	0.380342	0.798835	0.714665	0.0695023	0.575494	-0.305204	0.493927	0.881641
ENSG00000074855	ANO8	1.66377	0.265191	0.473376	0.840303	0.629841	0.0571134	0.551553	-0.36465	0.3537	0.820536
ENSG00000074935	TUBE1	2.11535	-0.421378	0.413992	0.813522	0.158028	0.720831	0.939008	-0.579407	0.279886	0.775436
ENSG00000074964	ARHGEF10L	3.13391	0.0739773	0.920111	0.982257	1.32788	0.054555	0.547122	-1.25391	0.121896	0.647228
ENSG00000074966	TXK	4.53951	-1.30013	0.130137	0.591253	-0.708969	0.293835	0.773594	-0.591162	0.462099	0.867821
ENSG00000075035	WSCD2	-3.15572	-0.746888	0.650405	0.90787	-0.581709	0.64721	0.919133	-0.165178	0.913061	0.985426
ENSG00000075043	KCNQ2	-3.09256	-0.37271	0.748234	0.934957	-1.86318	0.0634594	0.565962	1.49047	0.203101	0.72392
ENSG00000075089	ACTR6	2.99758	-0.707754	0.01474	0.306653	0.0863283	0.710992	0.93723	-0.794083	0.0105757	0.43992
ENSG00000075131	TIPIN	1.64674	1.34383	0.044715	0.431703	1.20111	0.0304536	0.498951	0.14272	0.814017	0.969829
ENSG00000075142	SRI	3.77762	0.176714	0.478002	0.840507	-0.351883	0.0909867	0.602848	0.528596	0.0422877	0.532436
ENSG00000075151	EIF4G3	6.14394	0.677431	0.0164863	0.320865	0.179059	0.379043	0.819458	0.498372	0.0515649	0.546799
ENSG00000075188	NUP37	2.03146	-0.16354	0.772895	0.941896	-0.50682	0.33463	0.797305	0.34328	0.570833	0.911188
ENSG00000075213	SEMA3A	-1.60068	-0.949473	0.512159	0.854787	-0.0767959	0.948232	0.991473	-0.872677	0.539375	0.898932
ENSG00000075218	GTSE1	0.665383	3.7919	0.00252383	0.218432	1.05079	0.233047	0.735971	2.74111	0.0149913	0.464428
ENSG00000075223	SEMA3C	2.14113	0.152843	0.778206	0.943356	0.689021	0.163399	0.678688	-0.536178	0.344066	0.815289
ENSG00000075234	TTC38	3.47873	-0.723764	0.0751287	0.497988	0.278943	0.407114	0.832645	-1.00271	0.0179985	0.471683
ENSG00000075239	ACAT1	2.78215	0.771419	0.113056	0.567101	0.70334	0.0990905	0.609346	0.0680793	0.887326	0.980808
ENSG00000075240	GRAMD4	4.12506	0.0497576	0.896592	0.977563	0.0220003	0.943205	0.990832	0.0277573	0.941911	0.99042
ENSG00000075275	CELSR1	1.5269	-1.29574	0.0403804	0.419062	-0.551488	0.276388	0.762684	-0.744252	0.212679	0.730956
ENSG00000075290	WNT8B	-3.38629	1.27577	0.282047	0.732442	0.497597	0.613737	0.906589	0.778174	0.519584	0.890854
ENSG00000075292	ZNF638	6.82594	0.00576163	0.970216	0.991496	0.146149	0.261804	0.752442	-0.140388	0.384855	0.835157
ENSG00000075303	SLC25A40	4.243	0.32141	0.297566	0.744327	-0.364693	0.172897	0.683558	0.686103	0.0369352	0.527693
ENSG00000075336	TIMM21	1.4755	-0.279971	0.645038	0.905827	0.0789876	0.889929	0.980454	-0.358958	0.592501	0.918357
ENSG00000075340	ADD2	3.44313	0.356939	0.577207	0.881363	0.905012	0.105888	0.61758	-0.548072	0.39203	0.838638
ENSG00000075391	RASAL2	-0.472609	0.365019	0.709701	0.924241	1.17606	0.173987	0.683558	-0.811039	0.422641	0.852238
ENSG00000075399	VPS9D1	3.94611	0.964455	0.0605066	0.468711	-0.172978	0.670873	0.926084	1.13743	0.0282098	0.505746
ENSG00000075407	ZNF37A	4.59556	0.148709	0.689347	0.918004	-0.290979	0.336124	0.797735	0.439689	0.226607	0.742114
ENSG00000075413	MARK3	7.06757	1.17554	0.0401392	0.418506	0.699523	0.1183	0.628917	0.476012	0.362603	0.825529
ENSG00000075415	SLC25A3	5.89134	0.0916986	0.752936	0.936157	0.0641482	0.779406	0.954193	0.0275504	0.920336	0.986183
ENSG00000075420	FNDC3B	6.74937	-0.021679	0.956589	0.988089	-0.57724	0.0860566	0.597349	0.555561	0.160741	0.691862
ENSG00000075426	FOSL2	7.39519	0.0429566	0.933561	0.983777	-0.307061	0.448426	0.851649	0.350017	0.480523	0.875537
ENSG00000075539	FRYL	6.52673	-0.053479	0.781723	0.944522	0.0584239	0.711391	0.93723	-0.111903	0.569204	0.911107
ENSG00000075568	TMEM131	5.73401	0.296383	0.140964	0.604361	-0.130723	0.399683	0.828924	0.427105	0.0370881	0.528078
ENSG00000075618	FSCN1	0.338302	0.680286	0.475662	0.840303	1.13434	0.156292	0.672614	-0.454051	0.629755	0.928088
ENSG00000075624	ACTB	12.0748	0.832852	0.0292094	0.37602	0.21302	0.445204	0.849784	0.619832	0.0819248	0.591586
ENSG00000075643	MOCOS	-2.07316	0.745965	0.642667	0.904641	0.255007	0.846467	0.971533	0.490958	0.755188	0.956962
ENSG00000075651	PLD1	3.06918	0.283331	0.557044	0.872697	-0.388885	0.355374	0.807495	0.672216	0.179816	0.708402
ENSG00000075702	WDR62	1.03662	0.639677	0.5559	0.872577	0.34781	0.699815	0.933145	0.291866	0.78356	0.963535
ENSG00000075711	DLG1	5.06108	0.0815437	0.802846	0.952094	0.374685	0.147998	0.66503	-0.293141	0.35322	0.820108
ENSG00000075785	RAB7A	6.27852	0.640265	0.0878076	0.52477	-0.1519	0.582346	0.89777	0.792164	0.0286378	0.505746
ENSG00000075790	BCAP29	3.29326	-0.623907	0.545385	0.868364	0.517522	0.519325	0.878628	-1.14143	0.240778	0.752988
ENSG00000075826	SEC31B	3.88416	-0.0861655	0.82319	0.958834	-0.0256583	0.934992	0.989897	-0.0605072	0.874506	0.978739
ENSG00000075856	SART3	5.25776	0.0971114	0.767743	0.939645	0.270186	0.307783	0.7818	-0.173074	0.576641	0.914214
ENSG00000075884	ARHGAP15	6.12641	-0.102632	0.706956	0.92383	-0.139462	0.52028	0.87897	0.0368297	0.886712	0.980808
ENSG00000075914	EXOSC7	3.1614	0.0239258	0.937922	0.984368	0.32426	0.210827	0.719359	-0.300334	0.32761	0.805445
ENSG00000075945	KIFAP3	3.6813	0.594339	0.218034	0.677054	0.527421	0.193293	0.701213	0.0669177	0.886149	0.980808
ENSG00000075975	MKRN2	3.65438	-0.378377	0.103448	0.553198	0.099816	0.596837	0.902294	-0.478193	0.0459193	0.538142
ENSG00000076003	MCM6	3.63586	0.17106	0.757254	0.937388	0.24957	0.598721	0.902478	-0.0785101	0.88918	0.981002
ENSG00000076043	REXO2	4.8309	1.5031	0.0370248	0.407364	0.991387	0.0819306	0.591271	0.511711	0.433075	0.857384
ENSG00000076053	RBM7	4.0973	-0.567785	0.0159559	0.317804	-0.579392	0.00860122	0.417106	0.0116076	0.962486	0.993998
ENSG00000076067	RBMS2	2.69342	-0.0325641	0.954682	0.987603	0.941466	0.0654953	0.568863	-0.97403	0.101624	0.620961
ENSG00000076108	BAZ2A	7.3219	-0.0173344	0.915938	0.981807	-0.10235	0.43461	0.844601	0.0850158	0.592362	0.918357
ENSG00000076201	PTPN23	3.98071	-0.0450531	0.852485	0.966161	0.161874	0.428637	0.841575	-0.206927	0.401143	0.84466
ENSG00000076242	MLH1	3.81064	-0.225743	0.4045	0.811558	0.415282	0.0829872	0.591875	-0.641025	0.0288648	0.505746
ENSG00000076248	UNG	2.10954	-0.777855	0.275812	0.726188	-0.560408	0.337373	0.798557	-0.217448	0.748432	0.956164
ENSG00000076258	FMO4	-0.0458829	-1.29097	0.195629	0.662558	-0.403595	0.589121	0.900851	-0.887372	0.335052	0.80887
ENSG00000076321	KLHL20	3.36225	-0.136848	0.87623	0.973178	0.684809	0.33745	0.798557	-0.821657	0.332201	0.807133
ENSG00000076344	RGS11	-3.42447	0.604973	0.511045	0.85444	-0.512718	0.497339	0.870275	1.11769	0.224827	0.741579
ENSG00000076351	SLC46A1	1.4006	-0.39238	0.480481	0.842495	0.701677	0.147187	0.664084	-1.09406	0.0633534	0.565297
ENSG00000076356	PLXNA2	2.60698	0.253409	0.656494	0.910713	0.503643	0.297483	0.775619	-0.250234	0.657821	0.936648
ENSG00000076382	SPAG5	2.29895	1.0495	0.147964	0.612775	0.694632	0.252782	0.746248	0.354873	0.61288	0.924727
ENSG00000076513	ANKRD13A	6.79761	0.159082	0.571587	0.87902	-0.31629	0.175703	0.683558	0.475373	0.0939121	0.607961
ENSG00000076554	TPD52	2.819	-1.99185	0.00102669	0.173463	-1.36808	0.00322618	0.391694	-0.623761	0.198904	0.721766
ENSG00000076555	ACACB	3.35146	-0.74182	0.142413	0.605324	-0.823329	0.060488	0.558903	0.0815083	0.868294	0.97778
ENSG00000076604	TRAF4	1.0979	-1.57091	0.0641102	0.47827	-0.315936	0.63974	0.917279	-1.25498	0.142976	0.674418
ENSG00000076641	PAG1	7.06127	-0.0875621	0.647616	0.907402	-0.512248	0.00341627	0.391694	0.424685	0.0535339	0.553757
ENSG00000076650	GPATCH1	3.04934	0.291766	0.598563	0.888758	1.15466	0.041694	0.523499	-0.862898	0.147317	0.678216
ENSG00000076662	ICAM3	7.65868	-0.607653	0.2341	0.691236	-0.821963	0.0506705	0.540809	0.21431	0.647984	0.934273
ENSG00000076685	NT5C2	6.57655	0.0286923	0.93528	0.983962	-0.459702	0.123878	0.638476	0.488395	0.168521	0.698312
ENSG00000076706	MCAM	-2.56456	-0.233006	0.85048	0.965433	-0.913875	0.374778	0.817088	0.680869	0.592969	0.918357
ENSG00000076716	GPC4	-2.43701	-1.07908	0.290924	0.74037	0.0958856	0.916238	0.986347	-1.17496	0.295766	0.785771
ENSG00000076770	MBNL3	9.49869	0.950963	0.328124	0.764502	1.34563	0.0984094	0.60897	-0.394662	0.675818	0.941835
ENSG00000076826	CAMSAP3	-1.59857	0.757915	0.489994	0.845512	1.45837	0.136404	0.652806	-0.700459	0.543138	0.900867
ENSG00000076864	RAP1GAP	3.52692	4.1931	0.0382217	0.41232	2.28143	0.154231	0.672408	1.91168	0.309794	0.795127
ENSG00000076924	XAB2	4.17686	0.151843	0.573453	0.880128	0.231901	0.30586	0.780472	-0.0800585	0.767844	0.960376
ENSG00000076928	ARHGEF1	7.22295	0.0436741	0.839668	0.963436	0.118964	0.488271	0.867199	-0.0752894	0.715448	0.949733
ENSG00000076944	STXBP2	6.91604	1.54486	0.000738644	0.169088	0.311334	0.250616	0.744518	1.23353	0.00177916	0.33508
ENSG00000076984	MAP2K7	5.0138	1.27645	0.0198654	0.336965	0.811059	0.0555723	0.550099	0.465392	0.351785	0.819247
ENSG00000077044	DGKD	6.47445	-0.167144	0.648406	0.90757	-0.131044	0.656543	0.921484	-0.0360996	0.91785	0.985978
ENSG00000077063	CTTNBP2	-2.765	-0.177358	0.841929	0.964247	0.132135	0.868698	0.977688	-0.309492	0.751694	0.956685
ENSG00000077097	TOP2B	6.60863	-0.39259	0.228901	0.686534	-0.269735	0.29011	0.770248	-0.122855	0.683632	0.943405
ENSG00000077147	TM9SF3	6.10925	-0.113504	0.608484	0.893208	0.0696482	0.698037	0.932752	-0.183152	0.434036	0.858039
ENSG00000077150	NFKB2	5.41488	0.195481	0.619545	0.89768	-0.449811	0.163158	0.67862	0.645292	0.0990297	0.61754
ENSG00000077152	UBE2T	-0.880374	-0.958753	0.356393	0.782918	-0.907639	0.330824	0.796002	-0.0511137	0.963605	0.993998
ENSG00000077157	PPP1R12B	5.72456	-0.772207	0.0233763	0.35417	0.54514	0.0518232	0.544049	-1.31735	0.000550152	0.283852
ENSG00000077232	DNAJC10	5.3254	-0.506195	0.0555625	0.456471	-0.281459	0.175788	0.683558	-0.224736	0.35754	0.822809
ENSG00000077235	GTF3C1	5.4343	-0.321735	0.13263	0.594591	0.136189	0.405301	0.832091	-0.457924	0.029662	0.505746
ENSG00000077238	IL4R	7.36194	0.64134	0.25415	0.708525	-0.528653	0.235322	0.736687	1.16999	0.0431755	0.532436
ENSG00000077254	USP33	6.24687	0.0958959	0.781169	0.944522	0.0814563	0.76928	0.952029	0.0144396	0.965124	0.994191
ENSG00000077264	PAK3	-2.6369	-1.6863	0.0555698	0.456471	-1.12309	0.109897	0.619231	-0.563207	0.487351	0.879168
ENSG00000077279	DCX	-3.90977	0.26013	0.734848	0.931116	-0.368235	0.552778	0.890109	0.628365	0.407037	0.847388
ENSG00000077312	SNRPA	4.11963	0.680358	0.148838	0.613594	0.396319	0.291449	0.771133	0.28404	0.519079	0.890854
ENSG00000077327	SPAG6	-2.49541	1.31567	0.278774	0.729393	0.443614	0.651297	0.919751	0.87206	0.459586	0.867241
ENSG00000077348	EXOSC5	2.05116	-0.0622803	0.906302	0.980385	0.980664	0.0336802	0.509398	-1.04294	0.0551788	0.553757
ENSG00000077380	DYNC1I2	4.62825	0.0639163	0.834048	0.961842	0.201387	0.421662	0.839025	-0.137471	0.641758	0.932997
ENSG00000077420	APBB1IP	6.69871	0.4685	0.259276	0.713285	-0.504859	0.122738	0.634664	0.973359	0.021012	0.491721
ENSG00000077454	LRCH4	6.07701	0.486638	0.197612	0.663205	0.235062	0.407635	0.832645	0.251576	0.469344	0.87056
ENSG00000077458	FAM76B	4.19716	-0.126072	0.501955	0.850996	-0.0647853	0.680948	0.92877	-0.0612868	0.743313	0.954973
ENSG00000077463	SIRT6	2.58338	1.12858	0.00165476	0.197789	0.697768	0.00930214	0.417106	0.430807	0.163736	0.694788
ENSG00000077514	POLD3	3.8468	0.472698	0.196146	0.662701	-0.216008	0.464942	0.859488	0.688706	0.0614545	0.562515
ENSG00000077522	ACTN2	-3.67231	-0.0481451	0.954118	0.987603	0.155652	0.822159	0.964982	-0.203797	0.809498	0.969383
ENSG00000077549	CAPZB	6.40598	0.366592	0.170496	0.638738	-0.0434704	0.830075	0.966692	0.410062	0.108611	0.630883
ENSG00000077585	GPR137B	2.36088	0.801826	0.0934533	0.536489	0.257038	0.517083	0.878294	0.544788	0.257546	0.761379
ENSG00000077616	NAALAD2	-3.32913	-0.578211	0.432622	0.823848	-0.850895	0.197863	0.703786	0.272684	0.733447	0.95266
ENSG00000077684	JADE1	5.32856	-0.949415	0.000697613	0.169088	-0.139852	0.458264	0.856465	-0.809562	0.00181235	0.33508
ENSG00000077713	SLC25A43	1.29781	-0.211058	0.726108	0.928382	0.0015279	0.997616	0.999409	-0.212586	0.724198	0.950794
ENSG00000077721	UBE2A	4.32049	0.129294	0.675624	0.914579	-0.26631	0.300745	0.77801	0.395603	0.19951	0.721838
ENSG00000077782	FGFR1	1.44035	-1.06179	0.205194	0.668128	0.175803	0.78769	0.95551	-1.23759	0.135098	0.666291
ENSG00000077800	FKBP6	-3.69916	-0.0827641	0.907606	0.980385	-0.990484	0.103051	0.615154	0.90772	0.22089	0.73813
ENSG00000077935	SMC1B	-1.379	-1.41317	0.343729	0.774393	-1.06714	0.390564	0.823944	-0.346029	0.814191	0.969874
ENSG00000077942	FBLN1	-3.63733	-0.700622	0.499638	0.849827	0.0653006	0.934837	0.989897	-0.765922	0.442247	0.860511
ENSG00000077943	ITGA8	-3.088	0.868553	0.181581	0.650498	-1.56441	0.00731406	0.417106	2.43296	0.00124026	0.323001
ENSG00000077984	CST7	5.86231	0.875893	0.311059	0.752248	-0.43706	0.509681	0.875587	1.31295	0.117765	0.642781
ENSG00000078018	MAP2	-0.918186	-1.47096	0.325125	0.763096	0.415963	0.721467	0.939014	-1.88693	0.197257	0.720054
ENSG00000078043	PIAS2	4.21922	0.568003	0.112206	0.565852	0.803653	0.0180233	0.457547	-0.23565	0.543028	0.900798
ENSG00000078053	AMPH	-2.47515	1.28418	0.261662	0.715144	0.307642	0.758116	0.949173	0.976537	0.437801	0.86017
ENSG00000078061	ARAF	5.35774	0.844036	0.00533668	0.251735	0.578945	0.0103696	0.423575	0.265091	0.310679	0.796227
ENSG00000078070	MCCC1	3.0631	0.0449566	0.900901	0.978564	-0.10618	0.722356	0.939567	0.151136	0.668674	0.939801
ENSG00000078081	LAMP3	-0.416477	-1.98825	0.181145	0.650498	-1.46762	0.211429	0.719441	-0.520632	0.708909	0.948521
ENSG00000078098	FAP	-2.43109	0.823908	0.537693	0.864597	-1.64284	0.1501	0.668227	2.46674	0.0772479	0.587234
ENSG00000078114	NEBL	0.603683	-0.893517	0.616219	0.896178	-1.96649	0.184574	0.693576	1.07297	0.534899	0.897199
ENSG00000078124	ACER3	4.37955	1.01938	0.0507588	0.447694	-0.417547	0.303739	0.779335	1.43693	0.00781448	0.40908
ENSG00000078140	UBE2K	5.53258	0.642932	0.0414877	0.422301	0.636018	0.0153256	0.446532	0.00691404	0.98108	0.997897
ENSG00000078142	PIK3C3	5.35538	-0.223612	0.352058	0.77978	-0.0337536	0.854952	0.974402	-0.189858	0.416899	0.849899
ENSG00000078177	N4BP2	4.74246	-0.0662037	0.880164	0.974213	-0.142742	0.679243	0.92816	0.0765386	0.852539	0.975795
ENSG00000078237	TIGAR	3.77234	0.0661582	0.818509	0.95708	-0.131484	0.615485	0.907516	0.197642	0.524512	0.893505
ENSG00000078246	TULP3	2.2959	0.50709	0.422836	0.818797	0.598265	0.250687	0.744518	-0.0911746	0.87958	0.980081
ENSG00000078269	SYNJ2	4.0163	-0.251747	0.566531	0.877353	0.0240862	0.944115	0.991088	-0.275833	0.503601	0.884645
ENSG00000078295	ADCY2	-3.20498	-0.455877	0.6248	0.89871	-0.923445	0.235343	0.736687	0.467568	0.621071	0.926656
ENSG00000078304	PPP2R5C	6.9001	-0.611953	0.00872074	0.278835	-0.350119	0.0416427	0.523499	-0.261834	0.219037	0.736291
ENSG00000078319	PMS2P1	2.26606	-0.103531	0.818789	0.957105	0.45557	0.260727	0.751258	-0.5591	0.239648	0.752413
ENSG00000078328	RBFOX1	-3.45554	0.0423163	0.962355	0.989845	-0.255416	0.733606	0.943683	0.297733	0.741962	0.954648
ENSG00000078369	GNB1	7.23775	0.329931	0.187764	0.655017	0.287725	0.152809	0.670987	0.0422063	0.861451	0.976622
ENSG00000078399	HOXA9	-2.33888	0.5395	0.611283	0.894484	-0.120917	0.887227	0.980454	0.660417	0.517603	0.890234
ENSG00000078401	EDN1	-0.967557	0.130619	0.917514	0.982006	-0.840544	0.419054	0.837358	0.971163	0.431703	0.856129
ENSG00000078403	MLLT10	4.83985	0.238236	0.225276	0.684578	0.462117	0.0103645	0.423575	-0.22388	0.273068	0.770733
ENSG00000078487	ZCWPW1	1.57534	-0.884568	0.200687	0.665435	-0.619269	0.300076	0.777451	-0.265298	0.701091	0.947064
ENSG00000078589	P2RY10	4.28605	-0.686745	0.313565	0.754463	-0.233228	0.666784	0.925354	-0.453517	0.483002	0.876564
ENSG00000078596	ITM2A	4.16348	-0.643239	0.183382	0.651787	0.216195	0.577995	0.896497	-0.859434	0.0735876	0.577853
ENSG00000078618	NRDC	7.24874	0.328542	0.265357	0.718818	0.0143818	0.951132	0.992567	0.31416	0.277246	0.773234
ENSG00000078668	VDAC3	4.51724	0.622674	0.18798	0.655228	1.01203	0.0184665	0.458971	-0.389357	0.3768	0.83169
ENSG00000078674	PCM1	6.92433	0.14499	0.630637	0.900184	0.197186	0.395307	0.826506	-0.0521958	0.852417	0.975795
ENSG00000078687	TNRC6C	5.56805	-0.638075	0.0591869	0.46548	-0.155994	0.551809	0.890029	-0.482081	0.142588	0.673619
ENSG00000078699	CBFA2T2	4.40903	-0.349177	0.164957	0.631676	-0.172498	0.392581	0.825279	-0.176679	0.472715	0.872073
ENSG00000078747	ITCH	6.32441	-0.127282	0.581479	0.881769	0.193583	0.300541	0.777842	-0.320865	0.162568	0.69395
ENSG00000078795	PKD2L2	-3.29985	0.468318	0.630284	0.900009	-0.0194309	0.981669	0.997044	0.487749	0.642853	0.932997
ENSG00000078804	TP53INP2	2.53308	0.0415309	0.916946	0.982006	0.320759	0.388008	0.82279	-0.279229	0.516063	0.889568
ENSG00000078808	SDF4	5.28462	0.297487	0.0994897	0.548243	0.479791	0.00290785	0.391694	-0.182305	0.317967	0.798687
ENSG00000078814	MYH7B	-1.83652	-1.14944	0.238741	0.696834	-1.2115	0.16354	0.678688	0.0620579	0.951771	0.992425
ENSG00000078900	TP73	-2.29394	1.12049	0.269219	0.721854	-0.353221	0.679747	0.928222	1.47371	0.16491	0.69581
ENSG00000078902	TOLLIP	5.03555	1.18651	0.000539351	0.155149	0.418934	0.0858608	0.597349	0.767573	0.0125034	0.453702
ENSG00000078967	UBE2D4	2.11026	-0.408713	0.246316	0.701859	0.247519	0.410903	0.834073	-0.656232	0.0754063	0.58231
ENSG00000079101	CLUL1	-3.83839	-0.203148	0.780126	0.944024	-0.398835	0.512808	0.87678	0.195686	0.788892	0.964442
ENSG00000079102	RUNX1T1	-1.37007	0.545589	0.713116	0.92556	1.76374	0.168743	0.680947	-1.21815	0.415676	0.849899
ENSG00000079112	CDH17	-3.7574	-0.148313	0.852035	0.966047	-0.420627	0.512298	0.876695	0.272313	0.725504	0.950794
ENSG00000079134	THOC1	3.41761	-0.0393959	0.925063	0.983541	0.557308	0.130077	0.64367	-0.596704	0.170422	0.699566
ENSG00000079150	FKBP7	-1.69178	-0.977899	0.469974	0.839045	0.900519	0.429402	0.841946	-1.87842	0.175993	0.705034
ENSG00000079156	OSBPL6	-0.37944	0.87865	0.483512	0.843746	1.98794	0.0725181	0.579677	-1.10929	0.374533	0.830716
ENSG00000079215	SLC1A3	-0.0320981	2.53366	0.0565135	0.45944	-0.0787316	0.942921	0.99082	2.6124	0.0588822	0.559758
ENSG00000079246	XRCC5	6.83812	0.119905	0.650306	0.90787	0.345207	0.111614	0.621047	-0.225302	0.367339	0.827542
ENSG00000079257	LXN	2.38819	0.109473	0.854405	0.966456	-0.250525	0.605205	0.904826	0.359999	0.533399	0.896216
ENSG00000079263	SP140	5.1383	-0.403592	0.355873	0.78277	-0.29536	0.388342	0.822978	-0.108232	0.791427	0.964918
ENSG00000079277	MKNK1	5.90852	0.654038	0.202938	0.666308	-0.427647	0.293129	0.772632	1.08169	0.0382327	0.528621
ENSG00000079308	TNS1	8.76788	1.26433	0.335253	0.769101	1.19534	0.263494	0.7537	0.0689953	0.956386	0.992877
ENSG00000079313	REXO1	3.7828	-0.0893302	0.739236	0.932966	0.31336	0.18419	0.693418	-0.40269	0.162466	0.69395
ENSG00000079332	SAR1A	5.76921	-0.261464	0.297065	0.744327	0.364426	0.0819007	0.591271	-0.62589	0.0167561	0.469049
ENSG00000079335	CDC14A	4.87843	-0.539754	0.116291	0.571057	-0.0478612	0.855767	0.974572	-0.491893	0.135814	0.66731
ENSG00000079337	RAPGEF3	-1.22564	0.569306	0.608753	0.893421	-0.580852	0.549887	0.889605	1.15016	0.328146	0.805683
ENSG00000079385	CEACAM1	4.27657	0.936168	0.19875	0.663246	-0.825355	0.190905	0.698327	1.76152	0.0244629	0.49638
ENSG00000079387	SENP1	4.27778	0.170663	0.61327	0.895382	0.50445	0.0881677	0.59951	-0.333787	0.32647	0.804296
ENSG00000079393	DUSP13	-1.94429	2.03513	0.0879081	0.524902	-0.408595	0.675618	0.926737	2.44372	0.0466987	0.539065
ENSG00000079432	CIC	5.7737	0.309497	0.315658	0.756237	-0.102567	0.663679	0.924025	0.412064	0.172608	0.70113
ENSG00000079435	LIPE	1.32424	-0.1494	0.76718	0.939476	0.132555	0.769748	0.952342	-0.281955	0.601381	0.920588
ENSG00000079459	FDFT1	5.46091	0.839599	0.011175	0.290837	0.461525	0.0630881	0.565511	0.378074	0.19939	0.721766
ENSG00000079462	PAFAH1B3	1.00187	0.0493593	0.935914	0.98399	0.216521	0.681905	0.929163	-0.167161	0.789501	0.964527
ENSG00000079482	OPHN1	0.780445	0.720508	0.381022	0.798938	0.66818	0.331486	0.796033	0.0523274	0.950682	0.992253
ENSG00000079616	KIF22	4.40469	0.266634	0.610285	0.894227	0.605896	0.170003	0.681585	-0.339262	0.508627	0.886975
ENSG00000079691	CARMIL1	2.39661	0.20713	0.753217	0.936302	-0.393641	0.448577	0.851649	0.600771	0.340202	0.812854
ENSG00000079739	PGM1	4.11272	0.130219	0.633063	0.901559	-0.316869	0.167669	0.6809	0.447088	0.11015	0.633258
ENSG00000079785	DDX1	4.0781	-0.378402	0.296069	0.742955	0.0896342	0.750109	0.947289	-0.468036	0.174727	0.703966
ENSG00000079805	DNM2	6.96405	0.521643	0.00392287	0.230231	0.0886105	0.452161	0.85399	0.433033	0.00912384	0.415265
ENSG00000079819	EPB41L2	2.70226	0.367489	0.634441	0.901559	-0.147567	0.824364	0.965151	0.515056	0.511638	0.888108
ENSG00000079841	RIMS1	-3.66486	-0.711622	0.496257	0.848281	-0.153847	0.851675	0.973305	-0.557775	0.578469	0.915228
ENSG00000079931	MOXD1	-1.96136	-2.03335	0.093745	0.537041	-0.778442	0.423163	0.839326	-1.25491	0.284822	0.778545
ENSG00000079950	STX7	6.93905	-0.00655494	0.984237	0.996208	-0.405847	0.146898	0.663912	0.399292	0.228221	0.743165
ENSG00000079974	RABL2B	2.62148	-0.595895	0.241361	0.699159	-0.053579	0.891538	0.980454	-0.542316	0.255886	0.761379
ENSG00000079999	KEAP1	3.75848	0.392501	0.274996	0.725716	0.747939	0.0157423	0.446711	-0.355439	0.300956	0.789359
ENSG00000080007	DDX43	-1.05537	-1.36306	0.29638	0.743183	-0.984161	0.362978	0.811652	-0.378902	0.766273	0.959886
ENSG00000080031	PTPRH	-2.48636	-2.22927	0.156011	0.622205	-1.59887	0.186352	0.694236	-0.630395	0.66216	0.938036
ENSG00000080166	DCT	-3.03109	-2.00309	0.0743785	0.496198	0.510955	0.578054	0.896497	-2.51405	0.0330174	0.517958
ENSG00000080189	SLC35C2	5.10042	0.340136	0.0386784	0.413742	0.435033	0.00261897	0.391694	-0.094897	0.546393	0.901711
ENSG00000080200	CRYBG3	3.45853	-0.435956	0.536999	0.864457	1.20119	0.0571968	0.551553	-1.63715	0.033265	0.517958
ENSG00000080224	EPHA6	-3.66893	-0.560004	0.629213	0.899699	-0.797971	0.386426	0.822493	0.237967	0.824011	0.971801
ENSG00000080298	RFX3	4.10353	0.0369875	0.892571	0.976483	-0.029598	0.907107	0.98339	0.0665854	0.825912	0.971801
ENSG00000080345	RIF1	6.20942	-0.605769	0.0148606	0.308011	-0.126699	0.463987	0.858673	-0.47907	0.0395758	0.530517
ENSG00000080371	RAB21	6.24821	-0.00999032	0.952487	0.987233	-0.225837	0.115893	0.627148	0.215846	0.201114	0.723021
ENSG00000080493	SLC4A4	0.329792	-3.11527	0.00634514	0.258701	-0.296893	0.713735	0.937383	-2.81838	0.00869132	0.410222
ENSG00000080503	SMARCA2	7.107	-0.221054	0.2484	0.704183	-0.122664	0.416086	0.835931	-0.0983896	0.593653	0.918357
ENSG00000080546	SESN1	3.65942	-0.332101	0.454647	0.833364	-0.221156	0.530253	0.883127	-0.110945	0.793407	0.965068
ENSG00000080561	MID2	-0.861693	-2.50469	0.0736514	0.495477	-0.201999	0.850132	0.9728	-2.30269	0.0853521	0.595339
ENSG00000080573	COL5A3	0.787569	-1.16204	0.347576	0.776794	-0.361711	0.719751	0.938739	-0.800332	0.503552	0.884645
ENSG00000080603	SRCAP	6.83754	-0.0715256	0.725282	0.928351	-0.0250649	0.875942	0.978701	-0.0464607	0.811696	0.969569
ENSG00000080608	PUM3	3.60379	0.0789876	0.822557	0.958346	0.849344	0.0124063	0.436594	-0.770356	0.0513724	0.546799
ENSG00000080644	CHRNA3	-3.76792	-0.292429	0.665139	0.912296	-0.650815	0.249061	0.744518	0.358386	0.605274	0.922583
ENSG00000080709	KCNN2	-3.74934	-0.981173	0.331848	0.766652	-0.647179	0.407326	0.832645	-0.333994	0.719309	0.95044
ENSG00000080802	CNOT4	4.82145	0.0553264	0.797433	0.950586	0.0807445	0.643961	0.918439	-0.0254181	0.904685	0.983921
ENSG00000080815	PSEN1	6.47625	-0.227219	0.559842	0.873681	-0.416186	0.187967	0.694736	0.188967	0.605483	0.92261
ENSG00000080819	CPOX	3.93058	0.429925	0.397736	0.807506	0.612552	0.136043	0.652425	-0.182627	0.700652	0.946924
ENSG00000080822	CLDND1	4.60124	-0.0413327	0.934727	0.983777	-0.061975	0.877569	0.979423	0.0206423	0.96572	0.994232
ENSG00000080823	MOK	0.146227	-0.386	0.69513	0.919392	0.213995	0.793403	0.957429	-0.599995	0.539647	0.898932
ENSG00000080824	HSP90AA1	7.00995	-0.0248285	0.959401	0.988948	0.181525	0.646292	0.919118	-0.206354	0.662734	0.938217
ENSG00000080839	RBL1	4.94642	0.648711	0.159286	0.626902	0.863149	0.028067	0.492874	-0.214438	0.627078	0.927322
ENSG00000080845	DLGAP4	4.27729	0.330428	0.354444	0.781725	-0.0101904	0.969643	0.994984	0.340619	0.30817	0.793718
ENSG00000080854	IGSF9B	1.56105	-1.00023	0.414326	0.813522	-0.346557	0.727057	0.941453	-0.653676	0.58057	0.915464
ENSG00000080947	CROCCP3	2.61544	-0.296068	0.442323	0.828408	-0.0661659	0.835659	0.968603	-0.229902	0.542426	0.900316
ENSG00000080986	NDC80	1.74729	1.16486	0.191068	0.657922	0.394383	0.577586	0.896497	0.770475	0.366668	0.827483
ENSG00000081014	AP4E1	3.88528	-0.146406	0.676584	0.914921	-0.3387	0.269897	0.757849	0.192294	0.594642	0.918451
ENSG00000081019	RSBN1	5.12748	-0.486388	0.114353	0.569522	-0.370613	0.17465	0.683558	-0.115774	0.727126	0.950794
ENSG00000081026	MAGI3	1.113	-0.942077	0.321853	0.760942	0.106777	0.891675	0.980454	-1.04885	0.275933	0.772106
ENSG00000081041	CXCL2	-2.45231	2.05327	0.0773176	0.502283	1.85709	0.0655537	0.568863	0.196182	0.866816	0.977282
ENSG00000081051	AFP	-3.75158	-0.986644	0.226195	0.684682	-0.296039	0.64828	0.919224	-0.690605	0.378829	0.832689
ENSG00000081052	COL4A4	0.360397	-2.15874	0.015248	0.311411	-1.09195	0.173506	0.683558	-1.06679	0.256273	0.761379
ENSG00000081059	TCF7	6.37678	-1.09296	0.385017	0.801246	-0.645863	0.513843	0.876997	-0.4471	0.701841	0.947064
ENSG00000081087	OSTM1	5.14231	-0.406684	0.371233	0.79159	-0.244414	0.493796	0.868903	-0.16227	0.702775	0.947138
ENSG00000081138	CDH7	-3.56013	-0.396879	0.644628	0.905549	-0.695095	0.33958	0.799824	0.298216	0.73066	0.951931
ENSG00000081148	IMPG2	0.016538	-0.528261	0.586586	0.88417	0.33152	0.691927	0.931878	-0.859781	0.393349	0.838739
ENSG00000081154	PCNP	5.81555	0.245994	0.310908	0.752189	0.128667	0.514266	0.877146	0.117327	0.619374	0.926472
ENSG00000081177	EXD2	1.87116	-0.448201	0.208033	0.669308	-0.303782	0.305632	0.780367	-0.144419	0.671037	0.940349
ENSG00000081181	ARG2	0.686322	2.70358	0.0517345	0.44874	0.657245	0.533266	0.884511	2.04633	0.11334	0.638113
ENSG00000081189	MEF2C	5.24638	-0.00214345	0.996069	0.999188	-0.22858	0.538159	0.885839	0.226436	0.61222	0.924354
ENSG00000081237	PTPRC	9.92947	0.132534	0.675857	0.914607	-0.206993	0.404275	0.831411	0.339528	0.259143	0.762628
ENSG00000081248	CACNA1S	-3.72517	-0.454351	0.628576	0.899699	-1.43168	0.0692824	0.575145	0.977327	0.292086	0.781896
ENSG00000081277	PKP1	-3.68414	-0.954419	0.316458	0.757014	-0.571149	0.454692	0.854732	-0.38327	0.672009	0.940603
ENSG00000081307	UBA5	3.04676	-0.720327	0.0586863	0.463982	-0.269259	0.416178	0.835931	-0.451068	0.272203	0.770733
ENSG00000081320	STK17B	8.12047	0.0585972	0.807798	0.953191	-0.438267	0.0391438	0.516424	0.496864	0.0551237	0.553757
ENSG00000081377	CDC14B	3.37339	-0.178554	0.698178	0.920045	-0.291353	0.453889	0.854128	0.112799	0.813273	0.969829
ENSG00000081386	ZNF510	3.58168	-0.53317	0.122118	0.578387	0.0342996	0.899299	0.982058	-0.56747	0.100114	0.618657
ENSG00000081479	LRP2	-3.22373	-1.40151	0.114303	0.569522	-1.31181	0.0891666	0.600264	-0.0897032	0.925799	0.987178
ENSG00000081665	ZNF506	5.30719	-0.865101	0.0430072	0.425909	-0.501214	0.128275	0.642097	-0.363887	0.34794	0.817099
ENSG00000081692	JMJD4	2.45022	-0.192763	0.658729	0.911489	0.546696	0.154834	0.672614	-0.739459	0.106252	0.629175
ENSG00000081721	DUSP12	1.96084	0.886361	0.223643	0.682498	0.0715727	0.904648	0.982831	0.814788	0.266104	0.768141
ENSG00000081760	AACS	2.3939	-1.4946	0.0509795	0.448242	-0.464063	0.447895	0.851438	-1.03054	0.176269	0.705034
ENSG00000081791	DELE1	4.98082	0.0938924	0.66688	0.912498	0.492912	0.0148209	0.444611	-0.39902	0.106818	0.629567
ENSG00000081803	CADPS2	-3.75415	-0.466777	0.551136	0.870419	-0.2354	0.705825	0.935244	-0.231378	0.759775	0.958182
ENSG00000081842	PCDHA6	-3.70763	-0.439274	0.617336	0.89675	-0.416257	0.552676	0.890109	-0.023017	0.978648	0.997386
ENSG00000081853	PCDHGA2	-2.69224	-1.20272	0.192676	0.659519	-0.4732	0.563968	0.892157	-0.729523	0.467614	0.869948
ENSG00000081870	HSPB11	3.01763	0.352216	0.462252	0.835894	-0.0288656	0.942056	0.990695	0.381082	0.42368	0.852525
ENSG00000081913	PHLPP1	3.22139	0.10936	0.757145	0.937388	-0.112551	0.694119	0.932127	0.221911	0.520509	0.89113
ENSG00000081923	ATP8B1	-3.55981	-0.692796	0.491359	0.846107	0.02485	0.975639	0.996232	-0.717646	0.469118	0.87056
ENSG00000081985	IL12RB2	1.72606	-0.308615	0.768496	0.940094	0.0180006	0.982688	0.997068	-0.326616	0.740539	0.953991
ENSG00000082014	SMARCD3	3.11674	1.32365	0.109033	0.563272	0.386562	0.558769	0.891809	0.937083	0.237223	0.750973
ENSG00000082068	WDR70	3.72003	-0.172924	0.416908	0.815303	0.516782	0.0100489	0.4215	-0.689706	0.00478778	0.397512
ENSG00000082074	FYB1	8.7732	0.466805	0.123358	0.580654	-0.218454	0.335117	0.797305	0.685259	0.0196231	0.479981
ENSG00000082126	MPP4	-3.29417	0.785481	0.323331	0.761772	-0.0150754	0.982942	0.997068	0.800557	0.3587	0.823356
ENSG00000082146	STRADB	7.86357	1.10573	0.427307	0.820776	1.67669	0.145214	0.662405	-0.570954	0.669252	0.939947
ENSG00000082153	BZW1	5.34081	-0.242367	0.205395	0.668327	-0.0121464	0.938056	0.990319	-0.230221	0.229966	0.744706
ENSG00000082175	PGR	-3.5815	-1.25938	0.337123	0.77144	-0.885973	0.380048	0.819577	-0.37341	0.752916	0.956685
ENSG00000082196	C1QTNF3	0.2714	-0.629168	0.493392	0.847385	-0.45799	0.527293	0.881826	-0.171178	0.840759	0.973249
ENSG00000082212	ME2	5.81902	0.0694836	0.8167	0.956356	-0.319441	0.190931	0.698327	0.388925	0.18357	0.711512
ENSG00000082213	C5ORF22	3.64736	1.15379	0.0228699	0.35204	0.806015	0.0397492	0.517807	0.347771	0.434534	0.858478
ENSG00000082258	CCNT2	5.32833	-0.294201	0.151271	0.616624	-0.187221	0.245836	0.742646	-0.10698	0.57397	0.913269
ENSG00000082269	FAM135A	2.81505	-0.83646	0.0186484	0.332137	-0.150001	0.567255	0.892884	-0.686459	0.0421544	0.532319
ENSG00000082293	COL19A1	1.03408	-3.37073	0.0431826	0.426732	-3.61735	0.0103587	0.423575	0.246622	0.871212	0.97825
ENSG00000082397	EPB41L3	4.13438	0.461349	0.353377	0.780592	0.696093	0.126766	0.641056	-0.234744	0.662142	0.938036
ENSG00000082438	COBLL1	2.99024	0.0717192	0.940807	0.98488	-0.657212	0.446249	0.8504	0.728931	0.47073	0.870882
ENSG00000082458	DLG3	2.44575	-0.862241	0.407932	0.812149	0.476228	0.570177	0.893635	-1.33847	0.19587	0.719329
ENSG00000082497	SERTAD4	-3.82281	-0.342509	0.665426	0.912296	-0.384631	0.537202	0.885839	0.0421212	0.956229	0.992877
ENSG00000082512	TRAF5	4.51116	-0.897888	0.0727611	0.493377	-0.349859	0.359412	0.810147	-0.548029	0.237413	0.750973
ENSG00000082515	MRPL22	2.33171	0.813002	0.197211	0.662778	0.791645	0.130462	0.644562	0.0213573	0.971351	0.995826
ENSG00000082516	GEMIN5	3.55708	-0.703751	0.142659	0.605325	0.187351	0.620008	0.909592	-0.891102	0.0627699	0.565297
ENSG00000082641	NFE2L1	5.80593	0.125873	0.626542	0.899057	-0.00750666	0.970303	0.995146	0.13338	0.582989	0.916119
ENSG00000082701	GSK3B	6.24817	0.108321	0.688851	0.917782	-0.212183	0.343374	0.801579	0.320504	0.241154	0.752988
ENSG00000082781	ITGB5	3.45202	0.0165283	0.97587	0.993717	-0.242282	0.589221	0.900858	0.25881	0.639679	0.93221
ENSG00000082805	ERC1	4.75263	0.279407	0.420897	0.817996	0.433531	0.134536	0.649681	-0.154123	0.643131	0.932997
ENSG00000082898	XPO1	6.68919	0.222174	0.416228	0.81455	0.453342	0.0504509	0.540809	-0.231168	0.382431	0.834048
ENSG00000082996	RNF13	6.06498	0.3231	0.381485	0.799084	-0.255866	0.392784	0.825336	0.578966	0.116281	0.640956
ENSG00000083067	TRPM3	-3.27164	0.358347	0.66044	0.911751	-1.16514	0.105123	0.61758	1.52349	0.0905314	0.605836
ENSG00000083093	PALB2	2.82073	-0.0415259	0.929415	0.983777	0.511609	0.197462	0.703108	-0.553135	0.235923	0.750152
ENSG00000083097	DOP1A	4.3771	0.321682	0.561733	0.874684	1.05783	0.0999969	0.609519	-0.736143	0.232335	0.74582
ENSG00000083099	LYRM2	3.47936	-0.122611	0.788575	0.947039	0.46493	0.213716	0.72111	-0.587541	0.186659	0.712588
ENSG00000083123	BCKDHB	1.859	-1.19578	0.172936	0.641133	-0.27349	0.686653	0.930523	-0.922285	0.261154	0.765005
ENSG00000083168	KAT6A	7.58979	-0.0299622	0.887846	0.974872	-0.134262	0.433476	0.843935	0.1043	0.618216	0.926078
ENSG00000083223	TUT7	7.49198	-0.0293493	0.901739	0.978712	-0.16136	0.392199	0.824928	0.132011	0.5562	0.905713
ENSG00000083290	ULK2	3.32047	0.147811	0.720609	0.927674	0.987341	0.0112415	0.431561	-0.83953	0.0552381	0.553757
ENSG00000083307	GRHL2	-3.8615	-0.062728	0.937546	0.984199	-0.372185	0.574299	0.895319	0.309457	0.69638	0.946511
ENSG00000083312	TNPO1	6.73915	0.227112	0.228124	0.685799	0.1428	0.340921	0.800845	0.0843119	0.633258	0.929231
ENSG00000083444	PLOD1	4.5241	0.720495	0.24036	0.698482	0.203902	0.675281	0.926737	0.516592	0.387312	0.835663
ENSG00000083454	P2RX5	3.97559	-0.691972	0.105381	0.556531	-1.14096	0.00316806	0.391694	0.448983	0.265045	0.766642
ENSG00000083457	ITGAE	2.73335	-0.199511	0.49528	0.847782	-0.148663	0.544827	0.889233	-0.050848	0.862351	0.976628
ENSG00000083520	DIS3	4.66773	-0.123096	0.661631	0.912084	-0.0447044	0.84105	0.970459	-0.0783919	0.770605	0.960937
ENSG00000083535	PIBF1	3.70149	-0.25387	0.373983	0.793917	-0.173503	0.459411	0.857266	-0.080367	0.770462	0.960937
ENSG00000083544	TDRD3	3.53765	-0.179226	0.680009	0.915884	0.124556	0.724211	0.939903	-0.303782	0.488923	0.880029
ENSG00000083635	NUFIP1	1.69518	0.0488411	0.933872	0.983777	0.340574	0.545181	0.889233	-0.291733	0.653669	0.936236
ENSG00000083642	PDS5B	5.19006	0.00397435	0.987937	0.996967	0.0029027	0.988661	0.997743	0.00107164	0.996659	0.999408
ENSG00000083720	OXCT1	3.74581	0.481399	0.481776	0.843203	0.578436	0.30662	0.78086	-0.0970374	0.882391	0.9803
ENSG00000083750	RRAGB	2.97936	0.536697	0.182272	0.651205	0.364021	0.25885	0.749594	0.172676	0.64695	0.93399
ENSG00000083799	CYLD	7.34324	-0.620337	0.0479255	0.437249	-0.443318	0.0749159	0.582469	-0.177019	0.533138	0.896216
ENSG00000083807	SLC27A5	1.04717	-2.10354	0.0372829	0.408191	-0.12141	0.872459	0.97826	-1.98213	0.0404117	0.53199
ENSG00000083812	ZNF324	3.28429	-0.4947	0.0427137	0.425697	-0.155087	0.412878	0.835244	-0.339613	0.140811	0.672087
ENSG00000083814	ZNF671	3.28446	-0.501034	0.0504305	0.44631	-0.154905	0.426905	0.841287	-0.346128	0.144478	0.676172
ENSG00000083817	ZNF416	1.11579	-0.977338	0.107355	0.558646	-0.057129	0.916367	0.986347	-0.920209	0.157205	0.689675
ENSG00000083828	ZNF586	5.15477	0.0317999	0.878178	0.973958	-0.0785724	0.642538	0.918309	0.110372	0.584849	0.916119
ENSG00000083838	ZNF446	2.40288	-0.133913	0.665935	0.912438	-0.130558	0.647834	0.919224	-0.00335506	0.992001	0.998673
ENSG00000083844	ZNF264	5.73394	-0.718379	0.0111962	0.290837	-0.188001	0.344336	0.801629	-0.530378	0.0381609	0.528621
ENSG00000083845	RPS5	6.5473	-0.310577	0.506957	0.853081	0.0973356	0.795323	0.958217	-0.407912	0.368027	0.827946
ENSG00000083857	FAT1	0.255889	1.09631	0.373351	0.793513	-0.232781	0.82228	0.964982	1.32909	0.288002	0.780632
ENSG00000083896	YTHDC1	5.99938	-0.294771	0.0284022	0.373042	-0.332152	0.00337249	0.391694	0.0373808	0.744754	0.955283
ENSG00000083937	CHMP2B	4.26845	-0.255807	0.584213	0.882424	-0.578231	0.14419	0.661364	0.322424	0.474486	0.872943
ENSG00000084070	SMAP2	8.18573	0.0458937	0.931645	0.983777	-0.394716	0.365593	0.813167	0.440609	0.399115	0.84371
ENSG00000084072	PPIE	3.34147	-0.677985	0.167176	0.634382	0.183437	0.623837	0.910851	-0.861422	0.0781305	0.58887
ENSG00000084073	ZMPSTE24	4.78436	-0.20118	0.521747	0.858235	-0.471675	0.0908667	0.602848	0.270495	0.404028	0.845514
ENSG00000084090	STARD7	5.61383	-0.112399	0.691558	0.919302	-0.0253188	0.90934	0.984328	-0.0870798	0.744274	0.955074
ENSG00000084092	NOA1	3.34664	-0.393102	0.185798	0.653508	-0.341959	0.125101	0.639321	-0.0511429	0.839146	0.972712
ENSG00000084093	REST	5.63438	-0.0656548	0.783963	0.945076	0.196314	0.359523	0.810163	-0.261969	0.319886	0.799563
ENSG00000084110	HAL	4.94174	-0.602254	0.390911	0.804456	-0.104322	0.849683	0.972586	-0.497932	0.453483	0.864779
ENSG00000084112	SSH1	5.67196	0.355783	0.369468	0.791167	-0.5574	0.0914455	0.603054	0.913182	0.0315656	0.514402
ENSG00000084207	GSTP1	5.0358	0.0767242	0.884317	0.974867	1.11975	0.0193026	0.45991	-1.04303	0.0601357	0.560458
ENSG00000084234	APLP2	7.54795	0.350419	0.523306	0.858768	-0.137899	0.745588	0.94699	0.488318	0.363803	0.826042
ENSG00000084444	FAM234B	2.07498	-0.0786828	0.843035	0.964564	0.139777	0.678598	0.927732	-0.21846	0.586374	0.916999
ENSG00000084453	SLCO1A2	-3.37134	-0.772651	0.530401	0.861617	-0.194716	0.844354	0.971367	-0.577935	0.626275	0.927261
ENSG00000084463	WBP11	4.90971	0.234405	0.56737	0.877424	0.141932	0.654201	0.920852	0.0924731	0.806692	0.969122
ENSG00000084623	EIF3I	4.88448	0.0568297	0.897692	0.977999	0.302012	0.408076	0.832704	-0.245182	0.570831	0.911188
ENSG00000084636	COL16A1	-3.24195	1.14063	0.14338	0.606193	-1.53013	0.0320219	0.505416	2.67076	0.00331759	0.376239
ENSG00000084652	TXLNA	5.09037	-0.186818	0.50564	0.852258	0.271882	0.233725	0.736678	-0.458701	0.100401	0.619122
ENSG00000084674	APOB	-3.53517	-0.259117	0.783597	0.945048	0.0188962	0.98035	0.997044	-0.278013	0.762161	0.958991
ENSG00000084676	NCOA1	6.92819	0.187693	0.405834	0.811595	0.0904079	0.615421	0.907516	0.0972854	0.665482	0.939163
ENSG00000084693	AGBL5	2.99659	0.675032	0.166087	0.632958	0.398099	0.318783	0.788891	0.276933	0.552297	0.904889
ENSG00000084710	EFR3B	-3.06937	-0.000466495	0.999658	0.999927	-0.0866248	0.922447	0.986347	0.0861583	0.935444	0.988788
ENSG00000084731	KIF3C	3.12791	1.26118	0.0113137	0.290837	0.300593	0.408809	0.833396	0.960586	0.0370424	0.52807
ENSG00000084733	RAB10	6.68272	0.627793	0.0843094	0.516567	-0.11213	0.680394	0.92865	0.739923	0.0401604	0.531863
ENSG00000084734	GCKR	-3.35923	0.900873	0.437818	0.826229	0.197224	0.831799	0.967442	0.703649	0.527329	0.895618
ENSG00000084754	HADHA	6.29771	0.141836	0.632327	0.901406	0.277428	0.258151	0.749452	-0.135592	0.643645	0.933111
ENSG00000084764	MAPRE3	1.44498	0.0942946	0.907071	0.980385	-0.404937	0.551345	0.889925	0.499232	0.53305	0.896216
ENSG00000084774	CAD	4.35429	-0.537589	0.202408	0.666136	0.293177	0.3995	0.828727	-0.830766	0.0563695	0.553757
ENSG00000085063	CD59	5.66391	1.09918	0.0143945	0.303071	-0.00215554	0.994774	0.99851	1.10133	0.012873	0.453702
ENSG00000085117	CD82	5.77788	0.157376	0.778021	0.943356	-0.908522	0.0588971	0.552597	1.0659	0.0658787	0.565316
ENSG00000085185	BCORL1	3.91403	-0.192637	0.726708	0.928562	-0.869116	0.0682717	0.573764	0.67648	0.217978	0.735748
ENSG00000085224	ATRX	6.74916	-0.115985	0.587589	0.884545	-0.026188	0.875492	0.978599	-0.0897966	0.66635	0.939302
ENSG00000085231	AK6	2.96424	0.294358	0.525661	0.85992	0.514845	0.186411	0.694236	-0.220487	0.62662	0.927261
ENSG00000085265	FCN1	9.2453	0.58974	0.366926	0.789908	0.195519	0.712179	0.937383	0.394221	0.540478	0.899398
ENSG00000085274	MYNN	3.7762	-0.315114	0.445441	0.829027	0.118977	0.712699	0.937383	-0.434091	0.272884	0.770733
ENSG00000085276	MECOM	-1.55329	0.306593	0.737362	0.932326	0.358139	0.658217	0.921659	-0.0515459	0.957841	0.993181
ENSG00000085365	SCAMP1	3.78177	-0.0912131	0.742283	0.933479	-0.417143	0.0812691	0.590878	0.32593	0.242913	0.754287
ENSG00000085377	PREP	3.46173	0.260783	0.471622	0.839953	0.710165	0.0303901	0.498951	-0.449382	0.22358	0.739915
ENSG00000085382	HACE1	2.61456	-0.339103	0.385503	0.801706	-0.366964	0.310638	0.784348	0.027861	0.948022	0.991749
ENSG00000085415	SEH1L	3.52567	-0.247458	0.458381	0.834977	0.313165	0.242207	0.740526	-0.560623	0.0931044	0.607492
ENSG00000085433	WDR47	3.24606	0.00903628	0.974262	0.993461	-0.311845	0.236804	0.737803	0.320881	0.299297	0.788154
ENSG00000085449	WDFY1	5.34427	-0.0473709	0.829882	0.960728	-0.208723	0.280823	0.764945	0.161352	0.498947	0.883332
ENSG00000085465	OVGP1	-0.560134	0.248802	0.833649	0.961842	1.19664	0.23054	0.735927	-0.94784	0.435344	0.858524
ENSG00000085491	SLC25A24	3.95899	0.701307	0.21063	0.670479	0.371831	0.394185	0.826395	0.329477	0.536743	0.898412
ENSG00000085511	MAP3K4	4.20046	-0.347232	0.304694	0.74843	0.681492	0.0287952	0.496268	-1.02872	0.00773125	0.40908
ENSG00000085514	PILRA	6.16926	0.488521	0.365712	0.789629	-0.149481	0.716282	0.938503	0.638002	0.211183	0.728764
ENSG00000085563	ABCB1	2.85336	-1.94408	0.000202854	0.122272	0.372391	0.360966	0.810865	-2.31648	3.6104e-05	0.201298
ENSG00000085644	ZNF213	3.14993	1.31531	0.00597251	0.256024	0.76285	0.0374316	0.515391	0.552463	0.191416	0.717029
ENSG00000085662	AKR1B1	3.07968	-0.710509	0.101148	0.54966	0.457466	0.175699	0.683558	-1.16797	0.00736473	0.40908
ENSG00000085719	CPNE3	5.30803	0.207694	0.631431	0.900613	-0.207102	0.556193	0.891051	0.414796	0.336054	0.809623
ENSG00000085721	RRN3	3.85358	-0.629174	0.20625	0.668983	0.167848	0.671424	0.926098	-0.797022	0.102096	0.622238
ENSG00000085733	CTTN	4.88686	0.514904	0.394708	0.806319	0.105034	0.822778	0.964982	0.40987	0.479154	0.875056
ENSG00000085760	MTIF2	3.5987	0.0502014	0.884773	0.974867	0.357612	0.20588	0.714005	-0.30741	0.366005	0.827367
ENSG00000085788	DDHD2	4.12435	-0.0350309	0.928852	0.983777	0.00369987	0.991049	0.998147	-0.0387308	0.921254	0.98625
ENSG00000085831	TTC39A	-0.537358	-0.879097	0.612162	0.894607	1.37744	0.324498	0.792521	-2.25654	0.179547	0.708092
ENSG00000085832	EPS15	6.27753	0.165908	0.333745	0.767832	-0.0433237	0.767235	0.952015	0.209232	0.252293	0.759947
ENSG00000085840	ORC1	0.770148	1.39606	0.14866	0.613594	0.438556	0.597709	0.902478	0.9575	0.331121	0.806304
ENSG00000085871	MGST2	2.4469	0.933562	0.0725657	0.493102	0.90448	0.0358793	0.513405	0.0290822	0.954316	0.992654
ENSG00000085872	CHERP	4.16885	-0.0398484	0.887972	0.974872	0.22286	0.347784	0.802692	-0.262709	0.361387	0.825109
ENSG00000085978	ATG16L1	4.52365	-0.294232	0.300285	0.745462	-0.00977204	0.964518	0.994519	-0.28446	0.287292	0.780287
ENSG00000085982	USP40	3.31173	0.296203	0.470922	0.839563	0.443341	0.201912	0.708584	-0.147138	0.716496	0.950004
ENSG00000085998	POMGNT1	3.10278	-0.474842	0.23887	0.697021	-0.0139689	0.964687	0.994519	-0.460873	0.231124	0.745198
ENSG00000085999	RAD54L	-0.251167	1.38823	0.278586	0.729393	0.676909	0.526618	0.881604	0.711326	0.591745	0.918357
ENSG00000086015	MAST2	2.7842	0.129114	0.696146	0.919408	0.349858	0.220153	0.727276	-0.220744	0.506097	0.885335
ENSG00000086061	DNAJA1	6.15725	0.668475	0.130557	0.591997	0.666925	0.062141	0.563132	0.00155031	0.996878	0.999408
ENSG00000086062	B4GALT1	5.95256	-0.545953	0.090786	0.530863	-0.460022	0.0756803	0.583215	-0.0859312	0.770753	0.960937
ENSG00000086065	CHMP5	4.66363	0.344734	0.423632	0.819305	0.523518	0.1508	0.668421	-0.178784	0.670423	0.940204
ENSG00000086102	NFX1	4.72698	0.1139	0.523938	0.859042	0.595526	0.000636086	0.362195	-0.481626	0.0196639	0.479981
ENSG00000086189	DIMT1	2.68619	-0.626876	0.293266	0.741795	-0.589321	0.264621	0.754046	-0.0375541	0.950752	0.992253
ENSG00000086200	IPO11	3.14616	0.37619	0.24693	0.702592	0.192347	0.512371	0.876695	0.183843	0.596385	0.918908
ENSG00000086205	FOLH1	-3.43392	-0.644908	0.431313	0.823403	-1.10624	0.123905	0.638476	0.461328	0.61119	0.924133
ENSG00000086232	EIF2AK1	7.79354	1.9282	0.0248782	0.359117	1.17068	0.0809463	0.590741	0.757518	0.331703	0.806721
ENSG00000086288	NME8	1.65598	0.0550908	0.949332	0.986948	-0.867922	0.230361	0.735927	0.923013	0.278561	0.774719
ENSG00000086289	EPDR1	2.27803	0.917612	0.258633	0.713186	-0.0791438	0.901551	0.98271	0.996755	0.20254	0.723171
ENSG00000086300	SNX10	5.58593	-0.280286	0.582127	0.881867	-0.959347	0.0280494	0.492874	0.679062	0.181235	0.70984
ENSG00000086475	SEPHS1	3.1939	0.159089	0.727279	0.928778	0.361541	0.343085	0.801579	-0.202452	0.649663	0.935138
ENSG00000086504	MRPL28	4.30176	0.924223	0.0122445	0.295627	0.531546	0.0525441	0.544049	0.392677	0.232622	0.745926
ENSG00000086506	HBQ1	4.18703	3.52908	0.0431571	0.426732	2.0851	0.118797	0.629143	1.44398	0.352073	0.819274
ENSG00000086544	ITPKC	2.49658	0.107008	0.848688	0.965433	-0.0812069	0.870661	0.978014	0.188215	0.746836	0.955865
ENSG00000086548	CEACAM6	1.46107	1.00725	0.454625	0.833364	-0.426015	0.70607	0.935252	1.43326	0.290211	0.781377
ENSG00000086570	FAT2	-3.26288	-0.694489	0.485582	0.844396	-0.687179	0.417179	0.835931	-0.00731058	0.99456	0.999253
ENSG00000086589	RBM22	4.68427	0.566282	0.142277	0.605324	0.614377	0.0544429	0.547122	-0.048095	0.897297	0.982498
ENSG00000086598	TMED2	6.17315	0.21034	0.446019	0.829281	0.110595	0.623276	0.91072	0.0997443	0.712222	0.948684
ENSG00000086619	ERO1B	3.28668	-0.647645	0.213354	0.673605	-1.15351	0.0157915	0.446711	0.505866	0.322848	0.800863
ENSG00000086666	ZFAND6	5.5646	0.352725	0.123076	0.579569	0.275502	0.130571	0.644961	0.0772227	0.713097	0.948818
ENSG00000086696	HSD17B2	-3.51271	-0.858711	0.528677	0.860939	-0.852346	0.432427	0.843438	-0.00636464	0.995989	0.999395
ENSG00000086712	TXLNG	3.37063	-0.324025	0.481738	0.843203	-0.214262	0.550968	0.889925	-0.109763	0.8002	0.966771
ENSG00000086717	PPEF1	-2.12302	-0.816469	0.480392	0.842419	-1.25521	0.196304	0.702563	0.438745	0.69076	0.945009
ENSG00000086730	LAT2	6.20524	0.140968	0.781533	0.944522	-0.290802	0.46907	0.861494	0.431771	0.382066	0.833864
ENSG00000086758	HUWE1	7.72574	0.221521	0.361426	0.785857	0.600881	0.00648667	0.417106	-0.37936	0.13118	0.659952
ENSG00000086827	ZW10	2.83038	-0.0221133	0.957383	0.988141	0.0898507	0.803838	0.960055	-0.111964	0.79177	0.964921
ENSG00000086848	ALG9	2.7878	0.0264748	0.944752	0.985987	0.738663	0.043759	0.527062	-0.712189	0.0906681	0.605836
ENSG00000086967	MYBPC2	-3.12936	0.0735965	0.929505	0.983777	-1.82266	0.0167072	0.447688	1.89625	0.034319	0.520103
ENSG00000086991	NOX4	-3.82635	-0.334163	0.664891	0.912202	-0.154998	0.803094	0.960055	-0.179165	0.814348	0.969874
ENSG00000087008	ACOX3	2.86509	0.120549	0.641029	0.904116	0.0187524	0.934407	0.989897	0.101797	0.707016	0.948521
ENSG00000087053	MTMR2	3.16912	-0.0781477	0.864765	0.970309	0.0549415	0.882182	0.98023	-0.133089	0.772324	0.961235
ENSG00000087074	PPP1R15A	5.58614	0.649164	0.173842	0.641863	0.720587	0.064142	0.566993	-0.0714228	0.87477	0.978779
ENSG00000087077	TRIP6	1.68402	1.14651	0.00837208	0.278835	1.09249	0.00354301	0.391694	0.0540223	0.888475	0.98098
ENSG00000087085	ACHE	0.783326	4.12247	0.0135138	0.301384	1.09271	0.374795	0.817088	3.02976	0.0483172	0.543818
ENSG00000087086	FTL	11.5284	1.16077	0.041242	0.421829	1.00619	0.0298992	0.498107	0.154573	0.766359	0.959886
ENSG00000087087	SRRT	4.90009	0.29131	0.38172	0.799084	0.46875	0.0849487	0.597349	-0.17744	0.566274	0.910143
ENSG00000087088	BAX	4.46329	0.433976	0.226132	0.684682	0.539698	0.0731734	0.580994	-0.105723	0.762326	0.958991
ENSG00000087095	NLK	4.32161	0.894409	0.0037973	0.226437	0.427412	0.0648307	0.568273	0.466997	0.0888207	0.605063
ENSG00000087111	PIGS	4.66518	0.555547	0.0547894	0.455145	0.0837687	0.694333	0.932127	0.471778	0.0847109	0.594243
ENSG00000087116	ADAMTS2	-1.30651	2.60472	0.137333	0.598922	-0.0298125	0.982484	0.997068	2.63453	0.125257	0.651737
ENSG00000087152	ATXN7L3	5.83171	0.343323	0.164422	0.631376	-0.0289122	0.88147	0.979896	0.372235	0.134533	0.665234
ENSG00000087157	PGS1	6.06166	0.600723	0.306028	0.748949	-0.553549	0.228386	0.734351	1.15427	0.048646	0.543818
ENSG00000087191	PSMC5	4.41194	-0.3444	0.232811	0.690524	0.012155	0.958909	0.993188	-0.356555	0.21543	0.734749
ENSG00000087206	UIMC1	6.03488	0.538748	0.207283	0.669308	0.53646	0.119665	0.630744	0.00228802	0.995406	0.999267
ENSG00000087237	CETP	-0.897299	-0.241992	0.831928	0.961229	-0.952542	0.329827	0.796002	0.71055	0.547391	0.902085
ENSG00000087253	LPCAT2	5.48808	-0.0522569	0.930242	0.983777	-1.20527	0.0210453	0.470539	1.15301	0.0562379	0.553757
ENSG00000087258	GNAO1	1.38683	-0.126504	0.83283	0.961644	-0.168696	0.745264	0.94699	0.0421929	0.944699	0.990933
ENSG00000087263	OGFOD1	3.79866	-0.65817	0.0367148	0.406163	0.342028	0.155995	0.672614	-1.0002	0.00234327	0.349658
ENSG00000087266	SH3BP2	7.35526	0.407828	0.253032	0.707376	0.00908869	0.973589	0.99555	0.39874	0.241049	0.752988
ENSG00000087269	NOP14	4.31046	-0.820643	0.0463388	0.436636	0.00811126	0.979477	0.996946	-0.828754	0.0381321	0.528621
ENSG00000087274	ADD1	7.66157	0.856265	0.0169498	0.324406	0.814668	0.0067667	0.417106	0.0415974	0.900049	0.983096
ENSG00000087299	L2HGDH	1.62489	0.000804521	0.99885	0.999877	0.180636	0.702703	0.93399	-0.179832	0.747425	0.956015
ENSG00000087301	TXNDC16	3.70567	0.845873	0.248302	0.704016	0.916568	0.135142	0.650678	-0.0706953	0.919765	0.986182
ENSG00000087302	RTRAF	4.51396	0.914325	0.172244	0.640734	0.203525	0.689761	0.931445	0.710799	0.255397	0.761379
ENSG00000087303	NID2	-0.917589	-0.881741	0.431029	0.823403	-0.899627	0.328655	0.795756	0.0178861	0.988146	0.998477
ENSG00000087338	GMCL1	4.72283	-0.581203	0.0191867	0.335265	-0.893391	0.000251478	0.32903	0.312188	0.236542	0.750511
ENSG00000087365	SF3B2	6.76358	0.0567239	0.807652	0.953191	0.124323	0.500731	0.871513	-0.0675986	0.757521	0.957497
ENSG00000087448	KLHL42	3.60466	-0.353389	0.229452	0.686879	-0.108455	0.686858	0.930523	-0.244934	0.446303	0.862274
ENSG00000087460	GNAS	8.89593	1.11301	0.022784	0.351992	1.01201	0.0123268	0.436594	0.100994	0.82135	0.971612
ENSG00000087470	DNM1L	4.39098	0.567086	0.306144	0.748982	0.289902	0.512823	0.87678	0.277184	0.599363	0.920022
ENSG00000087495	PHACTR3	-2.07394	0.192452	0.889351	0.975658	-0.302216	0.787481	0.95551	0.494668	0.712686	0.948818
ENSG00000087502	ERGIC2	4.85193	-0.181709	0.434549	0.824713	0.00195886	0.991488	0.998253	-0.183668	0.411826	0.849143
ENSG00000087510	TFAP2C	-3.82491	-0.458214	0.544478	0.86774	-1.03763	0.101113	0.611449	0.579414	0.443186	0.860521
ENSG00000087586	AURKA	3.09378	1.95024	0.00900057	0.283702	1.30897	0.0279363	0.492874	0.641264	0.333246	0.807133
ENSG00000087589	CASS4	4.47921	-1.00124	0.0586024	0.463787	-0.0497875	0.902899	0.982746	-0.951453	0.0622326	0.56488
ENSG00000087842	PIR	-2.24512	1.0995	0.443532	0.828436	0.700658	0.554921	0.890959	0.398839	0.780542	0.962899
ENSG00000087884	AAMDC	0.847581	0.653654	0.566509	0.877353	0.545645	0.546011	0.889346	0.108009	0.91941	0.98609
ENSG00000087903	RFX2	3.76911	0.0251785	0.970398	0.991496	-0.214452	0.700172	0.933145	0.23963	0.716238	0.94996
ENSG00000087995	METTL2A	2.31634	-0.129044	0.789282	0.947303	0.0653955	0.868374	0.977688	-0.19444	0.677458	0.942395
ENSG00000088035	ALG6	3.29579	0.268754	0.352949	0.780434	-0.0893417	0.736224	0.944313	0.358096	0.257111	0.761379
ENSG00000088038	CNOT3	4.71612	0.152483	0.514197	0.85579	0.0122766	0.948105	0.991473	0.140206	0.544192	0.901475
ENSG00000088053	GP6	2.75361	1.35322	0.00939947	0.285306	0.0426616	0.904175	0.982831	1.31056	0.00824461	0.40908
ENSG00000088179	PTPN4	6.17255	-0.364743	0.310712	0.752189	0.677561	0.0256404	0.482702	-1.0423	0.00724592	0.40908
ENSG00000088205	DDX18	4.47313	-0.426364	0.296064	0.742955	0.558128	0.102398	0.614389	-0.984492	0.0213067	0.493566
ENSG00000088247	KHSRP	5.09816	0.270375	0.436989	0.825606	0.0723464	0.788839	0.955707	0.198029	0.539585	0.898932
ENSG00000088256	GNA11	0.819376	-0.202999	0.631121	0.900549	-0.00839093	0.981525	0.997044	-0.194609	0.654445	0.936483
ENSG00000088280	ASAP3	-0.430283	1.00378	0.414608	0.813522	-0.024764	0.979745	0.996946	1.02854	0.386748	0.835663
ENSG00000088298	EDEM2	4.55195	-0.0177225	0.959811	0.988961	-0.327548	0.246128	0.742646	0.309825	0.355681	0.821892
ENSG00000088305	DNMT3B	-0.240596	0.680672	0.368495	0.790209	0.919742	0.171496	0.683558	-0.23907	0.754536	0.95695
ENSG00000088325	TPX2	3.00483	1.80132	0.0333498	0.393015	0.542015	0.41352	0.835244	1.2593	0.116699	0.6415
ENSG00000088340	FER1L4	-2.22671	0.033028	0.976533	0.993907	-0.262135	0.779401	0.954193	0.295163	0.792363	0.965068
ENSG00000088356	PDRG1	1.88937	-0.849373	0.042871	0.425716	-0.0382721	0.915049	0.986064	-0.811101	0.0662875	0.565752
ENSG00000088367	EPB41L1	-2.88591	-0.594009	0.499319	0.849479	-1.49098	0.0659889	0.569096	0.896976	0.354986	0.821736
ENSG00000088387	DOCK9	4.78813	-0.475983	0.391841	0.804723	0.0203041	0.963128	0.994108	-0.496287	0.348666	0.81723
ENSG00000088448	ANKRD10	5.43579	-0.158951	0.440539	0.826991	-0.27625	0.132794	0.647587	0.117299	0.592817	0.918357
ENSG00000088451	TGDS	2.46049	-0.510952	0.194845	0.66175	-0.0500581	0.878078	0.979622	-0.460894	0.269795	0.769746
ENSG00000088538	DOCK3	-0.589424	-2.23236	0.0196141	0.335324	0.383003	0.621257	0.909978	-2.61537	0.0121077	0.453702
ENSG00000088543	C3ORF18	1.71932	-0.64991	0.593651	0.886423	-0.932089	0.351484	0.805452	0.28218	0.809301	0.969383
ENSG00000088682	COQ9	2.94526	0.189253	0.471643	0.839953	0.584591	0.0127482	0.438845	-0.395338	0.128474	0.656933
ENSG00000088726	TMEM40	2.98013	0.459578	0.533334	0.862685	0.309933	0.599143	0.902478	0.149645	0.831664	0.972343
ENSG00000088727	KIF9	0.240999	0.384709	0.587977	0.884545	-0.209411	0.714998	0.93805	0.59412	0.393323	0.838739
ENSG00000088756	ARHGAP28	-3.56926	-0.138481	0.85617	0.966947	-1.21257	0.0688493	0.575145	1.07409	0.182855	0.711327
ENSG00000088766	CRLS1	3.10763	0.198158	0.531793	0.862016	0.315958	0.295239	0.774407	-0.1178	0.735852	0.953114
ENSG00000088808	PPP1R13B	2.06305	-0.782892	0.145465	0.609636	0.537959	0.242153	0.740505	-1.32085	0.0212114	0.493566
ENSG00000088812	ATRN	4.09344	-0.191163	0.779046	0.943536	1.00849	0.0847514	0.597349	-1.19966	0.0837399	0.594136
ENSG00000088826	SMOX	5.30733	2.20756	0.0176249	0.328582	1.25497	0.0810554	0.590741	0.952584	0.252419	0.760017
ENSG00000088827	SIGLEC1	2.2039	-0.687368	0.628328	0.899699	0.633153	0.597946	0.902478	-1.32052	0.353854	0.820661
ENSG00000088832	FKBP1A	6.35305	0.758141	0.0553602	0.455756	0.168969	0.568191	0.893159	0.589173	0.114727	0.639626
ENSG00000088833	NSFL1C	5.72476	0.537056	0.121683	0.578387	-0.157628	0.552544	0.890109	0.694684	0.0431884	0.532436
ENSG00000088836	SLC4A11	-2.82123	2.99903	0.054203	0.454485	0.198367	0.865704	0.977243	2.80067	0.0592494	0.559957
ENSG00000088854	C20ORF194	3.10477	0.262269	0.514726	0.85579	1.12555	0.00572756	0.417106	-0.863283	0.0592439	0.559957
ENSG00000088876	ZNF343	2.35065	-0.214121	0.691519	0.919302	-0.262224	0.540871	0.886632	0.0481033	0.924147	0.986956
ENSG00000088881	EBF4	-1.14436	-1.69452	0.14927	0.613883	-1.21174	0.238343	0.738152	-0.48278	0.691704	0.945106
ENSG00000088882	CPXM1	-2.75155	-0.0359885	0.979698	0.994729	-0.030767	0.979373	0.996946	-0.00522154	0.997091	0.999421
ENSG00000088888	MAVS	7.00487	0.223719	0.223428	0.682307	0.143922	0.322875	0.791496	0.0797969	0.654222	0.936483
ENSG00000088899	LZTS3	-1.24809	-1.84499	0.103886	0.553644	-2.08356	0.0333076	0.508004	0.238571	0.825899	0.971801
ENSG00000088926	F11	-3.24055	1.77824	0.0314564	0.385776	-0.448618	0.434351	0.84432	2.22686	0.00618535	0.405342
ENSG00000088930	XRN2	6.30256	0.0825591	0.798714	0.951393	-0.164702	0.52745	0.881826	0.247261	0.431358	0.856071
ENSG00000088970	KIZ	3.59802	0.185375	0.490929	0.845655	0.188838	0.410472	0.833963	-0.00346372	0.98993	0.998608
ENSG00000088986	DYNLL1	4.91181	0.996566	0.0548791	0.455156	0.803375	0.0566142	0.551553	0.193191	0.685789	0.944084
ENSG00000088992	TESC	5.78439	0.849412	0.408792	0.812149	1.6439	0.0601359	0.557307	-0.794484	0.427077	0.8546
ENSG00000089006	SNX5	4.81403	0.20948	0.596513	0.888202	0.495968	0.133149	0.647587	-0.286488	0.452568	0.863982
ENSG00000089009	RPL6	7.78643	-0.104141	0.809757	0.953793	0.770061	0.0393232	0.516424	-0.874202	0.0481754	0.543818
ENSG00000089012	SIRPG	3.10653	0.147786	0.913773	0.981195	-0.640972	0.566969	0.89274	0.788758	0.552585	0.904889
ENSG00000089022	MAPKAPK5	4.59847	-0.216567	0.354762	0.781803	-0.00182754	0.992483	0.998253	-0.214739	0.360345	0.824586
ENSG00000089041	P2RX7	4.12628	0.284097	0.381787	0.799084	0.787023	0.00876753	0.417106	-0.502925	0.133521	0.662715
ENSG00000089048	ESF1	2.60627	-0.397713	0.628577	0.899699	-0.0429407	0.947438	0.991473	-0.354772	0.654311	0.936483
ENSG00000089050	RBBP9	2.31011	-0.944258	0.00708866	0.26837	-0.65741	0.0241684	0.475731	-0.286849	0.36916	0.828619
ENSG00000089053	ANAPC5	5.8313	-0.230442	0.258213	0.712737	0.19119	0.232822	0.735971	-0.421632	0.0411957	0.53199
ENSG00000089057	SLC23A2	4.77401	0.191828	0.266687	0.719344	-0.046098	0.737406	0.944454	0.237926	0.174334	0.703326
ENSG00000089060	SLC8B1	5.0619	0.0472662	0.893696	0.976685	-0.186205	0.516496	0.878151	0.233471	0.493769	0.881598
ENSG00000089063	TMEM230	4.65488	0.710443	0.0728814	0.493893	0.332415	0.278529	0.764147	0.378029	0.306486	0.792126
ENSG00000089091	DZANK1	0.261219	-0.129514	0.856064	0.966896	0.348023	0.588544	0.900742	-0.477537	0.5468	0.901711
ENSG00000089094	KDM2B	4.58597	-0.809731	0.0349609	0.3974	0.343317	0.23565	0.736989	-1.15305	0.00340905	0.376239
ENSG00000089101	CFAP61	-3.26422	-2.90777	0.0269192	0.366091	-0.127859	0.891878	0.980454	-2.77991	0.0243938	0.49638
ENSG00000089123	TASP1	2.37617	-0.526259	0.240715	0.698645	0.398726	0.268771	0.756657	-0.924985	0.0400387	0.53183
ENSG00000089127	OAS1	5.44826	0.664942	0.257694	0.712226	-0.063746	0.889952	0.980454	0.728688	0.199328	0.721766
ENSG00000089154	GCN1	5.84098	-0.598447	0.0309703	0.382871	0.25726	0.225431	0.731842	-0.855707	0.00257312	0.350549
ENSG00000089157	RPLP0	8.19811	-0.275041	0.500777	0.850524	0.474041	0.160312	0.675982	-0.749082	0.0692139	0.569265
ENSG00000089159	PXN	7.64868	0.0291351	0.94146	0.984883	-0.359878	0.257032	0.748882	0.389013	0.317789	0.798687
ENSG00000089163	SIRT4	-1.78083	-2.44002	0.0544785	0.454708	-0.139591	0.891169	0.980454	-2.30043	0.0712415	0.572083
ENSG00000089169	RPH3A	1.17018	2.80328	0.0127931	0.297426	-0.346364	0.687409	0.930523	3.14965	0.00548299	0.400923
ENSG00000089177	KIF16B	2.73669	0.148137	0.753408	0.936333	-0.25299	0.52257	0.87969	0.401126	0.392357	0.838638
ENSG00000089195	TRMT6	2.64636	0.540692	0.295364	0.742743	0.0882244	0.821663	0.964982	0.452468	0.346838	0.816636
ENSG00000089220	PEBP1	4.29266	-0.684478	0.116961	0.572288	-0.218929	0.521255	0.879283	-0.465548	0.256972	0.761379
ENSG00000089234	BRAP	4.58042	0.707784	0.162383	0.630811	0.869878	0.0447102	0.528451	-0.162094	0.730815	0.951942
ENSG00000089248	ERP29	5.83169	0.0464006	0.887655	0.974867	0.248383	0.35435	0.806971	-0.201983	0.524382	0.893505
ENSG00000089250	NOS1	-3.33968	-0.518855	0.585641	0.883453	-1.68851	0.0389393	0.516424	1.16965	0.22447	0.741205
ENSG00000089280	FUS	6.49937	-0.409162	0.0357714	0.401295	-0.239638	0.129881	0.64367	-0.169524	0.372543	0.83034
ENSG00000089289	IGBP1	4.0929	0.201259	0.6153	0.896035	0.759616	0.0329487	0.508004	-0.558357	0.185226	0.711512
ENSG00000089327	FXYD5	6.18063	0.422503	0.318269	0.758107	0.480275	0.155893	0.672614	-0.0577715	0.887843	0.980808
ENSG00000089335	ZNF302	3.17849	-0.526428	0.253992	0.708525	0.0858754	0.824616	0.965151	-0.612303	0.19096	0.71699
ENSG00000089351	GRAMD1A	5.85431	0.739648	0.152288	0.617515	-0.411813	0.29655	0.774886	1.15146	0.0240674	0.496074
ENSG00000089356	FXYD3	-3.42379	0.145637	0.875391	0.972986	-0.769271	0.357351	0.808689	0.914908	0.372871	0.830414
ENSG00000089472	HEPH	-1.03811	-0.254735	0.880281	0.974215	1.29716	0.350232	0.804438	-1.55189	0.346381	0.816249
ENSG00000089486	CDIP1	3.91927	-0.103364	0.791494	0.948364	0.591248	0.0737618	0.581254	-0.694612	0.0775111	0.587634
ENSG00000089505	CMTM1	3.22552	0.1953	0.717022	0.92689	-0.4067	0.348425	0.802828	0.602001	0.248975	0.758039
ENSG00000089558	KCNH4	-3.46091	0.285971	0.698696	0.920045	-1.81465	0.0104583	0.424234	2.10062	0.0136427	0.458114
ENSG00000089597	GANAB	6.17915	-0.00391973	0.987412	0.996821	0.101211	0.596466	0.902219	-0.105131	0.656762	0.936483
ENSG00000089639	GMIP	6.88536	0.0968962	0.802291	0.952094	-0.369058	0.222967	0.729569	0.465954	0.208755	0.727044
ENSG00000089682	RBM41	3.57087	0.449005	0.273711	0.725058	0.724086	0.0470117	0.532773	-0.275082	0.50116	0.884178
ENSG00000089685	BIRC5	1.87545	4.18655	0.000315525	0.140737	1.14298	0.133018	0.647587	3.04357	0.00259883	0.350549
ENSG00000089692	LAG3	1.1376	0.152448	0.902233	0.978977	0.646654	0.528325	0.881874	-0.494206	0.680924	0.942713
ENSG00000089693	MLF2	4.7845	0.591494	0.0888512	0.52645	0.0789044	0.76204	0.950185	0.512589	0.118282	0.644034
ENSG00000089723	OTUB2	-2.13917	-0.906098	0.525464	0.85992	0.479343	0.689283	0.931374	-1.38544	0.344228	0.815289
ENSG00000089737	DDX24	5.71828	-0.18497	0.627689	0.899416	0.376393	0.238595	0.738152	-0.561363	0.147335	0.678216
ENSG00000089775	ZBTB25	4.81097	-0.937153	0.0514036	0.44874	-0.204603	0.575001	0.895503	-0.73255	0.111474	0.635833
ENSG00000089818	NECAP1	4.55636	0.226749	0.286099	0.735345	0.118187	0.52774	0.881852	0.108562	0.633809	0.929519
ENSG00000089820	ARHGAP4	6.62992	0.511579	0.0182426	0.331051	0.191914	0.225798	0.731842	0.319665	0.136813	0.667926
ENSG00000089847	ANKRD24	-1.35522	-1.51879	0.0942872	0.53835	-1.46047	0.0779029	0.586946	-0.0583126	0.952261	0.992425
ENSG00000089876	DHX32	1.92562	-1.54407	0.171032	0.639784	0.778841	0.368457	0.814818	-2.32291	0.035373	0.522789
ENSG00000089902	RCOR1	5.86716	0.343771	0.385862	0.802152	-0.346662	0.27609	0.762578	0.690433	0.079006	0.589376
ENSG00000089916	GPATCH2L	6.15159	-0.285195	0.0891202	0.527116	-0.14103	0.284596	0.766169	-0.144165	0.357386	0.82269
ENSG00000090006	LTBP4	2.53746	-1.77255	0.117789	0.573923	-0.698071	0.4267	0.84127	-1.07447	0.305733	0.791643
ENSG00000090013	BLVRB	6.64171	1.37319	0.285866	0.735345	2.23304	0.0434024	0.526492	-0.859848	0.48726	0.879168
ENSG00000090020	SLC9A1	4.60796	0.589689	0.185567	0.653508	-0.232679	0.489391	0.86791	0.822367	0.0576601	0.558757
ENSG00000090054	SPTLC1	4.68335	0.244861	0.209452	0.66977	0.104364	0.499194	0.871102	0.140497	0.478728	0.874902
ENSG00000090060	PAPOLA	7.18963	0.193845	0.418665	0.816533	0.212134	0.262442	0.75299	-0.0182894	0.934102	0.98839
ENSG00000090061	CCNK	4.69811	-0.140473	0.503103	0.851191	0.0267913	0.874496	0.978428	-0.167264	0.421215	0.851782
ENSG00000090097	PCBP4	1.81161	-0.46448	0.291341	0.74037	0.36667	0.308608	0.782288	-0.83115	0.0636606	0.565297
ENSG00000090104	RGS1	0.000662106	-1.48858	0.218201	0.677225	-0.409545	0.678641	0.927733	-1.07904	0.362078	0.825458
ENSG00000090238	YPEL3	7.81466	2.07914	0.00636515	0.259043	1.37279	0.018052	0.457547	0.706355	0.281508	0.776829
ENSG00000090263	MRPS33	2.49648	-0.165216	0.515979	0.855932	0.575183	0.0162755	0.447688	-0.740398	0.00985286	0.426146
ENSG00000090266	NDUFB2	3.8388	-0.236691	0.474057	0.840303	0.469238	0.0954282	0.606237	-0.705929	0.0465778	0.538331
ENSG00000090273	NUDC	4.40213	0.0561118	0.873923	0.972567	0.402643	0.167315	0.6809	-0.346532	0.309345	0.794909
ENSG00000090316	MAEA	5.26801	0.377853	0.173227	0.641423	0.139644	0.523578	0.880013	0.238209	0.36387	0.826042
ENSG00000090339	ICAM1	5.15689	-0.172153	0.744686	0.933617	-0.985505	0.0312746	0.50336	0.813351	0.120847	0.645852
ENSG00000090372	STRN4	5.49904	0.833214	0.0304355	0.381682	0.307258	0.294687	0.774009	0.525956	0.144646	0.676288
ENSG00000090376	IRAK3	6.77663	1.32054	0.0576493	0.462443	-0.896293	0.0998064	0.609519	2.21683	0.00230331	0.349658
ENSG00000090382	LYZ	10.7388	0.366736	0.616724	0.896213	-0.022748	0.968594	0.994868	0.389483	0.58838	0.917395
ENSG00000090402	SI	-3.72402	0.29603	0.698378	0.920045	-0.123149	0.842467	0.970935	0.419179	0.580298	0.915327
ENSG00000090432	MUL1	3.26569	-0.149715	0.582587	0.881945	0.410229	0.0878407	0.598872	-0.559944	0.0540511	0.553757
ENSG00000090447	TFAP4	2.43016	-0.440621	0.308733	0.751104	0.316592	0.396311	0.827006	-0.757214	0.0926601	0.60726
ENSG00000090470	PDCD7	2.86934	-0.397147	0.387138	0.802523	0.0988035	0.805008	0.960344	-0.49595	0.297619	0.78718
ENSG00000090487	SPG21	5.26746	0.343269	0.329531	0.765104	-0.0930089	0.734659	0.94378	0.436278	0.201525	0.723171
ENSG00000090520	DNAJB11	3.99982	0.314396	0.501537	0.850916	0.269192	0.486117	0.8659	0.0452042	0.92116	0.98625
ENSG00000090530	P3H2	-1.88587	-1.91943	0.169524	0.637031	0.369416	0.740008	0.945381	-2.28885	0.104144	0.625577
ENSG00000090539	CHRD	-3.79885	0.0274114	0.976589	0.993907	-0.487299	0.521352	0.879283	0.514711	0.577668	0.914882
ENSG00000090554	FLT3LG	4.63483	-0.526032	0.458849	0.835154	-0.0573388	0.918582	0.986347	-0.468693	0.489035	0.880029
ENSG00000090565	RAB11FIP3	3.24542	-0.0527904	0.88499	0.974867	0.709073	0.0329715	0.508004	-0.761863	0.0517849	0.546799
ENSG00000090581	GNPTG	3.83671	0.203531	0.521443	0.858235	0.614609	0.026897	0.487688	-0.411078	0.197114	0.720006
ENSG00000090612	ZNF268	3.49605	-1.19871	0.0211153	0.342981	-0.304348	0.354201	0.806971	-0.894364	0.0431716	0.532436
ENSG00000090615	GOLGA3	6.33188	0.267769	0.476228	0.840303	0.670864	0.0391753	0.516424	-0.403095	0.274135	0.770733
ENSG00000090621	PABPC4	5.00355	-0.399573	0.262427	0.716053	0.297003	0.30028	0.777617	-0.696576	0.0500164	0.543818
ENSG00000090659	CD209	-1.69724	-1.41887	0.179508	0.648128	-0.973507	0.306512	0.78079	-0.445361	0.697613	0.946689
ENSG00000090661	CERS4	3.0366	-0.0493928	0.897911	0.977999	0.0201553	0.951264	0.992612	-0.0695481	0.860078	0.976363
ENSG00000090674	MCOLN1	4.1232	1.81882	0.00700004	0.266408	1.42435	0.0114837	0.431561	0.394476	0.524516	0.893505
ENSG00000090686	USP48	5.70094	0.14892	0.577317	0.881363	0.107914	0.612244	0.906219	0.041006	0.871909	0.97825
ENSG00000090776	EFNB1	1.9384	0.00382975	0.992798	0.998484	0.610053	0.102234	0.614225	-0.606223	0.170522	0.699566
ENSG00000090857	PDPR	5.00918	-0.0493367	0.872644	0.972196	0.53957	0.0389712	0.516424	-0.588907	0.0550908	0.553757
ENSG00000090861	AARS1	4.73032	0.266527	0.584789	0.882969	0.709919	0.0843361	0.597349	-0.443392	0.347315	0.817069
ENSG00000090863	GLG1	7.16561	-0.100309	0.689004	0.917821	-0.104023	0.607872	0.904893	0.00371401	0.987612	0.998477
ENSG00000090889	KIF4A	1.94783	2.44883	0.00113485	0.179123	1.54551	0.00698397	0.417106	0.90332	0.145379	0.676817
ENSG00000090905	TNRC6A	5.51784	0.52331	0.17469	0.642699	0.452609	0.139984	0.657274	0.0707011	0.842846	0.973592
ENSG00000090924	PLEKHG2	3.72451	0.67082	0.110622	0.563955	0.348735	0.283997	0.766086	0.322085	0.404109	0.84559
ENSG00000090971	NAT14	-0.13342	0.392239	0.635079	0.901619	0.209545	0.765466	0.951452	0.182693	0.829472	0.972056
ENSG00000090975	PITPNM2	4.19195	0.434225	0.425148	0.819645	0.261458	0.552312	0.890109	0.172768	0.75008	0.956465
ENSG00000090989	EXOC1	4.57296	0.0242915	0.914775	0.981399	-0.281151	0.167538	0.6809	0.305443	0.218397	0.735748
ENSG00000091009	RBM27	5.44167	-0.367207	0.0836966	0.516567	0.10583	0.527406	0.881826	-0.473036	0.0277222	0.505746
ENSG00000091039	OSBPL8	7.51253	-0.443408	0.281459	0.731597	-0.524778	0.119407	0.630571	0.0813706	0.833318	0.972343
ENSG00000091073	DTX2	3.72297	0.159556	0.683014	0.916512	0.141608	0.664842	0.924778	0.0179473	0.962891	0.993998
ENSG00000091106	NLRC4	4.65473	1.29503	0.10692	0.557525	-0.693791	0.249007	0.744518	1.98882	0.0123612	0.453702
ENSG00000091127	PUS7	2.36084	0.274814	0.608203	0.893158	0.961964	0.0444175	0.527756	-0.687149	0.203877	0.724043
ENSG00000091128	LAMB4	-3.41685	-0.485886	0.661351	0.912027	-1.37779	0.128441	0.642097	0.891903	0.405385	0.846595
ENSG00000091129	NRCAM	-0.210901	-3.65986	0.0325267	0.390847	-1.2306	0.33429	0.797305	-2.42927	0.126371	0.654033
ENSG00000091136	LAMB1	-3.12544	-0.10247	0.923986	0.983333	-1.10688	0.212252	0.720193	1.00441	0.357902	0.82305
ENSG00000091137	SLC26A4	-2.73726	-1.08185	0.237515	0.695618	-1.12055	0.172087	0.683558	0.0386972	0.968951	0.995052
ENSG00000091138	SLC26A3	-3.84793	-0.023723	0.974091	0.993424	-0.324215	0.595298	0.90212	0.300492	0.682679	0.94313
ENSG00000091140	DLD	4.5513	0.069175	0.802952	0.952112	-0.284176	0.226715	0.732724	0.353351	0.213649	0.732085
ENSG00000091157	WDR7	5.08877	0.0557708	0.750741	0.935317	0.374526	0.0241434	0.475731	-0.318756	0.1074	0.630524
ENSG00000091164	TXNL1	4.55773	0.808949	0.028866	0.37406	0.418086	0.145279	0.662443	0.390863	0.261708	0.765658
ENSG00000091181	IL5RA	2.42971	-3.55201	0.00375454	0.226383	-2.91486	0.00244714	0.391694	-0.637142	0.524458	0.893505
ENSG00000091262	ABCC6	0.885652	-0.166234	0.874113	0.972632	-0.272925	0.761988	0.950174	0.106691	0.920871	0.986183
ENSG00000091317	CMTM6	7.17328	-0.115729	0.809742	0.953793	-0.382056	0.318828	0.788903	0.266327	0.559029	0.907326
ENSG00000091409	ITGA6	5.25756	-0.946752	0.138367	0.600712	-0.446454	0.373187	0.816932	-0.500299	0.405661	0.846705
ENSG00000091428	RAPGEF4	-2.75921	-1.22556	0.398502	0.807557	-0.00289026	0.997944	0.999513	-1.22267	0.385149	0.835157
ENSG00000091436	MAP3K20	4.43726	1.24137	0.0759444	0.499293	0.285376	0.604009	0.90425	0.955991	0.155751	0.687696
ENSG00000091483	FH	2.25697	0.607795	0.461277	0.835626	-0.549388	0.427817	0.841562	1.15718	0.166616	0.697619
ENSG00000091490	SEL1L3	4.97773	0.281851	0.593115	0.886274	-0.20954	0.616234	0.90793	0.491391	0.32943	0.806304
ENSG00000091513	TF	-2.11598	-0.711494	0.527597	0.8605	-0.941397	0.34383	0.801629	0.229903	0.846501	0.974353
ENSG00000091527	CDV3	6.87359	0.525961	0.08384	0.516567	0.197776	0.390771	0.823944	0.328185	0.237207	0.750973
ENSG00000091536	MYO15A	-1.75265	-1.55473	0.136602	0.598441	-0.0441393	0.962054	0.993827	-1.51059	0.186957	0.712588
ENSG00000091542	ALKBH5	5.68726	0.612233	0.0892272	0.527116	0.667366	0.0248448	0.479237	-0.0551323	0.863913	0.976846
ENSG00000091592	NLRP1	7.3471	0.0407173	0.897534	0.977999	0.642737	0.0224827	0.475731	-0.60202	0.065316	0.565297
ENSG00000091622	PITPNM3	-0.728732	-0.598439	0.482841	0.843648	0.0410773	0.954254	0.993083	-0.639517	0.457853	0.866478
ENSG00000091640	SPAG7	4.00422	0.280576	0.358796	0.785216	0.54859	0.0420145	0.52464	-0.268014	0.384328	0.834919
ENSG00000091651	ORC6	0.22644	0.660671	0.510923	0.85444	-0.23927	0.784296	0.954661	0.899941	0.396545	0.84202
ENSG00000091656	ZFHX4	-3.48488	0.0502255	0.959646	0.988948	-0.318535	0.685063	0.929781	0.36876	0.69547	0.946511
ENSG00000091732	ZC3HC1	2.32398	-0.71957	0.0840881	0.516567	-0.260561	0.426896	0.841287	-0.459009	0.259267	0.762628
ENSG00000091831	ESR1	0.310578	-0.177088	0.888956	0.97552	-0.0117112	0.990986	0.998147	-0.165377	0.894005	0.98164
ENSG00000091844	RGS17	-2.67879	-3.01713	0.0203417	0.339035	-0.505024	0.598271	0.902478	-2.5121	0.0391434	0.530517
ENSG00000091879	ANGPT2	-3.21917	-0.292316	0.784677	0.945463	-0.69597	0.460338	0.857755	0.403654	0.723857	0.950794
ENSG00000091947	TMEM101	3.51442	-0.0810124	0.79337	0.949376	0.417544	0.119515	0.630571	-0.498557	0.119687	0.644592
ENSG00000091972	CD200	0.174934	-1.56248	0.106281	0.556628	-0.804974	0.302489	0.77873	-0.757504	0.409155	0.848333
ENSG00000091986	CCDC80	-2.98706	-0.0719637	0.949022	0.986943	-0.0354644	0.968518	0.994836	-0.0364993	0.973299	0.996152
ENSG00000092010	PSME1	6.40344	0.218558	0.395639	0.806762	0.276335	0.216061	0.723825	-0.057777	0.829999	0.972058
ENSG00000092020	PPP2R3C	4.11005	0.0734403	0.839397	0.963436	-0.27013	0.418012	0.836345	0.34357	0.394863	0.839931
ENSG00000092036	HAUS4	4.90534	0.0635758	0.898483	0.978082	-0.290514	0.456831	0.855925	0.35409	0.460014	0.867241
ENSG00000092051	JPH4	-1.59547	-0.0929215	0.943785	0.985687	0.196833	0.858647	0.975409	-0.289754	0.826717	0.971801
ENSG00000092067	CEBPE	1.25454	-0.33104	0.721892	0.928092	-2.22212	0.00871636	0.417106	1.89108	0.051384	0.546799
ENSG00000092068	SLC7A8	-0.112419	-2.43726	0.0815702	0.511219	-1.70774	0.135962	0.652425	-0.72952	0.591927	0.918357
ENSG00000092094	OSGEP	4.1307	-0.472813	0.0859281	0.521611	-0.236833	0.290997	0.770854	-0.235979	0.373706	0.830478
ENSG00000092096	SLC22A17	-0.83663	0.22144	0.846995	0.965433	1.75929	0.0746158	0.581932	-1.53785	0.180496	0.708652
ENSG00000092098	RNF31	5.56893	-0.135345	0.529041	0.861259	-0.261191	0.138809	0.654827	0.125847	0.542271	0.900316
ENSG00000092108	SCFD1	4.79204	0.817511	0.113971	0.568931	0.59824	0.144746	0.661772	0.219271	0.642522	0.932997
ENSG00000092140	G2E3	4.15784	-0.248896	0.336611	0.770908	-0.0449458	0.835095	0.968603	-0.20395	0.440899	0.860511
ENSG00000092148	HECTD1	6.67794	0.219189	0.306763	0.749696	0.154392	0.369511	0.814818	0.0647975	0.748892	0.956164
ENSG00000092199	HNRNPC	7.92322	-0.0149661	0.945366	0.986291	0.255738	0.150077	0.668227	-0.270704	0.198193	0.720827
ENSG00000092200	RPGRIP1	0.981733	-1.06235	0.371377	0.791745	0.691674	0.494278	0.869024	-1.75402	0.152616	0.684013
ENSG00000092201	SUPT16H	5.63919	-0.118176	0.732661	0.930314	0.196201	0.484339	0.865686	-0.314378	0.349498	0.817805
ENSG00000092203	TOX4	6.00408	0.333719	0.0664039	0.483862	0.265428	0.0784723	0.586946	0.0682913	0.723683	0.950794
ENSG00000092208	GEMIN2	1.36508	-1.27869	0.0412027	0.421829	-0.506931	0.324131	0.792512	-0.771758	0.225419	0.741928
ENSG00000092295	TGM1	0.460794	-0.497545	0.541222	0.86573	0.108225	0.876915	0.979292	-0.60577	0.488018	0.879767
ENSG00000092330	TINF2	5.37109	0.078169	0.779302	0.943613	-0.166119	0.443462	0.848772	0.244288	0.376071	0.831382
ENSG00000092345	DAZL	-3.21634	-0.307307	0.727141	0.928752	-0.116788	0.882136	0.98023	-0.190519	0.843718	0.973673
ENSG00000092421	SEMA6A	-1.57593	1.35204	0.28102	0.731392	-0.958052	0.357977	0.809122	2.31009	0.0742564	0.579301
ENSG00000092439	TRPM7	6.03662	-0.128931	0.624006	0.898646	0.133367	0.521316	0.879283	-0.262298	0.30234	0.7899
ENSG00000092445	TYRO3	-2.68498	-0.267861	0.855034	0.966517	1.2416	0.310684	0.784348	-1.50946	0.302427	0.7899
ENSG00000092470	WDR76	3.26382	0.836744	0.150801	0.616076	0.500728	0.297484	0.775619	0.336017	0.549176	0.903214
ENSG00000092529	CAPN3	3.52033	0.138038	0.776044	0.942652	-0.500637	0.223832	0.729625	0.638674	0.195823	0.719329
ENSG00000092531	SNAP23	6.75872	0.173473	0.608254	0.893158	-0.418876	0.137638	0.653378	0.592349	0.0825001	0.591586
ENSG00000092621	PHGDH	1.40664	-0.462872	0.647419	0.907241	-0.0911993	0.913827	0.985664	-0.371673	0.721213	0.950794
ENSG00000092758	COL9A3	1.30741	0.311776	0.718483	0.927023	-0.34472	0.624482	0.910851	0.656496	0.436393	0.859112
ENSG00000092820	EZR	6.39904	-0.221692	0.500089	0.850205	-0.105955	0.684345	0.929732	-0.115737	0.709381	0.948521
ENSG00000092841	MYL6	9.06821	0.96694	0.0137119	0.301525	0.509952	0.0958707	0.606981	0.456988	0.261202	0.765005
ENSG00000092847	AGO1	6.17478	-0.0783801	0.782546	0.944662	-0.154051	0.496043	0.869741	0.0756708	0.777925	0.961874
ENSG00000092853	CLSPN	3.02751	0.716134	0.395189	0.806474	0.572652	0.389783	0.82355	0.143482	0.857383	0.976177
ENSG00000092871	RFFL	6.27689	0.266959	0.320563	0.760391	0.218963	0.299566	0.777247	0.0479958	0.850384	0.975212
ENSG00000092929	UNC13D	6.93041	0.506936	0.116395	0.571057	0.0953974	0.689466	0.931374	0.411538	0.175479	0.705034
ENSG00000092931	MFSD11	3.97951	0.24494	0.207461	0.669308	-0.0934697	0.571598	0.893954	0.33841	0.0958516	0.609721
ENSG00000092964	DPYSL2	6.17884	0.273668	0.596262	0.88818	0.840365	0.0586407	0.55192	-0.566697	0.268105	0.769257
ENSG00000092969	TGFB2	-0.81863	-0.0554983	0.95676	0.988102	0.0346139	0.967538	0.994836	-0.0901122	0.933507	0.988286
ENSG00000092978	GPATCH2	3.32619	-0.0980181	0.892699	0.976483	0.886737	0.151658	0.669493	-0.984755	0.176546	0.705034
ENSG00000093000	NUP50	7.14271	-0.0132596	0.952756	0.987233	-0.0709463	0.69477	0.932127	0.0576867	0.788249	0.964376
ENSG00000093009	CDC45	-0.0754595	1.38758	0.298729	0.744385	0.0232393	0.982681	0.997068	1.36435	0.312805	0.797516
ENSG00000093010	COMT	4.438	1.13979	0.00216514	0.205389	1.15351	0.000515988	0.359611	-0.0137164	0.969319	0.995274
ENSG00000093072	ADA2	6.83567	0.0534852	0.880131	0.974213	0.664804	0.0521569	0.544049	-0.611319	0.112556	0.637496
ENSG00000093100	#N/A	2.28227	-0.150164	0.697955	0.920045	-0.398393	0.252235	0.746032	0.248228	0.551543	0.904462
ENSG00000093134	VNN3	4.37599	-0.56073	0.507442	0.853532	0.309234	0.645838	0.918892	-0.869964	0.284859	0.778545
ENSG00000093144	ECHDC1	4.24754	-0.0125658	0.970765	0.991524	0.595453	0.0615349	0.561641	-0.608018	0.102708	0.622927
ENSG00000093167	LRRFIP2	5.49434	0.824822	0.0127789	0.297426	0.0333059	0.888564	0.980454	0.791516	0.0121716	0.453702
ENSG00000093183	SEC22C	4.1675	-0.0852977	0.742443	0.933479	-0.0322314	0.881504	0.979896	-0.0530663	0.836384	0.972394
ENSG00000093217	XYLB	0.402116	0.545379	0.58182	0.881806	1.53135	0.0883226	0.59951	-0.985973	0.335759	0.809348
ENSG00000094631	HDAC6	4.94522	0.889038	0.00334418	0.226383	0.570176	0.0164395	0.447688	0.318862	0.240614	0.752988
ENSG00000094661	OR1I1	-3.88776	0.0430731	0.95198	0.987233	-0.352048	0.55082	0.889925	0.395121	0.580222	0.915327
ENSG00000094804	CDC6	1.23766	1.24289	0.175078	0.643366	0.0873133	0.913472	0.985664	1.15558	0.2274	0.742632
ENSG00000094841	UPRT	2.5639	0.0832687	0.87752	0.973685	0.379388	0.463261	0.858673	-0.296119	0.620221	0.926609
ENSG00000094880	CDC23	3.3628	-0.590624	0.126143	0.58618	-0.00143036	0.996284	0.999018	-0.589194	0.123078	0.648025
ENSG00000094914	AAAS	3.68089	0.493194	0.172018	0.640734	0.411221	0.1653	0.680376	0.0819729	0.81183	0.969569
ENSG00000094916	CBX5	6.29461	-0.394412	0.427347	0.820776	-0.0677422	0.864266	0.97719	-0.32667	0.492137	0.880874
ENSG00000094963	FMO2	-3.54019	0.0715829	0.932204	0.983777	0.319772	0.661056	0.922964	-0.248189	0.78446	0.963799
ENSG00000094975	SUCO	5.693	0.194566	0.717385	0.926972	0.655526	0.143647	0.661178	-0.46096	0.379015	0.832689
ENSG00000095002	MSH2	3.47356	-0.374	0.472634	0.840303	0.0432309	0.919509	0.986347	-0.41723	0.421573	0.851782
ENSG00000095015	MAP3K1	7.41766	0.0680296	0.843052	0.964564	-0.378681	0.169509	0.680947	0.446711	0.179251	0.70796
ENSG00000095059	DHPS	4.0242	0.174908	0.541285	0.86573	0.395445	0.113158	0.622933	-0.220537	0.443995	0.861303
ENSG00000095066	HOOK2	2.12526	0.180615	0.66587	0.912438	0.125813	0.734234	0.943751	0.0548019	0.899519	0.983096
ENSG00000095110	NXPE1	-3.82041	-0.597111	0.386308	0.802257	-0.485208	0.400692	0.829419	-0.111903	0.871559	0.97825
ENSG00000095139	ARCN1	6.01232	-0.0313554	0.885914	0.974867	-0.0605427	0.719843	0.938739	0.0291873	0.885954	0.980776
ENSG00000095203	EPB41L4B	-2.49433	-0.342971	0.822658	0.958414	-1.26418	0.334635	0.797305	0.921207	0.556264	0.905713
ENSG00000095209	TMEM38B	1.55858	-0.353527	0.190946	0.657781	0.359734	0.163021	0.678427	-0.713261	0.0207141	0.488734
ENSG00000095261	PSMD5	3.89464	0.00169925	0.995801	0.999188	-0.00179799	0.994497	0.99851	0.00349724	0.991092	0.998608
ENSG00000095303	PTGS1	6.49541	1.05097	0.012789	0.297426	-0.0952491	0.779238	0.954165	1.14622	0.0144702	0.462342
ENSG00000095319	NUP188	4.75359	-0.479369	0.203911	0.666807	0.18798	0.521369	0.879283	-0.667348	0.0704306	0.571121
ENSG00000095321	CRAT	4.15319	1.46026	0.0970645	0.544726	1.70777	0.0238126	0.475731	-0.247506	0.7576	0.957497
ENSG00000095370	SH2D3C	6.13741	0.453094	0.201647	0.666136	-0.00809422	0.975551	0.996232	0.461188	0.16851	0.698312
ENSG00000095380	NANS	3.72552	0.477992	0.195202	0.662034	0.431926	0.160639	0.675982	0.0460667	0.897833	0.982672
ENSG00000095383	TBC1D2	3.84555	1.23726	0.0267076	0.365194	0.24159	0.546836	0.889472	0.995666	0.0563892	0.553757
ENSG00000095397	WHRN	0.183482	-1.56171	0.185967	0.653508	0.529114	0.558028	0.891554	-2.09082	0.0656	0.565297
ENSG00000095464	PDE6C	-3.84263	0.452635	0.533559	0.862718	-0.0565634	0.922153	0.986347	0.509199	0.474776	0.873095
ENSG00000095485	CWF19L1	4.45888	-0.508005	0.152129	0.617136	-0.340255	0.232822	0.735971	-0.16775	0.622173	0.927102
ENSG00000095564	BTAF1	5.43718	-0.021282	0.882671	0.974763	0.18272	0.132811	0.647587	-0.204002	0.169337	0.698455
ENSG00000095574	IKZF5	3.82323	-0.162541	0.657423	0.911107	0.381972	0.229527	0.735776	-0.544514	0.15789	0.689687
ENSG00000095585	BLNK	1.18639	-2.94041	0.0374356	0.409024	-2.56153	0.0274778	0.490873	-0.378872	0.763962	0.95934
ENSG00000095587	TLL2	-3.15106	0.388956	0.666967	0.912498	-0.460719	0.556742	0.891333	0.849674	0.39954	0.843842
ENSG00000095627	TDRD1	-3.00376	-1.25479	0.258004	0.712571	-1.57509	0.0971613	0.608119	0.320306	0.779364	0.962584
ENSG00000095637	SORBS1	1.48397	1.13355	0.202304	0.666136	1.35526	0.0742085	0.581434	-0.221707	0.795322	0.965483
ENSG00000095739	BAMBI	-0.0283117	2.66614	0.0438613	0.428094	-0.0779953	0.93877	0.990319	2.74414	0.0328401	0.517958
ENSG00000095777	MYO3A	-3.28072	-2.0953	0.0118171	0.292827	-1.62679	0.0235038	0.475731	-0.468509	0.579885	0.915327
ENSG00000095787	WAC	7.50061	0.662954	0.0400152	0.418506	-0.0277969	0.90696	0.98339	0.690751	0.0250491	0.496849
ENSG00000095794	CREM	2.88589	0.00299914	0.991649	0.998083	-0.0233765	0.930191	0.98877	0.0263757	0.932386	0.988286
ENSG00000095906	NUBP2	2.90598	-0.092168	0.793857	0.949415	0.181511	0.536255	0.885839	-0.273679	0.439201	0.860485
ENSG00000095932	SMIM24	2.48005	0.654894	0.676849	0.914926	0.465909	0.719629	0.938739	0.188985	0.901563	0.983411
ENSG00000095951	HIVEP1	5.50019	-0.0924155	0.773298	0.942028	-0.393413	0.13609	0.652425	0.300997	0.329032	0.805958
ENSG00000096006	CRISP3	1.60938	2.63903	0.0331525	0.392914	-0.124524	0.902497	0.982746	2.76355	0.028852	0.505746
ENSG00000096060	FKBP5	6.56802	1.10188	0.0967544	0.544131	-0.0455912	0.930557	0.988911	1.14747	0.0845332	0.594136
ENSG00000096063	SRPK1	6.30388	0.500399	0.160226	0.628451	-0.612917	0.0426131	0.524833	1.11332	0.00406626	0.388825
ENSG00000096070	BRPF3	4.84548	0.492771	0.149399	0.61395	0.354203	0.195002	0.702244	0.138569	0.663381	0.938339
ENSG00000096080	MRPS18A	2.69477	0.355683	0.322975	0.761749	0.809408	0.0187343	0.459135	-0.453725	0.234819	0.74893
ENSG00000096092	TMEM14A	0.30739	-0.564499	0.526475	0.860198	-0.568614	0.460236	0.857755	0.00411499	0.996457	0.999408
ENSG00000096093	EFHC1	1.82736	-0.503295	0.379286	0.798539	-0.376738	0.419675	0.837735	-0.126557	0.817854	0.970769
ENSG00000096384	HSP90AB1	6.98606	0.0249242	0.962549	0.989845	0.798776	0.0771041	0.586333	-0.773852	0.146349	0.678137
ENSG00000096401	CDC5L	4.86169	0.0998058	0.717714	0.926972	-0.081762	0.713581	0.937383	0.181568	0.503559	0.884645
ENSG00000096433	ITPR3	4.79712	-0.613065	0.232988	0.690524	0.112009	0.777068	0.953998	-0.725074	0.140176	0.670931
ENSG00000096654	ZNF184	2.4576	-0.902276	0.00399773	0.230833	0.534278	0.0615097	0.561641	-1.43655	0.000101499	0.27198
ENSG00000096696	DSP	-0.799327	-1.11289	0.452068	0.832091	0.762616	0.521232	0.879283	-1.87551	0.2002	0.722235
ENSG00000096717	SIRT1	4.34228	-0.817724	0.00162711	0.197789	-0.67136	0.00124838	0.375361	-0.146364	0.48605	0.878505
ENSG00000096746	HNRNPH3	5.59828	-0.0802343	0.57751	0.881363	-0.0791562	0.533793	0.884644	-0.00107811	0.994458	0.999207
ENSG00000096872	IFT74	2.67537	0.711305	0.343003	0.773996	1.02153	0.103393	0.616345	-0.310221	0.663907	0.938339
ENSG00000096968	JAK2	6.48563	0.476789	0.245654	0.701511	-0.361697	0.263065	0.753689	0.838486	0.0392366	0.530517
ENSG00000096996	IL12RB1	4.51127	-0.191186	0.559805	0.873681	0.141074	0.603386	0.904101	-0.332259	0.310921	0.796355
ENSG00000097007	ABL1	3.82986	-0.475618	0.209081	0.669641	0.078178	0.791992	0.956926	-0.553796	0.130853	0.6598
ENSG00000097021	ACOT7	1.8678	1.25587	0.17865	0.647275	0.842108	0.271614	0.758995	0.413761	0.642026	0.932997
ENSG00000097033	SH3GLB1	6.46458	0.808796	0.0216292	0.34589	-0.099055	0.690435	0.931711	0.907851	0.00829076	0.40908
ENSG00000097046	CDC7	2.67222	0.845634	0.185855	0.653508	0.762865	0.148015	0.66503	0.082769	0.891662	0.98124
ENSG00000097096	SYDE2	-0.206128	-1.85621	0.0947277	0.539545	-0.471021	0.584779	0.898618	-1.38519	0.197341	0.720054
ENSG00000099139	PCSK5	2.94119	-0.60203	0.12626	0.586389	0.43004	0.163877	0.678847	-1.03207	0.0108772	0.440802
ENSG00000099194	SCD	2.59363	-0.702822	0.26945	0.721955	-0.566339	0.31485	0.787371	-0.136483	0.832976	0.972343
ENSG00000099203	TMED1	2.38606	0.6984	0.154757	0.620576	0.172971	0.668475	0.925869	0.525429	0.27676	0.77289
ENSG00000099204	ABLIM1	6.30586	-0.297566	0.600081	0.889715	0.133859	0.760186	0.949749	-0.431426	0.420359	0.851321
ENSG00000099219	ERMP1	3.91048	-0.55919	0.167553	0.634382	0.0215057	0.944313	0.991137	-0.580695	0.13728	0.668055
ENSG00000099246	RAB18	5.53484	0.140052	0.623731	0.898604	-0.51537	0.0339211	0.509706	0.655422	0.0245664	0.49638
ENSG00000099250	NRP1	0.107835	-2.84306	0.12227	0.578387	0.872019	0.540212	0.88652	-3.71508	0.0394056	0.530517
ENSG00000099251	HSD17B7P2	1.2605	0.479704	0.451087	0.83173	0.0815408	0.892144	0.980454	0.398163	0.569609	0.911107
ENSG00000099256	PRTFDC1	-0.685551	0.372079	0.749203	0.935071	-0.0327738	0.971775	0.99534	0.404853	0.716007	0.94996
ENSG00000099260	PALMD	-3.30831	-0.848241	0.356662	0.783174	-0.665383	0.373783	0.817028	-0.182858	0.843964	0.973673
ENSG00000099282	TSPAN15	-0.293055	-0.557759	0.672906	0.914294	1.21694	0.266178	0.754767	-1.7747	0.176243	0.705034
ENSG00000099284	MACROH2A2	-0.103916	-0.973064	0.245758	0.701511	0.737759	0.300517	0.777842	-1.71082	0.0535658	0.553757
ENSG00000099290	WASHC2A	5.01467	-0.0468496	0.844318	0.964894	0.13269	0.528284	0.881874	-0.17954	0.48116	0.875765
ENSG00000099308	MAST3	6.76038	0.116768	0.731038	0.929747	0.217505	0.416746	0.835931	-0.100737	0.754151	0.956924
ENSG00000099326	MZF1	3.62652	0.20651	0.49004	0.845512	0.28659	0.253237	0.746596	-0.0800803	0.786622	0.964296
ENSG00000099330	OCEL1	1.48561	-0.532995	0.342901	0.773996	0.0422597	0.927312	0.987518	-0.575255	0.300325	0.788747
ENSG00000099331	MYO9B	7.34626	-0.0239794	0.936357	0.98399	0.0158956	0.946511	0.991473	-0.0398751	0.888262	0.980937
ENSG00000099337	KCNK6	4.14234	-0.0603668	0.861916	0.96915	0.0958892	0.742377	0.94643	-0.156256	0.652479	0.935744
ENSG00000099338	CATSPERG	1.69001	-0.402441	0.506324	0.85262	-0.112152	0.823894	0.965151	-0.290289	0.625489	0.927261
ENSG00000099341	PSMD8	4.6475	0.805145	0.0606202	0.46917	0.84881	0.0151444	0.444611	-0.0436652	0.908427	0.984376
ENSG00000099364	FBXL19	3.50725	0.653588	0.0367013	0.406163	0.0107554	0.964867	0.994519	0.642833	0.0380779	0.528621
ENSG00000099365	STX1B	-0.540517	-0.242961	0.812116	0.954754	0.42714	0.608843	0.905488	-0.670101	0.501962	0.88423
ENSG00000099377	HSD3B7	1.18748	1.26013	0.141994	0.605324	-0.529303	0.441062	0.847387	1.78944	0.0391679	0.530517
ENSG00000099381	SETD1A	3.77609	-0.349711	0.241433	0.699216	0.205504	0.395448	0.826506	-0.555215	0.0679175	0.567993
ENSG00000099385	BCL7C	2.90685	-0.957091	0.00668964	0.262786	0.0735578	0.804767	0.960344	-1.03065	0.00785957	0.40908
ENSG00000099622	CIRBP	7.14831	-0.0469293	0.871821	0.972155	0.294736	0.222388	0.729366	-0.341665	0.237713	0.75155
ENSG00000099624	ATP5F1D	2.64495	0.135889	0.730259	0.929341	0.819335	0.018068	0.457547	-0.683446	0.0836645	0.594136
ENSG00000099725	PRKY	0.157439	1.33751	0.054808	0.455145	1.07199	0.0503607	0.540809	0.265524	0.677718	0.942395
ENSG00000099783	HNRNPM	6.61367	0.244288	0.435703	0.824713	0.521851	0.0497415	0.540102	-0.277563	0.357148	0.822459
ENSG00000099785	MARCHF2	6.33609	1.64887	0.0258455	0.361676	0.432598	0.417011	0.835931	1.21627	0.070155	0.570448
ENSG00000099795	NDUFB7	3.64018	0.677881	0.13144	0.592915	0.7149	0.0558526	0.550247	-0.0370197	0.93132	0.988286
ENSG00000099797	TECR	3.98711	0.308939	0.483924	0.843865	0.242238	0.490919	0.868048	0.0667002	0.873198	0.978683
ENSG00000099800	TIMM13	2.79701	0.572949	0.222458	0.681398	0.665212	0.0868232	0.597382	-0.0922627	0.835067	0.972343
ENSG00000099804	CDC34	6.53425	1.63899	0.142996	0.605463	1.7358	0.0599401	0.557225	-0.0968063	0.926005	0.987178
ENSG00000099810	MTAP	4.025	-0.676594	0.0792464	0.50786	0.137675	0.648137	0.919224	-0.814268	0.0394678	0.530517
ENSG00000099814	CEP170B	-1.02825	-0.564735	0.585493	0.88336	0.0394774	0.964416	0.994519	-0.604212	0.57005	0.911149
ENSG00000099817	POLR2E	4.87344	1.07594	0.0120908	0.295207	0.649948	0.0439883	0.527151	0.425992	0.259407	0.762628
ENSG00000099821	POLRMT	3.24735	-0.520432	0.251521	0.706384	0.149149	0.670108	0.926024	-0.669581	0.134057	0.664415
ENSG00000099822	HCN2	-1.35138	0.31418	0.732769	0.930314	-0.380538	0.649794	0.919392	0.694718	0.494178	0.881641
ENSG00000099834	CDHR5	-2.95707	0.899497	0.500623	0.850472	-0.503862	0.659772	0.922648	1.40336	0.316328	0.798415
ENSG00000099840	IZUMO4	-0.152383	0.454451	0.465625	0.837303	0.358648	0.524019	0.880352	0.095803	0.88551	0.980776
ENSG00000099849	RASSF7	2.33196	-0.474844	0.439996	0.826991	0.0174617	0.971274	0.995284	-0.492306	0.400984	0.844611
ENSG00000099860	GADD45B	4.76968	0.501334	0.23147	0.689451	0.0596539	0.853338	0.973832	0.44168	0.258684	0.762417
ENSG00000099866	MADCAM1	-1.78672	0.00015048	0.999846	0.99998	-0.393393	0.55212	0.890109	0.393543	0.626534	0.927261
ENSG00000099875	MKNK2	7.45337	0.79789	0.00116814	0.179123	0.526497	0.00910069	0.417106	0.271392	0.278316	0.774277
ENSG00000099889	ARVCF	0.39456	-0.3467	0.740649	0.933257	1.60533	0.0867463	0.597349	-1.95203	0.0795354	0.589452
ENSG00000099899	TRMT2A	3.49603	-0.0321659	0.91014	0.980757	0.415497	0.0967589	0.607693	-0.447663	0.131748	0.660501
ENSG00000099901	RANBP1	3.13496	-0.411656	0.423654	0.819305	0.124866	0.774469	0.953998	-0.536522	0.3052	0.791369
ENSG00000099904	ZDHHC8	2.779	0.284518	0.410076	0.812693	0.588923	0.0589894	0.552984	-0.304405	0.40366	0.845251
ENSG00000099910	KLHL22	4.08385	-0.392235	0.142575	0.605324	-0.252763	0.257655	0.748985	-0.139472	0.59373	0.918357
ENSG00000099917	MED15	5.74087	0.176031	0.269427	0.721955	0.299243	0.0263235	0.484379	-0.123212	0.442373	0.860511
ENSG00000099940	SNAP29	4.56843	0.367941	0.182223	0.651205	-0.0187725	0.931172	0.989025	0.386714	0.154578	0.687246
ENSG00000099942	CRKL	6.61607	0.414668	0.0579573	0.462633	0.428563	0.0223684	0.475104	-0.0138953	0.948241	0.991749
ENSG00000099949	LZTR1	4.26544	-0.075233	0.723207	0.928285	0.46778	0.0156018	0.446711	-0.543013	0.0215883	0.493566
ENSG00000099953	MMP11	-1.60948	-1.29289	0.219765	0.67851	-1.21463	0.193534	0.701343	-0.0782602	0.943579	0.990792
ENSG00000099954	CECR2	-1.24504	-0.279733	0.788259	0.946807	-0.0824438	0.930744	0.988987	-0.197289	0.863339	0.976846
ENSG00000099956	SMARCB1	3.95404	0.000201539	0.999429	0.999877	0.250356	0.293318	0.772779	-0.250155	0.377433	0.832378
ENSG00000099958	DERL3	1.43243	0.719777	0.228778	0.686534	-0.650967	0.222997	0.729569	1.37074	0.042511	0.532436
ENSG00000099960	SLC7A4	-3.53036	0.0312859	0.983675	0.995977	0.00330578	0.997875	0.999513	0.0279801	0.984935	0.997897
ENSG00000099968	BCL2L13	5.75339	0.821304	0.0619667	0.472149	0.789841	0.0308213	0.501439	0.0314628	0.938578	0.989653
ENSG00000099974	DDTL	-1.95579	0.887509	0.443612	0.828436	-1.59288	0.122069	0.634171	2.48039	0.0500906	0.543818
ENSG00000099977	DDT	2.03239	0.209814	0.692376	0.919315	0.480185	0.27992	0.764945	-0.270372	0.600513	0.920588
ENSG00000099985	OSM	1.98426	0.527617	0.375485	0.795161	0.0242161	0.960985	0.993648	0.503401	0.392079	0.838638
ENSG00000099991	CABIN1	5.79019	-0.29029	0.248941	0.704496	0.131714	0.506766	0.87406	-0.422004	0.0920113	0.607111
ENSG00000099992	TBC1D10A	3.83578	-0.247926	0.397849	0.807506	0.328853	0.19699	0.702563	-0.576779	0.0742134	0.579301
ENSG00000099994	SUSD2	-1.06302	0.561296	0.542691	0.866972	0.11678	0.889383	0.980454	0.444516	0.660969	0.937675
ENSG00000099995	SF3A1	6.38805	-0.149885	0.367448	0.789908	0.155647	0.286541	0.76808	-0.305531	0.0976903	0.613946
ENSG00000099998	GGT5	-0.296982	-0.887676	0.453565	0.832886	-3.92379	0.00112237	0.370388	3.03612	0.0228707	0.493566
ENSG00000099999	RNF215	1.34408	0.22154	0.631297	0.900549	-0.236415	0.555234	0.890959	0.457955	0.34383	0.815289
ENSG00000100003	SEC14L2	0.429891	0.388755	0.721773	0.928092	-0.600238	0.504675	0.873118	0.988993	0.361719	0.825275
ENSG00000100012	SEC14L3	-3.22724	-0.415807	0.763486	0.938738	-0.651109	0.557446	0.891554	0.235302	0.85998	0.976363
ENSG00000100014	SPECC1L	5.22704	0.236834	0.154104	0.620479	0.31169	0.0253038	0.482702	-0.074856	0.670751	0.940291
ENSG00000100023	PPIL2	5.10721	-0.148964	0.52693	0.860323	0.167965	0.381728	0.819926	-0.31693	0.180314	0.708612
ENSG00000100024	UPB1	0.86976	0.208344	0.887597	0.974867	-1.54907	0.208641	0.716413	1.75742	0.22697	0.742387
ENSG00000100027	YPEL1	2.52896	-2.0119	0.00167796	0.197789	-0.517264	0.231314	0.735971	-1.49464	0.00768858	0.40908
ENSG00000100028	SNRPD3	5.55988	-0.3593	0.181205	0.650498	0.368171	0.0934422	0.603545	-0.727471	0.00941811	0.419106
ENSG00000100029	PES1	4.1818	0.0538583	0.864008	0.969956	0.501636	0.0628638	0.564656	-0.447777	0.151699	0.683461
ENSG00000100030	MAPK1	7.61278	0.803165	0.0178122	0.328582	0.363162	0.0656222	0.568972	0.440003	0.0660307	0.565521
ENSG00000100031	GGT1	2.80033	1.52941	0.019389	0.335265	0.142373	0.777799	0.953998	1.38704	0.0286193	0.505746
ENSG00000100034	PPM1F	6.21666	-0.346687	0.534748	0.863251	-0.276583	0.536076	0.885839	-0.0701039	0.895505	0.981642
ENSG00000100036	SLC35E4	-0.223901	0.179578	0.806719	0.952882	0.795354	0.203594	0.710905	-0.615776	0.410381	0.848851
ENSG00000100038	TOP3B	3.62946	0.288369	0.219241	0.677968	-0.00999506	0.958941	0.993188	0.298364	0.230541	0.745015
ENSG00000100055	CYTH4	7.81029	-0.0317014	0.947588	0.986545	-0.430402	0.263571	0.7537	0.398701	0.394211	0.839676
ENSG00000100056	ESS2	3.43979	-0.275264	0.372486	0.792964	-0.0570251	0.814818	0.963145	-0.218239	0.45575	0.866289
ENSG00000100058	CRYBB2P1	3.11583	-0.0502645	0.887567	0.974867	0.412073	0.178119	0.686571	-0.462337	0.19921	0.721766
ENSG00000100060	MFNG	5.63199	-0.205681	0.443001	0.828426	0.37439	0.0941462	0.604215	-0.580071	0.0335988	0.520103
ENSG00000100065	CARD10	-3.29521	-0.790311	0.405469	0.811595	-1.10197	0.160439	0.675982	0.311658	0.741331	0.95446
ENSG00000100068	LRP5L	2.4018	-0.174303	0.644641	0.905549	0.020916	0.945455	0.991468	-0.195219	0.608618	0.9237
ENSG00000100075	SLC25A1	2.59304	0.379998	0.366895	0.789908	0.710025	0.0514297	0.543338	-0.330027	0.421288	0.851782
ENSG00000100077	GRK3	5.78516	-0.0809254	0.848092	0.965433	-0.443952	0.211277	0.719441	0.363027	0.387063	0.835663
ENSG00000100079	LGALS2	1.98041	-0.345047	0.824599	0.959422	1.55627	0.257349	0.748882	-1.90132	0.239343	0.752062
ENSG00000100083	GGA1	4.65079	0.0118971	0.936084	0.98399	0.031044	0.81774	0.964383	-0.0191469	0.906275	0.984176
ENSG00000100084	HIRA	5.03106	0.0752098	0.685342	0.917071	0.312454	0.0530355	0.544049	-0.237245	0.205348	0.724043
ENSG00000100092	SH3BP1	5.43002	0.0677583	0.784742	0.945463	0.306383	0.142684	0.660999	-0.238624	0.331187	0.806304
ENSG00000100095	SEZ6L	-1.12568	-2.01504	0.184049	0.652674	-1.05114	0.39262	0.825279	-0.963897	0.50882	0.886975
ENSG00000100097	LGALS1	5.23856	1.06705	0.0445765	0.431196	0.399741	0.330864	0.796002	0.667311	0.201597	0.723171
ENSG00000100099	HPS4	4.28031	-0.203518	0.301036	0.745529	0.278506	0.0891103	0.600264	-0.482024	0.0213371	0.493566
ENSG00000100100	PIK3IP1	5.51048	-0.867084	0.0824187	0.513151	-0.556622	0.159984	0.675879	-0.310462	0.499804	0.883655
ENSG00000100101	#N/A	3.34518	0.0273118	0.903161	0.979315	0.112331	0.542527	0.887967	-0.0850195	0.699958	0.946777
ENSG00000100104	SRRD	4.91007	0.549908	0.544263	0.86774	1.16327	0.12758	0.641697	-0.613364	0.487195	0.879168
ENSG00000100105	PATZ1	3.90885	-0.975349	0.0457907	0.434882	-0.108473	0.770695	0.952814	-0.866876	0.063084	0.565297
ENSG00000100106	TRIOBP	5.39349	0.323993	0.42117	0.818128	0.00631921	0.983925	0.997068	0.317673	0.40237	0.845017
ENSG00000100109	TFIP11	4.69355	0.0685305	0.768433	0.940077	0.567633	0.00824361	0.417106	-0.499103	0.0468259	0.539417
ENSG00000100116	GCAT	0.309855	1.01586	0.360842	0.785506	0.980028	0.294624	0.774009	0.0358285	0.974468	0.996217
ENSG00000100124	ANKRD54	2.37872	-0.075639	0.768069	0.939949	0.36412	0.100705	0.609875	-0.439759	0.100409	0.619122
ENSG00000100129	EIF3L	6.41014	-0.232159	0.623185	0.898589	0.0560945	0.883167	0.98024	-0.288254	0.530421	0.895696
ENSG00000100138	SNU13	4.5012	-0.323027	0.44582	0.829281	-0.10654	0.755639	0.948455	-0.216487	0.595668	0.918596
ENSG00000100139	MICALL1	3.44533	-0.444906	0.295265	0.742743	-0.180206	0.587391	0.900354	-0.2647	0.506704	0.885828
ENSG00000100142	POLR2F	3.47249	0.186247	0.513107	0.855319	0.0691163	0.766196	0.951538	0.11713	0.680899	0.942713
ENSG00000100147	CCDC134	1.87105	-0.000426592	0.999061	0.999877	-0.170538	0.591393	0.901571	0.170111	0.653933	0.936483
ENSG00000100150	DEPDC5	4.46892	-0.149479	0.523204	0.858768	-0.158722	0.420193	0.838057	0.0092436	0.968508	0.994872
ENSG00000100151	PICK1	2.31125	-0.0825175	0.857722	0.967621	0.468047	0.226715	0.732724	-0.550564	0.232559	0.745926
ENSG00000100154	TTC28	0.956339	-1.42199	0.272783	0.724667	-1.07632	0.305438	0.780202	-0.345665	0.78045	0.962899
[truncated: 20,304 more rows]
