# Supplementary material for: Downregulation of exhausted cytotoxic T cells in gene expression networks of multisystem inflammatory syndrome in children
Source: Nat Commun. 2021 Aug 11;12:4854. doi: 10.1038/s41467-021-24981-1 (PMC8357784; doi:10.1038/s41467-021-24981-1)
Supplement: Supplementary file 4 — Supplementary Data 1-21 [file 41467_2021_24981_MOESM4_ESM.zip › 280943_2_data_set_5621765_q33pms/DONE_SupplementaryDataFiles/DONE_SupplementaryData08_DESignatureGOEnrichment.xlsx]

## Sheet: DESignatureGOEnrichment
GO Term.	Fold enrichment of DEComparison genes in the GO Term.	P value of DEComparison genes in the GO Term.	FDR (BH) Adjusted P value of DEComparison genes in the GO Term.	Differential Expression Comparison.
Term	fold_enrichment	Pvalue	Adjusted.Pvalue	DEComparison
GO:0006357 regulation of transcription by RNA polym...	1.49963	4.2e-10	1.8212e-06	COVID19vsControlGODEDown
GO:2001141 regulation of RNA biosynthetic process	1.38244	4.4e-09	1.57187e-05	COVID19vsControlGODEDown
GO:0006366 transcription by RNA polymerase II	1.44583	5.7e-09	1.57187e-05	COVID19vsControlGODEDown
GO:1903506 regulation of nucleic acid-templated tra...	1.37984	5.8e-09	1.57187e-05	COVID19vsControlGODEDown
GO:0006355 regulation of transcription, DNA-templat...	1.38138	7.4e-09	1.78266e-05	COVID19vsControlGODEDown
GO:0097659 nucleic acid-templated transcription	1.35079	2.5e-08	4.9275e-05	COVID19vsControlGODEDown
GO:0032774 RNA biosynthetic process	1.34939	2.5e-08	4.9275e-05	COVID19vsControlGODEDown
GO:0006351 transcription, DNA-templated	1.35214	2.9e-08	5.23958e-05	COVID19vsControlGODEDown
GO:0051252 regulation of RNA metabolic process	1.34153	3.3e-08	5.50364e-05	COVID19vsControlGODEDown
GO:0016070 RNA metabolic process	1.26153	2.3e-07	0.000332442	COVID19vsControlGODEDown
GO:0010556 regulation of macromolecule biosynthetic...	1.29569	4.2e-07	0.000535648	COVID19vsControlGODEDown
GO:0031326 regulation of cellular biosynthetic proc...	1.28946	4.2e-07	0.000535648	COVID19vsControlGODEDown
GO:2000112 regulation of cellular macromolecule bio...	1.29908	5.5e-07	0.000627608	COVID19vsControlGODEDown
GO:0009889 regulation of biosynthetic process	1.27426	1.1e-06	0.00119246	COVID19vsControlGODEDown
GO:0010468 regulation of gene expression	1.25532	1.9e-06	0.00187245	COVID19vsControlGODEDown
GO:0019219 regulation of nucleobase-containing comp...	1.27541	2e-06	0.0018853	COVID19vsControlGODEDown
GO:1901362 organic cyclic compound biosynthetic pro...	1.24989	4.3e-06	0.00388451	COVID19vsControlGODEDown
GO:0034654 nucleobase-containing compound biosynthe...	1.25248	6.5e-06	0.00563706	COVID19vsControlGODEDown
GO:0019438 aromatic compound biosynthetic process	1.24612	8.6e-06	0.0070664	COVID19vsControlGODEDown
GO:0018130 heterocycle biosynthetic process	1.24573	8.8e-06	0.0070664	COVID19vsControlGODEDown
GO:0090304 nucleic acid metabolic process	1.19893	1.4e-05	0.0108405	COVID19vsControlGODEDown
GO:0042113 B cell activation	2.29249	2.3e-05	0.0171953	COVID19vsControlGODEDown
GO:0010467 gene expression	1.18304	3.2e-05	0.0231264	COVID19vsControlGODEDown
GO:0009059 macromolecule biosynthetic process	1.19226	7.1e-05	0.0496565	COVID19vsControlGODEDown
GO:0000981 DNA-binding transcription factor activit...	1.85138	5.5e-14	1.19246e-09	COVID19vsControlGODEDown
GO:0003700 DNA-binding transcription factor activit...	1.76443	9.7e-13	1.05153e-08	COVID19vsControlGODEDown
GO:0003677 DNA binding	1.55152	2e-11	1.4454e-07	COVID19vsControlGODEDown
GO:0140110 transcription regulator activity	1.60592	1.2e-10	6.5043e-07	COVID19vsControlGODEDown
GO:0046872 metal ion binding	1.29702	1.2e-07	0.000185837	COVID19vsControlGODEDown
GO:0043169 cation binding	1.27781	5.1e-07	0.000614295	COVID19vsControlGODEDown
GO:0003676 nucleic acid binding	1.26777	1.9e-06	0.00187245	COVID19vsControlGODEDown
GO:0016192 vesicle-mediated transport	1.61132	1.4e-12	2.1681e-09	COVID19vsControlGODEUp
GO:0044248 cellular catabolic process	1.53162	3e-11	3.82606e-08	COVID19vsControlGODEUp
GO:0009056 catabolic process	1.4901	4.8e-11	5.47731e-08	COVID19vsControlGODEUp
GO:0140014 mitotic nuclear division	2.68346	1.6e-10	1.65189e-07	COVID19vsControlGODEUp
GO:0030163 protein catabolic process	1.86423	1.8e-10	1.7739e-07	COVID19vsControlGODEUp
GO:0044257 cellular protein catabolic process	1.94724	2.6e-10	2.34878e-07	COVID19vsControlGODEUp
GO:0051234 establishment of localization	1.28446	1.2e-09	9.48544e-07	COVID19vsControlGODEUp
GO:0051603 proteolysis involved in cellular protein...	1.94482	1.4e-09	9.48544e-07	COVID19vsControlGODEUp
GO:0006914 autophagy	2.17535	1.4e-09	9.48544e-07	COVID19vsControlGODEUp
GO:0061919 process utilizing autophagic mechanism	2.17535	1.4e-09	9.48544e-07	COVID19vsControlGODEUp
GO:0006996 organelle organization	1.3321	1.9e-09	1.17697e-06	COVID19vsControlGODEUp
GO:0006511 ubiquitin-dependent protein catabolic pr...	2.02047	1.9e-09	1.17697e-06	COVID19vsControlGODEUp
GO:0019941 modification-dependent protein catabolic...	1.99844	3.1e-09	1.86698e-06	COVID19vsControlGODEUp
GO:1901565 organonitrogen compound catabolic proces...	1.65559	5.6e-09	3.11317e-06	COVID19vsControlGODEUp
GO:0043632 modification-dependent macromolecule cat...	1.95979	7.5e-09	4.06519e-06	COVID19vsControlGODEUp
GO:0006810 transport	1.26944	1.4e-08	6.7452e-06	COVID19vsControlGODEUp
GO:0016236 macroautophagy	2.41805	2.6e-08	1.22545e-05	COVID19vsControlGODEUp
GO:0006950 response to stress	1.32105	2.9e-08	1.33776e-05	COVID19vsControlGODEUp
GO:0009057 macromolecule catabolic process	1.5771	3.7e-08	1.67124e-05	COVID19vsControlGODEUp
GO:0000280 nuclear division	2.13985	4.6e-08	2.03536e-05	COVID19vsControlGODEUp
GO:0007088 regulation of mitotic nuclear division	2.84444	5.9e-08	2.55071e-05	COVID19vsControlGODEUp
GO:0051276 chromosome organization	1.60929	6e-08	2.55071e-05	COVID19vsControlGODEUp
GO:0007596 blood coagulation	2.34864	6.3e-08	2.62674e-05	COVID19vsControlGODEUp
GO:1903047 mitotic cell cycle process	1.74838	7.3e-08	2.9711e-05	COVID19vsControlGODEUp
GO:1901564 organonitrogen compound metabolic proces...	1.19804	7.4e-08	2.9711e-05	COVID19vsControlGODEUp
GO:0050817 coagulation	2.33161	7.9e-08	3.11418e-05	COVID19vsControlGODEUp
GO:0010564 regulation of cell cycle process	1.82899	8.2e-08	3.17472e-05	COVID19vsControlGODEUp
GO:0007599 hemostasis	2.31481	9.8e-08	3.60125e-05	COVID19vsControlGODEUp
GO:0045055 regulated exocytosis	1.75334	1.3e-07	4.47386e-05	COVID19vsControlGODEUp
GO:0051783 regulation of nuclear division	2.70049	1.3e-07	4.47386e-05	COVID19vsControlGODEUp
GO:0006508 proteolysis	1.4965	1.4e-07	4.74272e-05	COVID19vsControlGODEUp
GO:0044770 cell cycle phase transition	1.89963	2.4e-07	8.00529e-05	COVID19vsControlGODEUp
GO:1901575 organic substance catabolic process	1.42225	2.9e-07	9.5265e-05	COVID19vsControlGODEUp
GO:0006887 exocytosis	1.66258	4.7e-07	0.000149854	COVID19vsControlGODEUp
GO:0044265 cellular macromolecule catabolic process	1.57742	4.8e-07	0.000150824	COVID19vsControlGODEUp
GO:0090068 positive regulation of cell cycle proces...	2.34094	5.2e-07	0.000161059	COVID19vsControlGODEUp
GO:0051179 localization	1.19339	6e-07	0.00018322	COVID19vsControlGODEUp
GO:0033043 regulation of organelle organization	1.54879	6.1e-07	0.000183686	COVID19vsControlGODEUp
GO:0051130 positive regulation of cellular componen...	1.56982	6.2e-07	0.00018414	COVID19vsControlGODEUp
GO:0002576 platelet degranulation	3.06122	6.7e-07	0.000193684	COVID19vsControlGODEUp
GO:0002376 immune system process	1.33947	6.7e-07	0.000193684	COVID19vsControlGODEUp
GO:0000278 mitotic cell cycle	1.62056	8.8e-07	0.000250599	COVID19vsControlGODEUp
GO:0010498 proteasomal protein catabolic process	1.92499	1e-06	0.000271013	COVID19vsControlGODEUp
GO:0022402 cell cycle process	1.52341	1e-06	0.000271013	COVID19vsControlGODEUp
GO:0000070 mitotic sister chromatid segregation	2.70793	1.1e-06	0.000294433	COVID19vsControlGODEUp
GO:0044839 cell cycle G2/M phase transition	2.38908	1.2e-06	0.000309729	COVID19vsControlGODEUp
GO:0051301 cell division	1.80707	1.2e-06	0.000309729	COVID19vsControlGODEUp
GO:0048285 organelle fission	1.93906	1.2e-06	0.000309729	COVID19vsControlGODEUp
GO:0016050 vesicle organization	2.15108	1.5e-06	0.000382606	COVID19vsControlGODEUp
GO:0006900 vesicle budding from membrane	3.18182	1.7e-06	0.000418837	COVID19vsControlGODEUp
GO:0050878 regulation of body fluid levels	1.94282	2.3e-06	0.000547981	COVID19vsControlGODEUp
GO:0050896 response to stimulus	1.14431	2.3e-06	0.000547981	COVID19vsControlGODEUp
GO:0032940 secretion by cell	1.48174	2.4e-06	0.000553557	COVID19vsControlGODEUp
GO:1901989 positive regulation of cell cycle phase ...	3.33919	2.4e-06	0.000553557	COVID19vsControlGODEUp
GO:0060341 regulation of cellular localization	1.63595	2.9e-06	0.000654947	COVID19vsControlGODEUp
GO:0043161 proteasome-mediated ubiquitin-dependent ...	1.9488	3.2e-06	0.000707951	COVID19vsControlGODEUp
GO:0051128 regulation of cellular component organiz...	1.34387	3.4e-06	0.000729855	COVID19vsControlGODEUp
GO:0043902 positive regulation of multi-organism pr...	2.6749	3.4e-06	0.000729855	COVID19vsControlGODEUp
GO:0009611 response to wounding	1.77644	3.8e-06	0.00079219	COVID19vsControlGODEUp
GO:0019538 protein metabolic process	1.19364	4.1e-06	0.000846591	COVID19vsControlGODEUp
GO:0007049 cell cycle	1.40351	4.6e-06	0.000898492	COVID19vsControlGODEUp
GO:0045787 positive regulation of cell cycle	2.00174	4.7e-06	0.000909828	COVID19vsControlGODEUp
GO:0009894 regulation of catabolic process	1.60447	4.9e-06	0.00094015	COVID19vsControlGODEUp
GO:0016043 cellular component organization	1.17363	5.1e-06	0.000969939	COVID19vsControlGODEUp
GO:0051049 regulation of transport	1.42828	5.3e-06	0.000990597	COVID19vsControlGODEUp
GO:0010506 regulation of autophagy	2.07911	6e-06	0.00110242	COVID19vsControlGODEUp
GO:1901987 regulation of cell cycle phase transitio...	1.9337	6.2e-06	0.0011296	COVID19vsControlGODEUp
GO:0033554 cellular response to stress	1.37817	6.4e-06	0.00115632	COVID19vsControlGODEUp
GO:0046903 secretion	1.43724	6.8e-06	0.00121844	COVID19vsControlGODEUp
GO:0051726 regulation of cell cycle	1.51775	7.4e-06	0.00130774	COVID19vsControlGODEUp
GO:0044419 interspecies interaction between organis...	1.61793	7.5e-06	0.00130774	COVID19vsControlGODEUp
GO:0043312 neutrophil degranulation	1.79659	7.6e-06	0.00130774	COVID19vsControlGODEUp
GO:0044772 mitotic cell cycle phase transition	1.79659	7.6e-06	0.00130774	COVID19vsControlGODEUp
GO:0007346 regulation of mitotic cell cycle	1.74029	7.6e-06	0.00130774	COVID19vsControlGODEUp
GO:0002446 neutrophil mediated immunity	1.78571	7.7e-06	0.00131452	COVID19vsControlGODEUp
GO:0048519 negative regulation of biological proces...	1.20169	8e-06	0.00135506	COVID19vsControlGODEUp
GO:0010638 positive regulation of organelle organiz...	1.72865	8.1e-06	0.00136137	COVID19vsControlGODEUp
GO:0002283 neutrophil activation involved in immune...	1.78517	9.2e-06	0.00153435	COVID19vsControlGODEUp
GO:0070887 cellular response to chemical stimulus	1.29	1e-05	0.0016425	COVID19vsControlGODEUp
GO:0007059 chromosome segregation	2.0297	1.1e-05	0.00177978	COVID19vsControlGODEUp
GO:0010256 endomembrane system organization	1.89189	1.1e-05	0.00177978	COVID19vsControlGODEUp
GO:0000819 sister chromatid segregation	2.35964	1.2e-05	0.00191303	COVID19vsControlGODEUp
GO:0044403 symbiont process	1.60933	1.3e-05	0.00204241	COVID19vsControlGODEUp
GO:0030100 regulation of endocytosis	2.2	1.5e-05	0.00229025	COVID19vsControlGODEUp
GO:0045931 positive regulation of mitotic cell cycl...	2.58065	1.5e-05	0.00229025	COVID19vsControlGODEUp
GO:0051716 cellular response to stimulus	1.15738	1.5e-05	0.00229025	COVID19vsControlGODEUp
GO:0006325 chromatin organization	1.60732	1.6e-05	0.002376	COVID19vsControlGODEUp
GO:0016241 regulation of macroautophagy	2.46445	1.6e-05	0.002376	COVID19vsControlGODEUp
GO:0042119 neutrophil activation	1.7523	1.6e-05	0.002376	COVID19vsControlGODEUp
GO:0060627 regulation of vesicle-mediated transport	1.81321	1.7e-05	0.00250733	COVID19vsControlGODEUp
GO:0002275 myeloid cell activation involved in immu...	1.71745	1.9e-05	0.00274626	COVID19vsControlGODEUp
GO:0044267 cellular protein metabolic process	1.19267	1.9e-05	0.00274626	COVID19vsControlGODEUp
GO:0043299 leukocyte degranulation	1.72268	2e-05	0.00285276	COVID19vsControlGODEUp
GO:0042060 wound healing	1.79223	2e-05	0.00285276	COVID19vsControlGODEUp
GO:0033572 transferrin transport	4.80769	2.1e-05	0.00297582	COVID19vsControlGODEUp
GO:0048523 negative regulation of cellular process	1.20999	2.2e-05	0.00309729	COVID19vsControlGODEUp
GO:1902749 regulation of cell cycle G2/M phase tran...	2.3705	2.3e-05	0.00319656	COVID19vsControlGODEUp
GO:0000910 cytokinesis	2.46548	2.3e-05	0.00319656	COVID19vsControlGODEUp
GO:0002444 myeloid leukocyte mediated immunity	1.70096	2.5e-05	0.00338766	COVID19vsControlGODEUp
GO:0036230 granulocyte activation	1.72717	2.5e-05	0.00338766	COVID19vsControlGODEUp
GO:0006826 iron ion transport	3.7464	2.5e-05	0.00338766	COVID19vsControlGODEUp
GO:0006323 DNA packaging	2.30453	2.7e-05	0.00359133	COVID19vsControlGODEUp
GO:0015682 ferric iron transport	4.65116	2.9e-05	0.00378764	COVID19vsControlGODEUp
GO:0072512 trivalent inorganic cation transport	4.65116	2.9e-05	0.00378764	COVID19vsControlGODEUp
GO:1903955 positive regulation of protein targeting...	4.65116	2.9e-05	0.00378764	COVID19vsControlGODEUp
GO:0022607 cellular component assembly	1.26569	3e-05	0.00387161	COVID19vsControlGODEUp
GO:0032879 regulation of localization	1.30162	3e-05	0.00387161	COVID19vsControlGODEUp
GO:0007154 cell communication	1.1719	3.1e-05	0.00397699	COVID19vsControlGODEUp
GO:0006897 endocytosis	1.64417	3.5e-05	0.00443763	COVID19vsControlGODEUp
GO:0031329 regulation of cellular catabolic process	1.58208	3.5e-05	0.00443763	COVID19vsControlGODEUp
GO:0010821 regulation of mitochondrion organization	2.30179	3.9e-05	0.00485953	COVID19vsControlGODEUp
GO:0098813 nuclear chromosome segregation	2.04943	5e-05	0.00605615	COVID19vsControlGODEUp
GO:0071310 cellular response to organic substance	1.29711	5e-05	0.00605615	COVID19vsControlGODEUp
GO:0048518 positive regulation of biological proces...	1.16708	5.7e-05	0.0067902	COVID19vsControlGODEUp
GO:1901992 positive regulation of mitotic cell cycl...	3.13152	6.1e-05	0.00718772	COVID19vsControlGODEUp
GO:0051304 chromosome separation	2.88136	6.3e-05	0.00734356	COVID19vsControlGODEUp
GO:0030168 platelet activation	2.41851	6.5e-05	0.00753618	COVID19vsControlGODEUp
GO:1904668 positive regulation of ubiquitin protein...	7.22892	7.1e-05	0.00814471	COVID19vsControlGODEUp
GO:0006464 cellular protein modification process	1.20964	7.2e-05	0.00817294	COVID19vsControlGODEUp
GO:0036211 protein modification process	1.20964	7.2e-05	0.00817294	COVID19vsControlGODEUp
GO:0065008 regulation of biological quality	1.22384	7.3e-05	0.0082433	COVID19vsControlGODEUp
GO:0042592 homeostatic process	1.35429	7.4e-05	0.00831292	COVID19vsControlGODEUp
GO:1901990 regulation of mitotic cell cycle phase t...	1.83761	7.6e-05	0.00849359	COVID19vsControlGODEUp
GO:1903827 regulation of cellular protein localizat...	1.69648	7.7e-05	0.00856122	COVID19vsControlGODEUp
GO:0010033 response to organic substance	1.25497	8.1e-05	0.00896001	COVID19vsControlGODEUp
GO:0043900 regulation of multi-organism process	1.85102	9.5e-05	0.0102472	COVID19vsControlGODEUp
GO:0071840 cellular component organization or bioge...	1.14299	9.5e-05	0.0102472	COVID19vsControlGODEUp
GO:0051649 establishment of localization in cell	1.29746	0.0001	0.0105248	COVID19vsControlGODEUp
GO:0001659 temperature homeostasis	2.34934	0.0001	0.0105248	COVID19vsControlGODEUp
GO:0012501 programmed cell death	1.32581	0.0001	0.0105248	COVID19vsControlGODEUp
GO:0007165 signal transduction	1.1697	0.0001	0.0105248	COVID19vsControlGODEUp
GO:0032386 regulation of intracellular transport	1.76719	0.00011	0.0115213	COVID19vsControlGODEUp
GO:0031145 anaphase-promoting complex-dependent cat...	4	0.00012	0.0122146	COVID19vsControlGODEUp
GO:0022411 cellular component disassembly	1.66768	0.00012	0.0122146	COVID19vsControlGODEUp
GO:0048522 positive regulation of cellular process	1.17434	0.00012	0.0122146	COVID19vsControlGODEUp
GO:0006888 ER to Golgi vesicle-mediated transport	2.12282	0.00012	0.0122146	COVID19vsControlGODEUp
GO:1903214 regulation of protein targeting to mitoc...	3.67893	0.00012	0.0122146	COVID19vsControlGODEUp
GO:0016310 phosphorylation	1.29266	0.00013	0.0131707	COVID19vsControlGODEUp
GO:1902751 positive regulation of cell cycle G2/M p...	4.32692	0.00014	0.0139236	COVID19vsControlGODEUp
GO:0051246 regulation of protein metabolic process	1.26252	0.00014	0.0139236	COVID19vsControlGODEUp
GO:0000086 G2/M transition of mitotic cell cycle	2.10053	0.00015	0.01439	COVID19vsControlGODEUp
GO:0023052 signaling	1.15614	0.00015	0.01439	COVID19vsControlGODEUp
GO:0051641 cellular localization	1.24493	0.00015	0.01439	COVID19vsControlGODEUp
GO:0061024 membrane organization	1.52161	0.00016	0.0151483	COVID19vsControlGODEUp
GO:1905818 regulation of chromosome separation	3.17073	0.00016	0.0151483	COVID19vsControlGODEUp
GO:0010822 positive regulation of mitochondrion org...	2.50991	0.00017	0.0160251	COVID19vsControlGODEUp
GO:0070527 platelet aggregation	3.3241	0.00018	0.0168943	COVID19vsControlGODEUp
GO:0019884 antigen processing and presentation of e...	2.3622	0.00019	0.0175293	COVID19vsControlGODEUp
GO:0032268 regulation of cellular protein metabolic...	1.26819	0.00019	0.0175293	COVID19vsControlGODEUp
GO:0045840 positive regulation of mitotic nuclear d...	3.52564	0.00019	0.0175293	COVID19vsControlGODEUp
GO:0106106 cold-induced thermogenesis	2.40096	0.00021	0.0190503	COVID19vsControlGODEUp
GO:0120161 regulation of cold-induced thermogenesis	2.40096	0.00021	0.0190503	COVID19vsControlGODEUp
GO:0045184 establishment of protein localization	1.29183	0.00021	0.0190503	COVID19vsControlGODEUp
GO:0051785 positive regulation of nuclear division	3.26087	0.00022	0.0198742	COVID19vsControlGODEUp
GO:0019886 antigen processing and presentation of e...	2.60337	0.00023	0.0205211	COVID19vsControlGODEUp
GO:0016032 viral process	1.52772	0.00023	0.0205211	COVID19vsControlGODEUp
GO:0019730 antimicrobial humoral response	3.07329	0.00023	0.0205211	COVID19vsControlGODEUp
GO:0002478 antigen processing and presentation of e...	2.38095	0.00024	0.0212385	COVID19vsControlGODEUp
GO:0072583 clathrin-dependent endocytosis	3.69004	0.00025	0.0220335	COVID19vsControlGODEUp
GO:0008219 cell death	1.29338	0.00026	0.0225482	COVID19vsControlGODEUp
GO:0002274 myeloid leukocyte activation	1.5502	0.00026	0.0225482	COVID19vsControlGODEUp
GO:0098780 response to mitochondrial depolarisation	5.03597	0.00026	0.0225482	COVID19vsControlGODEUp
GO:0042743 hydrogen peroxide metabolic process	3.37423	0.00029	0.0248517	COVID19vsControlGODEUp
GO:0030162 regulation of proteolysis	1.54248	0.00029	0.0248517	COVID19vsControlGODEUp
GO:0002495 antigen processing and presentation of p...	2.55255	0.0003	0.0255071	COVID19vsControlGODEUp
GO:0009635 response to herbicide	7.24638	0.0003	0.0255071	COVID19vsControlGODEUp
GO:1903749 positive regulation of establishment of ...	3.14136	0.00032	0.0269958	COVID19vsControlGODEUp
GO:0071705 nitrogen compound transport	1.26799	0.00032	0.0269958	COVID19vsControlGODEUp
GO:0002504 antigen processing and presentation of p...	2.526	0.00034	0.0283521	COVID19vsControlGODEUp
GO:0009725 response to hormone	1.47481	0.00034	0.0283521	COVID19vsControlGODEUp
GO:0071702 organic substance transport	1.24239	0.00036	0.0299048	COVID19vsControlGODEUp
GO:0006333 chromatin assembly or disassembly	2.12014	0.00037	0.0305018	COVID19vsControlGODEUp
GO:0006793 phosphorus metabolic process	1.21735	0.00038	0.030514	COVID19vsControlGODEUp
GO:0010965 regulation of mitotic sister chromatid s...	3.08483	0.00038	0.030514	COVID19vsControlGODEUp
GO:0055076 transition metal ion homeostasis	2.36025	0.00038	0.030514	COVID19vsControlGODEUp
GO:0006468 protein phosphorylation	1.30529	0.00038	0.030514	COVID19vsControlGODEUp
GO:0002366 leukocyte activation involved in immune ...	1.51145	0.00038	0.030514	COVID19vsControlGODEUp
GO:0061844 antimicrobial humoral immune response me...	3.50877	0.00038	0.030514	COVID19vsControlGODEUp
GO:0006915 apoptotic process	1.30055	0.00041	0.0324424	COVID19vsControlGODEUp
GO:0016999 antibiotic metabolic process	2.28571	0.00041	0.0324424	COVID19vsControlGODEUp
GO:0065003 protein-containing complex assembly	1.28892	0.00042	0.0331128	COVID19vsControlGODEUp
GO:0007032 endosome organization	2.76134	0.00043	0.0337784	COVID19vsControlGODEUp
GO:0002263 cell activation involved in immune respo...	1.50442	0.00044	0.0344391	COVID19vsControlGODEUp
GO:0042176 regulation of protein catabolic process	1.72197	0.00045	0.0348445	COVID19vsControlGODEUp
GO:1990845 adaptive thermogenesis	2.26757	0.00046	0.035492	COVID19vsControlGODEUp
GO:0036258 multivesicular body assembly	4.12371	0.00047	0.0360073	COVID19vsControlGODEUp
GO:0033157 regulation of intracellular protein tran...	1.93333	0.00047	0.0360073	COVID19vsControlGODEUp
GO:0098657 import into cell	1.48936	0.00048	0.0363877	COVID19vsControlGODEUp
GO:0007076 mitotic chromosome condensation	5.40541	0.00048	0.0363877	COVID19vsControlGODEUp
GO:0060628 regulation of ER to Golgi vesicle-mediat...	5.40541	0.00048	0.0363877	COVID19vsControlGODEUp
GO:0097581 lamellipodium organization	2.72374	0.0005	0.0377718	COVID19vsControlGODEUp
GO:0051050 positive regulation of transport	1.45558	0.00051	0.0383934	COVID19vsControlGODEUp
GO:0002443 leukocyte mediated immunity	1.47059	0.00053	0.039761	COVID19vsControlGODEUp
GO:0031497 chromatin assembly	2.19207	0.00054	0.0402328	COVID19vsControlGODEUp
GO:0071103 DNA conformation change	1.85078	0.00054	0.0402328	COVID19vsControlGODEUp
GO:0001775 cell activation	1.34748	0.00055	0.0408375	COVID19vsControlGODEUp
GO:0048194 Golgi vesicle budding	2.68714	0.00057	0.0421781	COVID19vsControlGODEUp
GO:0032880 regulation of protein localization	1.43007	0.00058	0.0426271	COVID19vsControlGODEUp
GO:0051704 multi-organism process	1.26297	0.00058	0.0426271	COVID19vsControlGODEUp
GO:0015833 peptide transport	1.27476	0.0006	0.0436482	COVID19vsControlGODEUp
GO:0036257 multivesicular body organization	3.9801	0.0006	0.0436482	COVID19vsControlGODEUp
GO:0043412 macromolecule modification	1.17195	0.00061	0.0436482	COVID19vsControlGODEUp
GO:0018210 peptidyl-threonine modification	2.33463	0.00061	0.0436482	COVID19vsControlGODEUp
GO:0033047 regulation of mitotic sister chromatid s...	2.7957	0.00061	0.0436482	COVID19vsControlGODEUp
GO:0090114 COPII-coated vesicle budding	2.7957	0.00061	0.0436482	COVID19vsControlGODEUp
GO:0015031 protein transport	1.27656	0.00062	0.0437857	COVID19vsControlGODEUp
GO:1903008 organelle disassembly	2.47678	0.00062	0.0437857	COVID19vsControlGODEUp
GO:0043933 protein-containing complex subunit organ...	1.25505	0.00062	0.0437857	COVID19vsControlGODEUp
GO:0051306 mitotic sister chromatid separation	2.92683	0.00063	0.0443475	COVID19vsControlGODEUp
GO:0055072 iron ion homeostasis	2.65152	0.00066	0.0461595	COVID19vsControlGODEUp
GO:1903533 regulation of protein targeting	2.65152	0.00066	0.0461595	COVID19vsControlGODEUp
GO:0006796 phosphate-containing compound metabolic ...	1.20825	0.00067	0.0467083	COVID19vsControlGODEUp
GO:0046907 intracellular transport	1.28272	0.00068	0.0472535	COVID19vsControlGODEUp
GO:0033036 macromolecule localization	1.21022	0.00071	0.0490239	COVID19vsControlGODEUp
GO:0005515 protein binding	1.14944	2.6e-15	9.29186e-12	COVID19vsControlGODEUp
GO:0019899 enzyme binding	1.4409	1.4e-08	6.7452e-06	COVID19vsControlGODEUp
GO:0019900 kinase binding	1.70429	2.4e-06	0.000553557	COVID19vsControlGODEUp
GO:0004674 protein serine/threonine kinase activity	1.87585	4.3e-06	0.000863225	COVID19vsControlGODEUp
GO:0044877 protein-containing complex binding	1.53869	5.5e-06	0.00101919	COVID19vsControlGODEUp
GO:0044389 ubiquitin-like protein ligase binding	2.04394	1.2e-05	0.00191303	COVID19vsControlGODEUp
GO:0045296 cadherin binding	1.9761	1.3e-05	0.00204241	COVID19vsControlGODEUp
GO:0043130 ubiquitin binding	3.28542	1.9e-05	0.00274626	COVID19vsControlGODEUp
GO:0031625 ubiquitin protein ligase binding	1.99569	4.2e-05	0.00517387	COVID19vsControlGODEUp
GO:0046982 protein heterodimerization activity	1.78508	4.4e-05	0.00538963	COVID19vsControlGODEUp
GO:0050839 cell adhesion molecule binding	1.73244	5.1e-05	0.00614295	COVID19vsControlGODEUp
GO:0008017 microtubule binding	2.08062	6.1e-05	0.00718772	COVID19vsControlGODEUp
GO:0019904 protein domain specific binding	1.57092	0.0001	0.0105248	COVID19vsControlGODEUp
GO:0061650 ubiquitin-like protein conjugating enzym...	3.93701	0.00014	0.0139236	COVID19vsControlGODEUp
GO:0042802 identical protein binding	1.34677	0.00015	0.01439	COVID19vsControlGODEUp
GO:0031593 polyubiquitin modification-dependent pro...	3.40557	0.00027	0.0233222	COVID19vsControlGODEUp
GO:0032182 ubiquitin-like protein binding	2.61866	0.00033	0.0277315	COVID19vsControlGODEUp
GO:0019901 protein kinase binding	1.54652	0.00038	0.030514	COVID19vsControlGODEUp
GO:0061631 ubiquitin conjugating enzyme activity	3.75	0.00045	0.0348445	COVID19vsControlGODEUp
GO:0003824 catalytic activity	1.13565	0.00059	0.0432155	COVID19vsControlGODEUp
GO:0031982 vesicle	1.58088	4.3e-22	9.32283e-18	COVID19vsControlGODEUp
GO:0005737 cytoplasm	1.19087	2.7e-20	2.92693e-16	COVID19vsControlGODEUp
GO:0044444 cytoplasmic part	1.23796	5.9e-20	4.26393e-16	COVID19vsControlGODEUp
GO:0005829 cytosol	1.38415	1.6e-16	8.6724e-13	COVID19vsControlGODEUp
GO:0031410 cytoplasmic vesicle	1.65129	2.6e-15	9.29186e-12	COVID19vsControlGODEUp
GO:0097708 intracellular vesicle	1.64884	3e-15	9.29186e-12	COVID19vsControlGODEUp
GO:0044446 intracellular organelle part	1.20087	2.5e-14	6.7452e-11	COVID19vsControlGODEUp
GO:0070062 extracellular exosome	1.66083	2.8e-14	6.7452e-11	COVID19vsControlGODEUp
GO:0043230 extracellular organelle	1.65363	3.7e-14	8.02197e-11	COVID19vsControlGODEUp
GO:1903561 extracellular vesicle	1.64729	6.5e-14	1.28115e-10	COVID19vsControlGODEUp
GO:0044422 organelle part	1.1865	3e-13	5.42025e-10	COVID19vsControlGODEUp
GO:0044433 cytoplasmic vesicle part	1.75025	9.7e-13	1.61774e-09	COVID19vsControlGODEUp
GO:0043226 organelle	1.10272	1e-11	1.4454e-08	COVID19vsControlGODEUp
GO:0043227 membrane-bounded organelle	1.12011	1.5e-11	2.03259e-08	COVID19vsControlGODEUp
GO:0044424 intracellular part	1.08215	3.3e-11	3.97485e-08	COVID19vsControlGODEUp
GO:0005615 extracellular space	1.45748	1.1e-10	1.19245e-07	COVID19vsControlGODEUp
GO:0098805 whole membrane	1.6176	2.2e-10	2.07383e-07	COVID19vsControlGODEUp
GO:0044421 extracellular region part	1.42345	5.2e-10	4.50965e-07	COVID19vsControlGODEUp
GO:0005622 intracellular	1.07127	1.2e-09	9.48544e-07	COVID19vsControlGODEUp
GO:0098588 bounding membrane of organelle	1.51663	1.3e-09	9.48544e-07	COVID19vsControlGODEUp
GO:0031090 organelle membrane	1.41068	1.4e-09	9.48544e-07	COVID19vsControlGODEUp
GO:0012505 endomembrane system	1.31938	1.8e-09	1.17697e-06	COVID19vsControlGODEUp
GO:0030141 secretory granule	1.87735	3.6e-09	2.1095e-06	COVID19vsControlGODEUp
GO:0044815 DNA packaging complex	3.90879	4.7e-09	2.6816e-06	COVID19vsControlGODEUp
GO:0032991 protein-containing complex	1.25496	9.6e-09	5.07653e-06	COVID19vsControlGODEUp
GO:0043229 intracellular organelle	1.09756	1.3e-08	6.71079e-06	COVID19vsControlGODEUp
GO:0099503 secretory vesicle	1.76628	1.4e-08	6.7452e-06	COVID19vsControlGODEUp
GO:0005768 endosome	1.73669	8.9e-08	3.38528e-05	COVID19vsControlGODEUp
GO:0000786 nucleosome	3.75	9.3e-08	3.47644e-05	COVID19vsControlGODEUp
GO:0005819 spindle	2.24194	1e-07	3.6135e-05	COVID19vsControlGODEUp
GO:0005773 vacuole	1.78918	1.3e-07	4.47386e-05	COVID19vsControlGODEUp
GO:0005576 extracellular region	1.30281	4.4e-07	0.000142383	COVID19vsControlGODEUp
GO:0044437 vacuolar part	1.86589	8.9e-07	0.000250599	COVID19vsControlGODEUp
GO:0005856 cytoskeleton	1.40619	9.9e-07	0.000271013	COVID19vsControlGODEUp
GO:0031091 platelet alpha granule	3.4296	1.6e-06	0.000398731	COVID19vsControlGODEUp
GO:0044440 endosomal part	1.8874	1.6e-06	0.000398731	COVID19vsControlGODEUp
GO:0000922 spindle pole	2.7027	1.9e-06	0.000462853	COVID19vsControlGODEUp
GO:0010008 endosome membrane	1.90311	2.9e-06	0.000654947	COVID19vsControlGODEUp
GO:0005925 focal adhesion	1.95702	3e-06	0.000670546	COVID19vsControlGODEUp
GO:0005924 cell-substrate adherens junction	1.94656	3.4e-06	0.000729855	COVID19vsControlGODEUp
GO:0005764 lysosome	1.73213	3.5e-06	0.000743956	COVID19vsControlGODEUp
GO:0000323 lytic vacuole	1.7296	3.7e-06	0.000778832	COVID19vsControlGODEUp
GO:0032993 protein-DNA complex	2.49785	4.2e-06	0.000859058	COVID19vsControlGODEUp
GO:0005623 cell	1.03383	4.3e-06	0.000863225	COVID19vsControlGODEUp
GO:0044464 cell part	1.0341	4.6e-06	0.000898492	COVID19vsControlGODEUp
GO:0030055 cell-substrate junction	1.92671	4.6e-06	0.000898492	COVID19vsControlGODEUp
GO:0030496 midbody	2.51346	5.3e-06	0.000990597	COVID19vsControlGODEUp
GO:0000785 chromatin	1.7868	9.3e-06	0.00153919	COVID19vsControlGODEUp
GO:0005694 chromosome	1.51745	1.4e-05	0.0021837	COVID19vsControlGODEUp
GO:0044430 cytoskeletal part	1.41912	1.6e-05	0.002376	COVID19vsControlGODEUp
GO:0044427 chromosomal part	1.53979	2.5e-05	0.00338766	COVID19vsControlGODEUp
GO:0030659 cytoplasmic vesicle membrane	1.62078	2.6e-05	0.00350128	COVID19vsControlGODEUp
GO:0005774 vacuolar membrane	1.86139	2.7e-05	0.00359133	COVID19vsControlGODEUp
GO:0005876 spindle microtubule	3.63128	3.7e-05	0.00466394	COVID19vsControlGODEUp
GO:0012506 vesicle membrane	1.59517	3.9e-05	0.00485953	COVID19vsControlGODEUp
GO:0098796 membrane protein complex	1.48093	4.2e-05	0.00517387	COVID19vsControlGODEUp
GO:0015630 microtubule cytoskeleton	1.44575	5.5e-05	0.00658815	COVID19vsControlGODEUp
GO:0005912 adherens junction	1.68409	6.2e-05	0.00726606	COVID19vsControlGODEUp
GO:0072686 mitotic spindle	2.77778	6.6e-05	0.00761141	COVID19vsControlGODEUp
GO:0098791 Golgi subcompartment	1.5313	8.7e-05	0.00957486	COVID19vsControlGODEUp
GO:0043231 intracellular membrane-bounded organelle	1.08415	8.8e-05	0.009636	COVID19vsControlGODEUp
GO:0034774 secretory granule lumen	1.90763	9.2e-05	0.0100234	COVID19vsControlGODEUp
GO:0000790 nuclear chromatin	1.83445	0.00012	0.0122146	COVID19vsControlGODEUp
GO:0070161 anchoring junction	1.63611	0.00014	0.0139236	COVID19vsControlGODEUp
GO:0044431 Golgi apparatus part	1.4862	0.00015	0.01439	COVID19vsControlGODEUp
GO:0031093 platelet alpha granule lumen	3.20988	0.00015	0.01439	COVID19vsControlGODEUp
GO:0042581 specific granule	2.2493	0.00015	0.01439	COVID19vsControlGODEUp
GO:0005874 microtubule	1.7585	0.00015	0.01439	COVID19vsControlGODEUp
GO:0036452 ESCRT complex	4.73373	0.00016	0.0151483	COVID19vsControlGODEUp
GO:0070469 respiratory chain	2.65211	0.00019	0.0175293	COVID19vsControlGODEUp
GO:0070820 tertiary granule	2.20791	0.0002	0.0183737	COVID19vsControlGODEUp
GO:0060205 cytoplasmic vesicle lumen	1.82167	0.00024	0.0212385	COVID19vsControlGODEUp
GO:0031983 vesicle lumen	1.81558	0.00026	0.0225482	COVID19vsControlGODEUp
GO:0030667 secretory granule membrane	1.85084	0.00037	0.0305018	COVID19vsControlGODEUp
GO:0000421 autophagosome membrane	4.2328	0.00039	0.0312014	COVID19vsControlGODEUp
GO:0005875 microtubule associated complex	2.23642	0.00041	0.0324424	COVID19vsControlGODEUp
GO:0005776 autophagosome	2.6455	0.00045	0.0348445	COVID19vsControlGODEUp
GO:0031092 platelet alpha granule membrane	5.21739	0.00061	0.0436482	COVID19vsControlGODEUp
GO:0099512 supramolecular fiber	1.47679	0.00062	0.0437857	COVID19vsControlGODEUp
GO:0005794 Golgi apparatus	1.32523	0.00071	0.0490239	COVID19vsControlGODEUp
GO:0043232 intracellular non-membrane-bounded organ...	1.16705	0.00072	0.0495566	COVID19vsControlGODEUp
GO:0006955 immune response	1.66667	2.6e-07	0.00281359	COVID19vsMISCGODEDown
GO:0002376 immune system process	1.50975	4.2e-07	0.00281359	COVID19vsMISCGODEDown
GO:0046649 lymphocyte activation	2.20773	6.9e-07	0.00298673	COVID19vsMISCGODEDown
GO:0002682 regulation of immune system process	1.73531	1.4e-06	0.00405806	COVID19vsMISCGODEDown
GO:0045321 leukocyte activation	1.78953	2e-06	0.00480956	COVID19vsMISCGODEDown
GO:0042113 B cell activation	3.11615	2.4e-06	0.00519432	COVID19vsMISCGODEDown
GO:0001775 cell activation	1.69775	6.1e-06	0.012002	COVID19vsMISCGODEDown
GO:0002694 regulation of leukocyte activation	2.23097	1.1e-05	0.0183133	COVID19vsMISCGODEDown
GO:0070661 leukocyte proliferation	2.75449	1.1e-05	0.0183133	COVID19vsMISCGODEDown
GO:0006954 inflammatory response	2.04604	1.4e-05	0.021643	COVID19vsMISCGODEDown
GO:0050865 regulation of cell activation	2.14724	1.8e-05	0.0259716	COVID19vsMISCGODEDown
GO:0050853 B cell receptor signaling pathway	5	2.6e-05	0.0312621	COVID19vsMISCGODEDown
GO:0048583 regulation of response to stimulus	1.33004	2.9e-05	0.0324645	COVID19vsMISCGODEDown
GO:0070663 regulation of leukocyte proliferation	2.91411	3e-05	0.0324645	COVID19vsMISCGODEDown
GO:0050855 regulation of B cell receptor signaling ...	7.36842	3.2e-05	0.0329798	COVID19vsMISCGODEDown
GO:0051249 regulation of lymphocyte activation	2.26562	3.6e-05	0.0354158	COVID19vsMISCGODEDown
GO:0002521 leukocyte differentiation	2.13191	4.7e-05	0.0400796	COVID19vsMISCGODEDown
GO:0007155 cell adhesion	1.62963	4.9e-05	0.0400796	COVID19vsMISCGODEDown
GO:0002250 adaptive immune response	2.26537	4.9e-05	0.0400796	COVID19vsMISCGODEDown
GO:0022610 biological adhesion	1.62402	5.4e-05	0.0403008	COVID19vsMISCGODEDown
GO:0050776 regulation of immune response	1.7991	5.6e-05	0.0404003	COVID19vsMISCGODEDown
GO:0140375 immune receptor activity	3.68272	5e-05	0.0400796	COVID19vsMISCGODEDown
GO:0071944 cell periphery	1.37877	1.1e-07	0.00238073	COVID19vsMISCGODEDown
GO:0005886 plasma membrane	1.36284	5.2e-07	0.00281359	COVID19vsMISCGODEDown
GO:0016021 integral component of membrane	1.36537	9e-07	0.00324645	COVID19vsMISCGODEDown
GO:0031224 intrinsic component of membrane	1.35015	1.5e-06	0.00405806	COVID19vsMISCGODEDown
GO:0009986 cell surface	1.95811	2e-05	0.0270538	COVID19vsMISCGODEDown
GO:0009897 external side of plasma membrane	2.64064	2.2e-05	0.0280086	COVID19vsMISCGODEDown
GO:0005887 integral component of plasma membrane	1.63136	4.2e-05	0.039522	COVID19vsMISCGODEDown
GO:0031226 intrinsic component of plasma membrane	1.60391	5.4e-05	0.0403008	COVID19vsMISCGODEDown
GO:0098552 side of membrane	2.12329	6.8e-05	0.047475	COVID19vsMISCGODEDown
GO:0044265 cellular macromolecule catabolic process	1.87508	1.4e-14	3.78753e-11	COVID19vsMISCGODEUp
GO:0044257 cellular protein catabolic process	2.03455	7.8e-13	1.29858e-09	COVID19vsMISCGODEUp
GO:0044248 cellular catabolic process	1.53051	4e-12	6.18371e-09	COVID19vsMISCGODEUp
GO:0009057 macromolecule catabolic process	1.6893	1.1e-11	1.48796e-08	COVID19vsMISCGODEUp
GO:0030163 protein catabolic process	1.85394	3.8e-11	4.56908e-08	COVID19vsMISCGODEUp
GO:0051603 proteolysis involved in cellular protein...	1.98675	4.1e-11	4.67033e-08	COVID19vsMISCGODEUp
GO:0009056 catabolic process	1.45106	9.8e-11	1.01001e-07	COVID19vsMISCGODEUp
GO:0019941 modification-dependent protein catabolic...	1.9911	5.1e-10	5.01724e-07	COVID19vsMISCGODEUp
GO:0043632 modification-dependent macromolecule cat...	1.95402	1.3e-09	1.12544e-06	COVID19vsMISCGODEUp
GO:0006511 ubiquitin-dependent protein catabolic pr...	1.96496	1.6e-09	1.33188e-06	COVID19vsMISCGODEUp
GO:0006996 organelle organization	1.30625	5.7e-09	4.56049e-06	COVID19vsMISCGODEUp
GO:0043604 amide biosynthetic process	1.78699	5.9e-09	4.56049e-06	COVID19vsMISCGODEUp
GO:0009894 regulation of catabolic process	1.7094	8.6e-09	6.41827e-06	COVID19vsMISCGODEUp
GO:0044403 symbiotic process	1.73571	9.9e-09	7.14219e-06	COVID19vsMISCGODEUp
GO:0016032 viral process	1.75529	1.1e-08	7.67977e-06	COVID19vsMISCGODEUp
GO:0044237 cellular metabolic process	1.11864	1.4e-08	9.46881e-06	COVID19vsMISCGODEUp
GO:0033554 cellular response to stress	1.4436	1.9e-08	1.24611e-05	COVID19vsMISCGODEUp
GO:0022411 cellular component disassembly	1.95493	2.5e-08	1.5914e-05	COVID19vsMISCGODEUp
GO:0031329 regulation of cellular catabolic process	1.74964	3e-08	1.85511e-05	COVID19vsMISCGODEUp
GO:0043043 peptide biosynthetic process	1.82325	3.5e-08	2.10418e-05	COVID19vsMISCGODEUp
GO:0016236 macroautophagy	2.29665	4.4e-08	2.57376e-05	COVID19vsMISCGODEUp
GO:0010498 proteasomal protein catabolic process	1.98317	5.5e-08	3.05222e-05	COVID19vsMISCGODEUp
GO:0044267 cellular protein metabolic process	1.23345	8.1e-08	4.38271e-05	COVID19vsMISCGODEUp
GO:0006412 translation	1.79442	1.5e-07	7.91817e-05	COVID19vsMISCGODEUp
GO:0071840 cellular component organization or bioge...	1.18801	1.6e-07	8.24495e-05	COVID19vsMISCGODEUp
GO:1901565 organonitrogen compound catabolic proces...	1.53992	2.7e-07	0.000123068	COVID19vsMISCGODEUp
GO:0043161 proteasome-mediated ubiquitin-dependent ...	1.9852	2.7e-07	0.000123068	COVID19vsMISCGODEUp
GO:0070727 cellular macromolecule localization	1.41789	2.7e-07	0.000123068	COVID19vsMISCGODEUp
GO:0007005 mitochondrion organization	1.85923	2.8e-07	0.000123068	COVID19vsMISCGODEUp
GO:0008152 metabolic process	1.09531	2.9e-07	0.000123068	COVID19vsMISCGODEUp
GO:0034613 cellular protein localization	1.41827	2.9e-07	0.000123068	COVID19vsMISCGODEUp
GO:0006914 autophagy	1.89008	4.2e-07	0.000168334	COVID19vsMISCGODEUp
GO:0061919 process utilizing autophagic mechanism	1.89008	4.2e-07	0.000168334	COVID19vsMISCGODEUp
GO:0016043 cellular component organization	1.18378	6e-07	0.000236105	COVID19vsMISCGODEUp
GO:1901575 organic substance catabolic process	1.38043	7.6e-07	0.00029237	COVID19vsMISCGODEUp
GO:0006518 peptide metabolic process	1.65945	7.7e-07	0.00029237	COVID19vsMISCGODEUp
GO:1901564 organonitrogen compound metabolic proces...	1.17402	9.8e-07	0.000357109	COVID19vsMISCGODEUp
GO:0046907 intracellular transport	1.41502	9.9e-07	0.000357109	COVID19vsMISCGODEUp
GO:0043933 protein-containing complex subunit organ...	1.36958	1.2e-06	0.000425764	COVID19vsMISCGODEUp
GO:1903008 organelle disassembly	3.05981	1.8e-06	0.000590264	COVID19vsMISCGODEUp
GO:0019538 protein metabolic process	1.19182	1.8e-06	0.000590264	COVID19vsMISCGODEUp
GO:0006886 intracellular protein transport	1.50469	2.2e-06	0.000700215	COVID19vsMISCGODEUp
GO:0006974 cellular response to DNA damage stimulus	1.59336	2.7e-06	0.000834801	COVID19vsMISCGODEUp
GO:0070647 protein modification by small protein co...	1.51835	2.9e-06	0.00088401	COVID19vsMISCGODEUp
GO:0006281 DNA repair	1.75349	3e-06	0.000901792	COVID19vsMISCGODEUp
GO:0043603 cellular amide metabolic process	1.52977	3.1e-06	0.000906666	COVID19vsMISCGODEUp
GO:0001732 formation of cytoplasmic translation ini...	7.20721	3.6e-06	0.00103886	COVID19vsMISCGODEUp
GO:0044260 cellular macromolecule metabolic process	1.13489	3.9e-06	0.0010962	COVID19vsMISCGODEUp
GO:0033365 protein localization to organelle	1.54784	6.6e-06	0.00183133	COVID19vsMISCGODEUp
GO:0007033 vacuole organization	2.45399	7.8e-06	0.00208414	COVID19vsMISCGODEUp
GO:0007049 cell cycle	1.36797	9e-06	0.00231889	COVID19vsMISCGODEUp
GO:1901566 organonitrogen compound biosynthetic pro...	1.37181	1e-05	0.00251663	COVID19vsMISCGODEUp
GO:0043247 telomere maintenance in response to DNA ...	7.29167	1.4e-05	0.00340452	COVID19vsMISCGODEUp
GO:0032446 protein modification by small protein co...	1.5311	1.4e-05	0.00340452	COVID19vsMISCGODEUp
GO:0000422 autophagy of mitochondrion	3.18352	1.5e-05	0.00352875	COVID19vsMISCGODEUp
GO:0061726 mitochondrion disassembly	3.18352	1.5e-05	0.00352875	COVID19vsMISCGODEUp
GO:0032984 protein-containing complex disassembly	1.9469	1.5e-05	0.00352875	COVID19vsMISCGODEUp
GO:0006282 regulation of DNA repair	2.62857	1.6e-05	0.00372353	COVID19vsMISCGODEUp
GO:0051276 chromosome organization	1.447	1.8e-05	0.00410078	COVID19vsMISCGODEUp
GO:0010564 regulation of cell cycle process	1.59073	1.8e-05	0.00410078	COVID19vsMISCGODEUp
GO:0043624 cellular protein complex disassembly	2.17248	1.9e-05	0.00428351	COVID19vsMISCGODEUp
GO:0006415 translational termination	2.72374	2.1e-05	0.0046856	COVID19vsMISCGODEUp
GO:0061912 selective autophagy	3.73563	2.5e-05	0.00552117	COVID19vsMISCGODEUp
GO:0006414 translational elongation	2.49221	2.6e-05	0.00568402	COVID19vsMISCGODEUp
GO:0051641 cellular localization	1.2355	2.8e-05	0.00606004	COVID19vsMISCGODEUp
GO:0016567 protein ubiquitination	1.53439	3.4e-05	0.00728576	COVID19vsMISCGODEUp
GO:0034622 cellular protein-containing complex asse...	1.46135	3.5e-05	0.00742652	COVID19vsMISCGODEUp
GO:0044238 primary metabolic process	1.08929	3.7e-05	0.00777467	COVID19vsMISCGODEUp
GO:0044085 cellular component biogenesis	1.23575	3.8e-05	0.00790802	COVID19vsMISCGODEUp
GO:0006807 nitrogen compound metabolic process	1.09423	4e-05	0.00809084	COVID19vsMISCGODEUp
GO:0009896 positive regulation of catabolic process	1.78955	4e-05	0.00809084	COVID19vsMISCGODEUp
GO:1903362 regulation of cellular protein catabolic...	2.03837	5.3e-05	0.0106211	COVID19vsMISCGODEUp
GO:0022607 cellular component assembly	1.2419	5.9e-05	0.0116085	COVID19vsMISCGODEUp
GO:0006259 DNA metabolic process	1.48021	6e-05	0.0116989	COVID19vsMISCGODEUp
GO:0034641 cellular nitrogen compound metabolic pro...	1.1413	6.2e-05	0.0118749	COVID19vsMISCGODEUp
GO:0042176 regulation of protein catabolic process	1.8096	6.2e-05	0.0118749	COVID19vsMISCGODEUp
GO:0006283 transcription-coupled nucleotide-excisio...	2.95749	6.9e-05	0.0130997	COVID19vsMISCGODEUp
GO:0051726 regulation of cell cycle	1.42168	7.2e-05	0.0134336	COVID19vsMISCGODEUp
GO:0072594 establishment of protein localization to...	1.6317	7.4e-05	0.0135727	COVID19vsMISCGODEUp
GO:0006890 retrograde vesicle-mediated transport, G...	2.83333	7.4e-05	0.0135727	COVID19vsMISCGODEUp
GO:0006515 protein quality control for misfolded or...	4.5	9e-05	0.0162323	COVID19vsMISCGODEUp
GO:0002183 cytoplasmic translational initiation	4.08163	9.2e-05	0.0164558	COVID19vsMISCGODEUp
GO:1903050 regulation of proteolysis involved in ce...	2.08623	9.4e-05	0.0166758	COVID19vsMISCGODEUp
GO:0061136 regulation of proteasomal protein catabo...	2.18094	9.6e-05	0.0168921	COVID19vsMISCGODEUp
GO:0006289 nucleotide-excision repair	2.52207	0.0001	0.0170417	COVID19vsMISCGODEUp
GO:0034497 protein localization to phagophore assem...	6.74157	0.0001	0.0170417	COVID19vsMISCGODEUp
GO:0071712 ER-associated misfolded protein cataboli...	6.74157	0.0001	0.0170417	COVID19vsMISCGODEUp
GO:0045184 establishment of protein localization	1.28969	0.0001	0.0170417	COVID19vsMISCGODEUp
GO:0065003 protein-containing complex assembly	1.31326	0.00011	0.0184553	COVID19vsMISCGODEUp
GO:0043620 regulation of DNA-templated transcriptio...	2.44186	0.00011	0.0184553	COVID19vsMISCGODEUp
GO:0044249 cellular biosynthetic process	1.14546	0.00014	0.0226121	COVID19vsMISCGODEUp
GO:0000209 protein polyubiquitination	1.82983	0.00014	0.0226121	COVID19vsMISCGODEUp
GO:0010506 regulation of autophagy	1.81416	0.00014	0.0226121	COVID19vsMISCGODEUp
GO:0016241 regulation of macroautophagy	2.16486	0.00015	0.0240478	COVID19vsMISCGODEUp
GO:0071218 cellular response to misfolded protein	4.70588	0.00016	0.0250933	COVID19vsMISCGODEUp
GO:0008104 protein localization	1.23947	0.00016	0.0250933	COVID19vsMISCGODEUp
GO:0031331 positive regulation of cellular cataboli...	1.77393	0.00017	0.0260944	COVID19vsMISCGODEUp
GO:0006508 proteolysis	1.32989	0.00017	0.0260944	COVID19vsMISCGODEUp
GO:0070125 mitochondrial translational elongation	2.60736	0.00022	0.0326127	COVID19vsMISCGODEUp
GO:0009058 biosynthetic process	1.13657	0.00024	0.0346288	COVID19vsMISCGODEUp
GO:0000278 mitotic cell cycle	1.41578	0.00024	0.0346288	COVID19vsMISCGODEUp
GO:2000058 regulation of ubiquitin-dependent protei...	2.2158	0.00024	0.0346288	COVID19vsMISCGODEUp
GO:0002181 cytoplasmic translation	2.50348	0.00024	0.0346288	COVID19vsMISCGODEUp
GO:0007346 regulation of mitotic cell cycle	1.54023	0.00025	0.0346843	COVID19vsMISCGODEUp
GO:0070126 mitochondrial translational termination	2.57576	0.00025	0.0346843	COVID19vsMISCGODEUp
GO:0015031 protein transport	1.27941	0.00025	0.0346843	COVID19vsMISCGODEUp
GO:0051130 positive regulation of cellular componen...	1.39272	0.00025	0.0346843	COVID19vsMISCGODEUp
GO:0016071 mRNA metabolic process	1.44928	0.00025	0.0346843	COVID19vsMISCGODEUp
GO:2001020 regulation of response to DNA damage sti...	1.97498	0.00025	0.0346843	COVID19vsMISCGODEUp
GO:0015833 peptide transport	1.27675	0.00026	0.0353911	COVID19vsMISCGODEUp
GO:0006296 nucleotide-excision repair, DNA incision...	3.64964	0.00026	0.0353911	COVID19vsMISCGODEUp
GO:0006605 protein targeting	1.65782	0.00028	0.0371782	COVID19vsMISCGODEUp
GO:0044419 interspecies interaction between organis...	1.29224	0.00028	0.0371782	COVID19vsMISCGODEUp
GO:0006402 mRNA catabolic process	1.71607	0.0003	0.0393509	COVID19vsMISCGODEUp
GO:0051788 response to misfolded protein	4.32432	0.00031	0.0397002	COVID19vsMISCGODEUp
GO:0071704 organic substance metabolic process	1.0715	0.00031	0.0397002	COVID19vsMISCGODEUp
GO:0032434 regulation of proteasomal ubiquitin-depe...	2.32558	0.00031	0.0397002	COVID19vsMISCGODEUp
GO:1905037 autophagosome organization	2.52226	0.00033	0.0417672	COVID19vsMISCGODEUp
GO:0006378 mRNA polyadenylation	3.29341	0.00034	0.0427827	COVID19vsMISCGODEUp
GO:0051649 establishment of localization in cell	1.22565	0.00037	0.0460225	COVID19vsMISCGODEUp
GO:0042886 amide transport	1.26492	0.00039	0.048233	COVID19vsMISCGODEUp
GO:0098780 response to mitochondrial depolarisation	4.72973	0.0004	0.0489107	COVID19vsMISCGODEUp
GO:0031848 protection from non-homologous end joini...	6.75676	0.00041	0.0491355	COVID19vsMISCGODEUp
GO:0070911 global genome nucleotide-excision repair	4.14508	0.00041	0.0491355	COVID19vsMISCGODEUp
GO:0044271 cellular nitrogen compound biosynthetic ...	1.15792	0.00041	0.0491355	COVID19vsMISCGODEUp
GO:0033683 nucleotide-excision repair, DNA incision	3.46021	0.00042	0.0491355	COVID19vsMISCGODEUp
GO:0072583 clathrin-dependent endocytosis	3.46021	0.00042	0.0491355	COVID19vsMISCGODEUp
GO:0090305 nucleic acid phosphodiester bond hydroly...	1.78313	0.00042	0.0491355	COVID19vsMISCGODEUp
GO:0005515 protein binding	1.12284	6.4e-12	9.23435e-09	COVID19vsMISCGODEUp
GO:0051536 iron-sulfur cluster binding	3.93873	2.9e-07	0.000123068	COVID19vsMISCGODEUp
GO:0051540 metal cluster binding	3.93873	2.9e-07	0.000123068	COVID19vsMISCGODEUp
GO:0008135 translation factor activity, RNA binding	3.45964	3.4e-07	0.000141512	COVID19vsMISCGODEUp
GO:0032182 ubiquitin-like protein binding	3.08989	1.5e-06	0.000523621	COVID19vsMISCGODEUp
GO:0003723 RNA binding	1.39573	2.3e-06	0.000721433	COVID19vsMISCGODEUp
GO:0090079 translation regulator activity, nucleic ...	2.96496	3.1e-06	0.000906666	COVID19vsMISCGODEUp
GO:0051539 4 iron, 4 sulfur cluster binding	4.33333	3.9e-06	0.0010962	COVID19vsMISCGODEUp
GO:0043130 ubiquitin binding	3.20285	7.6e-06	0.00205609	COVID19vsMISCGODEUp
GO:0045182 translation regulator activity	2.60688	7.9e-06	0.00208512	COVID19vsMISCGODEUp
GO:0140312 cargo adaptor activity	7.31707	5.8e-05	0.0115165	COVID19vsMISCGODEUp
GO:0031593 polyubiquitin modification-dependent pro...	3.40314	7.1e-05	0.0133622	COVID19vsMISCGODEUp
GO:0004536 deoxyribonuclease activity	3.09524	0.0002	0.0298524	COVID19vsMISCGODEUp
GO:0097602 cullin family protein binding	5.18519	0.0002	0.0298524	COVID19vsMISCGODEUp
GO:0003743 translation initiation factor activity	3.26975	0.0002	0.0298524	COVID19vsMISCGODEUp
GO:0044389 ubiquitin-like protein ligase binding	1.79393	0.00026	0.0353911	COVID19vsMISCGODEUp
GO:0031625 ubiquitin protein ligase binding	1.81462	0.00029	0.0382712	COVID19vsMISCGODEUp
GO:0019899 enzyme binding	1.25736	0.00031	0.0397002	COVID19vsMISCGODEUp
GO:0003676 nucleic acid binding	1.1767	0.0004	0.0489107	COVID19vsMISCGODEUp
GO:0035615 clathrin adaptor activity	6.66667	0.00043	0.0497673	COVID19vsMISCGODEUp
GO:0060090 molecular adaptor activity	1.84978	0.00043	0.0497673	COVID19vsMISCGODEUp
GO:0005622 intracellular	1.11116	6.1e-21	1.32022e-16	COVID19vsMISCGODEUp
GO:0043231 intracellular membrane-bounded organelle	1.19463	3.3e-20	3.57109e-16	COVID19vsMISCGODEUp
GO:0043227 membrane-bounded organelle	1.15219	8.8e-20	6.34861e-16	COVID19vsMISCGODEUp
GO:0043226 organelle	1.12105	9.5e-18	5.14021e-14	COVID19vsMISCGODEUp
GO:0043229 intracellular organelle	1.1403	3e-17	1.29858e-13	COVID19vsMISCGODEUp
GO:0005737 cytoplasm	1.16163	2.8e-15	1.01001e-11	COVID19vsMISCGODEUp
GO:0032991 protein-containing complex	1.3463	3.8e-15	1.17491e-11	COVID19vsMISCGODEUp
GO:0005829 cytosol	1.32668	1.5e-13	3.60717e-10	COVID19vsMISCGODEUp
GO:0031974 membrane-enclosed lumen	1.30136	3.9e-13	7.03398e-10	COVID19vsMISCGODEUp
GO:0043233 organelle lumen	1.30136	3.9e-13	7.03398e-10	COVID19vsMISCGODEUp
GO:0070013 intracellular organelle lumen	1.30136	3.9e-13	7.03398e-10	COVID19vsMISCGODEUp
GO:0005654 nucleoplasm	1.37118	3.8e-11	4.56908e-08	COVID19vsMISCGODEUp
GO:0005634 nucleus	1.21303	5.2e-11	5.62718e-08	COVID19vsMISCGODEUp
GO:0005739 mitochondrion	1.5762	5.8e-10	5.4578e-07	COVID19vsMISCGODEUp
GO:0031981 nuclear lumen	1.30027	7.7e-10	6.9438e-07	COVID19vsMISCGODEUp
GO:0005740 mitochondrial envelope	1.78036	5.4e-08	3.05222e-05	COVID19vsMISCGODEUp
GO:0031966 mitochondrial membrane	1.76333	2.3e-07	0.000115765	COVID19vsMISCGODEUp
GO:0031090 organelle membrane	1.28217	8.5e-07	0.000317182	COVID19vsMISCGODEUp
GO:0031967 organelle envelope	1.51876	1.6e-06	0.000541075	COVID19vsMISCGODEUp
GO:0031975 envelope	1.51876	1.6e-06	0.000541075	COVID19vsMISCGODEUp
GO:0000151 ubiquitin ligase complex	2.14395	2e-06	0.00064606	COVID19vsMISCGODEUp
GO:0005743 mitochondrial inner membrane	1.80742	7.5e-06	0.00205472	COVID19vsMISCGODEUp
GO:1902494 catalytic complex	1.4319	8.9e-06	0.00231889	COVID19vsMISCGODEUp
GO:0005694 chromosome	1.4989	1e-05	0.00251663	COVID19vsMISCGODEUp
GO:0019866 organelle inner membrane	1.73475	1.4e-05	0.00340452	COVID19vsMISCGODEUp
GO:0098798 mitochondrial protein complex	2.00108	3.9e-05	0.00803883	COVID19vsMISCGODEUp
GO:1990904 ribonucleoprotein complex	1.51025	8.3e-05	0.0150955	COVID19vsMISCGODEUp
GO:0043232 intracellular non-membrane-bounded organ...	1.18296	0.00012	0.0199782	COVID19vsMISCGODEUp
GO:0043228 non-membrane-bounded organelle	1.18053	0.00014	0.0226121	COVID19vsMISCGODEUp
GO:0005776 autophagosome	2.67296	0.00016	0.0250933	COVID19vsMISCGODEUp
GO:0005840 ribosome	1.97166	0.00017	0.0260944	COVID19vsMISCGODEUp
GO:0005770 late endosome	1.92982	0.0002	0.0298524	COVID19vsMISCGODEUp
GO:0000407 phagophore assembly site	3.96476	0.00027	0.0362957	COVID19vsMISCGODEUp
GO:0033290 eukaryotic 48S preinitiation complex	5.88235	0.00027	0.0362957	COVID19vsMISCGODEUp
GO:0005759 mitochondrial matrix	1.61881	0.00033	0.0417672	COVID19vsMISCGODEUp
GO:0015630 microtubule cytoskeleton	1.37191	0.00035	0.0437864	COVID19vsMISCGODEUp
GO:0098800 inner mitochondrial membrane protein com...	2.22694	0.00042	0.0491355	COVID19vsMISCGODEUp
GO:0005852 eukaryotic translation initiation factor...	5.45455	0.00042	0.0491355	COVID19vsMISCGODEUp
GO:0016070 RNA metabolic process	1.4085	2e-15	4.3362e-11	MISCvsControlGODEDown
GO:0090304 nucleic acid metabolic process	1.35694	3e-14	3.25215e-10	MISCvsControlGODEDown
GO:0010467 gene expression	1.32694	4.4e-13	3.03534e-09	MISCvsControlGODEDown
GO:0044271 cellular nitrogen compound biosynthetic ...	1.36603	5.6e-13	3.03534e-09	MISCvsControlGODEDown
GO:0032774 RNA biosynthetic process	1.45196	1e-12	3.71674e-09	MISCvsControlGODEDown
GO:0034645 cellular macromolecule biosynthetic proc...	1.36306	1.2e-12	3.71674e-09	MISCvsControlGODEDown
GO:0097659 nucleic acid-templated transcription	1.44883	1.7e-12	4.5771e-09	MISCvsControlGODEDown
GO:0006351 transcription, DNA-templated	1.45148	1.9e-12	4.5771e-09	MISCvsControlGODEDown
GO:0006357 regulation of transcription by RNA polym...	1.56146	2.7e-12	5.85387e-09	MISCvsControlGODEDown
GO:0006366 transcription by RNA polymerase II	1.53835	3.1e-12	6.1101e-09	MISCvsControlGODEDown
GO:0009059 macromolecule biosynthetic process	1.34599	4.1e-12	7.40767e-09	MISCvsControlGODEDown
GO:2001141 regulation of RNA biosynthetic process	1.44197	1.5e-11	2.50165e-08	MISCvsControlGODEDown
GO:1903506 regulation of nucleic acid-templated tra...	1.43959	2e-11	2.8908e-08	MISCvsControlGODEDown
GO:0006355 regulation of transcription, DNA-templat...	1.44231	2.5e-11	3.38766e-08	MISCvsControlGODEDown
GO:0034641 cellular nitrogen compound metabolic pro...	1.24993	1e-10	1.2045e-07	MISCvsControlGODEDown
GO:0051252 regulation of RNA metabolic process	1.40149	1e-10	1.2045e-07	MISCvsControlGODEDown
GO:0019219 regulation of nucleobase-containing comp...	1.37741	1.4e-10	1.51767e-07	MISCvsControlGODEDown
GO:0006139 nucleobase-containing compound metabolic...	1.26617	3.7e-10	3.81999e-07	MISCvsControlGODEDown
GO:2000112 regulation of cellular macromolecule bio...	1.37604	4.5e-10	4.43475e-07	MISCvsControlGODEDown
GO:1901362 organic cyclic compound biosynthetic pro...	1.34263	5.3e-10	4.99606e-07	MISCvsControlGODEDown
GO:1901360 organic cyclic compound metabolic proces...	1.24895	7.6e-10	6.76447e-07	MISCvsControlGODEDown
GO:0046483 heterocycle metabolic process	1.25615	7.8e-10	6.76447e-07	MISCvsControlGODEDown
GO:0044249 cellular biosynthetic process	1.26247	8.4e-10	7.00463e-07	MISCvsControlGODEDown
GO:0010556 regulation of macromolecule biosynthetic...	1.36054	9.3e-10	7.4679e-07	MISCvsControlGODEDown
GO:0019438 aromatic compound biosynthetic process	1.34184	1.2e-09	8.97145e-07	MISCvsControlGODEDown
GO:0006725 cellular aromatic compound metabolic pro...	1.25152	1.3e-09	9.09203e-07	MISCvsControlGODEDown
GO:0034654 nucleobase-containing compound biosynthe...	1.34537	1.3e-09	9.09203e-07	MISCvsControlGODEDown
GO:1901576 organic substance biosynthetic process	1.25543	1.5e-09	1.0163e-06	MISCvsControlGODEDown
GO:0031326 regulation of cellular biosynthetic proc...	1.3476	1.6e-09	1.0512e-06	MISCvsControlGODEDown
GO:0018130 heterocycle biosynthetic process	1.33709	2e-09	1.23891e-06	MISCvsControlGODEDown
GO:0009889 regulation of biosynthetic process	1.33566	3.4e-09	2.04765e-06	MISCvsControlGODEDown
GO:0009058 biosynthetic process	1.24583	4e-09	2.34389e-06	MISCvsControlGODEDown
GO:0042254 ribosome biogenesis	2.56703	4.3e-09	2.45338e-06	MISCvsControlGODEDown
GO:0010468 regulation of gene expression	1.30391	1.8e-08	1.00066e-05	MISCvsControlGODEDown
GO:0022613 ribonucleoprotein complex biogenesis	2.10781	2.1e-08	1.11049e-05	MISCvsControlGODEDown
GO:0034470 ncRNA processing	2.21066	6.9e-08	3.39998e-05	MISCvsControlGODEDown
GO:0044260 cellular macromolecule metabolic process	1.16963	1.4e-07	6.7452e-05	MISCvsControlGODEDown
GO:0006364 rRNA processing	2.62751	1.9e-07	8.9552e-05	MISCvsControlGODEDown
GO:0034660 ncRNA metabolic process	1.93108	2.1e-07	9.68726e-05	MISCvsControlGODEDown
GO:0016072 rRNA metabolic process	2.44871	3.5e-07	0.000158091	MISCvsControlGODEDown
GO:0043170 macromolecule metabolic process	1.12747	2.4e-06	0.00106193	MISCvsControlGODEDown
GO:0042274 ribosomal small subunit biogenesis	3.79747	5.7e-06	0.00242317	MISCvsControlGODEDown
GO:0042273 ribosomal large subunit biogenesis	3.53201	7.5e-06	0.00312707	MISCvsControlGODEDown
GO:0044238 primary metabolic process	1.10265	1.1e-05	0.0044165	MISCvsControlGODEDown
GO:0016573 histone acetylation	2.5247	3.5e-05	0.013797	MISCvsControlGODEDown
GO:0006807 nitrogen compound metabolic process	1.10162	3.7e-05	0.0143249	MISCvsControlGODEDown
GO:0044237 cellular metabolic process	1.09246	4.5e-05	0.0171166	MISCvsControlGODEDown
GO:0018393 internal peptidyl-lysine acetylation	2.45464	5.5e-05	0.0205596	MISCvsControlGODEDown
GO:0006475 internal protein amino acid acetylation	2.37358	9.3e-05	0.0332209	MISCvsControlGODEDown
GO:0051171 regulation of nitrogen compound metaboli...	1.17058	9.4e-05	0.0332209	MISCvsControlGODEDown
GO:0071704 organic substance metabolic process	1.08523	9.5e-05	0.0332209	MISCvsControlGODEDown
GO:0018394 peptidyl-lysine acetylation	2.34216	0.00011	0.0378557	MISCvsControlGODEDown
GO:0080090 regulation of primary metabolic process	1.16353	0.00013	0.043362	MISCvsControlGODEDown
GO:0060255 regulation of macromolecule metabolic pr...	1.15882	0.00013	0.043362	MISCvsControlGODEDown
GO:0003676 nucleic acid binding	1.40107	1.2e-12	3.71674e-09	MISCvsControlGODEDown
GO:0000981 DNA-binding transcription factor activit...	1.73573	1.9e-11	2.8908e-08	MISCvsControlGODEDown
GO:0003700 DNA-binding transcription factor activit...	1.66704	1.3e-10	1.48344e-07	MISCvsControlGODEDown
GO:0140110 transcription regulator activity	1.55743	1.2e-09	8.97145e-07	MISCvsControlGODEDown
GO:0003677 DNA binding	1.48076	1.8e-09	1.14782e-06	MISCvsControlGODEDown
GO:0097159 organic cyclic compound binding	1.2269	3.1e-08	1.60026e-05	MISCvsControlGODEDown
GO:1901363 heterocyclic compound binding	1.2231	6.4e-08	3.22694e-05	MISCvsControlGODEDown
GO:0046872 metal ion binding	1.21152	8.3e-05	0.0305004	MISCvsControlGODEDown
GO:0005634 nucleus	1.19511	2e-08	1.08405e-05	MISCvsControlGODEDown
GO:0043231 intracellular membrane-bounded organelle	1.10218	4e-06	0.00173448	MISCvsControlGODEDown
GO:0030684 preribosome	3.44086	1.1e-05	0.0044165	MISCvsControlGODEDown
GO:0045055 regulated exocytosis	3.23246	7.3e-25	1.07321e-20	MISCvsControlGODEUp
GO:0032940 secretion by cell	2.53817	5.8e-24	4.19166e-20	MISCvsControlGODEUp
GO:0002275 myeloid cell activation involved in immu...	3.63462	3e-23	1.26989e-19	MISCvsControlGODEUp
GO:0002446 neutrophil mediated immunity	3.75128	3.5e-23	1.26989e-19	MISCvsControlGODEUp
GO:0043299 leukocyte degranulation	3.65675	4e-23	1.26989e-19	MISCvsControlGODEUp
GO:0043312 neutrophil degranulation	3.78549	4.1e-23	1.26989e-19	MISCvsControlGODEUp
GO:0002444 myeloid leukocyte mediated immunity	3.60019	5.4e-23	1.40926e-19	MISCvsControlGODEUp
GO:0002283 neutrophil activation involved in immune...	3.76176	6e-23	1.40926e-19	MISCvsControlGODEUp
GO:0046903 secretion	2.42602	6.5e-23	1.40926e-19	MISCvsControlGODEUp
GO:0042119 neutrophil activation	3.69231	1.9e-22	3.16876e-19	MISCvsControlGODEUp
GO:0006887 exocytosis	2.93051	1.9e-22	3.16876e-19	MISCvsControlGODEUp
GO:0002274 myeloid leukocyte activation	3.33471	2.7e-22	4.18134e-19	MISCvsControlGODEUp
GO:0036230 granulocyte activation	3.6382	4.4e-22	6.35976e-19	MISCvsControlGODEUp
GO:0002366 leukocyte activation involved in immune ...	3.18496	1.6e-21	2.1681e-18	MISCvsControlGODEUp
GO:0002263 cell activation involved in immune respo...	3.17036	2.2e-21	2.80578e-18	MISCvsControlGODEUp
GO:0001775 cell activation	2.42898	2.1e-20	2.52945e-17	MISCvsControlGODEUp
GO:0002252 immune effector process	2.44839	8.2e-18	9.35706e-15	MISCvsControlGODEUp
GO:0002443 leukocyte mediated immunity	2.81739	1.1e-17	1.19245e-14	MISCvsControlGODEUp
GO:0016192 vesicle-mediated transport	2.00508	5.1e-17	5.26539e-14	MISCvsControlGODEUp
GO:0045321 leukocyte activation	2.32131	4.7e-16	4.43047e-13	MISCvsControlGODEUp
GO:0002376 immune system process	1.75206	4.8e-15	4.16275e-12	MISCvsControlGODEUp
GO:0006955 immune response	1.94825	1.2e-14	1.00066e-11	MISCvsControlGODEUp
GO:0051234 establishment of localization	1.44735	1.7e-12	1.1169e-09	MISCvsControlGODEUp
GO:0006810 transport	1.4491	3.6e-12	2.05399e-09	MISCvsControlGODEUp
GO:0042060 wound healing	2.86533	1.6e-11	8.06735e-09	MISCvsControlGODEUp
GO:0009611 response to wounding	2.64276	2.4e-11	1.1826e-08	MISCvsControlGODEUp
GO:0007596 blood coagulation	3.42342	2.7e-11	1.30086e-08	MISCvsControlGODEUp
GO:0050817 coagulation	3.39893	3.4e-11	1.60251e-08	MISCvsControlGODEUp
GO:0050896 response to stimulus	1.27248	3.6e-11	1.66067e-08	MISCvsControlGODEUp
GO:0007599 hemostasis	3.37478	4.2e-11	1.89709e-08	MISCvsControlGODEUp
GO:0050878 regulation of body fluid levels	2.91139	6.4e-11	2.8318e-08	MISCvsControlGODEUp
GO:0006952 defense response	1.95876	9.4e-11	4.07603e-08	MISCvsControlGODEUp
GO:0006950 response to stress	1.46552	3.1e-09	1.29252e-06	MISCvsControlGODEUp
GO:0051179 localization	1.30382	6.3e-09	2.57718e-06	MISCvsControlGODEUp
GO:0006954 inflammatory response	2.34099	6.5e-09	2.60975e-06	MISCvsControlGODEUp
GO:0009605 response to external stimulus	1.63934	1.8e-08	6.84663e-06	MISCvsControlGODEUp
GO:0051049 regulation of transport	1.71905	3.9e-08	1.43315e-05	MISCvsControlGODEUp
GO:0007154 cell communication	1.30629	5.4e-08	1.88835e-05	MISCvsControlGODEUp
GO:0043207 response to external biotic stimulus	2.08998	5.6e-08	1.89709e-05	MISCvsControlGODEUp
GO:0051707 response to other organism	2.08998	5.6e-08	1.89709e-05	MISCvsControlGODEUp
GO:0009607 response to biotic stimulus	2.04638	9e-08	3.00198e-05	MISCvsControlGODEUp
GO:0034097 response to cytokine	1.87039	1.9e-07	6.2415e-05	MISCvsControlGODEUp
GO:0098609 cell-cell adhesion	2.04228	2.1e-07	6.79554e-05	MISCvsControlGODEUp
GO:0007155 cell adhesion	1.75959	2.2e-07	7.01444e-05	MISCvsControlGODEUp
GO:0022610 biological adhesion	1.75216	2.7e-07	8.36267e-05	MISCvsControlGODEUp
GO:0010033 response to organic substance	1.46049	2.8e-07	8.55025e-05	MISCvsControlGODEUp
GO:0023052 signaling	1.2896	2.9e-07	8.73263e-05	MISCvsControlGODEUp
GO:1903530 regulation of secretion by cell	2.16216	3.9e-07	0.000112741	MISCvsControlGODEUp
GO:0045087 innate immune response	2.02578	4.4e-07	0.000125522	MISCvsControlGODEUp
GO:0070887 cellular response to chemical stimulus	1.44899	5.7e-07	0.000160496	MISCvsControlGODEUp
GO:0032501 multicellular organismal process	1.25754	6e-07	0.000166777	MISCvsControlGODEUp
GO:0032879 regulation of localization	1.49424	6.8e-07	0.000184288	MISCvsControlGODEUp
GO:0051046 regulation of secretion	2.08247	6.8e-07	0.000184288	MISCvsControlGODEUp
GO:0009617 response to bacterium	2.27021	8.1e-07	0.000211586	MISCvsControlGODEUp
GO:0032496 response to lipopolysaccharide	2.71028	1.1e-06	0.000274128	MISCvsControlGODEUp
GO:0042221 response to chemical	1.35544	1.1e-06	0.000274128	MISCvsControlGODEUp
GO:0001816 cytokine production	2.03832	1.3e-06	0.000320287	MISCvsControlGODEUp
GO:0007165 signal transduction	1.28552	1.8e-06	0.000428855	MISCvsControlGODEUp
GO:0002237 response to molecule of bacterial origin	2.58467	2.8e-06	0.000652761	MISCvsControlGODEUp
GO:0098542 defense response to other organism	2.4	3e-06	0.000691947	MISCvsControlGODEUp
GO:0051239 regulation of multicellular organismal p...	1.43332	3.2e-06	0.000730307	MISCvsControlGODEUp
GO:0051716 cellular response to stimulus	1.22584	4e-06	0.000903375	MISCvsControlGODEUp
GO:0006897 endocytosis	1.99068	5.1e-06	0.00113993	MISCvsControlGODEUp
GO:1903828 negative regulation of cellular protein ...	3.80711	8e-06	0.00176988	MISCvsControlGODEUp
GO:0090087 regulation of peptide transport	1.97171	8.3e-06	0.0018177	MISCvsControlGODEUp
GO:1901700 response to oxygen-containing compound	1.61069	9e-06	0.00195129	MISCvsControlGODEUp
GO:0030168 platelet activation	3.26679	9.4e-06	0.00201784	MISCvsControlGODEUp
GO:0048856 anatomical structure development	1.26554	1.1e-05	0.00229318	MISCvsControlGODEUp
GO:0002576 platelet degranulation	3.52423	1.1e-05	0.00229318	MISCvsControlGODEUp
GO:0050727 regulation of inflammatory response	2.44328	1.2e-05	0.00245445	MISCvsControlGODEUp
GO:0071345 cellular response to cytokine stimulus	1.74935	1.3e-05	0.00263414	MISCvsControlGODEUp
GO:0097435 supramolecular fiber organization	1.96078	1.5e-05	0.00298362	MISCvsControlGODEUp
GO:0007229 integrin-mediated signaling pathway	3.78378	1.7e-05	0.00329087	MISCvsControlGODEUp
GO:1903510 mucopolysaccharide metabolic process	3.78378	1.7e-05	0.00329087	MISCvsControlGODEUp
GO:0050866 negative regulation of cell activation	3.01109	1.8e-05	0.00342332	MISCvsControlGODEUp
GO:0050865 regulation of cell activation	2.06746	1.8e-05	0.00342332	MISCvsControlGODEUp
GO:0030029 actin filament-based process	1.8794	1.9e-05	0.0035512	MISCvsControlGODEUp
GO:0051384 response to glucocorticoid	3.5545	1.9e-05	0.0035512	MISCvsControlGODEUp
GO:0007015 actin filament organization	2.22222	2.8e-05	0.0050589	MISCvsControlGODEUp
GO:0051223 regulation of protein transport	1.90941	3.6e-05	0.00634566	MISCvsControlGODEUp
GO:0072384 organelle transport along microtubule	4.02685	3.6e-05	0.00634566	MISCvsControlGODEUp
GO:0034612 response to tumor necrosis factor	2.61593	3.6e-05	0.00634566	MISCvsControlGODEUp
GO:0002526 acute inflammatory response	3.36323	3.7e-05	0.00646933	MISCvsControlGODEUp
GO:0002790 peptide secretion	2.02186	3.8e-05	0.00659102	MISCvsControlGODEUp
GO:0030036 actin cytoskeleton organization	1.90265	3.9e-05	0.00665794	MISCvsControlGODEUp
GO:0071310 cellular response to organic substance	1.4068	4.2e-05	0.00705893	MISCvsControlGODEUp
GO:0032880 regulation of protein localization	1.71583	4.3e-05	0.00717141	MISCvsControlGODEUp
GO:0002250 adaptive immune response	2.19459	4.7e-05	0.00777868	MISCvsControlGODEUp
GO:2000514 regulation of CD4-positive, alpha-beta T...	4.60829	4.9e-05	0.00803	MISCvsControlGODEUp
GO:0032101 regulation of response to external stimu...	1.83633	5e-05	0.00803	MISCvsControlGODEUp
GO:0010243 response to organonitrogen compound	1.72684	5e-05	0.00803	MISCvsControlGODEUp
GO:0007159 leukocyte cell-cell adhesion	2.29202	5.4e-05	0.00860863	MISCvsControlGODEUp
GO:0032103 positive regulation of response to exter...	2.48649	5.5e-05	0.00870405	MISCvsControlGODEUp
GO:0019221 cytokine-mediated signaling pathway	1.84049	5.7e-05	0.0089552	MISCvsControlGODEUp
GO:0051047 positive regulation of secretion	2.23108	6.2e-05	0.00967066	MISCvsControlGODEUp
GO:1904668 positive regulation of ubiquitin protein...	10.4167	6.5e-05	0.0100662	MISCvsControlGODEUp
GO:0002791 regulation of peptide secretion	2.11749	6.9e-05	0.0106099	MISCvsControlGODEUp
GO:0032502 developmental process	1.22387	7.7e-05	0.0115933	MISCvsControlGODEUp
GO:0048731 system development	1.27428	7.7e-05	0.0115933	MISCvsControlGODEUp
GO:0050729 positive regulation of inflammatory resp...	3.31754	7.8e-05	0.0116629	MISCvsControlGODEUp
GO:0007275 multicellular organism development	1.25193	8.3e-05	0.0122045	MISCvsControlGODEUp
GO:0031960 response to corticosteroid	3.13152	8.4e-05	0.0122045	MISCvsControlGODEUp
GO:0051250 negative regulation of lymphocyte activa...	3.13152	8.4e-05	0.0122045	MISCvsControlGODEUp
GO:0022407 regulation of cell-cell adhesion	2.15934	8.4e-05	0.0122045	MISCvsControlGODEUp
GO:0051240 positive regulation of multicellular org...	1.51264	8.5e-05	0.0122045	MISCvsControlGODEUp
GO:0006022 aminoglycan metabolic process	2.99065	8.7e-05	0.0124095	MISCvsControlGODEUp
GO:0060627 regulation of vesicle-mediated transport	2.00827	9e-05	0.0127535	MISCvsControlGODEUp
GO:1901698 response to nitrogen compound	1.6696	9.2e-05	0.0128687	MISCvsControlGODEUp
GO:0070201 regulation of establishment of protein l...	1.81743	9.2e-05	0.0128687	MISCvsControlGODEUp
GO:0098657 import into cell	1.76276	9.3e-05	0.0129252	MISCvsControlGODEUp
GO:0065008 regulation of biological quality	1.29595	9.8e-05	0.0134477	MISCvsControlGODEUp
GO:0001817 regulation of cytokine production	1.85353	0.0001	0.0136358	MISCvsControlGODEUp
GO:0002520 immune system development	1.68697	0.00011	0.0147217	MISCvsControlGODEUp
GO:1903532 positive regulation of secretion by cell	2.23752	0.00011	0.0147217	MISCvsControlGODEUp
GO:0043436 oxoacid metabolic process	1.63752	0.00012	0.0159615	MISCvsControlGODEUp
GO:0051050 positive regulation of transport	1.69713	0.00013	0.0169791	MISCvsControlGODEUp
GO:0030155 regulation of cell adhesion	1.81976	0.00013	0.0169791	MISCvsControlGODEUp
GO:0032612 interleukin-1 production	3.7931	0.00013	0.0169791	MISCvsControlGODEUp
GO:0046634 regulation of alpha-beta T cell activati...	3.50877	0.00014	0.0178549	MISCvsControlGODEUp
GO:0009306 protein secretion	1.9529	0.00015	0.0190184	MISCvsControlGODEUp
GO:0006082 organic acid metabolic process	1.6191	0.00016	0.0201684	MISCvsControlGODEUp
GO:0030203 glycosaminoglycan metabolic process	2.93542	0.00018	0.0221737	MISCvsControlGODEUp
GO:0006691 leukotriene metabolic process	6.81818	0.00018	0.0221737	MISCvsControlGODEUp
GO:0006508 proteolysis	1.46159	0.00018	0.0221737	MISCvsControlGODEUp
GO:0048869 cellular developmental process	1.27774	0.00018	0.0221737	MISCvsControlGODEUp
GO:0022408 negative regulation of cell-cell adhesio...	2.8021	0.00019	0.0230134	MISCvsControlGODEUp
GO:0032611 interleukin-1 beta production	3.95257	0.00019	0.0230134	MISCvsControlGODEUp
GO:0031347 regulation of defense response	1.78193	0.0002	0.02409	MISCvsControlGODEUp
GO:0009719 response to endogenous stimulus	1.49225	0.00022	0.0262078	MISCvsControlGODEUp
GO:0002682 regulation of immune system process	1.5015	0.00022	0.0262078	MISCvsControlGODEUp
GO:0005975 carbohydrate metabolic process	1.87305	0.00023	0.0266665	MISCvsControlGODEUp
GO:0050776 regulation of immune response	1.6475	0.00023	0.0266665	MISCvsControlGODEUp
GO:2000516 positive regulation of CD4-positive, alp...	5.42636	0.00023	0.0266665	MISCvsControlGODEUp
GO:0002793 positive regulation of peptide secretion	2.42718	0.00023	0.0266665	MISCvsControlGODEUp
GO:0050832 defense response to fungus	6.52174	0.00023	0.0266665	MISCvsControlGODEUp
GO:0051051 negative regulation of transport	2.00535	0.00024	0.0273865	MISCvsControlGODEUp
GO:0071356 cellular response to tumor necrosis fact...	2.48691	0.00024	0.0273865	MISCvsControlGODEUp
GO:1901652 response to peptide	1.97704	0.00024	0.0273865	MISCvsControlGODEUp
GO:0046638 positive regulation of alpha-beta T cell...	4.62428	0.00027	0.0303309	MISCvsControlGODEUp
GO:1902106 negative regulation of leukocyte differe...	3.50318	0.00027	0.0303309	MISCvsControlGODEUp
GO:0005976 polysaccharide metabolic process	3.27869	0.00028	0.0309729	MISCvsControlGODEUp
GO:0002460 adaptive immune response based on somati...	2.33074	0.00028	0.0309729	MISCvsControlGODEUp
GO:0009620 response to fungus	5.26316	0.00028	0.0309729	MISCvsControlGODEUp
GO:0031349 positive regulation of defense response	2.00831	0.00029	0.031755	MISCvsControlGODEUp
GO:0048534 hematopoietic or lymphoid organ developm...	1.65563	0.00031	0.0334384	MISCvsControlGODEUp
GO:0050714 positive regulation of protein secretion	2.4359	0.00031	0.0334384	MISCvsControlGODEUp
GO:0030214 hyaluronan catabolic process	7.8125	0.00031	0.0334384	MISCvsControlGODEUp
GO:0050708 regulation of protein secretion	2.01294	0.00036	0.0384491	MISCvsControlGODEUp
GO:0046635 positive regulation of alpha-beta T cell...	4	0.00036	0.0384491	MISCvsControlGODEUp
GO:0048583 regulation of response to stimulus	1.25744	0.00038	0.0403862	MISCvsControlGODEUp
GO:0050777 negative regulation of immune response	2.99539	0.00039	0.0412468	MISCvsControlGODEUp
GO:0044264 cellular polysaccharide metabolic proces...	3.33333	0.00042	0.044204	MISCvsControlGODEUp
GO:0060143 positive regulation of syncytium formati...	7.35294	0.00043	0.0448213	MISCvsControlGODEUp
GO:0032787 monocarboxylic acid metabolic process	1.82863	0.00043	0.0448213	MISCvsControlGODEUp
GO:0006928 movement of cell or subcellular componen...	1.39892	0.00044	0.0456442	MISCvsControlGODEUp
GO:0090331 negative regulation of platelet aggregat...	10	0.00045	0.0464593	MISCvsControlGODEUp
GO:0051656 establishment of organelle localization	1.8602	0.00046	0.0472666	MISCvsControlGODEUp
GO:0002695 negative regulation of leukocyte activat...	2.68336	0.00047	0.0480664	MISCvsControlGODEUp
GO:0010543 regulation of platelet activation	5.71429	0.00048	0.0484041	MISCvsControlGODEUp
GO:1903706 regulation of hemopoiesis	1.94892	0.00048	0.0484041	MISCvsControlGODEUp
GO:0048522 positive regulation of cellular process	1.21054	0.00048	0.0484041	MISCvsControlGODEUp
GO:0005102 signaling receptor binding	1.72796	1.1e-06	0.000274128	MISCvsControlGODEUp
GO:0050786 RAGE receptor binding	12.5	2.1e-05	0.00389146	MISCvsControlGODEUp
GO:0048306 calcium-dependent protein binding	4.5	0.00014	0.0178549	MISCvsControlGODEUp
GO:0030141 secretory granule	3.2822	9.9e-25	1.07321e-20	MISCvsControlGODEUp
GO:0099503 secretory vesicle	2.96093	1.1e-22	2.1681e-19	MISCvsControlGODEUp
GO:0044433 cytoplasmic vesicle part	2.18768	3.8e-16	3.7449e-13	MISCvsControlGODEUp
GO:0005615 extracellular space	1.76162	4.7e-15	4.16275e-12	MISCvsControlGODEUp
GO:0044421 extracellular region part	1.70449	4.5e-14	3.6135e-11	MISCvsControlGODEUp
GO:0034774 secretory granule lumen	3.60515	4.2e-13	3.25215e-10	MISCvsControlGODEUp
GO:0030667 secretory granule membrane	3.72439	5.4e-13	4.03715e-10	MISCvsControlGODEUp
GO:0042581 specific granule	4.80769	5.9e-13	4.26393e-10	MISCvsControlGODEUp
GO:0031982 vesicle	1.56966	8.1e-13	5.66504e-10	MISCvsControlGODEUp
GO:0070820 tertiary granule	4.71698	9.8e-13	6.63981e-10	MISCvsControlGODEUp
GO:0060205 cytoplasmic vesicle lumen	3.44262	2e-12	1.27535e-09	MISCvsControlGODEUp
GO:0031983 vesicle lumen	3.43137	2.3e-12	1.42475e-09	MISCvsControlGODEUp
GO:0031410 cytoplasmic vesicle	1.76867	3.6e-12	2.05399e-09	MISCvsControlGODEUp
GO:0005576 extracellular region	1.573	3.6e-12	2.05399e-09	MISCvsControlGODEUp
GO:1903561 extracellular vesicle	1.80939	3.7e-12	2.05692e-09	MISCvsControlGODEUp
GO:0043230 extracellular organelle	1.8074	4e-12	2.11522e-09	MISCvsControlGODEUp
GO:0097708 intracellular vesicle	1.76598	4e-12	2.11522e-09	MISCvsControlGODEUp
GO:0070062 extracellular exosome	1.79666	9.4e-12	4.85241e-09	MISCvsControlGODEUp
GO:0098805 whole membrane	1.78725	2.2e-09	9.35259e-07	MISCvsControlGODEUp
GO:0035580 specific granule lumen	6.22407	9.6e-09	3.78432e-06	MISCvsControlGODEUp
GO:0030659 cytoplasmic vesicle membrane	2.20281	1.2e-08	4.64593e-06	MISCvsControlGODEUp
GO:0012506 vesicle membrane	2.13864	3.4e-08	1.27096e-05	MISCvsControlGODEUp
GO:0098588 bounding membrane of organelle	1.6232	4.7e-08	1.69835e-05	MISCvsControlGODEUp
GO:0012505 endomembrane system	1.38523	5.1e-08	1.81267e-05	MISCvsControlGODEUp
GO:0101002 ficolin-1-rich granule	3.3241	2.4e-07	7.54122e-05	MISCvsControlGODEUp
GO:0005766 primary lysosome	3.59589	3.5e-07	0.000102545	MISCvsControlGODEUp
GO:0042582 azurophil granule	3.59589	3.5e-07	0.000102545	MISCvsControlGODEUp
GO:0000323 lytic vacuole	2.08333	7e-07	0.000187367	MISCvsControlGODEUp
GO:0031090 organelle membrane	1.44394	7.8e-07	0.000206234	MISCvsControlGODEUp
GO:0005773 vacuole	1.99115	1e-06	0.000258107	MISCvsControlGODEUp
GO:0044444 cytoplasmic part	1.16501	1.4e-06	0.000341049	MISCvsControlGODEUp
GO:0005764 lysosome	2.04508	1.5e-06	0.00036135	MISCvsControlGODEUp
GO:0044437 vacuolar part	2.14464	2.1e-06	0.000494892	MISCvsControlGODEUp
GO:0005925 focal adhesion	2.23097	1.1e-05	0.00229318	MISCvsControlGODEUp
GO:0005924 cell-substrate adherens junction	2.21932	1.2e-05	0.00245445	MISCvsControlGODEUp
GO:0030055 cell-substrate junction	2.1978	1.5e-05	0.00298362	MISCvsControlGODEUp
GO:0101003 ficolin-1-rich granule membrane	4.72103	1.6e-05	0.0031536	MISCvsControlGODEUp
GO:0070821 tertiary granule membrane	4.22535	2.2e-05	0.00404222	MISCvsControlGODEUp
GO:0016020 membrane	1.16565	2.7e-05	0.00491922	MISCvsControlGODEUp
GO:0044425 membrane part	1.22469	3.9e-05	0.00665794	MISCvsControlGODEUp
GO:1904724 tertiary granule lumen	4.69484	4.2e-05	0.00705893	MISCvsControlGODEUp
GO:0035579 specific granule membrane	3.66197	5e-05	0.00803	MISCvsControlGODEUp
GO:0062023 collagen-containing extracellular matrix	2.39282	7.1e-05	0.0108405	MISCvsControlGODEUp
GO:0031091 platelet alpha granule	3.7037	8.5e-05	0.0122045	MISCvsControlGODEUp
GO:0031012 extracellular matrix	2.1418	9.8e-05	0.0134477	MISCvsControlGODEUp
GO:0005737 cytoplasm	1.10524	0.00011	0.0147217	MISCvsControlGODEUp
GO:0035578 azurophil granule lumen	3.53982	0.00014	0.0178549	MISCvsControlGODEUp
GO:0015629 actin cytoskeleton	1.96192	0.00014	0.0178549	MISCvsControlGODEUp
GO:0005774 vacuolar membrane	2.03252	0.00019	0.0230134	MISCvsControlGODEUp
GO:0098852 lytic vacuole membrane	2.07852	0.00027	0.0303309	MISCvsControlGODEUp
GO:0030496 midbody	2.61137	0.00029	0.031755	MISCvsControlGODEUp
