# Supplementary material for: Downregulation of exhausted cytotoxic T cells in gene expression networks of multisystem inflammatory syndrome in children
Source: Nat Commun. 2021 Aug 11;12:4854. doi: 10.1038/s41467-021-24981-1 (PMC8357784; doi:10.1038/s41467-021-24981-1)
Supplement: Supplementary file 4 — Supplementary Data 1-21 [file 41467_2021_24981_MOESM4_ESM.zip › 280943_2_data_set_5621765_q33pms/DONE_SupplementaryDataFiles/DONE_SupplementaryData09_CellTypeSignatureEnrichments.xlsx]

## Sheet: CellTypeSignatureEnrichments
Reference paper the cell type signature originated.	Cell type specific signature name.	Regulation direction of cell type differential expression signature.	Modules from our data being compared to cell type signature.	Number of genes in the module.	Number of genes in the cell type DE signature.	Genes found in both the module and cell type DE signature.	Odds ratio between module and cell type DE signature.	FDR (BH) adjusted P value between module and cell type DE signature.
Reference	Cell Type Label	Cell Type DE Signature	Module	Number of module genes	Number of DE genes	Gene intersection size	Odds Ratio	Adjusted p-value
Newman et al, Nature Methods, 2015	B cell, memory - 1	Upregulated	turquoise	2341	59	4	0.681602	1
Newman et al, Nature Methods, 2015	B cell, memory - 1	Upregulated	green	1758	59	3	0.686862	1
Newman et al, Nature Methods, 2015	B cell, memory - 1	Upregulated	skyblue	159	59	0	0	1
Newman et al, Nature Methods, 2015	B cell, memory - 1	Upregulated	red	1435	59	3	0.855078	1
Newman et al, Nature Methods, 2015	B cell, memory - 1	Upregulated	yellow	1890	59	1	0.20336	1
Newman et al, Nature Methods, 2015	B cell, memory - 1	Upregulated	blue	2241	59	3	0.525954	1
Newman et al, Nature Methods, 2015	B cell, memory - 1	Upregulated	midnightblue	447	59	0	0	1
Newman et al, Nature Methods, 2015	B cell, memory - 1	Upregulated	lightyellow	291	59	1	1.42857	1
Newman et al, Nature Methods, 2015	B cell, memory - 1	Upregulated	black	1429	59	6	1.82921	1
Newman et al, Nature Methods, 2015	B cell, memory - 1	Upregulated	violet	133	59	0	0	1
Newman et al, Nature Methods, 2015	B cell, memory - 1	Upregulated	cyan	508	59	0	0	1
Newman et al, Nature Methods, 2015	B cell, memory - 1	Upregulated	darkolivegreen	130	59	15	73.8657	1.4e-18
Newman et al, Nature Methods, 2015	B cell, memory - 1	Upregulated	salmon	524	59	2	1.60073	1
Newman et al, Nature Methods, 2015	B cell, memory - 1	Upregulated	brown	2029	59	1	0.188128	1
Newman et al, Nature Methods, 2015	B cell, memory - 1	Upregulated	lightcyan	381	59	0	0	1
Newman et al, Nature Methods, 2015	B cell, memory - 1	Upregulated	darkgrey	244	59	0	0	1
Newman et al, Nature Methods, 2015	B cell, memory - 1	Upregulated	orange	241	59	0	0	1
Newman et al, Nature Methods, 2015	B cell, memory - 1	Upregulated	magenta	587	59	1	0.697478	1
Newman et al, Nature Methods, 2015	B cell, memory - 1	Upregulated	lightgreen	301	59	0	0	1
Newman et al, Nature Methods, 2015	B cell, memory - 1	Upregulated	tan	530	59	1	0.774662	1
Newman et al, Nature Methods, 2015	B cell, memory - 1	Upregulated	white	210	59	0	0	1
Newman et al, Nature Methods, 2015	B cell, memory - 1	Upregulated	grey60	359	59	0	0	1
Newman et al, Nature Methods, 2015	B cell, memory - 1	Upregulated	darkgreen	257	59	0	0	1
Newman et al, Nature Methods, 2015	B cell, memory - 1	Upregulated	royalblue	288	59	0	0	1
Newman et al, Nature Methods, 2015	B cell, memory - 1	Upregulated	darkred	270	59	0	0	1
Newman et al, Nature Methods, 2015	B cell, memory - 1	Upregulated	darkturquoise	257	59	0	0	1
Newman et al, Nature Methods, 2015	B cell, memory - 1	Upregulated	greenyellow	549	59	0	0	1
Newman et al, Nature Methods, 2015	B cell, memory - 1	Upregulated	purple	570	59	1	0.71888	1
Newman et al, Nature Methods, 2015	B cell, memory - 1	Upregulated	steelblue	153	59	0	0	1
Newman et al, Nature Methods, 2015	B cell, memory - 1	Upregulated	pink	758	59	5	2.91258	1
Newman et al, Nature Methods, 2015	B cell, memory - 1	Upregulated	paleturquoise	146	59	0	0	1
Newman et al, Nature Methods, 2015	B cell, memory - 1	Upregulated	yellowgreen	79	59	0	0	1
Newman et al, Nature Methods, 2015	B cell, memory - 1	Upregulated	grey	165	59	0	0	1
Newman et al, Nature Methods, 2015	B cell, memory - 1	Upregulated	darkmagenta	122	59	0	0	1
Newman et al, Nature Methods, 2015	B cell, memory - 1	Upregulated	sienna3	90	59	1	4.69681	1
Newman et al, Nature Methods, 2015	B cell, memory - 1	Upregulated	darkorange	232	59	5	9.89768	0.180528
Newman et al, Nature Methods, 2015	B cell, memory - 1	Upregulated	saddlebrown	157	59	1	2.67174	1
Newman et al, Nature Methods, 2015	B cell, memory - 1	Upregulated	skyblue3	41	59	0	0	1
Park et al, Science, 2020	B cell, memory - 2	Upregulated	turquoise	2341	20	0	0	1
Park et al, Science, 2020	B cell, memory - 2	Upregulated	green	1758	20	2	1.29877	1
Park et al, Science, 2020	B cell, memory - 2	Upregulated	skyblue	159	20	0	0	1
Park et al, Science, 2020	B cell, memory - 2	Upregulated	red	1435	20	0	0	1
Park et al, Science, 2020	B cell, memory - 2	Upregulated	yellow	1890	20	0	0	1
Park et al, Science, 2020	B cell, memory - 2	Upregulated	blue	2241	20	0	0	1
Park et al, Science, 2020	B cell, memory - 2	Upregulated	midnightblue	447	20	0	0	1
Park et al, Science, 2020	B cell, memory - 2	Upregulated	lightyellow	291	20	0	0	1
Park et al, Science, 2020	B cell, memory - 2	Upregulated	black	1429	20	0	0	1
Park et al, Science, 2020	B cell, memory - 2	Upregulated	violet	133	20	0	0	1
Park et al, Science, 2020	B cell, memory - 2	Upregulated	cyan	508	20	1	2.26024	1
Park et al, Science, 2020	B cell, memory - 2	Upregulated	darkolivegreen	130	20	4	43.8765	0.00368089
Park et al, Science, 2020	B cell, memory - 2	Upregulated	salmon	524	20	7	22.6575	0.00012549
Park et al, Science, 2020	B cell, memory - 2	Upregulated	brown	2029	20	0	0	1
Park et al, Science, 2020	B cell, memory - 2	Upregulated	lightcyan	381	20	1	3.0332	1
Park et al, Science, 2020	B cell, memory - 2	Upregulated	darkgrey	244	20	0	0	1
Park et al, Science, 2020	B cell, memory - 2	Upregulated	orange	241	20	1	4.83287	1
Park et al, Science, 2020	B cell, memory - 2	Upregulated	magenta	587	20	0	0	1
Park et al, Science, 2020	B cell, memory - 2	Upregulated	lightgreen	301	20	0	0	1
Park et al, Science, 2020	B cell, memory - 2	Upregulated	tan	530	20	0	0	1
Park et al, Science, 2020	B cell, memory - 2	Upregulated	white	210	20	0	0	1
Park et al, Science, 2020	B cell, memory - 2	Upregulated	grey60	359	20	0	0	1
Park et al, Science, 2020	B cell, memory - 2	Upregulated	darkgreen	257	20	0	0	1
Park et al, Science, 2020	B cell, memory - 2	Upregulated	royalblue	288	20	0	0	1
Park et al, Science, 2020	B cell, memory - 2	Upregulated	darkred	270	20	0	0	1
Park et al, Science, 2020	B cell, memory - 2	Upregulated	darkturquoise	257	20	0	0	1
Park et al, Science, 2020	B cell, memory - 2	Upregulated	greenyellow	549	20	0	0	1
Park et al, Science, 2020	B cell, memory - 2	Upregulated	purple	570	20	0	0	1
Park et al, Science, 2020	B cell, memory - 2	Upregulated	steelblue	153	20	0	0	1
Park et al, Science, 2020	B cell, memory - 2	Upregulated	pink	758	20	0	0	1
Park et al, Science, 2020	B cell, memory - 2	Upregulated	paleturquoise	146	20	0	0	1
Park et al, Science, 2020	B cell, memory - 2	Upregulated	yellowgreen	79	20	0	0	1
Park et al, Science, 2020	B cell, memory - 2	Upregulated	grey	165	20	0	0	1
Park et al, Science, 2020	B cell, memory - 2	Upregulated	darkmagenta	122	20	0	0	1
Park et al, Science, 2020	B cell, memory - 2	Upregulated	sienna3	90	20	1	13.1139	1
Park et al, Science, 2020	B cell, memory - 2	Upregulated	darkorange	232	20	3	16.9843	0.705942
Park et al, Science, 2020	B cell, memory - 2	Upregulated	saddlebrown	157	20	0	0	1
Park et al, Science, 2020	B cell, memory - 2	Upregulated	skyblue3	41	20	0	0	1
Wilk et al, Nature Medicine, 2020	B cell - 3	Upregulated	turquoise	2341	123	3	0.212166	1
Wilk et al, Nature Medicine, 2020	B cell - 3	Upregulated	green	1758	123	8	0.812078	1
Wilk et al, Nature Medicine, 2020	B cell - 3	Upregulated	skyblue	159	123	0	0	1
Wilk et al, Nature Medicine, 2020	B cell - 3	Upregulated	red	1435	123	7	0.876903	1
Wilk et al, Nature Medicine, 2020	B cell - 3	Upregulated	yellow	1890	123	1	0.088046	1
Wilk et al, Nature Medicine, 2020	B cell - 3	Upregulated	blue	2241	123	3	0.222763	1
Wilk et al, Nature Medicine, 2020	B cell - 3	Upregulated	midnightblue	447	123	0	0	1
Wilk et al, Nature Medicine, 2020	B cell - 3	Upregulated	lightyellow	291	123	11	7.67977	0.000742478
Wilk et al, Nature Medicine, 2020	B cell - 3	Upregulated	black	1429	123	3	0.363843	1
Wilk et al, Nature Medicine, 2020	B cell - 3	Upregulated	violet	133	123	0	0	1
Wilk et al, Nature Medicine, 2020	B cell - 3	Upregulated	cyan	508	123	0	0	1
Wilk et al, Nature Medicine, 2020	B cell - 3	Upregulated	darkolivegreen	130	123	19	36.2539	1.17e-18
Wilk et al, Nature Medicine, 2020	B cell - 3	Upregulated	salmon	524	123	14	5.45553	0.000541624
Wilk et al, Nature Medicine, 2020	B cell - 3	Upregulated	brown	2029	123	4	0.334552	1
Wilk et al, Nature Medicine, 2020	B cell - 3	Upregulated	lightcyan	381	123	0	0	1
Wilk et al, Nature Medicine, 2020	B cell - 3	Upregulated	darkgrey	244	123	0	0	1
Wilk et al, Nature Medicine, 2020	B cell - 3	Upregulated	orange	241	123	0	0	1
Wilk et al, Nature Medicine, 2020	B cell - 3	Upregulated	magenta	587	123	1	0.302043	1
Wilk et al, Nature Medicine, 2020	B cell - 3	Upregulated	lightgreen	301	123	0	0	1
Wilk et al, Nature Medicine, 2020	B cell - 3	Upregulated	tan	530	123	2	0.677789	1
Wilk et al, Nature Medicine, 2020	B cell - 3	Upregulated	white	210	123	0	0	1
Wilk et al, Nature Medicine, 2020	B cell - 3	Upregulated	grey60	359	123	0	0	1
Wilk et al, Nature Medicine, 2020	B cell - 3	Upregulated	darkgreen	257	123	0	0	1
Wilk et al, Nature Medicine, 2020	B cell - 3	Upregulated	royalblue	288	123	0	0	1
Wilk et al, Nature Medicine, 2020	B cell - 3	Upregulated	darkred	270	123	1	0.667631	1
Wilk et al, Nature Medicine, 2020	B cell - 3	Upregulated	darkturquoise	257	123	1	0.70195	1
Wilk et al, Nature Medicine, 2020	B cell - 3	Upregulated	greenyellow	549	123	29	12.8444	1.4e-17
Wilk et al, Nature Medicine, 2020	B cell - 3	Upregulated	purple	570	123	0	0	1
Wilk et al, Nature Medicine, 2020	B cell - 3	Upregulated	steelblue	153	123	0	0	1
Wilk et al, Nature Medicine, 2020	B cell - 3	Upregulated	pink	758	123	3	0.709411	1
Wilk et al, Nature Medicine, 2020	B cell - 3	Upregulated	paleturquoise	146	123	0	0	1
Wilk et al, Nature Medicine, 2020	B cell - 3	Upregulated	yellowgreen	79	123	0	0	1
Wilk et al, Nature Medicine, 2020	B cell - 3	Upregulated	grey	165	123	0	0	1
Wilk et al, Nature Medicine, 2020	B cell - 3	Upregulated	darkmagenta	122	123	10	17.4246	3.27e-06
Wilk et al, Nature Medicine, 2020	B cell - 3	Upregulated	sienna3	90	123	3	6.34673	1
Wilk et al, Nature Medicine, 2020	B cell - 3	Upregulated	darkorange	232	123	0	0	1
Wilk et al, Nature Medicine, 2020	B cell - 3	Upregulated	saddlebrown	157	123	0	0	1
Wilk et al, Nature Medicine, 2020	B cell - 3	Upregulated	skyblue3	41	123	0	0	1
Newman et al, Nature Methods, 2015	B cell, na√Øve - 1	Upregulated	turquoise	2341	57	2	0.340515	1
Newman et al, Nature Methods, 2015	B cell, na√Øve - 1	Upregulated	green	1758	57	5	1.24387	1
Newman et al, Nature Methods, 2015	B cell, na√Øve - 1	Upregulated	skyblue	159	57	0	0	1
Newman et al, Nature Methods, 2015	B cell, na√Øve - 1	Upregulated	red	1435	57	2	0.581068	1
Newman et al, Nature Methods, 2015	B cell, na√Øve - 1	Upregulated	yellow	1890	57	1	0.211355	1
Newman et al, Nature Methods, 2015	B cell, na√Øve - 1	Upregulated	blue	2241	57	4	0.745558	1
Newman et al, Nature Methods, 2015	B cell, na√Øve - 1	Upregulated	midnightblue	447	57	0	0	1
Newman et al, Nature Methods, 2015	B cell, na√Øve - 1	Upregulated	lightyellow	291	57	1	1.48472	1
Newman et al, Nature Methods, 2015	B cell, na√Øve - 1	Upregulated	black	1429	57	5	1.55579	1
Newman et al, Nature Methods, 2015	B cell, na√Øve - 1	Upregulated	violet	133	57	0	0	1
Newman et al, Nature Methods, 2015	B cell, na√Øve - 1	Upregulated	cyan	508	57	0	0	1
Newman et al, Nature Methods, 2015	B cell, na√Øve - 1	Upregulated	darkolivegreen	130	57	15	77.8567	1.17e-18
Newman et al, Nature Methods, 2015	B cell, na√Øve - 1	Upregulated	salmon	524	57	2	1.66492	1
Newman et al, Nature Methods, 2015	B cell, na√Øve - 1	Upregulated	brown	2029	57	1	0.195525	1
Newman et al, Nature Methods, 2015	B cell, na√Øve - 1	Upregulated	lightcyan	381	57	0	0	1
Newman et al, Nature Methods, 2015	B cell, na√Øve - 1	Upregulated	darkgrey	244	57	0	0	1
Newman et al, Nature Methods, 2015	B cell, na√Øve - 1	Upregulated	orange	241	57	1	1.79808	1
Newman et al, Nature Methods, 2015	B cell, na√Øve - 1	Upregulated	magenta	587	57	1	0.724896	1
Newman et al, Nature Methods, 2015	B cell, na√Øve - 1	Upregulated	lightgreen	301	57	0	0	1
Newman et al, Nature Methods, 2015	B cell, na√Øve - 1	Upregulated	tan	530	57	1	0.805114	1
Newman et al, Nature Methods, 2015	B cell, na√Øve - 1	Upregulated	white	210	57	1	2.06773	1
Newman et al, Nature Methods, 2015	B cell, na√Øve - 1	Upregulated	grey60	359	57	0	0	1
Newman et al, Nature Methods, 2015	B cell, na√Øve - 1	Upregulated	darkgreen	257	57	0	0	1
Newman et al, Nature Methods, 2015	B cell, na√Øve - 1	Upregulated	royalblue	288	57	1	1.50044	1
Newman et al, Nature Methods, 2015	B cell, na√Øve - 1	Upregulated	darkred	270	57	0	0	1
Newman et al, Nature Methods, 2015	B cell, na√Øve - 1	Upregulated	darkturquoise	257	57	1	1.68453	1
Newman et al, Nature Methods, 2015	B cell, na√Øve - 1	Upregulated	greenyellow	549	57	0	0	1
Newman et al, Nature Methods, 2015	B cell, na√Øve - 1	Upregulated	purple	570	57	0	0	1
Newman et al, Nature Methods, 2015	B cell, na√Øve - 1	Upregulated	steelblue	153	57	0	0	1
Newman et al, Nature Methods, 2015	B cell, na√Øve - 1	Upregulated	pink	758	57	3	1.74301	1
Newman et al, Nature Methods, 2015	B cell, na√Øve - 1	Upregulated	paleturquoise	146	57	0	0	1
Newman et al, Nature Methods, 2015	B cell, na√Øve - 1	Upregulated	yellowgreen	79	57	0	0	1
Newman et al, Nature Methods, 2015	B cell, na√Øve - 1	Upregulated	grey	165	57	0	0	1
Newman et al, Nature Methods, 2015	B cell, na√Øve - 1	Upregulated	darkmagenta	122	57	1	3.58589	1
Newman et al, Nature Methods, 2015	B cell, na√Øve - 1	Upregulated	sienna3	90	57	0	0	1
Newman et al, Nature Methods, 2015	B cell, na√Øve - 1	Upregulated	darkorange	232	57	3	5.88615	1
Newman et al, Nature Methods, 2015	B cell, na√Øve - 1	Upregulated	saddlebrown	157	57	1	2.77676	1
Newman et al, Nature Methods, 2015	B cell, na√Øve - 1	Upregulated	skyblue3	41	57	0	0	1
Park et al, Science, 2020	B cell, na√Øve - 2	Upregulated	turquoise	2341	20	0	0	1
Park et al, Science, 2020	B cell, na√Øve - 2	Upregulated	green	1758	20	0	0	1
Park et al, Science, 2020	B cell, na√Øve - 2	Upregulated	skyblue	159	20	0	0	1
Park et al, Science, 2020	B cell, na√Øve - 2	Upregulated	red	1435	20	0	0	1
Park et al, Science, 2020	B cell, na√Øve - 2	Upregulated	yellow	1890	20	0	0	1
Park et al, Science, 2020	B cell, na√Øve - 2	Upregulated	blue	2241	20	0	0	1
Park et al, Science, 2020	B cell, na√Øve - 2	Upregulated	midnightblue	447	20	0	0	1
Park et al, Science, 2020	B cell, na√Øve - 2	Upregulated	lightyellow	291	20	0	0	1
Park et al, Science, 2020	B cell, na√Øve - 2	Upregulated	black	1429	20	0	0	1
Park et al, Science, 2020	B cell, na√Øve - 2	Upregulated	violet	133	20	1	8.82886	1
Park et al, Science, 2020	B cell, na√Øve - 2	Upregulated	cyan	508	20	0	0	1
Park et al, Science, 2020	B cell, na√Øve - 2	Upregulated	darkolivegreen	130	20	7	96.7379	1.57e-08
Park et al, Science, 2020	B cell, na√Øve - 2	Upregulated	salmon	524	20	6	17.9984	0.00177389
Park et al, Science, 2020	B cell, na√Øve - 2	Upregulated	brown	2029	20	0	0	1
Park et al, Science, 2020	B cell, na√Øve - 2	Upregulated	lightcyan	381	20	0	0	1
Park et al, Science, 2020	B cell, na√Øve - 2	Upregulated	darkgrey	244	20	0	0	1
Park et al, Science, 2020	B cell, na√Øve - 2	Upregulated	orange	241	20	0	0	1
Park et al, Science, 2020	B cell, na√Øve - 2	Upregulated	magenta	587	20	1	1.94855	1
Park et al, Science, 2020	B cell, na√Øve - 2	Upregulated	lightgreen	301	20	0	0	1
Park et al, Science, 2020	B cell, na√Øve - 2	Upregulated	tan	530	20	0	0	1
Park et al, Science, 2020	B cell, na√Øve - 2	Upregulated	white	210	20	0	0	1
Park et al, Science, 2020	B cell, na√Øve - 2	Upregulated	grey60	359	20	0	0	1
Park et al, Science, 2020	B cell, na√Øve - 2	Upregulated	darkgreen	257	20	0	0	1
Park et al, Science, 2020	B cell, na√Øve - 2	Upregulated	royalblue	288	20	1	4.03303	1
Park et al, Science, 2020	B cell, na√Øve - 2	Upregulated	darkred	270	20	0	0	1
Park et al, Science, 2020	B cell, na√Øve - 2	Upregulated	darkturquoise	257	20	0	0	1
Park et al, Science, 2020	B cell, na√Øve - 2	Upregulated	greenyellow	549	20	0	0	1
Park et al, Science, 2020	B cell, na√Øve - 2	Upregulated	purple	570	20	0	0	1
Park et al, Science, 2020	B cell, na√Øve - 2	Upregulated	steelblue	153	20	0	0	1
Park et al, Science, 2020	B cell, na√Øve - 2	Upregulated	pink	758	20	3	5.03114	1
Park et al, Science, 2020	B cell, na√Øve - 2	Upregulated	paleturquoise	146	20	0	0	1
Park et al, Science, 2020	B cell, na√Øve - 2	Upregulated	yellowgreen	79	20	0	0	1
Park et al, Science, 2020	B cell, na√Øve - 2	Upregulated	grey	165	20	0	0	1
Park et al, Science, 2020	B cell, na√Øve - 2	Upregulated	darkmagenta	122	20	0	0	1
Park et al, Science, 2020	B cell, na√Øve - 2	Upregulated	sienna3	90	20	0	0	1
Park et al, Science, 2020	B cell, na√Øve - 2	Upregulated	darkorange	232	20	1	5.0227	1
Park et al, Science, 2020	B cell, na√Øve - 2	Upregulated	saddlebrown	157	20	0	0	1
Park et al, Science, 2020	B cell, na√Øve - 2	Upregulated	skyblue3	41	20	0	0	1
Newman et al, Nature Methods, 2015	Plasma cell - 1	Upregulated	turquoise	2341	46	4	0.974436	1
Newman et al, Nature Methods, 2015	Plasma cell - 1	Upregulated	green	1758	46	4	1.33628	1
Newman et al, Nature Methods, 2015	Plasma cell - 1	Upregulated	skyblue	159	46	0	0	1
Newman et al, Nature Methods, 2015	Plasma cell - 1	Upregulated	red	1435	46	3	1.21222	1
Newman et al, Nature Methods, 2015	Plasma cell - 1	Upregulated	yellow	1890	46	3	0.89984	1
Newman et al, Nature Methods, 2015	Plasma cell - 1	Upregulated	blue	2241	46	1	0.235241	1
Newman et al, Nature Methods, 2015	Plasma cell - 1	Upregulated	midnightblue	447	46	0	0	1
Newman et al, Nature Methods, 2015	Plasma cell - 1	Upregulated	lightyellow	291	46	0	0	1
Newman et al, Nature Methods, 2015	Plasma cell - 1	Upregulated	black	1429	46	2	0.789257	1
Newman et al, Nature Methods, 2015	Plasma cell - 1	Upregulated	violet	133	46	0	0	1
Newman et al, Nature Methods, 2015	Plasma cell - 1	Upregulated	cyan	508	46	1	1.12924	1
Newman et al, Nature Methods, 2015	Plasma cell - 1	Upregulated	darkolivegreen	130	46	6	32.4266	8.65e-05
Newman et al, Nature Methods, 2015	Plasma cell - 1	Upregulated	salmon	524	46	1	1.09388	1
Newman et al, Nature Methods, 2015	Plasma cell - 1	Upregulated	brown	2029	46	3	0.832378	1
Newman et al, Nature Methods, 2015	Plasma cell - 1	Upregulated	lightcyan	381	46	0	0	1
Newman et al, Nature Methods, 2015	Plasma cell - 1	Upregulated	darkgrey	244	46	0	0	1
Newman et al, Nature Methods, 2015	Plasma cell - 1	Upregulated	orange	241	46	0	0	1
Newman et al, Nature Methods, 2015	Plasma cell - 1	Upregulated	magenta	587	46	0	0	1
Newman et al, Nature Methods, 2015	Plasma cell - 1	Upregulated	lightgreen	301	46	1	1.92651	1
Newman et al, Nature Methods, 2015	Plasma cell - 1	Upregulated	tan	530	46	0	0	1
Newman et al, Nature Methods, 2015	Plasma cell - 1	Upregulated	white	210	46	0	0	1
Newman et al, Nature Methods, 2015	Plasma cell - 1	Upregulated	grey60	359	46	0	0	1
Newman et al, Nature Methods, 2015	Plasma cell - 1	Upregulated	darkgreen	257	46	0	0	1
Newman et al, Nature Methods, 2015	Plasma cell - 1	Upregulated	royalblue	288	46	0	0	1
Newman et al, Nature Methods, 2015	Plasma cell - 1	Upregulated	darkred	270	46	0	0	1
Newman et al, Nature Methods, 2015	Plasma cell - 1	Upregulated	darkturquoise	257	46	0	0	1
Newman et al, Nature Methods, 2015	Plasma cell - 1	Upregulated	greenyellow	549	46	1	1.0428	1
Newman et al, Nature Methods, 2015	Plasma cell - 1	Upregulated	purple	570	46	1	1.00333	1
Newman et al, Nature Methods, 2015	Plasma cell - 1	Upregulated	steelblue	153	46	0	0	1
Newman et al, Nature Methods, 2015	Plasma cell - 1	Upregulated	pink	758	46	2	1.53769	1
Newman et al, Nature Methods, 2015	Plasma cell - 1	Upregulated	paleturquoise	146	46	0	0	1
Newman et al, Nature Methods, 2015	Plasma cell - 1	Upregulated	yellowgreen	79	46	0	0	1
Newman et al, Nature Methods, 2015	Plasma cell - 1	Upregulated	grey	165	46	0	0	1
Newman et al, Nature Methods, 2015	Plasma cell - 1	Upregulated	darkmagenta	122	46	0	0	1
Newman et al, Nature Methods, 2015	Plasma cell - 1	Upregulated	sienna3	90	46	1	6.55483	1
Newman et al, Nature Methods, 2015	Plasma cell - 1	Upregulated	darkorange	232	46	5	14.2729	0.0447656
Newman et al, Nature Methods, 2015	Plasma cell - 1	Upregulated	saddlebrown	157	46	0	0	1
Newman et al, Nature Methods, 2015	Plasma cell - 1	Upregulated	skyblue3	41	46	0	0	1
Wilk et al, Nature Medicine, 2020	DC - 3	Upregulated	turquoise	2341	147	17	1.12455	1
Wilk et al, Nature Medicine, 2020	DC - 3	Upregulated	green	1758	147	11	0.951893	1
Wilk et al, Nature Medicine, 2020	DC - 3	Upregulated	skyblue	159	147	1	0.960194	1
Wilk et al, Nature Medicine, 2020	DC - 3	Upregulated	red	1435	147	19	2.19115	1
Wilk et al, Nature Medicine, 2020	DC - 3	Upregulated	yellow	1890	147	3	0.225352	1
Wilk et al, Nature Medicine, 2020	DC - 3	Upregulated	blue	2241	147	7	0.449101	1
Wilk et al, Nature Medicine, 2020	DC - 3	Upregulated	midnightblue	447	147	0	0	1
Wilk et al, Nature Medicine, 2020	DC - 3	Upregulated	lightyellow	291	147	1	0.520011	1
Wilk et al, Nature Medicine, 2020	DC - 3	Upregulated	black	1429	147	3	0.304986	1
Wilk et al, Nature Medicine, 2020	DC - 3	Upregulated	violet	133	147	2	2.33494	1
Wilk et al, Nature Medicine, 2020	DC - 3	Upregulated	cyan	508	147	3	0.899443	1
Wilk et al, Nature Medicine, 2020	DC - 3	Upregulated	darkolivegreen	130	147	1	1.17759	1
Wilk et al, Nature Medicine, 2020	DC - 3	Upregulated	salmon	524	147	34	13.4149	7.9e-21
Wilk et al, Nature Medicine, 2020	DC - 3	Upregulated	brown	2029	147	1	0.0684412	1
Wilk et al, Nature Medicine, 2020	DC - 3	Upregulated	lightcyan	381	147	0	0	1
Wilk et al, Nature Medicine, 2020	DC - 3	Upregulated	darkgrey	244	147	2	1.25767	1
Wilk et al, Nature Medicine, 2020	DC - 3	Upregulated	orange	241	147	9	6.20662	0.0458795
Wilk et al, Nature Medicine, 2020	DC - 3	Upregulated	magenta	587	147	0	0	1
Wilk et al, Nature Medicine, 2020	DC - 3	Upregulated	lightgreen	301	147	2	1.01528	1
Wilk et al, Nature Medicine, 2020	DC - 3	Upregulated	tan	530	147	1	0.281953	1
Wilk et al, Nature Medicine, 2020	DC - 3	Upregulated	white	210	147	1	0.724213	1
Wilk et al, Nature Medicine, 2020	DC - 3	Upregulated	grey60	359	147	2	0.848084	1
Wilk et al, Nature Medicine, 2020	DC - 3	Upregulated	darkgreen	257	147	8	5.09869	0.332585
Wilk et al, Nature Medicine, 2020	DC - 3	Upregulated	royalblue	288	147	1	0.525519	1
Wilk et al, Nature Medicine, 2020	DC - 3	Upregulated	darkred	270	147	1	0.561144	1
Wilk et al, Nature Medicine, 2020	DC - 3	Upregulated	darkturquoise	257	147	6	3.73988	1
Wilk et al, Nature Medicine, 2020	DC - 3	Upregulated	greenyellow	549	147	7	2.00817	1
Wilk et al, Nature Medicine, 2020	DC - 3	Upregulated	purple	570	147	0	0	1
Wilk et al, Nature Medicine, 2020	DC - 3	Upregulated	steelblue	153	147	1	0.998388	1
Wilk et al, Nature Medicine, 2020	DC - 3	Upregulated	pink	758	147	1	0.194953	1
Wilk et al, Nature Medicine, 2020	DC - 3	Upregulated	paleturquoise	146	147	0	0	1
Wilk et al, Nature Medicine, 2020	DC - 3	Upregulated	yellowgreen	79	147	0	0	1
Wilk et al, Nature Medicine, 2020	DC - 3	Upregulated	grey	165	147	0	0	1
Wilk et al, Nature Medicine, 2020	DC - 3	Upregulated	darkmagenta	122	147	1	1.2559	1
Wilk et al, Nature Medicine, 2020	DC - 3	Upregulated	sienna3	90	147	0	0	1
Wilk et al, Nature Medicine, 2020	DC - 3	Upregulated	darkorange	232	147	0	0	1
Wilk et al, Nature Medicine, 2020	DC - 3	Upregulated	saddlebrown	157	147	0	0	1
Wilk et al, Nature Medicine, 2020	DC - 3	Upregulated	skyblue3	41	147	0	0	1
Wilk et al, Nature Medicine, 2020	Eosinophil - 3	Upregulated	turquoise	2341	80	3	0.33574	1
Wilk et al, Nature Medicine, 2020	Eosinophil - 3	Upregulated	green	1758	80	12	2.10043	1
Wilk et al, Nature Medicine, 2020	Eosinophil - 3	Upregulated	skyblue	159	80	0	0	1
Wilk et al, Nature Medicine, 2020	Eosinophil - 3	Upregulated	red	1435	80	2	0.376843	1
Wilk et al, Nature Medicine, 2020	Eosinophil - 3	Upregulated	yellow	1890	80	3	0.425415	1
Wilk et al, Nature Medicine, 2020	Eosinophil - 3	Upregulated	blue	2241	80	5	0.60398	1
Wilk et al, Nature Medicine, 2020	Eosinophil - 3	Upregulated	midnightblue	447	80	0	0	1
Wilk et al, Nature Medicine, 2020	Eosinophil - 3	Upregulated	lightyellow	291	80	7	7.50915	0.0432653
Wilk et al, Nature Medicine, 2020	Eosinophil - 3	Upregulated	black	1429	80	5	0.986895	1
Wilk et al, Nature Medicine, 2020	Eosinophil - 3	Upregulated	violet	133	80	0	0	1
Wilk et al, Nature Medicine, 2020	Eosinophil - 3	Upregulated	cyan	508	80	0	0	1
Wilk et al, Nature Medicine, 2020	Eosinophil - 3	Upregulated	darkolivegreen	130	80	0	0	1
Wilk et al, Nature Medicine, 2020	Eosinophil - 3	Upregulated	salmon	524	80	1	0.531951	1
Wilk et al, Nature Medicine, 2020	Eosinophil - 3	Upregulated	brown	2029	80	2	0.258801	1
Wilk et al, Nature Medicine, 2020	Eosinophil - 3	Upregulated	lightcyan	381	80	0	0	1
Wilk et al, Nature Medicine, 2020	Eosinophil - 3	Upregulated	darkgrey	244	80	0	0	1
Wilk et al, Nature Medicine, 2020	Eosinophil - 3	Upregulated	orange	241	80	0	0	1
Wilk et al, Nature Medicine, 2020	Eosinophil - 3	Upregulated	magenta	587	80	2	0.96073	1
Wilk et al, Nature Medicine, 2020	Eosinophil - 3	Upregulated	lightgreen	301	80	1	0.936883	1
Wilk et al, Nature Medicine, 2020	Eosinophil - 3	Upregulated	tan	530	80	1	0.525772	1
Wilk et al, Nature Medicine, 2020	Eosinophil - 3	Upregulated	white	210	80	2	2.7488	1
Wilk et al, Nature Medicine, 2020	Eosinophil - 3	Upregulated	grey60	359	80	0	0	1
Wilk et al, Nature Medicine, 2020	Eosinophil - 3	Upregulated	darkgreen	257	80	0	0	1
Wilk et al, Nature Medicine, 2020	Eosinophil - 3	Upregulated	royalblue	288	80	0	0	1
Wilk et al, Nature Medicine, 2020	Eosinophil - 3	Upregulated	darkred	270	80	1	1.04635	1
Wilk et al, Nature Medicine, 2020	Eosinophil - 3	Upregulated	darkturquoise	257	80	1	1.1001	1
Wilk et al, Nature Medicine, 2020	Eosinophil - 3	Upregulated	greenyellow	549	80	26	20.3428	1.42e-19
Wilk et al, Nature Medicine, 2020	Eosinophil - 3	Upregulated	purple	570	80	2	0.99026	1
Wilk et al, Nature Medicine, 2020	Eosinophil - 3	Upregulated	steelblue	153	80	0	0	1
Wilk et al, Nature Medicine, 2020	Eosinophil - 3	Upregulated	pink	758	80	3	1.12241	1
Wilk et al, Nature Medicine, 2020	Eosinophil - 3	Upregulated	paleturquoise	146	80	0	0	1
Wilk et al, Nature Medicine, 2020	Eosinophil - 3	Upregulated	yellowgreen	79	80	0	0	1
Wilk et al, Nature Medicine, 2020	Eosinophil - 3	Upregulated	grey	165	80	0	0	1
Wilk et al, Nature Medicine, 2020	Eosinophil - 3	Upregulated	darkmagenta	122	80	0	0	1
Wilk et al, Nature Medicine, 2020	Eosinophil - 3	Upregulated	sienna3	90	80	0	0	1
Wilk et al, Nature Medicine, 2020	Eosinophil - 3	Upregulated	darkorange	232	80	0	0	1
Wilk et al, Nature Medicine, 2020	Eosinophil - 3	Upregulated	saddlebrown	157	80	0	0	1
Wilk et al, Nature Medicine, 2020	Eosinophil - 3	Upregulated	skyblue3	41	80	0	0	1
Wilk et al, Nature Medicine, 2020	Lymphocyte, proliferating - 3	Upregulated	turquoise	2341	209	10	0.426037	1
Wilk et al, Nature Medicine, 2020	Lymphocyte, proliferating - 3	Upregulated	green	1758	209	11	0.647051	1
Wilk et al, Nature Medicine, 2020	Lymphocyte, proliferating - 3	Upregulated	skyblue	159	209	6	4.2378	1
Wilk et al, Nature Medicine, 2020	Lymphocyte, proliferating - 3	Upregulated	red	1435	209	7	0.501467	1
Wilk et al, Nature Medicine, 2020	Lymphocyte, proliferating - 3	Upregulated	yellow	1890	209	0	0	1
Wilk et al, Nature Medicine, 2020	Lymphocyte, proliferating - 3	Upregulated	blue	2241	209	20	0.946806	1
Wilk et al, Nature Medicine, 2020	Lymphocyte, proliferating - 3	Upregulated	midnightblue	447	209	4	0.953589	1
Wilk et al, Nature Medicine, 2020	Lymphocyte, proliferating - 3	Upregulated	lightyellow	291	209	1	0.361448	1
Wilk et al, Nature Medicine, 2020	Lymphocyte, proliferating - 3	Upregulated	black	1429	209	4	0.283012	1
Wilk et al, Nature Medicine, 2020	Lymphocyte, proliferating - 3	Upregulated	violet	133	209	2	1.61973	1
Wilk et al, Nature Medicine, 2020	Lymphocyte, proliferating - 3	Upregulated	cyan	508	209	8	1.71879	1
Wilk et al, Nature Medicine, 2020	Lymphocyte, proliferating - 3	Upregulated	darkolivegreen	130	209	0	0	1
Wilk et al, Nature Medicine, 2020	Lymphocyte, proliferating - 3	Upregulated	salmon	524	209	3	0.602995	1
Wilk et al, Nature Medicine, 2020	Lymphocyte, proliferating - 3	Upregulated	brown	2029	209	3	0.14425	1
Wilk et al, Nature Medicine, 2020	Lymphocyte, proliferating - 3	Upregulated	lightcyan	381	209	1	0.274697	1
Wilk et al, Nature Medicine, 2020	Lymphocyte, proliferating - 3	Upregulated	darkgrey	244	209	1	0.432291	1
Wilk et al, Nature Medicine, 2020	Lymphocyte, proliferating - 3	Upregulated	orange	241	209	3	1.33727	1
Wilk et al, Nature Medicine, 2020	Lymphocyte, proliferating - 3	Upregulated	magenta	587	209	11	2.07534	1
Wilk et al, Nature Medicine, 2020	Lymphocyte, proliferating - 3	Upregulated	lightgreen	301	209	18	7.26213	2.48e-06
Wilk et al, Nature Medicine, 2020	Lymphocyte, proliferating - 3	Upregulated	tan	530	209	33	8.14558	1.29e-14
Wilk et al, Nature Medicine, 2020	Lymphocyte, proliferating - 3	Upregulated	white	210	209	1	0.503415	1
Wilk et al, Nature Medicine, 2020	Lymphocyte, proliferating - 3	Upregulated	grey60	359	209	0	0	1
Wilk et al, Nature Medicine, 2020	Lymphocyte, proliferating - 3	Upregulated	darkgreen	257	209	0	0	1
Wilk et al, Nature Medicine, 2020	Lymphocyte, proliferating - 3	Upregulated	royalblue	288	209	3	1.11435	1
Wilk et al, Nature Medicine, 2020	Lymphocyte, proliferating - 3	Upregulated	darkred	270	209	3	1.19045	1
Wilk et al, Nature Medicine, 2020	Lymphocyte, proliferating - 3	Upregulated	darkturquoise	257	209	14	6.45414	0.000689091
Wilk et al, Nature Medicine, 2020	Lymphocyte, proliferating - 3	Upregulated	greenyellow	549	209	15	3.12127	0.0988637
Wilk et al, Nature Medicine, 2020	Lymphocyte, proliferating - 3	Upregulated	purple	570	209	5	0.933891	1
Wilk et al, Nature Medicine, 2020	Lymphocyte, proliferating - 3	Upregulated	steelblue	153	209	0	0	1
Wilk et al, Nature Medicine, 2020	Lymphocyte, proliferating - 3	Upregulated	pink	758	209	2	0.2727	1
Wilk et al, Nature Medicine, 2020	Lymphocyte, proliferating - 3	Upregulated	paleturquoise	146	209	0	0	1
Wilk et al, Nature Medicine, 2020	Lymphocyte, proliferating - 3	Upregulated	yellowgreen	79	209	2	2.76228	1
Wilk et al, Nature Medicine, 2020	Lymphocyte, proliferating - 3	Upregulated	grey	165	209	0	0	1
Wilk et al, Nature Medicine, 2020	Lymphocyte, proliferating - 3	Upregulated	darkmagenta	122	209	3	2.68888	1
Wilk et al, Nature Medicine, 2020	Lymphocyte, proliferating - 3	Upregulated	sienna3	90	209	15	22.6941	1.25e-11
Wilk et al, Nature Medicine, 2020	Lymphocyte, proliferating - 3	Upregulated	darkorange	232	209	0	0	1
Wilk et al, Nature Medicine, 2020	Lymphocyte, proliferating - 3	Upregulated	saddlebrown	157	209	0	0	1
Wilk et al, Nature Medicine, 2020	Lymphocyte, proliferating - 3	Upregulated	skyblue3	41	209	0	0	1
Wilk et al, Nature Medicine, 2020	Monocyte, CD14+ - 3	Upregulated	turquoise	2341	370	52	1.41225	1
Wilk et al, Nature Medicine, 2020	Monocyte, CD14+ - 3	Upregulated	green	1758	370	90	3.93344	1.48e-19
Wilk et al, Nature Medicine, 2020	Monocyte, CD14+ - 3	Upregulated	skyblue	159	370	0	0	1
Wilk et al, Nature Medicine, 2020	Monocyte, CD14+ - 3	Upregulated	red	1435	370	60	2.9125	5.59e-08
Wilk et al, Nature Medicine, 2020	Monocyte, CD14+ - 3	Upregulated	yellow	1890	370	1	0.0289258	1
Wilk et al, Nature Medicine, 2020	Monocyte, CD14+ - 3	Upregulated	blue	2241	370	21	0.537429	1
Wilk et al, Nature Medicine, 2020	Monocyte, CD14+ - 3	Upregulated	midnightblue	447	370	0	0	1
Wilk et al, Nature Medicine, 2020	Monocyte, CD14+ - 3	Upregulated	lightyellow	291	370	6	1.25901	1
Wilk et al, Nature Medicine, 2020	Monocyte, CD14+ - 3	Upregulated	black	1429	370	10	0.403848	1
Wilk et al, Nature Medicine, 2020	Monocyte, CD14+ - 3	Upregulated	violet	133	370	1	0.450053	1
Wilk et al, Nature Medicine, 2020	Monocyte, CD14+ - 3	Upregulated	cyan	508	370	19	2.38733	0.421133
Wilk et al, Nature Medicine, 2020	Monocyte, CD14+ - 3	Upregulated	darkolivegreen	130	370	1	0.460583	1
Wilk et al, Nature Medicine, 2020	Monocyte, CD14+ - 3	Upregulated	salmon	524	370	43	5.89991	6.08e-15
Wilk et al, Nature Medicine, 2020	Monocyte, CD14+ - 3	Upregulated	brown	2029	370	1	0.0267569	1
Wilk et al, Nature Medicine, 2020	Monocyte, CD14+ - 3	Upregulated	lightcyan	381	370	0	0	1
Wilk et al, Nature Medicine, 2020	Monocyte, CD14+ - 3	Upregulated	darkgrey	244	370	0	0	1
Wilk et al, Nature Medicine, 2020	Monocyte, CD14+ - 3	Upregulated	orange	241	370	17	4.69388	0.00263823
Wilk et al, Nature Medicine, 2020	Monocyte, CD14+ - 3	Upregulated	magenta	587	370	0	0	1
Wilk et al, Nature Medicine, 2020	Monocyte, CD14+ - 3	Upregulated	lightgreen	301	370	2	0.395409	1
Wilk et al, Nature Medicine, 2020	Monocyte, CD14+ - 3	Upregulated	tan	530	370	0	0	1
Wilk et al, Nature Medicine, 2020	Monocyte, CD14+ - 3	Upregulated	white	210	370	3	0.862701	1
Wilk et al, Nature Medicine, 2020	Monocyte, CD14+ - 3	Upregulated	grey60	359	370	2	0.330282	1
Wilk et al, Nature Medicine, 2020	Monocyte, CD14+ - 3	Upregulated	darkgreen	257	370	18	4.66805	0.000682669
Wilk et al, Nature Medicine, 2020	Monocyte, CD14+ - 3	Upregulated	royalblue	288	370	1	0.205556	1
Wilk et al, Nature Medicine, 2020	Monocyte, CD14+ - 3	Upregulated	darkred	270	370	1	0.219431	1
Wilk et al, Nature Medicine, 2020	Monocyte, CD14+ - 3	Upregulated	darkturquoise	257	370	10	2.45256	1
Wilk et al, Nature Medicine, 2020	Monocyte, CD14+ - 3	Upregulated	greenyellow	549	370	3	0.321973	1
Wilk et al, Nature Medicine, 2020	Monocyte, CD14+ - 3	Upregulated	purple	570	370	0	0	1
Wilk et al, Nature Medicine, 2020	Monocyte, CD14+ - 3	Upregulated	steelblue	153	370	0	0	1
Wilk et al, Nature Medicine, 2020	Monocyte, CD14+ - 3	Upregulated	pink	758	370	0	0	1
Wilk et al, Nature Medicine, 2020	Monocyte, CD14+ - 3	Upregulated	paleturquoise	146	370	3	1.25246	1
Wilk et al, Nature Medicine, 2020	Monocyte, CD14+ - 3	Upregulated	yellowgreen	79	370	1	0.76351	1
Wilk et al, Nature Medicine, 2020	Monocyte, CD14+ - 3	Upregulated	grey	165	370	0	0	1
Wilk et al, Nature Medicine, 2020	Monocyte, CD14+ - 3	Upregulated	darkmagenta	122	370	1	0.491217	1
Wilk et al, Nature Medicine, 2020	Monocyte, CD14+ - 3	Upregulated	sienna3	90	370	0	0	1
Wilk et al, Nature Medicine, 2020	Monocyte, CD14+ - 3	Upregulated	darkorange	232	370	0	0	1
Wilk et al, Nature Medicine, 2020	Monocyte, CD14+ - 3	Upregulated	saddlebrown	157	370	1	0.380389	1
Wilk et al, Nature Medicine, 2020	Monocyte, CD14+ - 3	Upregulated	skyblue3	41	370	0	0	1
Wilk et al, Nature Medicine, 2020	Monocyte, CD16+ - 3	Upregulated	turquoise	2341	412	59	1.44443	1
Wilk et al, Nature Medicine, 2020	Monocyte, CD16+ - 3	Upregulated	green	1758	412	80	2.92033	2.93e-11
Wilk et al, Nature Medicine, 2020	Monocyte, CD16+ - 3	Upregulated	skyblue	159	412	2	0.678634	1
Wilk et al, Nature Medicine, 2020	Monocyte, CD16+ - 3	Upregulated	red	1435	412	60	2.55779	2.24e-06
Wilk et al, Nature Medicine, 2020	Monocyte, CD16+ - 3	Upregulated	yellow	1890	412	3	0.0781472	1
Wilk et al, Nature Medicine, 2020	Monocyte, CD16+ - 3	Upregulated	blue	2241	412	22	0.502707	1
Wilk et al, Nature Medicine, 2020	Monocyte, CD16+ - 3	Upregulated	midnightblue	447	412	1	0.117592	1
Wilk et al, Nature Medicine, 2020	Monocyte, CD16+ - 3	Upregulated	lightyellow	291	412	4	0.74167	1
Wilk et al, Nature Medicine, 2020	Monocyte, CD16+ - 3	Upregulated	black	1429	412	17	0.627394	1
Wilk et al, Nature Medicine, 2020	Monocyte, CD16+ - 3	Upregulated	violet	133	412	1	0.403061	1
Wilk et al, Nature Medicine, 2020	Monocyte, CD16+ - 3	Upregulated	cyan	508	412	33	3.9463	4.59e-07
Wilk et al, Nature Medicine, 2020	Monocyte, CD16+ - 3	Upregulated	darkolivegreen	130	412	2	0.833493	1
Wilk et al, Nature Medicine, 2020	Monocyte, CD16+ - 3	Upregulated	salmon	524	412	53	6.74982	7.9e-21
Wilk et al, Nature Medicine, 2020	Monocyte, CD16+ - 3	Upregulated	brown	2029	412	5	0.121193	1
Wilk et al, Nature Medicine, 2020	Monocyte, CD16+ - 3	Upregulated	lightcyan	381	412	0	0	1
Wilk et al, Nature Medicine, 2020	Monocyte, CD16+ - 3	Upregulated	darkgrey	244	412	0	0	1
Wilk et al, Nature Medicine, 2020	Monocyte, CD16+ - 3	Upregulated	orange	241	412	16	3.91014	0.0243975
Wilk et al, Nature Medicine, 2020	Monocyte, CD16+ - 3	Upregulated	magenta	587	412	3	0.26895	1
Wilk et al, Nature Medicine, 2020	Monocyte, CD16+ - 3	Upregulated	lightgreen	301	412	2	0.354017	1
Wilk et al, Nature Medicine, 2020	Monocyte, CD16+ - 3	Upregulated	tan	530	412	0	0	1
Wilk et al, Nature Medicine, 2020	Monocyte, CD16+ - 3	Upregulated	white	210	412	2	0.51104	1
Wilk et al, Nature Medicine, 2020	Monocyte, CD16+ - 3	Upregulated	grey60	359	412	1	0.147097	1
Wilk et al, Nature Medicine, 2020	Monocyte, CD16+ - 3	Upregulated	darkgreen	257	412	20	4.68532	0.000308302
Wilk et al, Nature Medicine, 2020	Monocyte, CD16+ - 3	Upregulated	royalblue	288	412	1	0.184091	1
Wilk et al, Nature Medicine, 2020	Monocyte, CD16+ - 3	Upregulated	darkred	270	412	3	0.597006	1
Wilk et al, Nature Medicine, 2020	Monocyte, CD16+ - 3	Upregulated	darkturquoise	257	412	6	1.28046	1
Wilk et al, Nature Medicine, 2020	Monocyte, CD16+ - 3	Upregulated	greenyellow	549	412	6	0.58392	1
Wilk et al, Nature Medicine, 2020	Monocyte, CD16+ - 3	Upregulated	purple	570	412	1	0.0916447	1
Wilk et al, Nature Medicine, 2020	Monocyte, CD16+ - 3	Upregulated	steelblue	153	412	0	0	1
Wilk et al, Nature Medicine, 2020	Monocyte, CD16+ - 3	Upregulated	pink	758	412	1	0.0682789	1
Wilk et al, Nature Medicine, 2020	Monocyte, CD16+ - 3	Upregulated	paleturquoise	146	412	2	0.74034	1
Wilk et al, Nature Medicine, 2020	Monocyte, CD16+ - 3	Upregulated	yellowgreen	79	412	1	0.683791	1
Wilk et al, Nature Medicine, 2020	Monocyte, CD16+ - 3	Upregulated	grey	165	412	0	0	1
Wilk et al, Nature Medicine, 2020	Monocyte, CD16+ - 3	Upregulated	darkmagenta	122	412	2	0.889383	1
Wilk et al, Nature Medicine, 2020	Monocyte, CD16+ - 3	Upregulated	sienna3	90	412	0	0	1
Wilk et al, Nature Medicine, 2020	Monocyte, CD16+ - 3	Upregulated	darkorange	232	412	1	0.22925	1
Wilk et al, Nature Medicine, 2020	Monocyte, CD16+ - 3	Upregulated	saddlebrown	157	412	0	0	1
Wilk et al, Nature Medicine, 2020	Monocyte, CD16+ - 3	Upregulated	skyblue3	41	412	0	0	1
Liao et al, Nature Medicine, 2020	Macrophage (Group 1) - 4	Upregulated	turquoise	2341	589	59	0.970443	1
Liao et al, Nature Medicine, 2020	Macrophage (Group 1) - 4	Upregulated	green	1758	589	133	3.70461	5.44e-27
Liao et al, Nature Medicine, 2020	Macrophage (Group 1) - 4	Upregulated	skyblue	159	589	2	0.47784	1
Liao et al, Nature Medicine, 2020	Macrophage (Group 1) - 4	Upregulated	red	1435	589	65	1.88622	0.00574736
Liao et al, Nature Medicine, 2020	Macrophage (Group 1) - 4	Upregulated	yellow	1890	589	14	0.263112	1
Liao et al, Nature Medicine, 2020	Macrophage (Group 1) - 4	Upregulated	blue	2241	589	40	0.660757	1
Liao et al, Nature Medicine, 2020	Macrophage (Group 1) - 4	Upregulated	midnightblue	447	589	3	0.250515	1
Liao et al, Nature Medicine, 2020	Macrophage (Group 1) - 4	Upregulated	lightyellow	291	589	24	3.48753	0.000742478
Liao et al, Nature Medicine, 2020	Macrophage (Group 1) - 4	Upregulated	black	1429	589	38	1.03061	1
Liao et al, Nature Medicine, 2020	Macrophage (Group 1) - 4	Upregulated	violet	133	589	2	0.573365	1
Liao et al, Nature Medicine, 2020	Macrophage (Group 1) - 4	Upregulated	cyan	508	589	58	5.28247	3.65e-18
Liao et al, Nature Medicine, 2020	Macrophage (Group 1) - 4	Upregulated	darkolivegreen	130	589	2	0.586884	1
Liao et al, Nature Medicine, 2020	Macrophage (Group 1) - 4	Upregulated	salmon	524	589	22	1.67578	1
Liao et al, Nature Medicine, 2020	Macrophage (Group 1) - 4	Upregulated	brown	2029	589	14	0.243247	1
Liao et al, Nature Medicine, 2020	Macrophage (Group 1) - 4	Upregulated	lightcyan	381	589	2	0.19591	1
Liao et al, Nature Medicine, 2020	Macrophage (Group 1) - 4	Upregulated	darkgrey	244	589	4	0.624936	1
Liao et al, Nature Medicine, 2020	Macrophage (Group 1) - 4	Upregulated	orange	241	589	9	1.46787	1
Liao et al, Nature Medicine, 2020	Macrophage (Group 1) - 4	Upregulated	magenta	587	589	3	0.189208	1
Liao et al, Nature Medicine, 2020	Macrophage (Group 1) - 4	Upregulated	lightgreen	301	589	4	0.50366	1
Liao et al, Nature Medicine, 2020	Macrophage (Group 1) - 4	Upregulated	tan	530	589	4	0.281352	1
Liao et al, Nature Medicine, 2020	Macrophage (Group 1) - 4	Upregulated	white	210	589	9	1.6967	1
Liao et al, Nature Medicine, 2020	Macrophage (Group 1) - 4	Upregulated	grey60	359	589	2	0.208197	1
Liao et al, Nature Medicine, 2020	Macrophage (Group 1) - 4	Upregulated	darkgreen	257	589	12	1.86208	1
Liao et al, Nature Medicine, 2020	Macrophage (Group 1) - 4	Upregulated	royalblue	288	589	4	0.527034	1
Liao et al, Nature Medicine, 2020	Macrophage (Group 1) - 4	Upregulated	darkred	270	589	5	0.707885	1
Liao et al, Nature Medicine, 2020	Macrophage (Group 1) - 4	Upregulated	darkturquoise	257	589	5	0.744853	1
Liao et al, Nature Medicine, 2020	Macrophage (Group 1) - 4	Upregulated	greenyellow	549	589	19	1.36165	1
Liao et al, Nature Medicine, 2020	Macrophage (Group 1) - 4	Upregulated	purple	570	589	4	0.260975	1
Liao et al, Nature Medicine, 2020	Macrophage (Group 1) - 4	Upregulated	steelblue	153	589	1	0.246401	1
Liao et al, Nature Medicine, 2020	Macrophage (Group 1) - 4	Upregulated	pink	758	589	2	0.0964528	1
Liao et al, Nature Medicine, 2020	Macrophage (Group 1) - 4	Upregulated	paleturquoise	146	589	2	0.52129	1
Liao et al, Nature Medicine, 2020	Macrophage (Group 1) - 4	Upregulated	yellowgreen	79	589	0	0	1
Liao et al, Nature Medicine, 2020	Macrophage (Group 1) - 4	Upregulated	grey	165	589	0	0	1
Liao et al, Nature Medicine, 2020	Macrophage (Group 1) - 4	Upregulated	darkmagenta	122	589	5	1.61431	1
Liao et al, Nature Medicine, 2020	Macrophage (Group 1) - 4	Upregulated	sienna3	90	589	0	0	1
Liao et al, Nature Medicine, 2020	Macrophage (Group 1) - 4	Upregulated	darkorange	232	589	3	0.490616	1
Liao et al, Nature Medicine, 2020	Macrophage (Group 1) - 4	Upregulated	saddlebrown	157	589	2	0.484051	1
Liao et al, Nature Medicine, 2020	Macrophage (Group 1) - 4	Upregulated	skyblue3	41	589	0	0	1
Liao et al, Nature Medicine, 2020	Macrophage (Group 2) - 4	Upregulated	turquoise	2341	299	27	0.863907	1
Liao et al, Nature Medicine, 2020	Macrophage (Group 2) - 4	Upregulated	green	1758	299	42	1.97876	0.0582582
Liao et al, Nature Medicine, 2020	Macrophage (Group 2) - 4	Upregulated	skyblue	159	299	2	0.956598	1
Liao et al, Nature Medicine, 2020	Macrophage (Group 2) - 4	Upregulated	red	1435	299	30	1.67273	1
Liao et al, Nature Medicine, 2020	Macrophage (Group 2) - 4	Upregulated	yellow	1890	299	8	0.300206	1
Liao et al, Nature Medicine, 2020	Macrophage (Group 2) - 4	Upregulated	blue	2241	299	25	0.833176	1
Liao et al, Nature Medicine, 2020	Macrophage (Group 2) - 4	Upregulated	midnightblue	447	299	2	0.333058	1
Liao et al, Nature Medicine, 2020	Macrophage (Group 2) - 4	Upregulated	lightyellow	291	299	7	1.87225	1
Liao et al, Nature Medicine, 2020	Macrophage (Group 2) - 4	Upregulated	black	1429	299	24	1.30836	1
Liao et al, Nature Medicine, 2020	Macrophage (Group 2) - 4	Upregulated	violet	133	299	1	0.567596	1
Liao et al, Nature Medicine, 2020	Macrophage (Group 2) - 4	Upregulated	cyan	508	299	37	6.60771	4.08e-14
Liao et al, Nature Medicine, 2020	Macrophage (Group 2) - 4	Upregulated	darkolivegreen	130	299	3	1.78232	1
Liao et al, Nature Medicine, 2020	Macrophage (Group 2) - 4	Upregulated	salmon	524	299	15	2.27895	0.973511
Liao et al, Nature Medicine, 2020	Macrophage (Group 2) - 4	Upregulated	brown	2029	299	9	0.313602	1
Liao et al, Nature Medicine, 2020	Macrophage (Group 2) - 4	Upregulated	lightcyan	381	299	1	0.194963	1
Liao et al, Nature Medicine, 2020	Macrophage (Group 2) - 4	Upregulated	darkgrey	244	299	1	0.306741	1
Liao et al, Nature Medicine, 2020	Macrophage (Group 2) - 4	Upregulated	orange	241	299	2	0.626043	1
Liao et al, Nature Medicine, 2020	Macrophage (Group 2) - 4	Upregulated	magenta	587	299	1	0.125227	1
Liao et al, Nature Medicine, 2020	Macrophage (Group 2) - 4	Upregulated	lightgreen	301	299	5	1.2735	1
Liao et al, Nature Medicine, 2020	Macrophage (Group 2) - 4	Upregulated	tan	530	299	6	0.857188	1
Liao et al, Nature Medicine, 2020	Macrophage (Group 2) - 4	Upregulated	white	210	299	3	1.08955	1
Liao et al, Nature Medicine, 2020	Macrophage (Group 2) - 4	Upregulated	grey60	359	299	2	0.416849	1
Liao et al, Nature Medicine, 2020	Macrophage (Group 2) - 4	Upregulated	darkgreen	257	299	7	2.13016	1
Liao et al, Nature Medicine, 2020	Macrophage (Group 2) - 4	Upregulated	royalblue	288	299	4	1.05881	1
Liao et al, Nature Medicine, 2020	Macrophage (Group 2) - 4	Upregulated	darkred	270	299	4	1.13135	1
Liao et al, Nature Medicine, 2020	Macrophage (Group 2) - 4	Upregulated	darkturquoise	257	299	3	0.886035	1
Liao et al, Nature Medicine, 2020	Macrophage (Group 2) - 4	Upregulated	greenyellow	549	299	8	1.11388	1
Liao et al, Nature Medicine, 2020	Macrophage (Group 2) - 4	Upregulated	purple	570	299	4	0.524371	1
Liao et al, Nature Medicine, 2020	Macrophage (Group 2) - 4	Upregulated	steelblue	153	299	1	0.492452	1
Liao et al, Nature Medicine, 2020	Macrophage (Group 2) - 4	Upregulated	pink	758	299	2	0.19322	1
Liao et al, Nature Medicine, 2020	Macrophage (Group 2) - 4	Upregulated	paleturquoise	146	299	1	0.516402	1
Liao et al, Nature Medicine, 2020	Macrophage (Group 2) - 4	Upregulated	yellowgreen	79	299	0	0	1
Liao et al, Nature Medicine, 2020	Macrophage (Group 2) - 4	Upregulated	grey	165	299	0	0	1
Liao et al, Nature Medicine, 2020	Macrophage (Group 2) - 4	Upregulated	darkmagenta	122	299	3	1.90287	1
Liao et al, Nature Medicine, 2020	Macrophage (Group 2) - 4	Upregulated	sienna3	90	299	1	0.843472	1
Liao et al, Nature Medicine, 2020	Macrophage (Group 2) - 4	Upregulated	darkorange	232	299	2	0.650809	1
Liao et al, Nature Medicine, 2020	Macrophage (Group 2) - 4	Upregulated	saddlebrown	157	299	0	0	1
Liao et al, Nature Medicine, 2020	Macrophage (Group 2) - 4	Upregulated	skyblue3	41	299	0	0	1
Liao et al, Nature Medicine, 2020	Macrophage (Group 3) - 4	Upregulated	turquoise	2341	436	40	0.898166	1
Liao et al, Nature Medicine, 2020	Macrophage (Group 3) - 4	Upregulated	green	1758	436	40	1.23877	1
Liao et al, Nature Medicine, 2020	Macrophage (Group 3) - 4	Upregulated	skyblue	159	436	3	1.00439	1
Liao et al, Nature Medicine, 2020	Macrophage (Group 3) - 4	Upregulated	red	1435	436	27	1.00161	1
Liao et al, Nature Medicine, 2020	Macrophage (Group 3) - 4	Upregulated	yellow	1890	436	13	0.341293	1
Liao et al, Nature Medicine, 2020	Macrophage (Group 3) - 4	Upregulated	blue	2241	436	40	0.943777	1
Liao et al, Nature Medicine, 2020	Macrophage (Group 3) - 4	Upregulated	midnightblue	447	436	4	0.466491	1
Liao et al, Nature Medicine, 2020	Macrophage (Group 3) - 4	Upregulated	lightyellow	291	436	17	3.33474	0.0255829
Liao et al, Nature Medicine, 2020	Macrophage (Group 3) - 4	Upregulated	black	1429	436	24	0.885575	1
Liao et al, Nature Medicine, 2020	Macrophage (Group 3) - 4	Upregulated	violet	133	436	1	0.39422	1
Liao et al, Nature Medicine, 2020	Macrophage (Group 3) - 4	Upregulated	cyan	508	436	16	1.7261	1
Liao et al, Nature Medicine, 2020	Macrophage (Group 3) - 4	Upregulated	darkolivegreen	130	436	1	0.403445	1
Liao et al, Nature Medicine, 2020	Macrophage (Group 3) - 4	Upregulated	salmon	524	436	21	2.24273	0.298824
Liao et al, Nature Medicine, 2020	Macrophage (Group 3) - 4	Upregulated	brown	2029	436	7	0.166893	1
Liao et al, Nature Medicine, 2020	Macrophage (Group 3) - 4	Upregulated	lightcyan	381	436	8	1.12248	1
Liao et al, Nature Medicine, 2020	Macrophage (Group 3) - 4	Upregulated	darkgrey	244	436	4	0.869202	1
Liao et al, Nature Medicine, 2020	Macrophage (Group 3) - 4	Upregulated	orange	241	436	3	0.655865	1
Liao et al, Nature Medicine, 2020	Macrophage (Group 3) - 4	Upregulated	magenta	587	436	8	0.7162	1
Liao et al, Nature Medicine, 2020	Macrophage (Group 3) - 4	Upregulated	lightgreen	301	436	7	1.24761	1
Liao et al, Nature Medicine, 2020	Macrophage (Group 3) - 4	Upregulated	tan	530	436	7	0.693913	1
Liao et al, Nature Medicine, 2020	Macrophage (Group 3) - 4	Upregulated	white	210	436	2	0.499803	1
Liao et al, Nature Medicine, 2020	Macrophage (Group 3) - 4	Upregulated	grey60	359	436	6	0.886079	1
Liao et al, Nature Medicine, 2020	Macrophage (Group 3) - 4	Upregulated	darkgreen	257	436	7	1.47014	1
Liao et al, Nature Medicine, 2020	Macrophage (Group 3) - 4	Upregulated	royalblue	288	436	1	0.180053	1
Liao et al, Nature Medicine, 2020	Macrophage (Group 3) - 4	Upregulated	darkred	270	436	12	2.47127	1
Liao et al, Nature Medicine, 2020	Macrophage (Group 3) - 4	Upregulated	darkturquoise	257	436	4	0.824045	1
Liao et al, Nature Medicine, 2020	Macrophage (Group 3) - 4	Upregulated	greenyellow	549	436	61	7.46954	7.63e-26
Liao et al, Nature Medicine, 2020	Macrophage (Group 3) - 4	Upregulated	purple	570	436	13	1.22593	1
Liao et al, Nature Medicine, 2020	Macrophage (Group 3) - 4	Upregulated	steelblue	153	436	1	0.342028	1
Liao et al, Nature Medicine, 2020	Macrophage (Group 3) - 4	Upregulated	pink	758	436	7	0.478093	1
Liao et al, Nature Medicine, 2020	Macrophage (Group 3) - 4	Upregulated	paleturquoise	146	436	2	0.724063	1
Liao et al, Nature Medicine, 2020	Macrophage (Group 3) - 4	Upregulated	yellowgreen	79	436	2	1.35822	1
Liao et al, Nature Medicine, 2020	Macrophage (Group 3) - 4	Upregulated	grey	165	436	0	0	1
Liao et al, Nature Medicine, 2020	Macrophage (Group 3) - 4	Upregulated	darkmagenta	122	436	3	1.3189	1
Liao et al, Nature Medicine, 2020	Macrophage (Group 3) - 4	Upregulated	sienna3	90	436	2	1.18786	1
Liao et al, Nature Medicine, 2020	Macrophage (Group 3) - 4	Upregulated	darkorange	232	436	4	0.915455	1
Liao et al, Nature Medicine, 2020	Macrophage (Group 3) - 4	Upregulated	saddlebrown	157	436	1	0.333195	1
Liao et al, Nature Medicine, 2020	Macrophage (Group 3) - 4	Upregulated	skyblue3	41	436	0	0	1
Newman et al, Nature Methods, 2015	Monocyte - 1	Upregulated	turquoise	2341	50	3	0.543684	1
Newman et al, Nature Methods, 2015	Monocyte - 1	Upregulated	green	1758	50	16	5.53889	0.000491188
Newman et al, Nature Methods, 2015	Monocyte - 1	Upregulated	skyblue	159	50	0	0	1
Newman et al, Nature Methods, 2015	Monocyte - 1	Upregulated	red	1435	50	14	5.70094	0.00181885
Newman et al, Nature Methods, 2015	Monocyte - 1	Upregulated	yellow	1890	50	0	0	1
Newman et al, Nature Methods, 2015	Monocyte - 1	Upregulated	blue	2241	50	2	0.372443	1
Newman et al, Nature Methods, 2015	Monocyte - 1	Upregulated	midnightblue	447	50	0	0	1
Newman et al, Nature Methods, 2015	Monocyte - 1	Upregulated	lightyellow	291	50	1	1.54546	1
Newman et al, Nature Methods, 2015	Monocyte - 1	Upregulated	black	1429	50	1	0.297615	1
Newman et al, Nature Methods, 2015	Monocyte - 1	Upregulated	violet	133	50	0	0	1
Newman et al, Nature Methods, 2015	Monocyte - 1	Upregulated	cyan	508	50	0	0	1
Newman et al, Nature Methods, 2015	Monocyte - 1	Upregulated	darkolivegreen	130	50	0	0	1
Newman et al, Nature Methods, 2015	Monocyte - 1	Upregulated	salmon	524	50	9	9.26308	0.000875632
Newman et al, Nature Methods, 2015	Monocyte - 1	Upregulated	brown	2029	50	0	0	1
Newman et al, Nature Methods, 2015	Monocyte - 1	Upregulated	lightcyan	381	50	0	0	1
Newman et al, Nature Methods, 2015	Monocyte - 1	Upregulated	darkgrey	244	50	0	0	1
Newman et al, Nature Methods, 2015	Monocyte - 1	Upregulated	orange	241	50	0	0	1
Newman et al, Nature Methods, 2015	Monocyte - 1	Upregulated	magenta	587	50	0	0	1
Newman et al, Nature Methods, 2015	Monocyte - 1	Upregulated	lightgreen	301	50	0	0	1
Newman et al, Nature Methods, 2015	Monocyte - 1	Upregulated	tan	530	50	0	0	1
Newman et al, Nature Methods, 2015	Monocyte - 1	Upregulated	white	210	50	0	0	1
Newman et al, Nature Methods, 2015	Monocyte - 1	Upregulated	grey60	359	50	0	0	1
Newman et al, Nature Methods, 2015	Monocyte - 1	Upregulated	darkgreen	257	50	4	7.55962	1
Newman et al, Nature Methods, 2015	Monocyte - 1	Upregulated	royalblue	288	50	0	0	1
Newman et al, Nature Methods, 2015	Monocyte - 1	Upregulated	darkred	270	50	0	0	1
Newman et al, Nature Methods, 2015	Monocyte - 1	Upregulated	darkturquoise	257	50	0	0	1
Newman et al, Nature Methods, 2015	Monocyte - 1	Upregulated	greenyellow	549	50	0	0	1
Newman et al, Nature Methods, 2015	Monocyte - 1	Upregulated	purple	570	50	0	0	1
Newman et al, Nature Methods, 2015	Monocyte - 1	Upregulated	steelblue	153	50	0	0	1
Newman et al, Nature Methods, 2015	Monocyte - 1	Upregulated	pink	758	50	0	0	1
Newman et al, Nature Methods, 2015	Monocyte - 1	Upregulated	paleturquoise	146	50	0	0	1
Newman et al, Nature Methods, 2015	Monocyte - 1	Upregulated	yellowgreen	79	50	0	0	1
Newman et al, Nature Methods, 2015	Monocyte - 1	Upregulated	grey	165	50	0	0	1
Newman et al, Nature Methods, 2015	Monocyte - 1	Upregulated	darkmagenta	122	50	0	0	1
Newman et al, Nature Methods, 2015	Monocyte - 1	Upregulated	sienna3	90	50	0	0	1
Newman et al, Nature Methods, 2015	Monocyte - 1	Upregulated	darkorange	232	50	0	0	1
Newman et al, Nature Methods, 2015	Monocyte - 1	Upregulated	saddlebrown	157	50	0	0	1
Newman et al, Nature Methods, 2015	Monocyte - 1	Upregulated	skyblue3	41	50	0	0	1
Newman et al, Nature Methods, 2015	NK, activated - 1	Upregulated	turquoise	2341	59	3	0.464418	1
Newman et al, Nature Methods, 2015	NK, activated - 1	Upregulated	green	1758	59	4	0.865322	1
Newman et al, Nature Methods, 2015	NK, activated - 1	Upregulated	skyblue	159	59	17	64.4002	3.01e-20
Newman et al, Nature Methods, 2015	NK, activated - 1	Upregulated	red	1435	59	1	0.254603	1
Newman et al, Nature Methods, 2015	NK, activated - 1	Upregulated	yellow	1890	59	1	0.189052	1
Newman et al, Nature Methods, 2015	NK, activated - 1	Upregulated	blue	2241	59	1	0.156679	1
Newman et al, Nature Methods, 2015	NK, activated - 1	Upregulated	midnightblue	447	59	0	0	1
Newman et al, Nature Methods, 2015	NK, activated - 1	Upregulated	lightyellow	291	59	2	2.71288	1
Newman et al, Nature Methods, 2015	NK, activated - 1	Upregulated	black	1429	59	1	0.255746	1
Newman et al, Nature Methods, 2015	NK, activated - 1	Upregulated	violet	133	59	0	0	1
Newman et al, Nature Methods, 2015	NK, activated - 1	Upregulated	cyan	508	59	1	0.752179	1
Newman et al, Nature Methods, 2015	NK, activated - 1	Upregulated	darkolivegreen	130	59	0	0	1
Newman et al, Nature Methods, 2015	NK, activated - 1	Upregulated	salmon	524	59	0	0	1
Newman et al, Nature Methods, 2015	NK, activated - 1	Upregulated	brown	2029	59	1	0.174892	1
Newman et al, Nature Methods, 2015	NK, activated - 1	Upregulated	lightcyan	381	59	1	1.00942	1
Newman et al, Nature Methods, 2015	NK, activated - 1	Upregulated	darkgrey	244	59	0	0	1
Newman et al, Nature Methods, 2015	NK, activated - 1	Upregulated	orange	241	59	1	1.60842	1
Newman et al, Nature Methods, 2015	NK, activated - 1	Upregulated	magenta	587	59	10	7.82216	0.000733428
Newman et al, Nature Methods, 2015	NK, activated - 1	Upregulated	lightgreen	301	59	1	1.28326	1
Newman et al, Nature Methods, 2015	NK, activated - 1	Upregulated	tan	530	59	1	0.720169	1
Newman et al, Nature Methods, 2015	NK, activated - 1	Upregulated	white	210	59	0	0	1
Newman et al, Nature Methods, 2015	NK, activated - 1	Upregulated	grey60	359	59	0	0	1
Newman et al, Nature Methods, 2015	NK, activated - 1	Upregulated	darkgreen	257	59	0	0	1
Newman et al, Nature Methods, 2015	NK, activated - 1	Upregulated	royalblue	288	59	0	0	1
Newman et al, Nature Methods, 2015	NK, activated - 1	Upregulated	darkred	270	59	1	1.43312	1
Newman et al, Nature Methods, 2015	NK, activated - 1	Upregulated	darkturquoise	257	59	0	0	1
Newman et al, Nature Methods, 2015	NK, activated - 1	Upregulated	greenyellow	549	59	1	0.694592	1
Newman et al, Nature Methods, 2015	NK, activated - 1	Upregulated	purple	570	59	1	0.66831	1
Newman et al, Nature Methods, 2015	NK, activated - 1	Upregulated	steelblue	153	59	2	5.22519	1
Newman et al, Nature Methods, 2015	NK, activated - 1	Upregulated	pink	758	59	4	2.1111	1
Newman et al, Nature Methods, 2015	NK, activated - 1	Upregulated	paleturquoise	146	59	0	0	1
Newman et al, Nature Methods, 2015	NK, activated - 1	Upregulated	yellowgreen	79	59	2	10.2798	1
Newman et al, Nature Methods, 2015	NK, activated - 1	Upregulated	grey	165	59	0	0	1
Newman et al, Nature Methods, 2015	NK, activated - 1	Upregulated	darkmagenta	122	59	0	0	1
Newman et al, Nature Methods, 2015	NK, activated - 1	Upregulated	sienna3	90	59	0	0	1
Newman et al, Nature Methods, 2015	NK, activated - 1	Upregulated	darkorange	232	59	0	0	1
Newman et al, Nature Methods, 2015	NK, activated - 1	Upregulated	saddlebrown	157	59	1	2.48386	1
Newman et al, Nature Methods, 2015	NK, activated - 1	Upregulated	skyblue3	41	59	0	0	1
Liao et al, Nature Medicine, 2020	NK - 4	Upregulated	turquoise	2341	151	19	1.24821	1
Liao et al, Nature Medicine, 2020	NK - 4	Upregulated	green	1758	151	26	2.49214	0.0554718
Liao et al, Nature Medicine, 2020	NK - 4	Upregulated	skyblue	159	151	23	29.5279	1.04e-20
Liao et al, Nature Medicine, 2020	NK - 4	Upregulated	red	1435	151	22	2.54247	0.123304
Liao et al, Nature Medicine, 2020	NK - 4	Upregulated	yellow	1890	151	3	0.220689	1
Liao et al, Nature Medicine, 2020	NK - 4	Upregulated	blue	2241	151	2	0.121014	1
Liao et al, Nature Medicine, 2020	NK - 4	Upregulated	midnightblue	447	151	1	0.328857	1
Liao et al, Nature Medicine, 2020	NK - 4	Upregulated	lightyellow	291	151	4	2.10164	1
Liao et al, Nature Medicine, 2020	NK - 4	Upregulated	black	1429	151	10	1.05122	1
Liao et al, Nature Medicine, 2020	NK - 4	Upregulated	violet	133	151	0	0	1
Liao et al, Nature Medicine, 2020	NK - 4	Upregulated	cyan	508	151	2	0.582059	1
Liao et al, Nature Medicine, 2020	NK - 4	Upregulated	darkolivegreen	130	151	1	1.15356	1
Liao et al, Nature Medicine, 2020	NK - 4	Upregulated	salmon	524	151	3	0.853159	1
Liao et al, Nature Medicine, 2020	NK - 4	Upregulated	brown	2029	151	1	0.0670418	1
Liao et al, Nature Medicine, 2020	NK - 4	Upregulated	lightcyan	381	151	1	0.387147	1
Liao et al, Nature Medicine, 2020	NK - 4	Upregulated	darkgrey	244	151	2	1.23184	1
Liao et al, Nature Medicine, 2020	NK - 4	Upregulated	orange	241	151	2	1.24747	1
Liao et al, Nature Medicine, 2020	NK - 4	Upregulated	magenta	587	151	8	2.11395	1
Liao et al, Nature Medicine, 2020	NK - 4	Upregulated	lightgreen	301	151	0	0	1
Liao et al, Nature Medicine, 2020	NK - 4	Upregulated	tan	530	151	2	0.55724	1
Liao et al, Nature Medicine, 2020	NK - 4	Upregulated	white	210	151	2	1.43538	1
Liao et al, Nature Medicine, 2020	NK - 4	Upregulated	grey60	359	151	0	0	1
Liao et al, Nature Medicine, 2020	NK - 4	Upregulated	darkgreen	257	151	1	0.577951	1
Liao et al, Nature Medicine, 2020	NK - 4	Upregulated	royalblue	288	151	1	0.514796	1
Liao et al, Nature Medicine, 2020	NK - 4	Upregulated	darkred	270	151	1	0.549694	1
Liao et al, Nature Medicine, 2020	NK - 4	Upregulated	darkturquoise	257	151	0	0	1
Liao et al, Nature Medicine, 2020	NK - 4	Upregulated	greenyellow	549	151	0	0	1
Liao et al, Nature Medicine, 2020	NK - 4	Upregulated	purple	570	151	2	0.51704	1
Liao et al, Nature Medicine, 2020	NK - 4	Upregulated	steelblue	153	151	1	0.977997	1
Liao et al, Nature Medicine, 2020	NK - 4	Upregulated	pink	758	151	5	0.986794	1
Liao et al, Nature Medicine, 2020	NK - 4	Upregulated	paleturquoise	146	151	0	0	1
Liao et al, Nature Medicine, 2020	NK - 4	Upregulated	yellowgreen	79	151	4	8.11823	1
Liao et al, Nature Medicine, 2020	NK - 4	Upregulated	grey	165	151	0	0	1
Liao et al, Nature Medicine, 2020	NK - 4	Upregulated	darkmagenta	122	151	0	0	1
Liao et al, Nature Medicine, 2020	NK - 4	Upregulated	sienna3	90	151	0	0	1
Liao et al, Nature Medicine, 2020	NK - 4	Upregulated	darkorange	232	151	0	0	1
Liao et al, Nature Medicine, 2020	NK - 4	Upregulated	saddlebrown	157	151	0	0	1
Liao et al, Nature Medicine, 2020	NK - 4	Upregulated	skyblue3	41	151	0	0	1
Park et al, Science, 2020	NK - 2	Upregulated	turquoise	2341	20	3	1.50532	1
Park et al, Science, 2020	NK - 2	Upregulated	green	1758	20	3	2.06397	1
Park et al, Science, 2020	NK - 2	Upregulated	skyblue	159	20	8	97.2782	4.16e-10
Park et al, Science, 2020	NK - 2	Upregulated	red	1435	20	1	0.765175	1
Park et al, Science, 2020	NK - 2	Upregulated	yellow	1890	20	0	0	1
Park et al, Science, 2020	NK - 2	Upregulated	blue	2241	20	0	0	1
Park et al, Science, 2020	NK - 2	Upregulated	midnightblue	447	20	0	0	1
Park et al, Science, 2020	NK - 2	Upregulated	lightyellow	291	20	0	0	1
Park et al, Science, 2020	NK - 2	Upregulated	black	1429	20	1	0.768612	1
Park et al, Science, 2020	NK - 2	Upregulated	violet	133	20	0	0	1
Park et al, Science, 2020	NK - 2	Upregulated	cyan	508	20	1	2.26024	1
Park et al, Science, 2020	NK - 2	Upregulated	darkolivegreen	130	20	0	0	1
Park et al, Science, 2020	NK - 2	Upregulated	salmon	524	20	0	0	1
Park et al, Science, 2020	NK - 2	Upregulated	brown	2029	20	0	0	1
Park et al, Science, 2020	NK - 2	Upregulated	lightcyan	381	20	0	0	1
Park et al, Science, 2020	NK - 2	Upregulated	darkgrey	244	20	0	0	1
Park et al, Science, 2020	NK - 2	Upregulated	orange	241	20	0	0	1
Park et al, Science, 2020	NK - 2	Upregulated	magenta	587	20	2	4.12047	1
Park et al, Science, 2020	NK - 2	Upregulated	lightgreen	301	20	0	0	1
Park et al, Science, 2020	NK - 2	Upregulated	tan	530	20	0	0	1
Park et al, Science, 2020	NK - 2	Upregulated	white	210	20	0	0	1
Park et al, Science, 2020	NK - 2	Upregulated	grey60	359	20	0	0	1
Park et al, Science, 2020	NK - 2	Upregulated	darkgreen	257	20	0	0	1
Park et al, Science, 2020	NK - 2	Upregulated	royalblue	288	20	0	0	1
Park et al, Science, 2020	NK - 2	Upregulated	darkred	270	20	0	0	1
Park et al, Science, 2020	NK - 2	Upregulated	darkturquoise	257	20	0	0	1
Park et al, Science, 2020	NK - 2	Upregulated	greenyellow	549	20	0	0	1
Park et al, Science, 2020	NK - 2	Upregulated	purple	570	20	0	0	1
Park et al, Science, 2020	NK - 2	Upregulated	steelblue	153	20	0	0	1
Park et al, Science, 2020	NK - 2	Upregulated	pink	758	20	0	0	1
Park et al, Science, 2020	NK - 2	Upregulated	paleturquoise	146	20	0	0	1
Park et al, Science, 2020	NK - 2	Upregulated	yellowgreen	79	20	1	14.9745	1
Park et al, Science, 2020	NK - 2	Upregulated	grey	165	20	0	0	1
Park et al, Science, 2020	NK - 2	Upregulated	darkmagenta	122	20	0	0	1
Park et al, Science, 2020	NK - 2	Upregulated	sienna3	90	20	0	0	1
Park et al, Science, 2020	NK - 2	Upregulated	darkorange	232	20	0	0	1
Park et al, Science, 2020	NK - 2	Upregulated	saddlebrown	157	20	0	0	1
Park et al, Science, 2020	NK - 2	Upregulated	skyblue3	41	20	0	0	1
Wilk et al, Nature Medicine, 2020	NK - 3	Upregulated	turquoise	2341	139	8	0.523102	1
Wilk et al, Nature Medicine, 2020	NK - 3	Upregulated	green	1758	139	12	1.11371	1
Wilk et al, Nature Medicine, 2020	NK - 3	Upregulated	skyblue	159	139	22	30.4667	2.62e-20
Wilk et al, Nature Medicine, 2020	NK - 3	Upregulated	red	1435	139	8	0.894271	1
Wilk et al, Nature Medicine, 2020	NK - 3	Upregulated	yellow	1890	139	3	0.2388	1
Wilk et al, Nature Medicine, 2020	NK - 3	Upregulated	blue	2241	139	12	0.851746	1
Wilk et al, Nature Medicine, 2020	NK - 3	Upregulated	midnightblue	447	139	2	0.717755	1
Wilk et al, Nature Medicine, 2020	NK - 3	Upregulated	lightyellow	291	139	4	2.27528	1
Wilk et al, Nature Medicine, 2020	NK - 3	Upregulated	black	1429	139	6	0.662518	1
Wilk et al, Nature Medicine, 2020	NK - 3	Upregulated	violet	133	139	0	0	1
Wilk et al, Nature Medicine, 2020	NK - 3	Upregulated	cyan	508	139	17	6.20026	1.29e-05
Wilk et al, Nature Medicine, 2020	NK - 3	Upregulated	darkolivegreen	130	139	0	0	1
Wilk et al, Nature Medicine, 2020	NK - 3	Upregulated	salmon	524	139	1	0.30204	1
Wilk et al, Nature Medicine, 2020	NK - 3	Upregulated	brown	2029	139	3	0.220892	1
Wilk et al, Nature Medicine, 2020	NK - 3	Upregulated	lightcyan	381	139	1	0.418447	1
Wilk et al, Nature Medicine, 2020	NK - 3	Upregulated	darkgrey	244	139	1	0.658476	1
Wilk et al, Nature Medicine, 2020	NK - 3	Upregulated	orange	241	139	2	1.34904	1
Wilk et al, Nature Medicine, 2020	NK - 3	Upregulated	magenta	587	139	16	4.95943	0.000255398
Wilk et al, Nature Medicine, 2020	NK - 3	Upregulated	lightgreen	301	139	0	0	1
Wilk et al, Nature Medicine, 2020	NK - 3	Upregulated	tan	530	139	1	0.298532	1
Wilk et al, Nature Medicine, 2020	NK - 3	Upregulated	white	210	139	0	0	1
Wilk et al, Nature Medicine, 2020	NK - 3	Upregulated	grey60	359	139	0	0	1
Wilk et al, Nature Medicine, 2020	NK - 3	Upregulated	darkgreen	257	139	0	0	1
Wilk et al, Nature Medicine, 2020	NK - 3	Upregulated	royalblue	288	139	1	0.556408	1
Wilk et al, Nature Medicine, 2020	NK - 3	Upregulated	darkred	270	139	0	0	1
Wilk et al, Nature Medicine, 2020	NK - 3	Upregulated	darkturquoise	257	139	1	0.624668	1
Wilk et al, Nature Medicine, 2020	NK - 3	Upregulated	greenyellow	549	139	1	0.287928	1
Wilk et al, Nature Medicine, 2020	NK - 3	Upregulated	purple	570	139	2	0.559144	1
Wilk et al, Nature Medicine, 2020	NK - 3	Upregulated	steelblue	153	139	1	1.05701	1
Wilk et al, Nature Medicine, 2020	NK - 3	Upregulated	pink	758	139	2	0.416444	1
Wilk et al, Nature Medicine, 2020	NK - 3	Upregulated	paleturquoise	146	139	0	0	1
Wilk et al, Nature Medicine, 2020	NK - 3	Upregulated	yellowgreen	79	139	7	16.3858	0.00265009
Wilk et al, Nature Medicine, 2020	NK - 3	Upregulated	grey	165	139	0	0	1
Wilk et al, Nature Medicine, 2020	NK - 3	Upregulated	darkmagenta	122	139	3	4.11579	1
Wilk et al, Nature Medicine, 2020	NK - 3	Upregulated	sienna3	90	139	0	0	1
Wilk et al, Nature Medicine, 2020	NK - 3	Upregulated	darkorange	232	139	1	0.693061	1
Wilk et al, Nature Medicine, 2020	NK - 3	Upregulated	saddlebrown	157	139	0	0	1
Wilk et al, Nature Medicine, 2020	NK - 3	Upregulated	skyblue3	41	139	0	0	1
Newman et al, Nature Methods, 2015	NK, resting - 1	Upregulated	turquoise	2341	57	3	0.473042	1
Newman et al, Nature Methods, 2015	NK, resting - 1	Upregulated	green	1758	57	3	0.648604	1
Newman et al, Nature Methods, 2015	NK, resting - 1	Upregulated	skyblue	159	57	15	54.7822	4.83e-17
Newman et al, Nature Methods, 2015	NK, resting - 1	Upregulated	red	1435	57	4	1.09772	1
Newman et al, Nature Methods, 2015	NK, resting - 1	Upregulated	yellow	1890	57	1	0.192437	1
Newman et al, Nature Methods, 2015	NK, resting - 1	Upregulated	blue	2241	57	0	0	1
Newman et al, Nature Methods, 2015	NK, resting - 1	Upregulated	midnightblue	447	57	0	0	1
Newman et al, Nature Methods, 2015	NK, resting - 1	Upregulated	lightyellow	291	57	2	2.76238	1
Newman et al, Nature Methods, 2015	NK, resting - 1	Upregulated	black	1429	57	1	0.260326	1
Newman et al, Nature Methods, 2015	NK, resting - 1	Upregulated	violet	133	57	0	0	1
Newman et al, Nature Methods, 2015	NK, resting - 1	Upregulated	cyan	508	57	0	0	1
Newman et al, Nature Methods, 2015	NK, resting - 1	Upregulated	darkolivegreen	130	57	1	3.06111	1
Newman et al, Nature Methods, 2015	NK, resting - 1	Upregulated	salmon	524	57	1	0.741677	1
Newman et al, Nature Methods, 2015	NK, resting - 1	Upregulated	brown	2029	57	1	0.178024	1
Newman et al, Nature Methods, 2015	NK, resting - 1	Upregulated	lightcyan	381	57	0	0	1
Newman et al, Nature Methods, 2015	NK, resting - 1	Upregulated	darkgrey	244	57	0	0	1
Newman et al, Nature Methods, 2015	NK, resting - 1	Upregulated	orange	241	57	1	1.63722	1
Newman et al, Nature Methods, 2015	NK, resting - 1	Upregulated	magenta	587	57	11	8.99345	8.73e-05
Newman et al, Nature Methods, 2015	NK, resting - 1	Upregulated	lightgreen	301	57	1	1.30623	1
Newman et al, Nature Methods, 2015	NK, resting - 1	Upregulated	tan	530	57	1	0.733062	1
Newman et al, Nature Methods, 2015	NK, resting - 1	Upregulated	white	210	57	0	0	1
Newman et al, Nature Methods, 2015	NK, resting - 1	Upregulated	grey60	359	57	0	0	1
Newman et al, Nature Methods, 2015	NK, resting - 1	Upregulated	darkgreen	257	57	1	1.53376	1
Newman et al, Nature Methods, 2015	NK, resting - 1	Upregulated	royalblue	288	57	0	0	1
Newman et al, Nature Methods, 2015	NK, resting - 1	Upregulated	darkred	270	57	1	1.45878	1
Newman et al, Nature Methods, 2015	NK, resting - 1	Upregulated	darkturquoise	257	57	0	0	1
Newman et al, Nature Methods, 2015	NK, resting - 1	Upregulated	greenyellow	549	57	1	0.707028	1
Newman et al, Nature Methods, 2015	NK, resting - 1	Upregulated	purple	570	57	1	0.680275	1
Newman et al, Nature Methods, 2015	NK, resting - 1	Upregulated	steelblue	153	57	1	2.59532	1
Newman et al, Nature Methods, 2015	NK, resting - 1	Upregulated	pink	758	57	4	2.15097	1
Newman et al, Nature Methods, 2015	NK, resting - 1	Upregulated	paleturquoise	146	57	0	0	1
Newman et al, Nature Methods, 2015	NK, resting - 1	Upregulated	yellowgreen	79	57	2	10.4661	1
Newman et al, Nature Methods, 2015	NK, resting - 1	Upregulated	grey	165	57	0	0	1
Newman et al, Nature Methods, 2015	NK, resting - 1	Upregulated	darkmagenta	122	57	0	0	1
Newman et al, Nature Methods, 2015	NK, resting - 1	Upregulated	sienna3	90	57	0	0	1
Newman et al, Nature Methods, 2015	NK, resting - 1	Upregulated	darkorange	232	57	0	0	1
Newman et al, Nature Methods, 2015	NK, resting - 1	Upregulated	saddlebrown	157	57	0	0	1
Newman et al, Nature Methods, 2015	NK, resting - 1	Upregulated	skyblue3	41	57	0	0	1
Wilk et al, Nature Medicine, 2020	Neutrophil, developing - 3	Upregulated	turquoise	2341	126	31	2.80613	0.0209171
Wilk et al, Nature Medicine, 2020	Neutrophil, developing - 3	Upregulated	green	1758	126	35	4.5651	1.82e-08
Wilk et al, Nature Medicine, 2020	Neutrophil, developing - 3	Upregulated	skyblue	159	126	0	0	1
Wilk et al, Nature Medicine, 2020	Neutrophil, developing - 3	Upregulated	red	1435	126	21	2.9364	0.0333734
Wilk et al, Nature Medicine, 2020	Neutrophil, developing - 3	Upregulated	yellow	1890	126	1	0.0859202	1
Wilk et al, Nature Medicine, 2020	Neutrophil, developing - 3	Upregulated	blue	2241	126	5	0.368511	1
Wilk et al, Nature Medicine, 2020	Neutrophil, developing - 3	Upregulated	midnightblue	447	126	0	0	1
Wilk et al, Nature Medicine, 2020	Neutrophil, developing - 3	Upregulated	lightyellow	291	126	0	0	1
Wilk et al, Nature Medicine, 2020	Neutrophil, developing - 3	Upregulated	black	1429	126	6	0.729195	1
Wilk et al, Nature Medicine, 2020	Neutrophil, developing - 3	Upregulated	violet	133	126	1	1.33598	1
Wilk et al, Nature Medicine, 2020	Neutrophil, developing - 3	Upregulated	cyan	508	126	1	0.341927	1
Wilk et al, Nature Medicine, 2020	Neutrophil, developing - 3	Upregulated	darkolivegreen	130	126	0	0	1
Wilk et al, Nature Medicine, 2020	Neutrophil, developing - 3	Upregulated	salmon	524	126	2	0.669086	1
Wilk et al, Nature Medicine, 2020	Neutrophil, developing - 3	Upregulated	brown	2029	126	3	0.242587	1
Wilk et al, Nature Medicine, 2020	Neutrophil, developing - 3	Upregulated	lightcyan	381	126	0	0	1
Wilk et al, Nature Medicine, 2020	Neutrophil, developing - 3	Upregulated	darkgrey	244	126	0	0	1
Wilk et al, Nature Medicine, 2020	Neutrophil, developing - 3	Upregulated	orange	241	126	6	4.66731	1
Wilk et al, Nature Medicine, 2020	Neutrophil, developing - 3	Upregulated	magenta	587	126	1	0.294754	1
Wilk et al, Nature Medicine, 2020	Neutrophil, developing - 3	Upregulated	lightgreen	301	126	0	0	1
Wilk et al, Nature Medicine, 2020	Neutrophil, developing - 3	Upregulated	tan	530	126	1	0.327375	1
Wilk et al, Nature Medicine, 2020	Neutrophil, developing - 3	Upregulated	white	210	126	2	1.70341	1
Wilk et al, Nature Medicine, 2020	Neutrophil, developing - 3	Upregulated	grey60	359	126	1	0.487562	1
Wilk et al, Nature Medicine, 2020	Neutrophil, developing - 3	Upregulated	darkgreen	257	126	4	2.84078	1
Wilk et al, Nature Medicine, 2020	Neutrophil, developing - 3	Upregulated	royalblue	288	126	0	0	1
Wilk et al, Nature Medicine, 2020	Neutrophil, developing - 3	Upregulated	darkred	270	126	0	0	1
Wilk et al, Nature Medicine, 2020	Neutrophil, developing - 3	Upregulated	darkturquoise	257	126	5	3.59503	1
Wilk et al, Nature Medicine, 2020	Neutrophil, developing - 3	Upregulated	greenyellow	549	126	0	0	1
Wilk et al, Nature Medicine, 2020	Neutrophil, developing - 3	Upregulated	purple	570	126	0	0	1
Wilk et al, Nature Medicine, 2020	Neutrophil, developing - 3	Upregulated	steelblue	153	126	0	0	1
Wilk et al, Nature Medicine, 2020	Neutrophil, developing - 3	Upregulated	pink	758	126	0	0	1
Wilk et al, Nature Medicine, 2020	Neutrophil, developing - 3	Upregulated	paleturquoise	146	126	0	0	1
Wilk et al, Nature Medicine, 2020	Neutrophil, developing - 3	Upregulated	yellowgreen	79	126	0	0	1
Wilk et al, Nature Medicine, 2020	Neutrophil, developing - 3	Upregulated	grey	165	126	0	0	1
Wilk et al, Nature Medicine, 2020	Neutrophil, developing - 3	Upregulated	darkmagenta	122	126	0	0	1
Wilk et al, Nature Medicine, 2020	Neutrophil, developing - 3	Upregulated	sienna3	90	126	0	0	1
Wilk et al, Nature Medicine, 2020	Neutrophil, developing - 3	Upregulated	darkorange	232	126	0	0	1
Wilk et al, Nature Medicine, 2020	Neutrophil, developing - 3	Upregulated	saddlebrown	157	126	0	0	1
Wilk et al, Nature Medicine, 2020	Neutrophil, developing - 3	Upregulated	skyblue3	41	126	0	0	1
Newman et al, Nature Methods, 2015	Neutrophil - 1	Upregulated	turquoise	2341	56	3	0.481992	1
Newman et al, Nature Methods, 2015	Neutrophil - 1	Upregulated	green	1758	56	25	9.54388	9.96e-11
Newman et al, Nature Methods, 2015	Neutrophil - 1	Upregulated	skyblue	159	56	0	0	1
Newman et al, Nature Methods, 2015	Neutrophil - 1	Upregulated	red	1435	56	20	8.17532	1.62e-07
Newman et al, Nature Methods, 2015	Neutrophil - 1	Upregulated	yellow	1890	56	1	0.195946	1
Newman et al, Nature Methods, 2015	Neutrophil - 1	Upregulated	blue	2241	56	2	0.330962	1
Newman et al, Nature Methods, 2015	Neutrophil - 1	Upregulated	midnightblue	447	56	0	0	1
Newman et al, Nature Methods, 2015	Neutrophil - 1	Upregulated	lightyellow	291	56	1	1.3765	1
Newman et al, Nature Methods, 2015	Neutrophil - 1	Upregulated	black	1429	56	1	0.265072	1
Newman et al, Nature Methods, 2015	Neutrophil - 1	Upregulated	violet	133	56	0	0	1
Newman et al, Nature Methods, 2015	Neutrophil - 1	Upregulated	cyan	508	56	0	0	1
Newman et al, Nature Methods, 2015	Neutrophil - 1	Upregulated	darkolivegreen	130	56	0	0	1
Newman et al, Nature Methods, 2015	Neutrophil - 1	Upregulated	salmon	524	56	1	0.755196	1
Newman et al, Nature Methods, 2015	Neutrophil - 1	Upregulated	brown	2029	56	0	0	1
Newman et al, Nature Methods, 2015	Neutrophil - 1	Upregulated	lightcyan	381	56	0	0	1
Newman et al, Nature Methods, 2015	Neutrophil - 1	Upregulated	darkgrey	244	56	0	0	1
Newman et al, Nature Methods, 2015	Neutrophil - 1	Upregulated	orange	241	56	0	0	1
Newman et al, Nature Methods, 2015	Neutrophil - 1	Upregulated	magenta	587	56	0	0	1
Newman et al, Nature Methods, 2015	Neutrophil - 1	Upregulated	lightgreen	301	56	0	0	1
Newman et al, Nature Methods, 2015	Neutrophil - 1	Upregulated	tan	530	56	1	0.746425	1
Newman et al, Nature Methods, 2015	Neutrophil - 1	Upregulated	white	210	56	0	0	1
Newman et al, Nature Methods, 2015	Neutrophil - 1	Upregulated	grey60	359	56	0	0	1
Newman et al, Nature Methods, 2015	Neutrophil - 1	Upregulated	darkgreen	257	56	0	0	1
Newman et al, Nature Methods, 2015	Neutrophil - 1	Upregulated	royalblue	288	56	0	0	1
Newman et al, Nature Methods, 2015	Neutrophil - 1	Upregulated	darkred	270	56	0	0	1
Newman et al, Nature Methods, 2015	Neutrophil - 1	Upregulated	darkturquoise	257	56	0	0	1
Newman et al, Nature Methods, 2015	Neutrophil - 1	Upregulated	greenyellow	549	56	1	0.719915	1
Newman et al, Nature Methods, 2015	Neutrophil - 1	Upregulated	purple	570	56	0	0	1
Newman et al, Nature Methods, 2015	Neutrophil - 1	Upregulated	steelblue	153	56	0	0	1
Newman et al, Nature Methods, 2015	Neutrophil - 1	Upregulated	pink	758	56	0	0	1
Newman et al, Nature Methods, 2015	Neutrophil - 1	Upregulated	paleturquoise	146	56	0	0	1
Newman et al, Nature Methods, 2015	Neutrophil - 1	Upregulated	yellowgreen	79	56	0	0	1
Newman et al, Nature Methods, 2015	Neutrophil - 1	Upregulated	grey	165	56	0	0	1
Newman et al, Nature Methods, 2015	Neutrophil - 1	Upregulated	darkmagenta	122	56	0	0	1
Newman et al, Nature Methods, 2015	Neutrophil - 1	Upregulated	sienna3	90	56	0	0	1
Newman et al, Nature Methods, 2015	Neutrophil - 1	Upregulated	darkorange	232	56	0	0	1
Newman et al, Nature Methods, 2015	Neutrophil - 1	Upregulated	saddlebrown	157	56	0	0	1
Newman et al, Nature Methods, 2015	Neutrophil - 1	Upregulated	skyblue3	41	56	0	0	1
Wilk et al, Nature Medicine, 2020	Neutrophil - 3	Upregulated	turquoise	2341	246	17	0.630313	1
Wilk et al, Nature Medicine, 2020	Neutrophil - 3	Upregulated	green	1758	246	109	9.84432	3.32e-51
Wilk et al, Nature Medicine, 2020	Neutrophil - 3	Upregulated	skyblue	159	246	0	0	1
Wilk et al, Nature Medicine, 2020	Neutrophil - 3	Upregulated	red	1435	246	56	4.41884	2.38e-13
Wilk et al, Nature Medicine, 2020	Neutrophil - 3	Upregulated	yellow	1890	246	1	0.043598	1
Wilk et al, Nature Medicine, 2020	Neutrophil - 3	Upregulated	blue	2241	246	16	0.620033	1
Wilk et al, Nature Medicine, 2020	Neutrophil - 3	Upregulated	midnightblue	447	246	0	0	1
Wilk et al, Nature Medicine, 2020	Neutrophil - 3	Upregulated	lightyellow	291	246	8	2.58586	1
Wilk et al, Nature Medicine, 2020	Neutrophil - 3	Upregulated	black	1429	246	7	0.425007	1
Wilk et al, Nature Medicine, 2020	Neutrophil - 3	Upregulated	violet	133	246	2	1.37181	1
Wilk et al, Nature Medicine, 2020	Neutrophil - 3	Upregulated	cyan	508	246	17	3.26014	0.0298128
Wilk et al, Nature Medicine, 2020	Neutrophil - 3	Upregulated	darkolivegreen	130	246	0	0	1
Wilk et al, Nature Medicine, 2020	Neutrophil - 3	Upregulated	salmon	524	246	0	0	1
Wilk et al, Nature Medicine, 2020	Neutrophil - 3	Upregulated	brown	2029	246	1	0.0403312	1
Wilk et al, Nature Medicine, 2020	Neutrophil - 3	Upregulated	lightcyan	381	246	0	0	1
Wilk et al, Nature Medicine, 2020	Neutrophil - 3	Upregulated	darkgrey	244	246	0	0	1
Wilk et al, Nature Medicine, 2020	Neutrophil - 3	Upregulated	orange	241	246	4	1.52164	1
Wilk et al, Nature Medicine, 2020	Neutrophil - 3	Upregulated	magenta	587	246	0	0	1
Wilk et al, Nature Medicine, 2020	Neutrophil - 3	Upregulated	lightgreen	301	246	0	0	1
Wilk et al, Nature Medicine, 2020	Neutrophil - 3	Upregulated	tan	530	246	0	0	1
Wilk et al, Nature Medicine, 2020	Neutrophil - 3	Upregulated	white	210	246	4	1.75313	1
Wilk et al, Nature Medicine, 2020	Neutrophil - 3	Upregulated	grey60	359	246	0	0	1
Wilk et al, Nature Medicine, 2020	Neutrophil - 3	Upregulated	darkgreen	257	246	1	0.347567	1
Wilk et al, Nature Medicine, 2020	Neutrophil - 3	Upregulated	royalblue	288	246	0	0	1
Wilk et al, Nature Medicine, 2020	Neutrophil - 3	Upregulated	darkred	270	246	0	0	1
Wilk et al, Nature Medicine, 2020	Neutrophil - 3	Upregulated	darkturquoise	257	246	0	0	1
Wilk et al, Nature Medicine, 2020	Neutrophil - 3	Upregulated	greenyellow	549	246	3	0.486377	1
Wilk et al, Nature Medicine, 2020	Neutrophil - 3	Upregulated	purple	570	246	0	0	1
Wilk et al, Nature Medicine, 2020	Neutrophil - 3	Upregulated	steelblue	153	246	0	0	1
Wilk et al, Nature Medicine, 2020	Neutrophil - 3	Upregulated	pink	758	246	0	0	1
Wilk et al, Nature Medicine, 2020	Neutrophil - 3	Upregulated	paleturquoise	146	246	0	0	1
Wilk et al, Nature Medicine, 2020	Neutrophil - 3	Upregulated	yellowgreen	79	246	0	0	1
Wilk et al, Nature Medicine, 2020	Neutrophil - 3	Upregulated	grey	165	246	0	0	1
Wilk et al, Nature Medicine, 2020	Neutrophil - 3	Upregulated	darkmagenta	122	246	0	0	1
Wilk et al, Nature Medicine, 2020	Neutrophil - 3	Upregulated	sienna3	90	246	0	0	1
Wilk et al, Nature Medicine, 2020	Neutrophil - 3	Upregulated	darkorange	232	246	0	0	1
Wilk et al, Nature Medicine, 2020	Neutrophil - 3	Upregulated	saddlebrown	157	246	0	0	1
Wilk et al, Nature Medicine, 2020	Neutrophil - 3	Upregulated	skyblue3	41	246	0	0	1
Rowley et al, Blood, 2011	Platelet - 5	Upregulated	turquoise	2341	35	2	0.516368	1
Rowley et al, Blood, 2011	Platelet - 5	Upregulated	green	1758	35	0	0	1
Rowley et al, Blood, 2011	Platelet - 5	Upregulated	skyblue	159	35	0	0	1
Rowley et al, Blood, 2011	Platelet - 5	Upregulated	red	1435	35	1	0.427302	1
Rowley et al, Blood, 2011	Platelet - 5	Upregulated	yellow	1890	35	0	0	1
Rowley et al, Blood, 2011	Platelet - 5	Upregulated	blue	2241	35	5	1.49303	1
Rowley et al, Blood, 2011	Platelet - 5	Upregulated	midnightblue	447	35	1	1.43894	1
Rowley et al, Blood, 2011	Platelet - 5	Upregulated	lightyellow	291	35	0	0	1
Rowley et al, Blood, 2011	Platelet - 5	Upregulated	black	1429	35	2	0.885097	1
Rowley et al, Blood, 2011	Platelet - 5	Upregulated	violet	133	35	0	0	1
Rowley et al, Blood, 2011	Platelet - 5	Upregulated	cyan	508	35	0	0	1
Rowley et al, Blood, 2011	Platelet - 5	Upregulated	darkolivegreen	130	35	0	0	1
Rowley et al, Blood, 2011	Platelet - 5	Upregulated	salmon	524	35	0	0	1
Rowley et al, Blood, 2011	Platelet - 5	Upregulated	brown	2029	35	0	0	1
Rowley et al, Blood, 2011	Platelet - 5	Upregulated	lightcyan	381	35	0	0	1
Rowley et al, Blood, 2011	Platelet - 5	Upregulated	darkgrey	244	35	0	0	1
Rowley et al, Blood, 2011	Platelet - 5	Upregulated	orange	241	35	0	0	1
Rowley et al, Blood, 2011	Platelet - 5	Upregulated	magenta	587	35	0	0	1
Rowley et al, Blood, 2011	Platelet - 5	Upregulated	lightgreen	301	35	0	0	1
Rowley et al, Blood, 2011	Platelet - 5	Upregulated	tan	530	35	1	1.20859	1
Rowley et al, Blood, 2011	Platelet - 5	Upregulated	white	210	35	0	0	1
Rowley et al, Blood, 2011	Platelet - 5	Upregulated	grey60	359	35	0	0	1
Rowley et al, Blood, 2011	Platelet - 5	Upregulated	darkgreen	257	35	0	0	1
Rowley et al, Blood, 2011	Platelet - 5	Upregulated	royalblue	288	35	0	0	1
Rowley et al, Blood, 2011	Platelet - 5	Upregulated	darkred	270	35	1	2.4049	1
Rowley et al, Blood, 2011	Platelet - 5	Upregulated	darkturquoise	257	35	1	2.52852	1
Rowley et al, Blood, 2011	Platelet - 5	Upregulated	greenyellow	549	35	0	0	1
Rowley et al, Blood, 2011	Platelet - 5	Upregulated	purple	570	35	0	0	1
Rowley et al, Blood, 2011	Platelet - 5	Upregulated	steelblue	153	35	8	45.1274	1.82e-07
Rowley et al, Blood, 2011	Platelet - 5	Upregulated	pink	758	35	0	0	1
Rowley et al, Blood, 2011	Platelet - 5	Upregulated	paleturquoise	146	35	12	86.0853	6.37e-15
Rowley et al, Blood, 2011	Platelet - 5	Upregulated	yellowgreen	79	35	0	0	1
Rowley et al, Blood, 2011	Platelet - 5	Upregulated	grey	165	35	0	0	1
Rowley et al, Blood, 2011	Platelet - 5	Upregulated	darkmagenta	122	35	0	0	1
Rowley et al, Blood, 2011	Platelet - 5	Upregulated	sienna3	90	35	0	0	1
Rowley et al, Blood, 2011	Platelet - 5	Upregulated	darkorange	232	35	1	2.80544	1
Rowley et al, Blood, 2011	Platelet - 5	Upregulated	saddlebrown	157	35	0	0	1
Rowley et al, Blood, 2011	Platelet - 5	Upregulated	skyblue3	41	35	0	0	1
Wilk et al, Nature Medicine, 2020	Platelet - 3	Upregulated	turquoise	2341	192	16	0.773632	1
Wilk et al, Nature Medicine, 2020	Platelet - 3	Upregulated	green	1758	192	4	0.246934	1
Wilk et al, Nature Medicine, 2020	Platelet - 3	Upregulated	skyblue	159	192	3	2.2337	1
Wilk et al, Nature Medicine, 2020	Platelet - 3	Upregulated	red	1435	192	14	1.14512	1
Wilk et al, Nature Medicine, 2020	Platelet - 3	Upregulated	yellow	1890	192	1	0.0560179	1
Wilk et al, Nature Medicine, 2020	Platelet - 3	Upregulated	blue	2241	192	40	2.38018	0.0092284
Wilk et al, Nature Medicine, 2020	Platelet - 3	Upregulated	midnightblue	447	192	2	0.512488	1
Wilk et al, Nature Medicine, 2020	Platelet - 3	Upregulated	lightyellow	291	192	1	0.393929	1
Wilk et al, Nature Medicine, 2020	Platelet - 3	Upregulated	black	1429	192	12	0.97356	1
Wilk et al, Nature Medicine, 2020	Platelet - 3	Upregulated	violet	133	192	0	0	1
Wilk et al, Nature Medicine, 2020	Platelet - 3	Upregulated	cyan	508	192	12	2.90484	0.696397
Wilk et al, Nature Medicine, 2020	Platelet - 3	Upregulated	darkolivegreen	130	192	0	0	1
Wilk et al, Nature Medicine, 2020	Platelet - 3	Upregulated	salmon	524	192	1	0.216088	1
Wilk et al, Nature Medicine, 2020	Platelet - 3	Upregulated	brown	2029	192	0	0	1
Wilk et al, Nature Medicine, 2020	Platelet - 3	Upregulated	lightcyan	381	192	1	0.299385	1
Wilk et al, Nature Medicine, 2020	Platelet - 3	Upregulated	darkgrey	244	192	0	0	1
Wilk et al, Nature Medicine, 2020	Platelet - 3	Upregulated	orange	241	192	7	3.5367	1
Wilk et al, Nature Medicine, 2020	Platelet - 3	Upregulated	magenta	587	192	4	0.785635	1
Wilk et al, Nature Medicine, 2020	Platelet - 3	Upregulated	lightgreen	301	192	1	0.380623	1
Wilk et al, Nature Medicine, 2020	Platelet - 3	Upregulated	tan	530	192	2	0.430274	1
Wilk et al, Nature Medicine, 2020	Platelet - 3	Upregulated	white	210	192	0	0	1
Wilk et al, Nature Medicine, 2020	Platelet - 3	Upregulated	grey60	359	192	1	0.318106	1
Wilk et al, Nature Medicine, 2020	Platelet - 3	Upregulated	darkgreen	257	192	0	0	1
Wilk et al, Nature Medicine, 2020	Platelet - 3	Upregulated	royalblue	288	192	1	0.398101	1
Wilk et al, Nature Medicine, 2020	Platelet - 3	Upregulated	darkred	270	192	1	0.425091	1
Wilk et al, Nature Medicine, 2020	Platelet - 3	Upregulated	darkturquoise	257	192	1	0.446944	1
Wilk et al, Nature Medicine, 2020	Platelet - 3	Upregulated	greenyellow	549	192	0	0	1
Wilk et al, Nature Medicine, 2020	Platelet - 3	Upregulated	purple	570	192	2	0.399233	1
Wilk et al, Nature Medicine, 2020	Platelet - 3	Upregulated	steelblue	153	192	35	41.4966	1.63e-36
Wilk et al, Nature Medicine, 2020	Platelet - 3	Upregulated	pink	758	192	0	0	1
Wilk et al, Nature Medicine, 2020	Platelet - 3	Upregulated	paleturquoise	146	192	28	31.7913	3.05e-26
Wilk et al, Nature Medicine, 2020	Platelet - 3	Upregulated	yellowgreen	79	192	1	1.47879	1
Wilk et al, Nature Medicine, 2020	Platelet - 3	Upregulated	grey	165	192	0	0	1
Wilk et al, Nature Medicine, 2020	Platelet - 3	Upregulated	darkmagenta	122	192	0	0	1
Wilk et al, Nature Medicine, 2020	Platelet - 3	Upregulated	sienna3	90	192	0	0	1
Wilk et al, Nature Medicine, 2020	Platelet - 3	Upregulated	darkorange	232	192	1	0.495897	1
Wilk et al, Nature Medicine, 2020	Platelet - 3	Upregulated	saddlebrown	157	192	0	0	1
Wilk et al, Nature Medicine, 2020	Platelet - 3	Upregulated	skyblue3	41	192	0	0	1
Park et al, Science, 2020	RBC - 2	Upregulated	turquoise	2341	20	1	0.473493	1
Park et al, Science, 2020	RBC - 2	Upregulated	green	1758	20	0	0	1
Park et al, Science, 2020	RBC - 2	Upregulated	skyblue	159	20	0	0	1
Park et al, Science, 2020	RBC - 2	Upregulated	red	1435	20	0	0	1
Park et al, Science, 2020	RBC - 2	Upregulated	yellow	1890	20	0	0	1
Park et al, Science, 2020	RBC - 2	Upregulated	blue	2241	20	16	48.0535	1.65e-10
Park et al, Science, 2020	RBC - 2	Upregulated	midnightblue	447	20	0	0	1
Park et al, Science, 2020	RBC - 2	Upregulated	lightyellow	291	20	0	0	1
Park et al, Science, 2020	RBC - 2	Upregulated	black	1429	20	1	0.811353	1
Park et al, Science, 2020	RBC - 2	Upregulated	violet	133	20	0	0	1
Park et al, Science, 2020	RBC - 2	Upregulated	cyan	508	20	0	0	1
Park et al, Science, 2020	RBC - 2	Upregulated	darkolivegreen	130	20	0	0	1
Park et al, Science, 2020	RBC - 2	Upregulated	salmon	524	20	0	0	1
Park et al, Science, 2020	RBC - 2	Upregulated	brown	2029	20	1	0.55489	1
Park et al, Science, 2020	RBC - 2	Upregulated	lightcyan	381	20	0	0	1
Park et al, Science, 2020	RBC - 2	Upregulated	darkgrey	244	20	0	0	1
Park et al, Science, 2020	RBC - 2	Upregulated	orange	241	20	0	0	1
Park et al, Science, 2020	RBC - 2	Upregulated	magenta	587	20	0	0	1
Park et al, Science, 2020	RBC - 2	Upregulated	lightgreen	301	20	0	0	1
Park et al, Science, 2020	RBC - 2	Upregulated	tan	530	20	0	0	1
Park et al, Science, 2020	RBC - 2	Upregulated	white	210	20	0	0	1
Park et al, Science, 2020	RBC - 2	Upregulated	grey60	359	20	0	0	1
Park et al, Science, 2020	RBC - 2	Upregulated	darkgreen	257	20	0	0	1
Park et al, Science, 2020	RBC - 2	Upregulated	royalblue	288	20	0	0	1
Park et al, Science, 2020	RBC - 2	Upregulated	darkred	270	20	0	0	1
Park et al, Science, 2020	RBC - 2	Upregulated	darkturquoise	257	20	0	0	1
Park et al, Science, 2020	RBC - 2	Upregulated	greenyellow	549	20	0	0	1
Park et al, Science, 2020	RBC - 2	Upregulated	purple	570	20	0	0	1
Park et al, Science, 2020	RBC - 2	Upregulated	steelblue	153	20	0	0	1
Park et al, Science, 2020	RBC - 2	Upregulated	pink	758	20	0	0	1
Park et al, Science, 2020	RBC - 2	Upregulated	paleturquoise	146	20	0	0	1
Park et al, Science, 2020	RBC - 2	Upregulated	yellowgreen	79	20	0	0	1
Park et al, Science, 2020	RBC - 2	Upregulated	grey	165	20	0	0	1
Park et al, Science, 2020	RBC - 2	Upregulated	darkmagenta	122	20	0	0	1
Park et al, Science, 2020	RBC - 2	Upregulated	sienna3	90	20	0	0	1
Park et al, Science, 2020	RBC - 2	Upregulated	darkorange	232	20	0	0	1
Park et al, Science, 2020	RBC - 2	Upregulated	saddlebrown	157	20	0	0	1
Park et al, Science, 2020	RBC - 2	Upregulated	skyblue3	41	20	0	0	1
Wilk et al, Nature Medicine, 2020	RBC - 3	Upregulated	turquoise	2341	86	1	0.0999341	1
Wilk et al, Nature Medicine, 2020	RBC - 3	Upregulated	green	1758	86	1	0.136997	1
Wilk et al, Nature Medicine, 2020	RBC - 3	Upregulated	skyblue	159	86	0	0	1
Wilk et al, Nature Medicine, 2020	RBC - 3	Upregulated	red	1435	86	0	0	1
Wilk et al, Nature Medicine, 2020	RBC - 3	Upregulated	yellow	1890	86	0	0	1
Wilk et al, Nature Medicine, 2020	RBC - 3	Upregulated	blue	2241	86	79	104.669	4.93e-67
Wilk et al, Nature Medicine, 2020	RBC - 3	Upregulated	midnightblue	447	86	0	0	1
Wilk et al, Nature Medicine, 2020	RBC - 3	Upregulated	lightyellow	291	86	0	0	1
Wilk et al, Nature Medicine, 2020	RBC - 3	Upregulated	black	1429	86	4	0.711712	1
Wilk et al, Nature Medicine, 2020	RBC - 3	Upregulated	violet	133	86	0	0	1
Wilk et al, Nature Medicine, 2020	RBC - 3	Upregulated	cyan	508	86	1	0.503758	1
Wilk et al, Nature Medicine, 2020	RBC - 3	Upregulated	darkolivegreen	130	86	0	0	1
Wilk et al, Nature Medicine, 2020	RBC - 3	Upregulated	salmon	524	86	0	0	1
Wilk et al, Nature Medicine, 2020	RBC - 3	Upregulated	brown	2029	86	0	0	1
Wilk et al, Nature Medicine, 2020	RBC - 3	Upregulated	lightcyan	381	86	0	0	1
Wilk et al, Nature Medicine, 2020	RBC - 3	Upregulated	darkgrey	244	86	0	0	1
Wilk et al, Nature Medicine, 2020	RBC - 3	Upregulated	orange	241	86	0	0	1
Wilk et al, Nature Medicine, 2020	RBC - 3	Upregulated	magenta	587	86	0	0	1
Wilk et al, Nature Medicine, 2020	RBC - 3	Upregulated	lightgreen	301	86	0	0	1
Wilk et al, Nature Medicine, 2020	RBC - 3	Upregulated	tan	530	86	0	0	1
Wilk et al, Nature Medicine, 2020	RBC - 3	Upregulated	white	210	86	0	0	1
Wilk et al, Nature Medicine, 2020	RBC - 3	Upregulated	grey60	359	86	0	0	1
Wilk et al, Nature Medicine, 2020	RBC - 3	Upregulated	darkgreen	257	86	0	0	1
Wilk et al, Nature Medicine, 2020	RBC - 3	Upregulated	royalblue	288	86	0	0	1
Wilk et al, Nature Medicine, 2020	RBC - 3	Upregulated	darkred	270	86	0	0	1
Wilk et al, Nature Medicine, 2020	RBC - 3	Upregulated	darkturquoise	257	86	0	0	1
Wilk et al, Nature Medicine, 2020	RBC - 3	Upregulated	greenyellow	549	86	0	0	1
Wilk et al, Nature Medicine, 2020	RBC - 3	Upregulated	purple	570	86	0	0	1
Wilk et al, Nature Medicine, 2020	RBC - 3	Upregulated	steelblue	153	86	0	0	1
Wilk et al, Nature Medicine, 2020	RBC - 3	Upregulated	pink	758	86	0	0	1
Wilk et al, Nature Medicine, 2020	RBC - 3	Upregulated	paleturquoise	146	86	0	0	1
Wilk et al, Nature Medicine, 2020	RBC - 3	Upregulated	yellowgreen	79	86	0	0	1
Wilk et al, Nature Medicine, 2020	RBC - 3	Upregulated	grey	165	86	0	0	1
Wilk et al, Nature Medicine, 2020	RBC - 3	Upregulated	darkmagenta	122	86	0	0	1
Wilk et al, Nature Medicine, 2020	RBC - 3	Upregulated	sienna3	90	86	0	0	1
Wilk et al, Nature Medicine, 2020	RBC - 3	Upregulated	darkorange	232	86	0	0	1
Wilk et al, Nature Medicine, 2020	RBC - 3	Upregulated	saddlebrown	157	86	0	0	1
Wilk et al, Nature Medicine, 2020	RBC - 3	Upregulated	skyblue3	41	86	0	0	1
Liao et al, Nature Medicine, 2020	T cell, CCR7+, memory - 4	Upregulated	turquoise	2341	154	7	0.404263	1
Liao et al, Nature Medicine, 2020	T cell, CCR7+, memory - 4	Upregulated	green	1758	154	17	1.45444	1
Liao et al, Nature Medicine, 2020	T cell, CCR7+, memory - 4	Upregulated	skyblue	159	154	0	0	1
Liao et al, Nature Medicine, 2020	T cell, CCR7+, memory - 4	Upregulated	red	1435	154	9	0.90196	1
Liao et al, Nature Medicine, 2020	T cell, CCR7+, memory - 4	Upregulated	yellow	1890	154	1	0.0700844	1
Liao et al, Nature Medicine, 2020	T cell, CCR7+, memory - 4	Upregulated	blue	2241	154	11	0.687077	1
Liao et al, Nature Medicine, 2020	T cell, CCR7+, memory - 4	Upregulated	midnightblue	447	154	1	0.318035	1
Liao et al, Nature Medicine, 2020	T cell, CCR7+, memory - 4	Upregulated	lightyellow	291	154	12	6.62239	0.000796249
Liao et al, Nature Medicine, 2020	T cell, CCR7+, memory - 4	Upregulated	black	1429	154	6	0.590435	1
Liao et al, Nature Medicine, 2020	T cell, CCR7+, memory - 4	Upregulated	violet	133	154	0	0	1
Liao et al, Nature Medicine, 2020	T cell, CCR7+, memory - 4	Upregulated	cyan	508	154	3	0.851477	1
Liao et al, Nature Medicine, 2020	T cell, CCR7+, memory - 4	Upregulated	darkolivegreen	130	154	0	0	1
Liao et al, Nature Medicine, 2020	T cell, CCR7+, memory - 4	Upregulated	salmon	524	154	1	0.270248	1
Liao et al, Nature Medicine, 2020	T cell, CCR7+, memory - 4	Upregulated	brown	2029	154	4	0.265004	1
Liao et al, Nature Medicine, 2020	T cell, CCR7+, memory - 4	Upregulated	lightcyan	381	154	4	1.53988	1
Liao et al, Nature Medicine, 2020	T cell, CCR7+, memory - 4	Upregulated	darkgrey	244	154	0	0	1
Liao et al, Nature Medicine, 2020	T cell, CCR7+, memory - 4	Upregulated	orange	241	154	2	1.20616	1
Liao et al, Nature Medicine, 2020	T cell, CCR7+, memory - 4	Upregulated	magenta	587	154	16	4.38044	0.000898047
Liao et al, Nature Medicine, 2020	T cell, CCR7+, memory - 4	Upregulated	lightgreen	301	154	2	0.961496	1
Liao et al, Nature Medicine, 2020	T cell, CCR7+, memory - 4	Upregulated	tan	530	154	0	0	1
Liao et al, Nature Medicine, 2020	T cell, CCR7+, memory - 4	Upregulated	white	210	154	1	0.686096	1
Liao et al, Nature Medicine, 2020	T cell, CCR7+, memory - 4	Upregulated	grey60	359	154	1	0.397818	1
Liao et al, Nature Medicine, 2020	T cell, CCR7+, memory - 4	Upregulated	darkgreen	257	154	1	0.558937	1
Liao et al, Nature Medicine, 2020	T cell, CCR7+, memory - 4	Upregulated	royalblue	288	154	1	0.497859	1
Liao et al, Nature Medicine, 2020	T cell, CCR7+, memory - 4	Upregulated	darkred	270	154	1	0.531609	1
Liao et al, Nature Medicine, 2020	T cell, CCR7+, memory - 4	Upregulated	darkturquoise	257	154	3	1.71246	1
Liao et al, Nature Medicine, 2020	T cell, CCR7+, memory - 4	Upregulated	greenyellow	549	154	30	10.0791	8.38e-16
Liao et al, Nature Medicine, 2020	T cell, CCR7+, memory - 4	Upregulated	purple	570	154	1	0.247871	1
Liao et al, Nature Medicine, 2020	T cell, CCR7+, memory - 4	Upregulated	steelblue	153	154	0	0	1
Liao et al, Nature Medicine, 2020	T cell, CCR7+, memory - 4	Upregulated	pink	758	154	17	3.58436	0.0154301
Liao et al, Nature Medicine, 2020	T cell, CCR7+, memory - 4	Upregulated	paleturquoise	146	154	0	0	1
Liao et al, Nature Medicine, 2020	T cell, CCR7+, memory - 4	Upregulated	yellowgreen	79	154	0	0	1
Liao et al, Nature Medicine, 2020	T cell, CCR7+, memory - 4	Upregulated	grey	165	154	0	0	1
Liao et al, Nature Medicine, 2020	T cell, CCR7+, memory - 4	Upregulated	darkmagenta	122	154	0	0	1
Liao et al, Nature Medicine, 2020	T cell, CCR7+, memory - 4	Upregulated	sienna3	90	154	2	3.29809	1
Liao et al, Nature Medicine, 2020	T cell, CCR7+, memory - 4	Upregulated	darkorange	232	154	0	0	1
Liao et al, Nature Medicine, 2020	T cell, CCR7+, memory - 4	Upregulated	saddlebrown	157	154	0	0	1
Liao et al, Nature Medicine, 2020	T cell, CCR7+, memory - 4	Upregulated	skyblue3	41	154	0	0	1
Szabo et al, Nature Communications, 2019	T cell, resting - 6	Upregulated	turquoise	2341	65	10	1.55262	1
Szabo et al, Nature Communications, 2019	T cell, resting - 6	Upregulated	green	1758	65	5	0.97376	1
Szabo et al, Nature Communications, 2019	T cell, resting - 6	Upregulated	skyblue	159	65	0	0	1
Szabo et al, Nature Communications, 2019	T cell, resting - 6	Upregulated	red	1435	65	4	0.95341	1
Szabo et al, Nature Communications, 2019	T cell, resting - 6	Upregulated	yellow	1890	65	3	0.521848	1
Szabo et al, Nature Communications, 2019	T cell, resting - 6	Upregulated	blue	2241	65	6	0.910109	1
Szabo et al, Nature Communications, 2019	T cell, resting - 6	Upregulated	midnightblue	447	65	1	0.763426	1
Szabo et al, Nature Communications, 2019	T cell, resting - 6	Upregulated	lightyellow	291	65	2	2.41063	1
Szabo et al, Nature Communications, 2019	T cell, resting - 6	Upregulated	black	1429	65	1	0.227698	1
Szabo et al, Nature Communications, 2019	T cell, resting - 6	Upregulated	violet	133	65	0	0	1
Szabo et al, Nature Communications, 2019	T cell, resting - 6	Upregulated	cyan	508	65	1	0.669696	1
Szabo et al, Nature Communications, 2019	T cell, resting - 6	Upregulated	darkolivegreen	130	65	0	0	1
Szabo et al, Nature Communications, 2019	T cell, resting - 6	Upregulated	salmon	524	65	5	3.48678	1
Szabo et al, Nature Communications, 2019	T cell, resting - 6	Upregulated	brown	2029	65	0	0	1
Szabo et al, Nature Communications, 2019	T cell, resting - 6	Upregulated	lightcyan	381	65	2	1.83091	1
Szabo et al, Nature Communications, 2019	T cell, resting - 6	Upregulated	darkgrey	244	65	2	2.88506	1
Szabo et al, Nature Communications, 2019	T cell, resting - 6	Upregulated	orange	241	65	0	0	1
Szabo et al, Nature Communications, 2019	T cell, resting - 6	Upregulated	magenta	587	65	8	5.24895	0.0572504
Szabo et al, Nature Communications, 2019	T cell, resting - 6	Upregulated	lightgreen	301	65	0	0	1
Szabo et al, Nature Communications, 2019	T cell, resting - 6	Upregulated	tan	530	65	2	1.30523	1
Szabo et al, Nature Communications, 2019	T cell, resting - 6	Upregulated	white	210	65	0	0	1
Szabo et al, Nature Communications, 2019	T cell, resting - 6	Upregulated	grey60	359	65	0	0	1
Szabo et al, Nature Communications, 2019	T cell, resting - 6	Upregulated	darkgreen	257	65	0	0	1
Szabo et al, Nature Communications, 2019	T cell, resting - 6	Upregulated	royalblue	288	65	1	1.195	1
Szabo et al, Nature Communications, 2019	T cell, resting - 6	Upregulated	darkred	270	65	1	1.276	1
Szabo et al, Nature Communications, 2019	T cell, resting - 6	Upregulated	darkturquoise	257	65	0	0	1
Szabo et al, Nature Communications, 2019	T cell, resting - 6	Upregulated	greenyellow	549	65	1	0.618423	1
Szabo et al, Nature Communications, 2019	T cell, resting - 6	Upregulated	purple	570	65	1	0.595023	1
Szabo et al, Nature Communications, 2019	T cell, resting - 6	Upregulated	steelblue	153	65	0	0	1
Szabo et al, Nature Communications, 2019	T cell, resting - 6	Upregulated	pink	758	65	7	3.45255	1
Szabo et al, Nature Communications, 2019	T cell, resting - 6	Upregulated	paleturquoise	146	65	1	2.3803	1
Szabo et al, Nature Communications, 2019	T cell, resting - 6	Upregulated	yellowgreen	79	65	0	0	1
Szabo et al, Nature Communications, 2019	T cell, resting - 6	Upregulated	grey	165	65	0	0	1
Szabo et al, Nature Communications, 2019	T cell, resting - 6	Upregulated	darkmagenta	122	65	0	0	1
Szabo et al, Nature Communications, 2019	T cell, resting - 6	Upregulated	sienna3	90	65	1	3.88786	1
Szabo et al, Nature Communications, 2019	T cell, resting - 6	Upregulated	darkorange	232	65	0	0	1
Szabo et al, Nature Communications, 2019	T cell, resting - 6	Upregulated	saddlebrown	157	65	0	0	1
Szabo et al, Nature Communications, 2019	T cell, resting - 6	Upregulated	skyblue3	41	65	0	0	1
Newman et al, Nature Methods, 2015	T cell, CD4+, follicular - 1	Upregulated	turquoise	2341	55	6	1.11244	1
Newman et al, Nature Methods, 2015	T cell, CD4+, follicular - 1	Upregulated	green	1758	55	2	0.466845	1
Newman et al, Nature Methods, 2015	T cell, CD4+, follicular - 1	Upregulated	skyblue	159	55	0	0	1
Newman et al, Nature Methods, 2015	T cell, CD4+, follicular - 1	Upregulated	red	1435	55	2	0.581068	1
Newman et al, Nature Methods, 2015	T cell, CD4+, follicular - 1	Upregulated	yellow	1890	55	0	0	1
Newman et al, Nature Methods, 2015	T cell, CD4+, follicular - 1	Upregulated	blue	2241	55	3	0.547476	1
Newman et al, Nature Methods, 2015	T cell, CD4+, follicular - 1	Upregulated	midnightblue	447	55	1	0.958588	1
Newman et al, Nature Methods, 2015	T cell, CD4+, follicular - 1	Upregulated	lightyellow	291	55	0	0	1
Newman et al, Nature Methods, 2015	T cell, CD4+, follicular - 1	Upregulated	black	1429	55	0	0	1
Newman et al, Nature Methods, 2015	T cell, CD4+, follicular - 1	Upregulated	violet	133	55	0	0	1
Newman et al, Nature Methods, 2015	T cell, CD4+, follicular - 1	Upregulated	cyan	508	55	0	0	1
Newman et al, Nature Methods, 2015	T cell, CD4+, follicular - 1	Upregulated	darkolivegreen	130	55	0	0	1
Newman et al, Nature Methods, 2015	T cell, CD4+, follicular - 1	Upregulated	salmon	524	55	0	0	1
Newman et al, Nature Methods, 2015	T cell, CD4+, follicular - 1	Upregulated	brown	2029	55	1	0.195525	1
Newman et al, Nature Methods, 2015	T cell, CD4+, follicular - 1	Upregulated	lightcyan	381	55	1	1.12848	1
Newman et al, Nature Methods, 2015	T cell, CD4+, follicular - 1	Upregulated	darkgrey	244	55	0	0	1
Newman et al, Nature Methods, 2015	T cell, CD4+, follicular - 1	Upregulated	orange	241	55	1	1.79808	1
Newman et al, Nature Methods, 2015	T cell, CD4+, follicular - 1	Upregulated	magenta	587	55	24	32.9883	3.66e-21
Newman et al, Nature Methods, 2015	T cell, CD4+, follicular - 1	Upregulated	lightgreen	301	55	0	0	1
Newman et al, Nature Methods, 2015	T cell, CD4+, follicular - 1	Upregulated	tan	530	55	0	0	1
Newman et al, Nature Methods, 2015	T cell, CD4+, follicular - 1	Upregulated	white	210	55	0	0	1
Newman et al, Nature Methods, 2015	T cell, CD4+, follicular - 1	Upregulated	grey60	359	55	0	0	1
Newman et al, Nature Methods, 2015	T cell, CD4+, follicular - 1	Upregulated	darkgreen	257	55	0	0	1
Newman et al, Nature Methods, 2015	T cell, CD4+, follicular - 1	Upregulated	royalblue	288	55	0	0	1
Newman et al, Nature Methods, 2015	T cell, CD4+, follicular - 1	Upregulated	darkred	270	55	0	0	1
Newman et al, Nature Methods, 2015	T cell, CD4+, follicular - 1	Upregulated	darkturquoise	257	55	0	0	1
Newman et al, Nature Methods, 2015	T cell, CD4+, follicular - 1	Upregulated	greenyellow	549	55	1	0.776521	1
Newman et al, Nature Methods, 2015	T cell, CD4+, follicular - 1	Upregulated	purple	570	55	0	0	1
Newman et al, Nature Methods, 2015	T cell, CD4+, follicular - 1	Upregulated	steelblue	153	55	0	0	1
Newman et al, Nature Methods, 2015	T cell, CD4+, follicular - 1	Upregulated	pink	758	55	7	4.45247	0.847887
Newman et al, Nature Methods, 2015	T cell, CD4+, follicular - 1	Upregulated	paleturquoise	146	55	0	0	1
Newman et al, Nature Methods, 2015	T cell, CD4+, follicular - 1	Upregulated	yellowgreen	79	55	2	11.5132	1
Newman et al, Nature Methods, 2015	T cell, CD4+, follicular - 1	Upregulated	grey	165	55	0	0	1
Newman et al, Nature Methods, 2015	T cell, CD4+, follicular - 1	Upregulated	darkmagenta	122	55	0	0	1
Newman et al, Nature Methods, 2015	T cell, CD4+, follicular - 1	Upregulated	sienna3	90	55	0	0	1
Newman et al, Nature Methods, 2015	T cell, CD4+, follicular - 1	Upregulated	darkorange	232	55	1	1.86899	1
Newman et al, Nature Methods, 2015	T cell, CD4+, follicular - 1	Upregulated	saddlebrown	157	55	0	0	1
Newman et al, Nature Methods, 2015	T cell, CD4+, follicular - 1	Upregulated	skyblue3	41	55	0	0	1
Park et al, Science, 2020	T cell, CD4+, memory (Th17) - 2	Upregulated	turquoise	2341	19	2	1.00314	1
Park et al, Science, 2020	T cell, CD4+, memory (Th17) - 2	Upregulated	green	1758	19	3	2.19305	1
Park et al, Science, 2020	T cell, CD4+, memory (Th17) - 2	Upregulated	skyblue	159	19	0	0	1
Park et al, Science, 2020	T cell, CD4+, memory (Th17) - 2	Upregulated	red	1435	19	2	1.71169	1
Park et al, Science, 2020	T cell, CD4+, memory (Th17) - 2	Upregulated	yellow	1890	19	0	0	1
Park et al, Science, 2020	T cell, CD4+, memory (Th17) - 2	Upregulated	blue	2241	19	0	0	1
Park et al, Science, 2020	T cell, CD4+, memory (Th17) - 2	Upregulated	midnightblue	447	19	0	0	1
Park et al, Science, 2020	T cell, CD4+, memory (Th17) - 2	Upregulated	lightyellow	291	19	2	8.94918	1
Park et al, Science, 2020	T cell, CD4+, memory (Th17) - 2	Upregulated	black	1429	19	1	0.811353	1
Park et al, Science, 2020	T cell, CD4+, memory (Th17) - 2	Upregulated	violet	133	19	0	0	1
Park et al, Science, 2020	T cell, CD4+, memory (Th17) - 2	Upregulated	cyan	508	19	0	0	1
Park et al, Science, 2020	T cell, CD4+, memory (Th17) - 2	Upregulated	darkolivegreen	130	19	1	9.5354	1
Park et al, Science, 2020	T cell, CD4+, memory (Th17) - 2	Upregulated	salmon	524	19	0	0	1
Park et al, Science, 2020	T cell, CD4+, memory (Th17) - 2	Upregulated	brown	2029	19	0	0	1
Park et al, Science, 2020	T cell, CD4+, memory (Th17) - 2	Upregulated	lightcyan	381	19	1	3.20184	1
Park et al, Science, 2020	T cell, CD4+, memory (Th17) - 2	Upregulated	darkgrey	244	19	0	0	1
Park et al, Science, 2020	T cell, CD4+, memory (Th17) - 2	Upregulated	orange	241	19	0	0	1
Park et al, Science, 2020	T cell, CD4+, memory (Th17) - 2	Upregulated	magenta	587	19	5	13.3108	0.0225074
Park et al, Science, 2020	T cell, CD4+, memory (Th17) - 2	Upregulated	lightgreen	301	19	0	0	1
Park et al, Science, 2020	T cell, CD4+, memory (Th17) - 2	Upregulated	tan	530	19	0	0	1
Park et al, Science, 2020	T cell, CD4+, memory (Th17) - 2	Upregulated	white	210	19	0	0	1
Park et al, Science, 2020	T cell, CD4+, memory (Th17) - 2	Upregulated	grey60	359	19	0	0	1
Park et al, Science, 2020	T cell, CD4+, memory (Th17) - 2	Upregulated	darkgreen	257	19	0	0	1
Park et al, Science, 2020	T cell, CD4+, memory (Th17) - 2	Upregulated	royalblue	288	19	0	0	1
Park et al, Science, 2020	T cell, CD4+, memory (Th17) - 2	Upregulated	darkred	270	19	0	0	1
Park et al, Science, 2020	T cell, CD4+, memory (Th17) - 2	Upregulated	darkturquoise	257	19	0	0	1
Park et al, Science, 2020	T cell, CD4+, memory (Th17) - 2	Upregulated	greenyellow	549	19	0	0	1
Park et al, Science, 2020	T cell, CD4+, memory (Th17) - 2	Upregulated	purple	570	19	0	0	1
Park et al, Science, 2020	T cell, CD4+, memory (Th17) - 2	Upregulated	steelblue	153	19	0	0	1
Park et al, Science, 2020	T cell, CD4+, memory (Th17) - 2	Upregulated	pink	758	19	2	3.34963	1
Park et al, Science, 2020	T cell, CD4+, memory (Th17) - 2	Upregulated	paleturquoise	146	19	0	0	1
Park et al, Science, 2020	T cell, CD4+, memory (Th17) - 2	Upregulated	yellowgreen	79	19	0	0	1
Park et al, Science, 2020	T cell, CD4+, memory (Th17) - 2	Upregulated	grey	165	19	0	0	1
Park et al, Science, 2020	T cell, CD4+, memory (Th17) - 2	Upregulated	darkmagenta	122	19	0	0	1
Park et al, Science, 2020	T cell, CD4+, memory (Th17) - 2	Upregulated	sienna3	90	19	0	0	1
Park et al, Science, 2020	T cell, CD4+, memory (Th17) - 2	Upregulated	darkorange	232	19	0	0	1
Park et al, Science, 2020	T cell, CD4+, memory (Th17) - 2	Upregulated	saddlebrown	157	19	0	0	1
Park et al, Science, 2020	T cell, CD4+, memory (Th17) - 2	Upregulated	skyblue3	41	19	0	0	1
Newman et al, Nature Methods, 2015	T cell, CD4+, memory, activated - 1	Upregulated	turquoise	2341	40	0	0	1
Newman et al, Nature Methods, 2015	T cell, CD4+, memory, activated - 1	Upregulated	green	1758	40	0	0	1
Newman et al, Nature Methods, 2015	T cell, CD4+, memory, activated - 1	Upregulated	skyblue	159	40	3	14.6591	0.481222
Newman et al, Nature Methods, 2015	T cell, CD4+, memory, activated - 1	Upregulated	red	1435	40	2	0.969389	1
Newman et al, Nature Methods, 2015	T cell, CD4+, memory, activated - 1	Upregulated	yellow	1890	40	0	0	1
Newman et al, Nature Methods, 2015	T cell, CD4+, memory, activated - 1	Upregulated	blue	2241	40	0	0	1
Newman et al, Nature Methods, 2015	T cell, CD4+, memory, activated - 1	Upregulated	midnightblue	447	40	0	0	1
Newman et al, Nature Methods, 2015	T cell, CD4+, memory, activated - 1	Upregulated	lightyellow	291	40	0	0	1
Newman et al, Nature Methods, 2015	T cell, CD4+, memory, activated - 1	Upregulated	black	1429	40	1	0.470826	1
Newman et al, Nature Methods, 2015	T cell, CD4+, memory, activated - 1	Upregulated	violet	133	40	0	0	1
Newman et al, Nature Methods, 2015	T cell, CD4+, memory, activated - 1	Upregulated	cyan	508	40	0	0	1
Newman et al, Nature Methods, 2015	T cell, CD4+, memory, activated - 1	Upregulated	darkolivegreen	130	40	0	0	1
Newman et al, Nature Methods, 2015	T cell, CD4+, memory, activated - 1	Upregulated	salmon	524	40	0	0	1
Newman et al, Nature Methods, 2015	T cell, CD4+, memory, activated - 1	Upregulated	brown	2029	40	1	0.321987	1
Newman et al, Nature Methods, 2015	T cell, CD4+, memory, activated - 1	Upregulated	lightcyan	381	40	2	3.85028	1
Newman et al, Nature Methods, 2015	T cell, CD4+, memory, activated - 1	Upregulated	darkgrey	244	40	0	0	1
Newman et al, Nature Methods, 2015	T cell, CD4+, memory, activated - 1	Upregulated	orange	241	40	0	0	1
Newman et al, Nature Methods, 2015	T cell, CD4+, memory, activated - 1	Upregulated	magenta	587	40	15	33.4412	3.51e-13
Newman et al, Nature Methods, 2015	T cell, CD4+, memory, activated - 1	Upregulated	lightgreen	301	40	0	0	1
Newman et al, Nature Methods, 2015	T cell, CD4+, memory, activated - 1	Upregulated	tan	530	40	4	5.9043	1
Newman et al, Nature Methods, 2015	T cell, CD4+, memory, activated - 1	Upregulated	white	210	40	0	0	1
Newman et al, Nature Methods, 2015	T cell, CD4+, memory, activated - 1	Upregulated	grey60	359	40	0	0	1
Newman et al, Nature Methods, 2015	T cell, CD4+, memory, activated - 1	Upregulated	darkgreen	257	40	0	0	1
Newman et al, Nature Methods, 2015	T cell, CD4+, memory, activated - 1	Upregulated	royalblue	288	40	0	0	1
Newman et al, Nature Methods, 2015	T cell, CD4+, memory, activated - 1	Upregulated	darkred	270	40	0	0	1
Newman et al, Nature Methods, 2015	T cell, CD4+, memory, activated - 1	Upregulated	darkturquoise	257	40	0	0	1
Newman et al, Nature Methods, 2015	T cell, CD4+, memory, activated - 1	Upregulated	greenyellow	549	40	0	0	1
Newman et al, Nature Methods, 2015	T cell, CD4+, memory, activated - 1	Upregulated	purple	570	40	0	0	1
Newman et al, Nature Methods, 2015	T cell, CD4+, memory, activated - 1	Upregulated	steelblue	153	40	0	0	1
Newman et al, Nature Methods, 2015	T cell, CD4+, memory, activated - 1	Upregulated	pink	758	40	2	1.89714	1
Newman et al, Nature Methods, 2015	T cell, CD4+, memory, activated - 1	Upregulated	paleturquoise	146	40	0	0	1
Newman et al, Nature Methods, 2015	T cell, CD4+, memory, activated - 1	Upregulated	yellowgreen	79	40	2	19.2051	1
Newman et al, Nature Methods, 2015	T cell, CD4+, memory, activated - 1	Upregulated	grey	165	40	0	0	1
Newman et al, Nature Methods, 2015	T cell, CD4+, memory, activated - 1	Upregulated	darkmagenta	122	40	0	0	1
Newman et al, Nature Methods, 2015	T cell, CD4+, memory, activated - 1	Upregulated	sienna3	90	40	0	0	1
Newman et al, Nature Methods, 2015	T cell, CD4+, memory, activated - 1	Upregulated	darkorange	232	40	0	0	1
Newman et al, Nature Methods, 2015	T cell, CD4+, memory, activated - 1	Upregulated	saddlebrown	157	40	0	0	1
Newman et al, Nature Methods, 2015	T cell, CD4+, memory, activated - 1	Upregulated	skyblue3	41	40	0	0	1
Park et al, Science, 2020	T cell, CD4+, memory - 2	Upregulated	turquoise	2341	19	2	1.00314	1
Park et al, Science, 2020	T cell, CD4+, memory - 2	Upregulated	green	1758	19	3	2.19305	1
Park et al, Science, 2020	T cell, CD4+, memory - 2	Upregulated	skyblue	159	19	0	0	1
Park et al, Science, 2020	T cell, CD4+, memory - 2	Upregulated	red	1435	19	1	0.807725	1
Park et al, Science, 2020	T cell, CD4+, memory - 2	Upregulated	yellow	1890	19	0	0	1
Park et al, Science, 2020	T cell, CD4+, memory - 2	Upregulated	blue	2241	19	2	1.05321	1
Park et al, Science, 2020	T cell, CD4+, memory - 2	Upregulated	midnightblue	447	19	0	0	1
Park et al, Science, 2020	T cell, CD4+, memory - 2	Upregulated	lightyellow	291	19	1	4.2122	1
Park et al, Science, 2020	T cell, CD4+, memory - 2	Upregulated	black	1429	19	1	0.811353	1
Park et al, Science, 2020	T cell, CD4+, memory - 2	Upregulated	violet	133	19	0	0	1
Park et al, Science, 2020	T cell, CD4+, memory - 2	Upregulated	cyan	508	19	0	0	1
Park et al, Science, 2020	T cell, CD4+, memory - 2	Upregulated	darkolivegreen	130	19	0	0	1
Park et al, Science, 2020	T cell, CD4+, memory - 2	Upregulated	salmon	524	19	0	0	1
Park et al, Science, 2020	T cell, CD4+, memory - 2	Upregulated	brown	2029	19	0	0	1
Park et al, Science, 2020	T cell, CD4+, memory - 2	Upregulated	lightcyan	381	19	1	3.20184	1
Park et al, Science, 2020	T cell, CD4+, memory - 2	Upregulated	darkgrey	244	19	0	0	1
Park et al, Science, 2020	T cell, CD4+, memory - 2	Upregulated	orange	241	19	0	0	1
Park et al, Science, 2020	T cell, CD4+, memory - 2	Upregulated	magenta	587	19	5	13.3108	0.0225074
Park et al, Science, 2020	T cell, CD4+, memory - 2	Upregulated	lightgreen	301	19	0	0	1
Park et al, Science, 2020	T cell, CD4+, memory - 2	Upregulated	tan	530	19	0	0	1
Park et al, Science, 2020	T cell, CD4+, memory - 2	Upregulated	white	210	19	0	0	1
Park et al, Science, 2020	T cell, CD4+, memory - 2	Upregulated	grey60	359	19	0	0	1
Park et al, Science, 2020	T cell, CD4+, memory - 2	Upregulated	darkgreen	257	19	0	0	1
Park et al, Science, 2020	T cell, CD4+, memory - 2	Upregulated	royalblue	288	19	1	4.25721	1
Park et al, Science, 2020	T cell, CD4+, memory - 2	Upregulated	darkred	270	19	0	0	1
Park et al, Science, 2020	T cell, CD4+, memory - 2	Upregulated	darkturquoise	257	19	0	0	1
Park et al, Science, 2020	T cell, CD4+, memory - 2	Upregulated	greenyellow	549	19	0	0	1
Park et al, Science, 2020	T cell, CD4+, memory - 2	Upregulated	purple	570	19	0	0	1
Park et al, Science, 2020	T cell, CD4+, memory - 2	Upregulated	steelblue	153	19	0	0	1
Park et al, Science, 2020	T cell, CD4+, memory - 2	Upregulated	pink	758	19	2	3.34963	1
Park et al, Science, 2020	T cell, CD4+, memory - 2	Upregulated	paleturquoise	146	19	0	0	1
Park et al, Science, 2020	T cell, CD4+, memory - 2	Upregulated	yellowgreen	79	19	0	0	1
Park et al, Science, 2020	T cell, CD4+, memory - 2	Upregulated	grey	165	19	0	0	1
Park et al, Science, 2020	T cell, CD4+, memory - 2	Upregulated	darkmagenta	122	19	0	0	1
Park et al, Science, 2020	T cell, CD4+, memory - 2	Upregulated	sienna3	90	19	0	0	1
Park et al, Science, 2020	T cell, CD4+, memory - 2	Upregulated	darkorange	232	19	0	0	1
Park et al, Science, 2020	T cell, CD4+, memory - 2	Upregulated	saddlebrown	157	19	0	0	1
Park et al, Science, 2020	T cell, CD4+, memory - 2	Upregulated	skyblue3	41	19	0	0	1
Wilk et al, Nature Medicine, 2020	T cell, CD4+, memory - 3	Upregulated	turquoise	2341	74	3	0.359473	1
Wilk et al, Nature Medicine, 2020	T cell, CD4+, memory - 3	Upregulated	green	1758	74	2	0.323852	1
Wilk et al, Nature Medicine, 2020	T cell, CD4+, memory - 3	Upregulated	skyblue	159	74	0	0	1
Wilk et al, Nature Medicine, 2020	T cell, CD4+, memory - 3	Upregulated	red	1435	74	1	0.198647	1
Wilk et al, Nature Medicine, 2020	T cell, CD4+, memory - 3	Upregulated	yellow	1890	74	1	0.1475	1
Wilk et al, Nature Medicine, 2020	T cell, CD4+, memory - 3	Upregulated	blue	2241	74	2	0.247999	1
Wilk et al, Nature Medicine, 2020	T cell, CD4+, memory - 3	Upregulated	midnightblue	447	74	0	0	1
Wilk et al, Nature Medicine, 2020	T cell, CD4+, memory - 3	Upregulated	lightyellow	291	74	6	6.79172	0.203902
Wilk et al, Nature Medicine, 2020	T cell, CD4+, memory - 3	Upregulated	black	1429	74	1	0.199539	1
Wilk et al, Nature Medicine, 2020	T cell, CD4+, memory - 3	Upregulated	violet	133	74	0	0	1
Wilk et al, Nature Medicine, 2020	T cell, CD4+, memory - 3	Upregulated	cyan	508	74	0	0	1
Wilk et al, Nature Medicine, 2020	T cell, CD4+, memory - 3	Upregulated	darkolivegreen	130	74	0	0	1
Wilk et al, Nature Medicine, 2020	T cell, CD4+, memory - 3	Upregulated	salmon	524	74	0	0	1
Wilk et al, Nature Medicine, 2020	T cell, CD4+, memory - 3	Upregulated	brown	2029	74	0	0	1
Wilk et al, Nature Medicine, 2020	T cell, CD4+, memory - 3	Upregulated	lightcyan	381	74	1	0.787606	1
Wilk et al, Nature Medicine, 2020	T cell, CD4+, memory - 3	Upregulated	darkgrey	244	74	0	0	1
Wilk et al, Nature Medicine, 2020	T cell, CD4+, memory - 3	Upregulated	orange	241	74	0	0	1
Wilk et al, Nature Medicine, 2020	T cell, CD4+, memory - 3	Upregulated	magenta	587	74	21	15.1531	1.23e-13
Wilk et al, Nature Medicine, 2020	T cell, CD4+, memory - 3	Upregulated	lightgreen	301	74	1	1.00128	1
Wilk et al, Nature Medicine, 2020	T cell, CD4+, memory - 3	Upregulated	tan	530	74	0	0	1
Wilk et al, Nature Medicine, 2020	T cell, CD4+, memory - 3	Upregulated	white	210	74	0	0	1
Wilk et al, Nature Medicine, 2020	T cell, CD4+, memory - 3	Upregulated	grey60	359	74	0	0	1
Wilk et al, Nature Medicine, 2020	T cell, CD4+, memory - 3	Upregulated	darkgreen	257	74	0	0	1
Wilk et al, Nature Medicine, 2020	T cell, CD4+, memory - 3	Upregulated	royalblue	288	74	1	1.04728	1
Wilk et al, Nature Medicine, 2020	T cell, CD4+, memory - 3	Upregulated	darkred	270	74	1	1.11824	1
Wilk et al, Nature Medicine, 2020	T cell, CD4+, memory - 3	Upregulated	darkturquoise	257	74	0	0	1
Wilk et al, Nature Medicine, 2020	T cell, CD4+, memory - 3	Upregulated	greenyellow	549	74	17	12.1549	1.22e-09
Wilk et al, Nature Medicine, 2020	T cell, CD4+, memory - 3	Upregulated	purple	570	74	0	0	1
Wilk et al, Nature Medicine, 2020	T cell, CD4+, memory - 3	Upregulated	steelblue	153	74	0	0	1
Wilk et al, Nature Medicine, 2020	T cell, CD4+, memory - 3	Upregulated	pink	758	74	11	5.02045	0.0245344
Wilk et al, Nature Medicine, 2020	T cell, CD4+, memory - 3	Upregulated	paleturquoise	146	74	0	0	1
Wilk et al, Nature Medicine, 2020	T cell, CD4+, memory - 3	Upregulated	yellowgreen	79	74	4	16.8789	0.161865
Wilk et al, Nature Medicine, 2020	T cell, CD4+, memory - 3	Upregulated	grey	165	74	0	0	1
Wilk et al, Nature Medicine, 2020	T cell, CD4+, memory - 3	Upregulated	darkmagenta	122	74	0	0	1
Wilk et al, Nature Medicine, 2020	T cell, CD4+, memory - 3	Upregulated	sienna3	90	74	1	3.4072	1
Wilk et al, Nature Medicine, 2020	T cell, CD4+, memory - 3	Upregulated	darkorange	232	74	0	0	1
Wilk et al, Nature Medicine, 2020	T cell, CD4+, memory - 3	Upregulated	saddlebrown	157	74	0	0	1
Wilk et al, Nature Medicine, 2020	T cell, CD4+, memory - 3	Upregulated	skyblue3	41	74	0	0	1
Newman et al, Nature Methods, 2015	T cell, CD4+, memory, resting - 1	Upregulated	turquoise	2341	63	1	0.13942	1
Newman et al, Nature Methods, 2015	T cell, CD4+, memory, resting - 1	Upregulated	green	1758	63	3	0.593549	1
Newman et al, Nature Methods, 2015	T cell, CD4+, memory, resting - 1	Upregulated	skyblue	159	63	2	4.68773	1
Newman et al, Nature Methods, 2015	T cell, CD4+, memory, resting - 1	Upregulated	red	1435	63	2	0.483988	1
Newman et al, Nature Methods, 2015	T cell, CD4+, memory, resting - 1	Upregulated	yellow	1890	63	0	0	1
Newman et al, Nature Methods, 2015	T cell, CD4+, memory, resting - 1	Upregulated	blue	2241	63	4	0.616693	1
Newman et al, Nature Methods, 2015	T cell, CD4+, memory, resting - 1	Upregulated	midnightblue	447	63	0	0	1
Newman et al, Nature Methods, 2015	T cell, CD4+, memory, resting - 1	Upregulated	lightyellow	291	63	0	0	1
Newman et al, Nature Methods, 2015	T cell, CD4+, memory, resting - 1	Upregulated	black	1429	63	1	0.23893	1
Newman et al, Nature Methods, 2015	T cell, CD4+, memory, resting - 1	Upregulated	violet	133	63	0	0	1
Newman et al, Nature Methods, 2015	T cell, CD4+, memory, resting - 1	Upregulated	cyan	508	63	0	0	1
Newman et al, Nature Methods, 2015	T cell, CD4+, memory, resting - 1	Upregulated	darkolivegreen	130	63	0	0	1
Newman et al, Nature Methods, 2015	T cell, CD4+, memory, resting - 1	Upregulated	salmon	524	63	1	0.680729	1
Newman et al, Nature Methods, 2015	T cell, CD4+, memory, resting - 1	Upregulated	brown	2029	63	0	0	1
Newman et al, Nature Methods, 2015	T cell, CD4+, memory, resting - 1	Upregulated	lightcyan	381	63	2	1.92262	1
Newman et al, Nature Methods, 2015	T cell, CD4+, memory, resting - 1	Upregulated	darkgrey	244	63	0	0	1
Newman et al, Nature Methods, 2015	T cell, CD4+, memory, resting - 1	Upregulated	orange	241	63	0	0	1
Newman et al, Nature Methods, 2015	T cell, CD4+, memory, resting - 1	Upregulated	magenta	587	63	27	29.8574	6.5e-23
Newman et al, Nature Methods, 2015	T cell, CD4+, memory, resting - 1	Upregulated	lightgreen	301	63	1	1.19889	1
Newman et al, Nature Methods, 2015	T cell, CD4+, memory, resting - 1	Upregulated	tan	530	63	1	0.672822	1
Newman et al, Nature Methods, 2015	T cell, CD4+, memory, resting - 1	Upregulated	white	210	63	0	0	1
Newman et al, Nature Methods, 2015	T cell, CD4+, memory, resting - 1	Upregulated	grey60	359	63	0	0	1
Newman et al, Nature Methods, 2015	T cell, CD4+, memory, resting - 1	Upregulated	darkgreen	257	63	0	0	1
Newman et al, Nature Methods, 2015	T cell, CD4+, memory, resting - 1	Upregulated	royalblue	288	63	0	0	1
Newman et al, Nature Methods, 2015	T cell, CD4+, memory, resting - 1	Upregulated	darkred	270	63	0	0	1
Newman et al, Nature Methods, 2015	T cell, CD4+, memory, resting - 1	Upregulated	darkturquoise	257	63	0	0	1
Newman et al, Nature Methods, 2015	T cell, CD4+, memory, resting - 1	Upregulated	greenyellow	549	63	1	0.648926	1
Newman et al, Nature Methods, 2015	T cell, CD4+, memory, resting - 1	Upregulated	purple	570	63	1	0.624372	1
Newman et al, Nature Methods, 2015	T cell, CD4+, memory, resting - 1	Upregulated	steelblue	153	63	1	2.38192	1
Newman et al, Nature Methods, 2015	T cell, CD4+, memory, resting - 1	Upregulated	pink	758	63	12	6.91342	0.00146497
Newman et al, Nature Methods, 2015	T cell, CD4+, memory, resting - 1	Upregulated	paleturquoise	146	63	0	0	1
Newman et al, Nature Methods, 2015	T cell, CD4+, memory, resting - 1	Upregulated	yellowgreen	79	63	1	4.65701	1
Newman et al, Nature Methods, 2015	T cell, CD4+, memory, resting - 1	Upregulated	grey	165	63	0	0	1
Newman et al, Nature Methods, 2015	T cell, CD4+, memory, resting - 1	Upregulated	darkmagenta	122	63	0	0	1
Newman et al, Nature Methods, 2015	T cell, CD4+, memory, resting - 1	Upregulated	sienna3	90	63	1	4.07936	1
Newman et al, Nature Methods, 2015	T cell, CD4+, memory, resting - 1	Upregulated	darkorange	232	63	0	0	1
Newman et al, Nature Methods, 2015	T cell, CD4+, memory, resting - 1	Upregulated	saddlebrown	157	63	0	0	1
Newman et al, Nature Methods, 2015	T cell, CD4+, memory, resting - 1	Upregulated	skyblue3	41	63	0	0	1
Szabo et al, Nature Communications, 2019	T cell, CD4+, IFN-stimulated - 6	Upregulated	turquoise	2341	69	6	0.81156	1
Szabo et al, Nature Communications, 2019	T cell, CD4+, IFN-stimulated - 6	Upregulated	green	1758	69	7	1.32064	1
Szabo et al, Nature Communications, 2019	T cell, CD4+, IFN-stimulated - 6	Upregulated	skyblue	159	69	0	0	1
Szabo et al, Nature Communications, 2019	T cell, CD4+, IFN-stimulated - 6	Upregulated	red	1435	69	3	0.66026	1
Szabo et al, Nature Communications, 2019	T cell, CD4+, IFN-stimulated - 6	Upregulated	yellow	1890	69	3	0.490126	1
Szabo et al, Nature Communications, 2019	T cell, CD4+, IFN-stimulated - 6	Upregulated	blue	2241	69	3	0.406117	1
Szabo et al, Nature Communications, 2019	T cell, CD4+, IFN-stimulated - 6	Upregulated	midnightblue	447	69	1	0.718388	1
Szabo et al, Nature Communications, 2019	T cell, CD4+, IFN-stimulated - 6	Upregulated	lightyellow	291	69	0	0	1
Szabo et al, Nature Communications, 2019	T cell, CD4+, IFN-stimulated - 6	Upregulated	black	1429	69	1	0.214263	1
Szabo et al, Nature Communications, 2019	T cell, CD4+, IFN-stimulated - 6	Upregulated	violet	133	69	0	0	1
Szabo et al, Nature Communications, 2019	T cell, CD4+, IFN-stimulated - 6	Upregulated	cyan	508	69	35	47.3103	1.24e-35
Szabo et al, Nature Communications, 2019	T cell, CD4+, IFN-stimulated - 6	Upregulated	darkolivegreen	130	69	0	0	1
Szabo et al, Nature Communications, 2019	T cell, CD4+, IFN-stimulated - 6	Upregulated	salmon	524	69	0	0	1
Szabo et al, Nature Communications, 2019	T cell, CD4+, IFN-stimulated - 6	Upregulated	brown	2029	69	2	0.297575	1
Szabo et al, Nature Communications, 2019	T cell, CD4+, IFN-stimulated - 6	Upregulated	lightcyan	381	69	0	0	1
Szabo et al, Nature Communications, 2019	T cell, CD4+, IFN-stimulated - 6	Upregulated	darkgrey	244	69	1	1.33077	1
Szabo et al, Nature Communications, 2019	T cell, CD4+, IFN-stimulated - 6	Upregulated	orange	241	69	0	0	1
Szabo et al, Nature Communications, 2019	T cell, CD4+, IFN-stimulated - 6	Upregulated	magenta	587	69	0	0	1
Szabo et al, Nature Communications, 2019	T cell, CD4+, IFN-stimulated - 6	Upregulated	lightgreen	301	69	0	0	1
Szabo et al, Nature Communications, 2019	T cell, CD4+, IFN-stimulated - 6	Upregulated	tan	530	69	0	0	1
Szabo et al, Nature Communications, 2019	T cell, CD4+, IFN-stimulated - 6	Upregulated	white	210	69	0	0	1
Szabo et al, Nature Communications, 2019	T cell, CD4+, IFN-stimulated - 6	Upregulated	grey60	359	69	0	0	1
Szabo et al, Nature Communications, 2019	T cell, CD4+, IFN-stimulated - 6	Upregulated	darkgreen	257	69	0	0	1
Szabo et al, Nature Communications, 2019	T cell, CD4+, IFN-stimulated - 6	Upregulated	royalblue	288	69	1	1.12451	1
Szabo et al, Nature Communications, 2019	T cell, CD4+, IFN-stimulated - 6	Upregulated	darkred	270	69	0	0	1
Szabo et al, Nature Communications, 2019	T cell, CD4+, IFN-stimulated - 6	Upregulated	darkturquoise	257	69	0	0	1
Szabo et al, Nature Communications, 2019	T cell, CD4+, IFN-stimulated - 6	Upregulated	greenyellow	549	69	1	0.581939	1
Szabo et al, Nature Communications, 2019	T cell, CD4+, IFN-stimulated - 6	Upregulated	purple	570	69	1	0.559919	1
Szabo et al, Nature Communications, 2019	T cell, CD4+, IFN-stimulated - 6	Upregulated	steelblue	153	69	0	0	1
Szabo et al, Nature Communications, 2019	T cell, CD4+, IFN-stimulated - 6	Upregulated	pink	758	69	0	0	1
Szabo et al, Nature Communications, 2019	T cell, CD4+, IFN-stimulated - 6	Upregulated	paleturquoise	146	69	0	0	1
Szabo et al, Nature Communications, 2019	T cell, CD4+, IFN-stimulated - 6	Upregulated	yellowgreen	79	69	1	4.17646	1
Szabo et al, Nature Communications, 2019	T cell, CD4+, IFN-stimulated - 6	Upregulated	grey	165	69	0	0	1
Szabo et al, Nature Communications, 2019	T cell, CD4+, IFN-stimulated - 6	Upregulated	darkmagenta	122	69	0	0	1
Szabo et al, Nature Communications, 2019	T cell, CD4+, IFN-stimulated - 6	Upregulated	sienna3	90	69	0	0	1
Szabo et al, Nature Communications, 2019	T cell, CD4+, IFN-stimulated - 6	Upregulated	darkorange	232	69	3	4.36701	1
Szabo et al, Nature Communications, 2019	T cell, CD4+, IFN-stimulated - 6	Upregulated	saddlebrown	157	69	0	0	1
Szabo et al, Nature Communications, 2019	T cell, CD4+, IFN-stimulated - 6	Upregulated	skyblue3	41	69	0	0	1
Wilk et al, Nature Medicine, 2020	T cell, CD4+, IFN-stimulated - 3	Upregulated	turquoise	2341	32	2	0.568089	1
Wilk et al, Nature Medicine, 2020	T cell, CD4+, IFN-stimulated - 3	Upregulated	green	1758	32	2	0.778808	1
Wilk et al, Nature Medicine, 2020	T cell, CD4+, IFN-stimulated - 3	Upregulated	skyblue	159	32	0	0	1
Wilk et al, Nature Medicine, 2020	T cell, CD4+, IFN-stimulated - 3	Upregulated	red	1435	32	0	0	1
Wilk et al, Nature Medicine, 2020	T cell, CD4+, IFN-stimulated - 3	Upregulated	yellow	1890	32	1	0.348053	1
Wilk et al, Nature Medicine, 2020	T cell, CD4+, IFN-stimulated - 3	Upregulated	blue	2241	32	2	0.596438	1
Wilk et al, Nature Medicine, 2020	T cell, CD4+, IFN-stimulated - 3	Upregulated	midnightblue	447	32	0	0	1
Wilk et al, Nature Medicine, 2020	T cell, CD4+, IFN-stimulated - 3	Upregulated	lightyellow	291	32	3	7.89385	1
Wilk et al, Nature Medicine, 2020	T cell, CD4+, IFN-stimulated - 3	Upregulated	black	1429	32	0	0	1
Wilk et al, Nature Medicine, 2020	T cell, CD4+, IFN-stimulated - 3	Upregulated	violet	133	32	0	0	1
Wilk et al, Nature Medicine, 2020	T cell, CD4+, IFN-stimulated - 3	Upregulated	cyan	508	32	10	19.861	1.26e-06
Wilk et al, Nature Medicine, 2020	T cell, CD4+, IFN-stimulated - 3	Upregulated	darkolivegreen	130	32	0	0	1
Wilk et al, Nature Medicine, 2020	T cell, CD4+, IFN-stimulated - 3	Upregulated	salmon	524	32	0	0	1
Wilk et al, Nature Medicine, 2020	T cell, CD4+, IFN-stimulated - 3	Upregulated	brown	2029	32	1	0.321987	1
Wilk et al, Nature Medicine, 2020	T cell, CD4+, IFN-stimulated - 3	Upregulated	lightcyan	381	32	0	0	1
Wilk et al, Nature Medicine, 2020	T cell, CD4+, IFN-stimulated - 3	Upregulated	darkgrey	244	32	0	0	1
Wilk et al, Nature Medicine, 2020	T cell, CD4+, IFN-stimulated - 3	Upregulated	orange	241	32	0	0	1
Wilk et al, Nature Medicine, 2020	T cell, CD4+, IFN-stimulated - 3	Upregulated	magenta	587	32	3	3.84113	1
Wilk et al, Nature Medicine, 2020	T cell, CD4+, IFN-stimulated - 3	Upregulated	lightgreen	301	32	0	0	1
Wilk et al, Nature Medicine, 2020	T cell, CD4+, IFN-stimulated - 3	Upregulated	tan	530	32	0	0	1
Wilk et al, Nature Medicine, 2020	T cell, CD4+, IFN-stimulated - 3	Upregulated	white	210	32	0	0	1
Wilk et al, Nature Medicine, 2020	T cell, CD4+, IFN-stimulated - 3	Upregulated	grey60	359	32	0	0	1
Wilk et al, Nature Medicine, 2020	T cell, CD4+, IFN-stimulated - 3	Upregulated	darkgreen	257	32	1	2.77369	1
Wilk et al, Nature Medicine, 2020	T cell, CD4+, IFN-stimulated - 3	Upregulated	royalblue	288	32	0	0	1
Wilk et al, Nature Medicine, 2020	T cell, CD4+, IFN-stimulated - 3	Upregulated	darkred	270	32	0	0	1
Wilk et al, Nature Medicine, 2020	T cell, CD4+, IFN-stimulated - 3	Upregulated	darkturquoise	257	32	0	0	1
Wilk et al, Nature Medicine, 2020	T cell, CD4+, IFN-stimulated - 3	Upregulated	greenyellow	549	32	4	5.69355	1
Wilk et al, Nature Medicine, 2020	T cell, CD4+, IFN-stimulated - 3	Upregulated	purple	570	32	0	0	1
Wilk et al, Nature Medicine, 2020	T cell, CD4+, IFN-stimulated - 3	Upregulated	steelblue	153	32	0	0	1
Wilk et al, Nature Medicine, 2020	T cell, CD4+, IFN-stimulated - 3	Upregulated	pink	758	32	2	1.89714	1
Wilk et al, Nature Medicine, 2020	T cell, CD4+, IFN-stimulated - 3	Upregulated	paleturquoise	146	32	0	0	1
Wilk et al, Nature Medicine, 2020	T cell, CD4+, IFN-stimulated - 3	Upregulated	yellowgreen	79	32	0	0	1
Wilk et al, Nature Medicine, 2020	T cell, CD4+, IFN-stimulated - 3	Upregulated	grey	165	32	0	0	1
Wilk et al, Nature Medicine, 2020	T cell, CD4+, IFN-stimulated - 3	Upregulated	darkmagenta	122	32	0	0	1
Wilk et al, Nature Medicine, 2020	T cell, CD4+, IFN-stimulated - 3	Upregulated	sienna3	90	32	0	0	1
Wilk et al, Nature Medicine, 2020	T cell, CD4+, IFN-stimulated - 3	Upregulated	darkorange	232	32	1	3.07729	1
Wilk et al, Nature Medicine, 2020	T cell, CD4+, IFN-stimulated - 3	Upregulated	saddlebrown	157	32	0	0	1
Wilk et al, Nature Medicine, 2020	T cell, CD4+, IFN-stimulated - 3	Upregulated	skyblue3	41	32	0	0	1
Szabo et al, Nature Communications, 2019	T cell, CD4+, resting - 6	Upregulated	turquoise	2341	67	6	0.866769	1
Szabo et al, Nature Communications, 2019	T cell, CD4+, resting - 6	Upregulated	green	1758	67	8	1.64301	1
Szabo et al, Nature Communications, 2019	T cell, CD4+, resting - 6	Upregulated	skyblue	159	67	0	0	1
Szabo et al, Nature Communications, 2019	T cell, CD4+, resting - 6	Upregulated	red	1435	67	7	1.75864	1
Szabo et al, Nature Communications, 2019	T cell, CD4+, resting - 6	Upregulated	yellow	1890	67	0	0	1
Szabo et al, Nature Communications, 2019	T cell, CD4+, resting - 6	Upregulated	blue	2241	67	5	0.745444	1
Szabo et al, Nature Communications, 2019	T cell, CD4+, resting - 6	Upregulated	midnightblue	447	67	0	0	1
Szabo et al, Nature Communications, 2019	T cell, CD4+, resting - 6	Upregulated	lightyellow	291	67	0	0	1
Szabo et al, Nature Communications, 2019	T cell, CD4+, resting - 6	Upregulated	black	1429	67	2	0.462965	1
Szabo et al, Nature Communications, 2019	T cell, CD4+, resting - 6	Upregulated	violet	133	67	0	0	1
Szabo et al, Nature Communications, 2019	T cell, CD4+, resting - 6	Upregulated	cyan	508	67	0	0	1
Szabo et al, Nature Communications, 2019	T cell, CD4+, resting - 6	Upregulated	darkolivegreen	130	67	0	0	1
Szabo et al, Nature Communications, 2019	T cell, CD4+, resting - 6	Upregulated	salmon	524	67	1	0.648731	1
Szabo et al, Nature Communications, 2019	T cell, CD4+, resting - 6	Upregulated	brown	2029	67	0	0	1
Szabo et al, Nature Communications, 2019	T cell, CD4+, resting - 6	Upregulated	lightcyan	381	67	0	0	1
Szabo et al, Nature Communications, 2019	T cell, CD4+, resting - 6	Upregulated	darkgrey	244	67	0	0	1
Szabo et al, Nature Communications, 2019	T cell, CD4+, resting - 6	Upregulated	orange	241	67	2	2.92166	1
Szabo et al, Nature Communications, 2019	T cell, CD4+, resting - 6	Upregulated	magenta	587	67	4	2.43534	1
Szabo et al, Nature Communications, 2019	T cell, CD4+, resting - 6	Upregulated	lightgreen	301	67	2	2.32908	1
Szabo et al, Nature Communications, 2019	T cell, CD4+, resting - 6	Upregulated	tan	530	67	0	0	1
Szabo et al, Nature Communications, 2019	T cell, CD4+, resting - 6	Upregulated	white	210	67	1	1.64677	1
Szabo et al, Nature Communications, 2019	T cell, CD4+, resting - 6	Upregulated	grey60	359	67	2	1.94559	1
Szabo et al, Nature Communications, 2019	T cell, CD4+, resting - 6	Upregulated	darkgreen	257	67	0	0	1
Szabo et al, Nature Communications, 2019	T cell, CD4+, resting - 6	Upregulated	royalblue	288	67	0	0	1
Szabo et al, Nature Communications, 2019	T cell, CD4+, resting - 6	Upregulated	darkred	270	67	0	0	1
Szabo et al, Nature Communications, 2019	T cell, CD4+, resting - 6	Upregulated	darkturquoise	257	67	1	1.34159	1
Szabo et al, Nature Communications, 2019	T cell, CD4+, resting - 6	Upregulated	greenyellow	549	67	1	0.618423	1
Szabo et al, Nature Communications, 2019	T cell, CD4+, resting - 6	Upregulated	purple	570	67	0	0	1
Szabo et al, Nature Communications, 2019	T cell, CD4+, resting - 6	Upregulated	steelblue	153	67	1	2.27011	1
Szabo et al, Nature Communications, 2019	T cell, CD4+, resting - 6	Upregulated	pink	758	67	21	13.9176	7.23e-12
Szabo et al, Nature Communications, 2019	T cell, CD4+, resting - 6	Upregulated	paleturquoise	146	67	1	2.3803	1
Szabo et al, Nature Communications, 2019	T cell, CD4+, resting - 6	Upregulated	yellowgreen	79	67	0	0	1
Szabo et al, Nature Communications, 2019	T cell, CD4+, resting - 6	Upregulated	grey	165	67	0	0	1
Szabo et al, Nature Communications, 2019	T cell, CD4+, resting - 6	Upregulated	darkmagenta	122	67	0	0	1
Szabo et al, Nature Communications, 2019	T cell, CD4+, resting - 6	Upregulated	sienna3	90	67	0	0	1
Szabo et al, Nature Communications, 2019	T cell, CD4+, resting - 6	Upregulated	darkorange	232	67	0	0	1
Szabo et al, Nature Communications, 2019	T cell, CD4+, resting - 6	Upregulated	saddlebrown	157	67	0	0	1
Szabo et al, Nature Communications, 2019	T cell, CD4+, resting - 6	Upregulated	skyblue3	41	67	0	0	1
Newman et al, Nature Methods, 2015	T cell, CD4+, na√Øve - 1	Upregulated	turquoise	2341	48	2	0.370199	1
Newman et al, Nature Methods, 2015	T cell, CD4+, na√Øve - 1	Upregulated	green	1758	48	4	1.06253	1
Newman et al, Nature Methods, 2015	T cell, CD4+, na√Øve - 1	Upregulated	skyblue	159	48	0	0	1
Newman et al, Nature Methods, 2015	T cell, CD4+, na√Øve - 1	Upregulated	red	1435	48	0	0	1
Newman et al, Nature Methods, 2015	T cell, CD4+, na√Øve - 1	Upregulated	yellow	1890	48	2	0.469015	1
Newman et al, Nature Methods, 2015	T cell, CD4+, na√Øve - 1	Upregulated	blue	2241	48	1	0.19011	1
Newman et al, Nature Methods, 2015	T cell, CD4+, na√Øve - 1	Upregulated	midnightblue	447	48	0	0	1
Newman et al, Nature Methods, 2015	T cell, CD4+, na√Øve - 1	Upregulated	lightyellow	291	48	0	0	1
Newman et al, Nature Methods, 2015	T cell, CD4+, na√Øve - 1	Upregulated	black	1429	48	0	0	1
Newman et al, Nature Methods, 2015	T cell, CD4+, na√Øve - 1	Upregulated	violet	133	48	0	0	1
Newman et al, Nature Methods, 2015	T cell, CD4+, na√Øve - 1	Upregulated	cyan	508	48	0	0	1
Newman et al, Nature Methods, 2015	T cell, CD4+, na√Øve - 1	Upregulated	darkolivegreen	130	48	0	0	1
Newman et al, Nature Methods, 2015	T cell, CD4+, na√Øve - 1	Upregulated	salmon	524	48	0	0	1
Newman et al, Nature Methods, 2015	T cell, CD4+, na√Øve - 1	Upregulated	brown	2029	48	1	0.212207	1
Newman et al, Nature Methods, 2015	T cell, CD4+, na√Øve - 1	Upregulated	lightcyan	381	48	1	1.22473	1
Newman et al, Nature Methods, 2015	T cell, CD4+, na√Øve - 1	Upregulated	darkgrey	244	48	0	0	1
Newman et al, Nature Methods, 2015	T cell, CD4+, na√Øve - 1	Upregulated	orange	241	48	0	0	1
Newman et al, Nature Methods, 2015	T cell, CD4+, na√Øve - 1	Upregulated	magenta	587	48	18	22.8524	7.39e-14
Newman et al, Nature Methods, 2015	T cell, CD4+, na√Øve - 1	Upregulated	lightgreen	301	48	0	0	1
Newman et al, Nature Methods, 2015	T cell, CD4+, na√Øve - 1	Upregulated	tan	530	48	0	0	1
Newman et al, Nature Methods, 2015	T cell, CD4+, na√Øve - 1	Upregulated	white	210	48	0	0	1
Newman et al, Nature Methods, 2015	T cell, CD4+, na√Øve - 1	Upregulated	grey60	359	48	1	1.3013	1
Newman et al, Nature Methods, 2015	T cell, CD4+, na√Øve - 1	Upregulated	darkgreen	257	48	0	0	1
Newman et al, Nature Methods, 2015	T cell, CD4+, na√Øve - 1	Upregulated	royalblue	288	48	0	0	1
Newman et al, Nature Methods, 2015	T cell, CD4+, na√Øve - 1	Upregulated	darkred	270	48	0	0	1
Newman et al, Nature Methods, 2015	T cell, CD4+, na√Øve - 1	Upregulated	darkturquoise	257	48	0	0	1
Newman et al, Nature Methods, 2015	T cell, CD4+, na√Øve - 1	Upregulated	greenyellow	549	48	2	1.72532	1
Newman et al, Nature Methods, 2015	T cell, CD4+, na√Øve - 1	Upregulated	purple	570	48	0	0	1
Newman et al, Nature Methods, 2015	T cell, CD4+, na√Øve - 1	Upregulated	steelblue	153	48	1	3.09344	1
Newman et al, Nature Methods, 2015	T cell, CD4+, na√Øve - 1	Upregulated	pink	758	48	13	10.7195	1.04e-05
Newman et al, Nature Methods, 2015	T cell, CD4+, na√Øve - 1	Upregulated	paleturquoise	146	48	1	3.24381	1
Newman et al, Nature Methods, 2015	T cell, CD4+, na√Øve - 1	Upregulated	yellowgreen	79	48	1	6.04763	1
Newman et al, Nature Methods, 2015	T cell, CD4+, na√Øve - 1	Upregulated	grey	165	48	0	0	1
Newman et al, Nature Methods, 2015	T cell, CD4+, na√Øve - 1	Upregulated	darkmagenta	122	48	0	0	1
Newman et al, Nature Methods, 2015	T cell, CD4+, na√Øve - 1	Upregulated	sienna3	90	48	0	0	1
Newman et al, Nature Methods, 2015	T cell, CD4+, na√Øve - 1	Upregulated	darkorange	232	48	0	0	1
Newman et al, Nature Methods, 2015	T cell, CD4+, na√Øve - 1	Upregulated	saddlebrown	157	48	0	0	1
Newman et al, Nature Methods, 2015	T cell, CD4+, na√Øve - 1	Upregulated	skyblue3	41	48	0	0	1
Wilk et al, Nature Medicine, 2020	T cell, CD4+, na√Øve - 3	Upregulated	turquoise	2341	124	9	0.666033	1
Wilk et al, Nature Medicine, 2020	T cell, CD4+, na√Øve - 3	Upregulated	green	1758	124	14	1.49118	1
Wilk et al, Nature Medicine, 2020	T cell, CD4+, na√Øve - 3	Upregulated	skyblue	159	124	0	0	1
Wilk et al, Nature Medicine, 2020	T cell, CD4+, na√Øve - 3	Upregulated	red	1435	124	3	0.359203	1
Wilk et al, Nature Medicine, 2020	T cell, CD4+, na√Øve - 3	Upregulated	yellow	1890	124	1	0.0873259	1
Wilk et al, Nature Medicine, 2020	T cell, CD4+, na√Øve - 3	Upregulated	blue	2241	124	3	0.220911	1
Wilk et al, Nature Medicine, 2020	T cell, CD4+, na√Øve - 3	Upregulated	midnightblue	447	124	0	0	1
Wilk et al, Nature Medicine, 2020	T cell, CD4+, na√Øve - 3	Upregulated	lightyellow	291	124	13	9.22269	2.04e-05
Wilk et al, Nature Medicine, 2020	T cell, CD4+, na√Øve - 3	Upregulated	black	1429	124	0	0	1
Wilk et al, Nature Medicine, 2020	T cell, CD4+, na√Øve - 3	Upregulated	violet	133	124	0	0	1
Wilk et al, Nature Medicine, 2020	T cell, CD4+, na√Øve - 3	Upregulated	cyan	508	124	1	0.347519	1
Wilk et al, Nature Medicine, 2020	T cell, CD4+, na√Øve - 3	Upregulated	darkolivegreen	130	124	0	0	1
Wilk et al, Nature Medicine, 2020	T cell, CD4+, na√Øve - 3	Upregulated	salmon	524	124	2	0.680117	1
Wilk et al, Nature Medicine, 2020	T cell, CD4+, na√Øve - 3	Upregulated	brown	2029	124	1	0.0807833	1
Wilk et al, Nature Medicine, 2020	T cell, CD4+, na√Øve - 3	Upregulated	lightcyan	381	124	1	0.466378	1
Wilk et al, Nature Medicine, 2020	T cell, CD4+, na√Øve - 3	Upregulated	darkgrey	244	124	0	0	1
Wilk et al, Nature Medicine, 2020	T cell, CD4+, na√Øve - 3	Upregulated	orange	241	124	2	1.50476	1
Wilk et al, Nature Medicine, 2020	T cell, CD4+, na√Øve - 3	Upregulated	magenta	587	124	15	5.19715	0.000304069
Wilk et al, Nature Medicine, 2020	T cell, CD4+, na√Øve - 3	Upregulated	lightgreen	301	124	0	0	1
Wilk et al, Nature Medicine, 2020	T cell, CD4+, na√Øve - 3	Upregulated	tan	530	124	0	0	1
Wilk et al, Nature Medicine, 2020	T cell, CD4+, na√Øve - 3	Upregulated	white	210	124	0	0	1
Wilk et al, Nature Medicine, 2020	T cell, CD4+, na√Øve - 3	Upregulated	grey60	359	124	0	0	1
Wilk et al, Nature Medicine, 2020	T cell, CD4+, na√Øve - 3	Upregulated	darkgreen	257	124	2	1.40933	1
Wilk et al, Nature Medicine, 2020	T cell, CD4+, na√Øve - 3	Upregulated	royalblue	288	124	1	0.620134	1
Wilk et al, Nature Medicine, 2020	T cell, CD4+, na√Øve - 3	Upregulated	darkred	270	124	1	0.662173	1
Wilk et al, Nature Medicine, 2020	T cell, CD4+, na√Øve - 3	Upregulated	darkturquoise	257	124	1	0.696211	1
Wilk et al, Nature Medicine, 2020	T cell, CD4+, na√Øve - 3	Upregulated	greenyellow	549	124	34	15.8862	7.13e-23
Wilk et al, Nature Medicine, 2020	T cell, CD4+, na√Øve - 3	Upregulated	purple	570	124	0	0	1
Wilk et al, Nature Medicine, 2020	T cell, CD4+, na√Øve - 3	Upregulated	steelblue	153	124	0	0	1
Wilk et al, Nature Medicine, 2020	T cell, CD4+, na√Øve - 3	Upregulated	pink	758	124	15	3.96972	0.0154301
Wilk et al, Nature Medicine, 2020	T cell, CD4+, na√Øve - 3	Upregulated	paleturquoise	146	124	1	1.23536	1
Wilk et al, Nature Medicine, 2020	T cell, CD4+, na√Øve - 3	Upregulated	yellowgreen	79	124	3	7.2092	1
Wilk et al, Nature Medicine, 2020	T cell, CD4+, na√Øve - 3	Upregulated	grey	165	124	0	0	1
Wilk et al, Nature Medicine, 2020	T cell, CD4+, na√Øve - 3	Upregulated	darkmagenta	122	124	0	0	1
Wilk et al, Nature Medicine, 2020	T cell, CD4+, na√Øve - 3	Upregulated	sienna3	90	124	1	2.0177	1
Wilk et al, Nature Medicine, 2020	T cell, CD4+, na√Øve - 3	Upregulated	darkorange	232	124	0	0	1
Wilk et al, Nature Medicine, 2020	T cell, CD4+, na√Øve - 3	Upregulated	saddlebrown	157	124	0	0	1
Wilk et al, Nature Medicine, 2020	T cell, CD4+, na√Øve - 3	Upregulated	skyblue3	41	124	0	0	1
Szabo et al, Nature Communications, 2019	T cell, CD8+, cytokine - 6	Upregulated	turquoise	2341	70	6	0.88176	1
Szabo et al, Nature Communications, 2019	T cell, CD8+, cytokine - 6	Upregulated	green	1758	70	4	0.778555	1
Szabo et al, Nature Communications, 2019	T cell, CD8+, cytokine - 6	Upregulated	skyblue	159	70	11	30.95	5.09e-10
Szabo et al, Nature Communications, 2019	T cell, CD8+, cytokine - 6	Upregulated	red	1435	70	8	2.0833	1
Szabo et al, Nature Communications, 2019	T cell, CD8+, cytokine - 6	Upregulated	yellow	1890	70	3	0.530429	1
Szabo et al, Nature Communications, 2019	T cell, CD8+, cytokine - 6	Upregulated	blue	2241	70	4	0.596078	1
Szabo et al, Nature Communications, 2019	T cell, CD8+, cytokine - 6	Upregulated	midnightblue	447	70	2	1.57971	1
Szabo et al, Nature Communications, 2019	T cell, CD8+, cytokine - 6	Upregulated	lightyellow	291	70	0	0	1
Szabo et al, Nature Communications, 2019	T cell, CD8+, cytokine - 6	Upregulated	black	1429	70	5	1.23868	1
Szabo et al, Nature Communications, 2019	T cell, CD8+, cytokine - 6	Upregulated	violet	133	70	1	2.65801	1
Szabo et al, Nature Communications, 2019	T cell, CD8+, cytokine - 6	Upregulated	cyan	508	70	1	0.680357	1
Szabo et al, Nature Communications, 2019	T cell, CD8+, cytokine - 6	Upregulated	darkolivegreen	130	70	0	0	1
Szabo et al, Nature Communications, 2019	T cell, CD8+, cytokine - 6	Upregulated	salmon	524	70	0	0	1
Szabo et al, Nature Communications, 2019	T cell, CD8+, cytokine - 6	Upregulated	brown	2029	70	1	0.158189	1
Szabo et al, Nature Communications, 2019	T cell, CD8+, cytokine - 6	Upregulated	lightcyan	381	70	0	0	1
Szabo et al, Nature Communications, 2019	T cell, CD8+, cytokine - 6	Upregulated	darkgrey	244	70	1	1.43668	1
Szabo et al, Nature Communications, 2019	T cell, CD8+, cytokine - 6	Upregulated	orange	241	70	2	2.96891	1
Szabo et al, Nature Communications, 2019	T cell, CD8+, cytokine - 6	Upregulated	magenta	587	70	4	2.47596	1
Szabo et al, Nature Communications, 2019	T cell, CD8+, cytokine - 6	Upregulated	lightgreen	301	70	0	0	1
Szabo et al, Nature Communications, 2019	T cell, CD8+, cytokine - 6	Upregulated	tan	530	70	2	1.32635	1
Szabo et al, Nature Communications, 2019	T cell, CD8+, cytokine - 6	Upregulated	white	210	70	0	0	1
Szabo et al, Nature Communications, 2019	T cell, CD8+, cytokine - 6	Upregulated	grey60	359	70	0	0	1
Szabo et al, Nature Communications, 2019	T cell, CD8+, cytokine - 6	Upregulated	darkgreen	257	70	1	1.36295	1
Szabo et al, Nature Communications, 2019	T cell, CD8+, cytokine - 6	Upregulated	royalblue	288	70	2	2.47581	1
Szabo et al, Nature Communications, 2019	T cell, CD8+, cytokine - 6	Upregulated	darkred	270	70	0	0	1
Szabo et al, Nature Communications, 2019	T cell, CD8+, cytokine - 6	Upregulated	darkturquoise	257	70	0	0	1
Szabo et al, Nature Communications, 2019	T cell, CD8+, cytokine - 6	Upregulated	greenyellow	549	70	0	0	1
Szabo et al, Nature Communications, 2019	T cell, CD8+, cytokine - 6	Upregulated	purple	570	70	0	0	1
Szabo et al, Nature Communications, 2019	T cell, CD8+, cytokine - 6	Upregulated	steelblue	153	70	3	7.2409	1
Szabo et al, Nature Communications, 2019	T cell, CD8+, cytokine - 6	Upregulated	pink	758	70	1	0.450432	1
Szabo et al, Nature Communications, 2019	T cell, CD8+, cytokine - 6	Upregulated	paleturquoise	146	70	0	0	1
Szabo et al, Nature Communications, 2019	T cell, CD8+, cytokine - 6	Upregulated	yellowgreen	79	70	1	4.50858	1
Szabo et al, Nature Communications, 2019	T cell, CD8+, cytokine - 6	Upregulated	grey	165	70	0	0	1
Szabo et al, Nature Communications, 2019	T cell, CD8+, cytokine - 6	Upregulated	darkmagenta	122	70	0	0	1
Szabo et al, Nature Communications, 2019	T cell, CD8+, cytokine - 6	Upregulated	sienna3	90	70	0	0	1
Szabo et al, Nature Communications, 2019	T cell, CD8+, cytokine - 6	Upregulated	darkorange	232	70	0	0	1
Szabo et al, Nature Communications, 2019	T cell, CD8+, cytokine - 6	Upregulated	saddlebrown	157	70	0	0	1
Szabo et al, Nature Communications, 2019	T cell, CD8+, cytokine - 6	Upregulated	skyblue3	41	70	1	8.80607	1
Szabo et al, Nature Communications, 2019	T cell, CD8+, cytotoxic - 6	Upregulated	turquoise	2341	68	5	0.67604	1
Szabo et al, Nature Communications, 2019	T cell, CD8+, cytotoxic - 6	Upregulated	green	1758	68	4	0.729748	1
Szabo et al, Nature Communications, 2019	T cell, CD8+, cytotoxic - 6	Upregulated	skyblue	159	68	17	51.7787	4.84e-19
Szabo et al, Nature Communications, 2019	T cell, CD8+, cytotoxic - 6	Upregulated	red	1435	68	6	1.40891	1
Szabo et al, Nature Communications, 2019	T cell, CD8+, cytotoxic - 6	Upregulated	yellow	1890	68	4	0.674348	1
Szabo et al, Nature Communications, 2019	T cell, CD8+, cytotoxic - 6	Upregulated	blue	2241	68	2	0.270625	1
Szabo et al, Nature Communications, 2019	T cell, CD8+, cytotoxic - 6	Upregulated	midnightblue	447	68	0	0	1
Szabo et al, Nature Communications, 2019	T cell, CD8+, cytotoxic - 6	Upregulated	lightyellow	291	68	1	1.12938	1
Szabo et al, Nature Communications, 2019	T cell, CD8+, cytotoxic - 6	Upregulated	black	1429	68	4	0.912677	1
Szabo et al, Nature Communications, 2019	T cell, CD8+, cytotoxic - 6	Upregulated	violet	133	68	0	0	1
Szabo et al, Nature Communications, 2019	T cell, CD8+, cytotoxic - 6	Upregulated	cyan	508	68	0	0	1
Szabo et al, Nature Communications, 2019	T cell, CD8+, cytotoxic - 6	Upregulated	darkolivegreen	130	68	0	0	1
Szabo et al, Nature Communications, 2019	T cell, CD8+, cytotoxic - 6	Upregulated	salmon	524	68	3	1.92343	1
Szabo et al, Nature Communications, 2019	T cell, CD8+, cytotoxic - 6	Upregulated	brown	2029	68	1	0.148715	1
Szabo et al, Nature Communications, 2019	T cell, CD8+, cytotoxic - 6	Upregulated	lightcyan	381	68	0	0	1
Szabo et al, Nature Communications, 2019	T cell, CD8+, cytotoxic - 6	Upregulated	darkgrey	244	68	0	0	1
Szabo et al, Nature Communications, 2019	T cell, CD8+, cytotoxic - 6	Upregulated	orange	241	68	1	1.36776	1
Szabo et al, Nature Communications, 2019	T cell, CD8+, cytotoxic - 6	Upregulated	magenta	587	68	4	2.32094	1
Szabo et al, Nature Communications, 2019	T cell, CD8+, cytotoxic - 6	Upregulated	lightgreen	301	68	1	1.09124	1
Szabo et al, Nature Communications, 2019	T cell, CD8+, cytotoxic - 6	Upregulated	tan	530	68	2	1.24574	1
Szabo et al, Nature Communications, 2019	T cell, CD8+, cytotoxic - 6	Upregulated	white	210	68	0	0	1
Szabo et al, Nature Communications, 2019	T cell, CD8+, cytotoxic - 6	Upregulated	grey60	359	68	0	0	1
Szabo et al, Nature Communications, 2019	T cell, CD8+, cytotoxic - 6	Upregulated	darkgreen	257	68	1	1.28135	1
Szabo et al, Nature Communications, 2019	T cell, CD8+, cytotoxic - 6	Upregulated	royalblue	288	68	0	0	1
Szabo et al, Nature Communications, 2019	T cell, CD8+, cytotoxic - 6	Upregulated	darkred	270	68	1	1.21871	1
Szabo et al, Nature Communications, 2019	T cell, CD8+, cytotoxic - 6	Upregulated	darkturquoise	257	68	1	1.28135	1
Szabo et al, Nature Communications, 2019	T cell, CD8+, cytotoxic - 6	Upregulated	greenyellow	549	68	0	0	1
Szabo et al, Nature Communications, 2019	T cell, CD8+, cytotoxic - 6	Upregulated	purple	570	68	3	1.76363	1
Szabo et al, Nature Communications, 2019	T cell, CD8+, cytotoxic - 6	Upregulated	steelblue	153	68	0	0	1
Szabo et al, Nature Communications, 2019	T cell, CD8+, cytotoxic - 6	Upregulated	pink	758	68	2	0.860915	1
Szabo et al, Nature Communications, 2019	T cell, CD8+, cytotoxic - 6	Upregulated	paleturquoise	146	68	0	0	1
Szabo et al, Nature Communications, 2019	T cell, CD8+, cytotoxic - 6	Upregulated	yellowgreen	79	68	4	18.4536	0.161865
Szabo et al, Nature Communications, 2019	T cell, CD8+, cytotoxic - 6	Upregulated	grey	165	68	0	0	1
Szabo et al, Nature Communications, 2019	T cell, CD8+, cytotoxic - 6	Upregulated	darkmagenta	122	68	0	0	1
Szabo et al, Nature Communications, 2019	T cell, CD8+, cytotoxic - 6	Upregulated	sienna3	90	68	0	0	1
Szabo et al, Nature Communications, 2019	T cell, CD8+, cytotoxic - 6	Upregulated	darkorange	232	68	0	0	1
Szabo et al, Nature Communications, 2019	T cell, CD8+, cytotoxic - 6	Upregulated	saddlebrown	157	68	1	2.11223	1
Szabo et al, Nature Communications, 2019	T cell, CD8+, cytotoxic - 6	Upregulated	skyblue3	41	68	0	0	1
Park et al, Science, 2020	T cell, CD8+, memory - 2	Upregulated	turquoise	2341	20	1	0.44855	1
Park et al, Science, 2020	T cell, CD8+, memory - 2	Upregulated	green	1758	20	1	0.614875	1
Park et al, Science, 2020	T cell, CD8+, memory - 2	Upregulated	skyblue	159	20	4	35.6456	0.00408516
Park et al, Science, 2020	T cell, CD8+, memory - 2	Upregulated	red	1435	20	2	1.61652	1
Park et al, Science, 2020	T cell, CD8+, memory - 2	Upregulated	yellow	1890	20	1	0.568223	1
Park et al, Science, 2020	T cell, CD8+, memory - 2	Upregulated	blue	2241	20	2	0.994641	1
Park et al, Science, 2020	T cell, CD8+, memory - 2	Upregulated	midnightblue	447	20	0	0	1
Park et al, Science, 2020	T cell, CD8+, memory - 2	Upregulated	lightyellow	291	20	1	3.99078	1
Park et al, Science, 2020	T cell, CD8+, memory - 2	Upregulated	black	1429	20	0	0	1
Park et al, Science, 2020	T cell, CD8+, memory - 2	Upregulated	violet	133	20	0	0	1
Park et al, Science, 2020	T cell, CD8+, memory - 2	Upregulated	cyan	508	20	0	0	1
Park et al, Science, 2020	T cell, CD8+, memory - 2	Upregulated	darkolivegreen	130	20	0	0	1
Park et al, Science, 2020	T cell, CD8+, memory - 2	Upregulated	salmon	524	20	1	2.18962	1
Park et al, Science, 2020	T cell, CD8+, memory - 2	Upregulated	brown	2029	20	0	0	1
Park et al, Science, 2020	T cell, CD8+, memory - 2	Upregulated	lightcyan	381	20	0	0	1
Park et al, Science, 2020	T cell, CD8+, memory - 2	Upregulated	darkgrey	244	20	0	0	1
Park et al, Science, 2020	T cell, CD8+, memory - 2	Upregulated	orange	241	20	1	4.83287	1
Park et al, Science, 2020	T cell, CD8+, memory - 2	Upregulated	magenta	587	20	2	4.12047	1
Park et al, Science, 2020	T cell, CD8+, memory - 2	Upregulated	lightgreen	301	20	2	8.16678	1
Park et al, Science, 2020	T cell, CD8+, memory - 2	Upregulated	tan	530	20	1	2.16417	1
Park et al, Science, 2020	T cell, CD8+, memory - 2	Upregulated	white	210	20	0	0	1
Park et al, Science, 2020	T cell, CD8+, memory - 2	Upregulated	grey60	359	20	0	0	1
Park et al, Science, 2020	T cell, CD8+, memory - 2	Upregulated	darkgreen	257	20	0	0	1
Park et al, Science, 2020	T cell, CD8+, memory - 2	Upregulated	royalblue	288	20	0	0	1
Park et al, Science, 2020	T cell, CD8+, memory - 2	Upregulated	darkred	270	20	1	4.30638	1
Park et al, Science, 2020	T cell, CD8+, memory - 2	Upregulated	darkturquoise	257	20	0	0	1
Park et al, Science, 2020	T cell, CD8+, memory - 2	Upregulated	greenyellow	549	20	0	0	1
Park et al, Science, 2020	T cell, CD8+, memory - 2	Upregulated	purple	570	20	0	0	1
Park et al, Science, 2020	T cell, CD8+, memory - 2	Upregulated	steelblue	153	20	0	0	1
Park et al, Science, 2020	T cell, CD8+, memory - 2	Upregulated	pink	758	20	0	0	1
Park et al, Science, 2020	T cell, CD8+, memory - 2	Upregulated	paleturquoise	146	20	0	0	1
Park et al, Science, 2020	T cell, CD8+, memory - 2	Upregulated	yellowgreen	79	20	0	0	1
Park et al, Science, 2020	T cell, CD8+, memory - 2	Upregulated	grey	165	20	0	0	1
Park et al, Science, 2020	T cell, CD8+, memory - 2	Upregulated	darkmagenta	122	20	0	0	1
Park et al, Science, 2020	T cell, CD8+, memory - 2	Upregulated	sienna3	90	20	0	0	1
Park et al, Science, 2020	T cell, CD8+, memory - 2	Upregulated	darkorange	232	20	0	0	1
Park et al, Science, 2020	T cell, CD8+, memory - 2	Upregulated	saddlebrown	157	20	0	0	1
Park et al, Science, 2020	T cell, CD8+, memory - 2	Upregulated	skyblue3	41	20	0	0	1
Wilk et al, Nature Medicine, 2020	T cell, CD8+, memory - 3	Upregulated	turquoise	2341	141	5	0.312022	1
Wilk et al, Nature Medicine, 2020	T cell, CD8+, memory - 3	Upregulated	green	1758	141	8	0.701542	1
Wilk et al, Nature Medicine, 2020	T cell, CD8+, memory - 3	Upregulated	skyblue	159	141	12	13.9273	1.82e-07
Wilk et al, Nature Medicine, 2020	T cell, CD8+, memory - 3	Upregulated	red	1435	141	7	0.758447	1
Wilk et al, Nature Medicine, 2020	T cell, CD8+, memory - 3	Upregulated	yellow	1890	141	1	0.0766506	1
Wilk et al, Nature Medicine, 2020	T cell, CD8+, memory - 3	Upregulated	blue	2241	141	6	0.396253	1
Wilk et al, Nature Medicine, 2020	T cell, CD8+, memory - 3	Upregulated	midnightblue	447	141	1	0.34778	1
Wilk et al, Nature Medicine, 2020	T cell, CD8+, memory - 3	Upregulated	lightyellow	291	141	11	6.61082	0.00187689
Wilk et al, Nature Medicine, 2020	T cell, CD8+, memory - 3	Upregulated	black	1429	141	1	0.103704	1
Wilk et al, Nature Medicine, 2020	T cell, CD8+, memory - 3	Upregulated	violet	133	141	0	0	1
Wilk et al, Nature Medicine, 2020	T cell, CD8+, memory - 3	Upregulated	cyan	508	141	5	1.58294	1
Wilk et al, Nature Medicine, 2020	T cell, CD8+, memory - 3	Upregulated	darkolivegreen	130	141	0	0	1
Wilk et al, Nature Medicine, 2020	T cell, CD8+, memory - 3	Upregulated	salmon	524	141	1	0.295526	1
Wilk et al, Nature Medicine, 2020	T cell, CD8+, memory - 3	Upregulated	brown	2029	141	1	0.0709067	1
Wilk et al, Nature Medicine, 2020	T cell, CD8+, memory - 3	Upregulated	lightcyan	381	141	0	0	1
Wilk et al, Nature Medicine, 2020	T cell, CD8+, memory - 3	Upregulated	darkgrey	244	141	0	0	1
Wilk et al, Nature Medicine, 2020	T cell, CD8+, memory - 3	Upregulated	orange	241	141	2	1.31975	1
Wilk et al, Nature Medicine, 2020	T cell, CD8+, memory - 3	Upregulated	magenta	587	141	30	10.4788	4.63e-16
Wilk et al, Nature Medicine, 2020	T cell, CD8+, memory - 3	Upregulated	lightgreen	301	141	0	0	1
Wilk et al, Nature Medicine, 2020	T cell, CD8+, memory - 3	Upregulated	tan	530	141	1	0.292093	1
Wilk et al, Nature Medicine, 2020	T cell, CD8+, memory - 3	Upregulated	white	210	141	0	0	1
Wilk et al, Nature Medicine, 2020	T cell, CD8+, memory - 3	Upregulated	grey60	359	141	0	0	1
Wilk et al, Nature Medicine, 2020	T cell, CD8+, memory - 3	Upregulated	darkgreen	257	141	1	0.611199	1
Wilk et al, Nature Medicine, 2020	T cell, CD8+, memory - 3	Upregulated	royalblue	288	141	2	1.10051	1
Wilk et al, Nature Medicine, 2020	T cell, CD8+, memory - 3	Upregulated	darkred	270	141	1	0.581317	1
Wilk et al, Nature Medicine, 2020	T cell, CD8+, memory - 3	Upregulated	darkturquoise	257	141	0	0	1
Wilk et al, Nature Medicine, 2020	T cell, CD8+, memory - 3	Upregulated	greenyellow	549	141	27	9.81351	6.23e-14
Wilk et al, Nature Medicine, 2020	T cell, CD8+, memory - 3	Upregulated	purple	570	141	0	0	1
Wilk et al, Nature Medicine, 2020	T cell, CD8+, memory - 3	Upregulated	steelblue	153	141	0	0	1
Wilk et al, Nature Medicine, 2020	T cell, CD8+, memory - 3	Upregulated	pink	758	141	11	2.42546	1
Wilk et al, Nature Medicine, 2020	T cell, CD8+, memory - 3	Upregulated	paleturquoise	146	141	1	1.08452	1
Wilk et al, Nature Medicine, 2020	T cell, CD8+, memory - 3	Upregulated	yellowgreen	79	141	5	10.97	0.161865
Wilk et al, Nature Medicine, 2020	T cell, CD8+, memory - 3	Upregulated	grey	165	141	0	0	1
Wilk et al, Nature Medicine, 2020	T cell, CD8+, memory - 3	Upregulated	darkmagenta	122	141	0	0	1
Wilk et al, Nature Medicine, 2020	T cell, CD8+, memory - 3	Upregulated	sienna3	90	141	1	1.77136	1
Wilk et al, Nature Medicine, 2020	T cell, CD8+, memory - 3	Upregulated	darkorange	232	141	0	0	1
Wilk et al, Nature Medicine, 2020	T cell, CD8+, memory - 3	Upregulated	saddlebrown	157	141	0	0	1
Wilk et al, Nature Medicine, 2020	T cell, CD8+, memory - 3	Upregulated	skyblue3	41	141	0	0	1
Liao et al, Nature Medicine, 2020	T cell, CD8+ - 4	Upregulated	turquoise	2341	81	4	0.447842	1
Liao et al, Nature Medicine, 2020	T cell, CD8+ - 4	Upregulated	green	1758	81	6	0.947335	1
Liao et al, Nature Medicine, 2020	T cell, CD8+ - 4	Upregulated	skyblue	159	81	8	16.2312	4.24e-05
Liao et al, Nature Medicine, 2020	T cell, CD8+ - 4	Upregulated	red	1435	81	2	0.371994	1
Liao et al, Nature Medicine, 2020	T cell, CD8+ - 4	Upregulated	yellow	1890	81	1	0.136258	1
Liao et al, Nature Medicine, 2020	T cell, CD8+ - 4	Upregulated	blue	2241	81	5	0.595897	1
Liao et al, Nature Medicine, 2020	T cell, CD8+ - 4	Upregulated	midnightblue	447	81	0	0	1
Liao et al, Nature Medicine, 2020	T cell, CD8+ - 4	Upregulated	lightyellow	291	81	3	2.96695	1
Liao et al, Nature Medicine, 2020	T cell, CD8+ - 4	Upregulated	black	1429	81	2	0.373666	1
Liao et al, Nature Medicine, 2020	T cell, CD8+ - 4	Upregulated	violet	133	81	0	0	1
Liao et al, Nature Medicine, 2020	T cell, CD8+ - 4	Upregulated	cyan	508	81	1	0.542167	1
Liao et al, Nature Medicine, 2020	T cell, CD8+ - 4	Upregulated	darkolivegreen	130	81	0	0	1
Liao et al, Nature Medicine, 2020	T cell, CD8+ - 4	Upregulated	salmon	524	81	0	0	1
Liao et al, Nature Medicine, 2020	T cell, CD8+ - 4	Upregulated	brown	2029	81	1	0.126051	1
Liao et al, Nature Medicine, 2020	T cell, CD8+ - 4	Upregulated	lightcyan	381	81	0	0	1
Liao et al, Nature Medicine, 2020	T cell, CD8+ - 4	Upregulated	darkgrey	244	81	3	3.55287	1
Liao et al, Nature Medicine, 2020	T cell, CD8+ - 4	Upregulated	orange	241	81	2	2.35823	1
Liao et al, Nature Medicine, 2020	T cell, CD8+ - 4	Upregulated	magenta	587	81	20	12.7241	7.42e-12
Liao et al, Nature Medicine, 2020	T cell, CD8+ - 4	Upregulated	lightgreen	301	81	2	1.87998	1
Liao et al, Nature Medicine, 2020	T cell, CD8+ - 4	Upregulated	tan	530	81	2	1.05354	1
Liao et al, Nature Medicine, 2020	T cell, CD8+ - 4	Upregulated	white	210	81	1	1.33321	1
Liao et al, Nature Medicine, 2020	T cell, CD8+ - 4	Upregulated	grey60	359	81	1	0.773079	1
Liao et al, Nature Medicine, 2020	T cell, CD8+ - 4	Upregulated	darkgreen	257	81	0	0	1
Liao et al, Nature Medicine, 2020	T cell, CD8+ - 4	Upregulated	royalblue	288	81	0	0	1
Liao et al, Nature Medicine, 2020	T cell, CD8+ - 4	Upregulated	darkred	270	81	1	1.03305	1
Liao et al, Nature Medicine, 2020	T cell, CD8+ - 4	Upregulated	darkturquoise	257	81	0	0	1
Liao et al, Nature Medicine, 2020	T cell, CD8+ - 4	Upregulated	greenyellow	549	81	2	1.01603	1
Liao et al, Nature Medicine, 2020	T cell, CD8+ - 4	Upregulated	purple	570	81	4	2.01367	1
Liao et al, Nature Medicine, 2020	T cell, CD8+ - 4	Upregulated	steelblue	153	81	3	5.73174	1
Liao et al, Nature Medicine, 2020	T cell, CD8+ - 4	Upregulated	pink	758	81	2	0.728063	1
Liao et al, Nature Medicine, 2020	T cell, CD8+ - 4	Upregulated	paleturquoise	146	81	0	0	1
Liao et al, Nature Medicine, 2020	T cell, CD8+ - 4	Upregulated	yellowgreen	79	81	4	15.5327	0.167179
Liao et al, Nature Medicine, 2020	T cell, CD8+ - 4	Upregulated	grey	165	81	0	0	1
Liao et al, Nature Medicine, 2020	T cell, CD8+ - 4	Upregulated	darkmagenta	122	81	0	0	1
Liao et al, Nature Medicine, 2020	T cell, CD8+ - 4	Upregulated	sienna3	90	81	0	0	1
Liao et al, Nature Medicine, 2020	T cell, CD8+ - 4	Upregulated	darkorange	232	81	0	0	1
Liao et al, Nature Medicine, 2020	T cell, CD8+ - 4	Upregulated	saddlebrown	157	81	0	0	1
Liao et al, Nature Medicine, 2020	T cell, CD8+ - 4	Upregulated	skyblue3	41	81	0	0	1
Newman et al, Nature Methods, 2015	T cell, CD8+ - 1	Upregulated	turquoise	2341	67	3	0.39893	1
Newman et al, Nature Methods, 2015	T cell, CD8+ - 1	Upregulated	green	1758	67	3	0.547045	1
Newman et al, Nature Methods, 2015	T cell, CD8+ - 1	Upregulated	skyblue	159	67	11	29.2923	7.68e-10
Newman et al, Nature Methods, 2015	T cell, CD8+ - 1	Upregulated	red	1435	67	2	0.44667	1
Newman et al, Nature Methods, 2015	T cell, CD8+ - 1	Upregulated	yellow	1890	67	0	0	1
Newman et al, Nature Methods, 2015	T cell, CD8+ - 1	Upregulated	blue	2241	67	0	0	1
Newman et al, Nature Methods, 2015	T cell, CD8+ - 1	Upregulated	midnightblue	447	67	0	0	1
Newman et al, Nature Methods, 2015	T cell, CD8+ - 1	Upregulated	lightyellow	291	67	2	2.33637	1
Newman et al, Nature Methods, 2015	T cell, CD8+ - 1	Upregulated	black	1429	67	0	0	1
Newman et al, Nature Methods, 2015	T cell, CD8+ - 1	Upregulated	violet	133	67	0	0	1
Newman et al, Nature Methods, 2015	T cell, CD8+ - 1	Upregulated	cyan	508	67	0	0	1
Newman et al, Nature Methods, 2015	T cell, CD8+ - 1	Upregulated	darkolivegreen	130	67	0	0	1
Newman et al, Nature Methods, 2015	T cell, CD8+ - 1	Upregulated	salmon	524	67	0	0	1
Newman et al, Nature Methods, 2015	T cell, CD8+ - 1	Upregulated	brown	2029	67	0	0	1
Newman et al, Nature Methods, 2015	T cell, CD8+ - 1	Upregulated	lightcyan	381	67	1	0.871416	1
Newman et al, Nature Methods, 2015	T cell, CD8+ - 1	Upregulated	darkgrey	244	67	0	0	1
Newman et al, Nature Methods, 2015	T cell, CD8+ - 1	Upregulated	orange	241	67	1	1.38852	1
Newman et al, Nature Methods, 2015	T cell, CD8+ - 1	Upregulated	magenta	587	67	26	24.4721	7.17e-21
Newman et al, Nature Methods, 2015	T cell, CD8+ - 1	Upregulated	lightgreen	301	67	2	2.25724	1
Newman et al, Nature Methods, 2015	T cell, CD8+ - 1	Upregulated	tan	530	67	1	0.621709	1
Newman et al, Nature Methods, 2015	T cell, CD8+ - 1	Upregulated	white	210	67	0	0	1
Newman et al, Nature Methods, 2015	T cell, CD8+ - 1	Upregulated	grey60	359	67	0	0	1
Newman et al, Nature Methods, 2015	T cell, CD8+ - 1	Upregulated	darkgreen	257	67	0	0	1
Newman et al, Nature Methods, 2015	T cell, CD8+ - 1	Upregulated	royalblue	288	67	0	0	1
Newman et al, Nature Methods, 2015	T cell, CD8+ - 1	Upregulated	darkred	270	67	0	0	1
Newman et al, Nature Methods, 2015	T cell, CD8+ - 1	Upregulated	darkturquoise	257	67	0	0	1
Newman et al, Nature Methods, 2015	T cell, CD8+ - 1	Upregulated	greenyellow	549	67	2	1.21996	1
Newman et al, Nature Methods, 2015	T cell, CD8+ - 1	Upregulated	purple	570	67	0	0	1
Newman et al, Nature Methods, 2015	T cell, CD8+ - 1	Upregulated	steelblue	153	67	1	2.20103	1
Newman et al, Nature Methods, 2015	T cell, CD8+ - 1	Upregulated	pink	758	67	8	3.88404	0.847887
Newman et al, Nature Methods, 2015	T cell, CD8+ - 1	Upregulated	paleturquoise	146	67	0	0	1
Newman et al, Nature Methods, 2015	T cell, CD8+ - 1	Upregulated	yellowgreen	79	67	3	13.664	1
Newman et al, Nature Methods, 2015	T cell, CD8+ - 1	Upregulated	grey	165	67	0	0	1
Newman et al, Nature Methods, 2015	T cell, CD8+ - 1	Upregulated	darkmagenta	122	67	0	0	1
Newman et al, Nature Methods, 2015	T cell, CD8+ - 1	Upregulated	sienna3	90	67	0	0	1
Newman et al, Nature Methods, 2015	T cell, CD8+ - 1	Upregulated	darkorange	232	67	1	1.4432	1
Newman et al, Nature Methods, 2015	T cell, CD8+ - 1	Upregulated	saddlebrown	157	67	0	0	1
Newman et al, Nature Methods, 2015	T cell, CD8+ - 1	Upregulated	skyblue3	41	67	0	0	1
Park et al, Science, 2020	T cell, CD8+ - 2	Upregulated	turquoise	2341	18	3	1.70619	1
Park et al, Science, 2020	T cell, CD8+ - 2	Upregulated	green	1758	18	0	0	1
Park et al, Science, 2020	T cell, CD8+ - 2	Upregulated	skyblue	159	18	0	0	1
Park et al, Science, 2020	T cell, CD8+ - 2	Upregulated	red	1435	18	3	2.91206	1
Park et al, Science, 2020	T cell, CD8+ - 2	Upregulated	yellow	1890	18	0	0	1
Park et al, Science, 2020	T cell, CD8+ - 2	Upregulated	blue	2241	18	0	0	1
Park et al, Science, 2020	T cell, CD8+ - 2	Upregulated	midnightblue	447	18	0	0	1
Park et al, Science, 2020	T cell, CD8+ - 2	Upregulated	lightyellow	291	18	0	0	1
Park et al, Science, 2020	T cell, CD8+ - 2	Upregulated	black	1429	18	1	0.859122	1
Park et al, Science, 2020	T cell, CD8+ - 2	Upregulated	violet	133	18	0	0	1
Park et al, Science, 2020	T cell, CD8+ - 2	Upregulated	cyan	508	18	0	0	1
Park et al, Science, 2020	T cell, CD8+ - 2	Upregulated	darkolivegreen	130	18	0	0	1
Park et al, Science, 2020	T cell, CD8+ - 2	Upregulated	salmon	524	18	0	0	1
Park et al, Science, 2020	T cell, CD8+ - 2	Upregulated	brown	2029	18	0	0	1
Park et al, Science, 2020	T cell, CD8+ - 2	Upregulated	lightcyan	381	18	1	3.39034	1
Park et al, Science, 2020	T cell, CD8+ - 2	Upregulated	darkgrey	244	18	0	0	1
Park et al, Science, 2020	T cell, CD8+ - 2	Upregulated	orange	241	18	1	5.40263	1
Park et al, Science, 2020	T cell, CD8+ - 2	Upregulated	magenta	587	18	5	14.3332	0.0197752
Park et al, Science, 2020	T cell, CD8+ - 2	Upregulated	lightgreen	301	18	0	0	1
Park et al, Science, 2020	T cell, CD8+ - 2	Upregulated	tan	530	18	0	0	1
Park et al, Science, 2020	T cell, CD8+ - 2	Upregulated	white	210	18	0	0	1
Park et al, Science, 2020	T cell, CD8+ - 2	Upregulated	grey60	359	18	0	0	1
Park et al, Science, 2020	T cell, CD8+ - 2	Upregulated	darkgreen	257	18	0	0	1
Park et al, Science, 2020	T cell, CD8+ - 2	Upregulated	royalblue	288	18	0	0	1
Park et al, Science, 2020	T cell, CD8+ - 2	Upregulated	darkred	270	18	0	0	1
Park et al, Science, 2020	T cell, CD8+ - 2	Upregulated	darkturquoise	257	18	0	0	1
Park et al, Science, 2020	T cell, CD8+ - 2	Upregulated	greenyellow	549	18	0	0	1
Park et al, Science, 2020	T cell, CD8+ - 2	Upregulated	purple	570	18	0	0	1
Park et al, Science, 2020	T cell, CD8+ - 2	Upregulated	steelblue	153	18	0	0	1
Park et al, Science, 2020	T cell, CD8+ - 2	Upregulated	pink	758	18	4	8.15726	0.946766
Park et al, Science, 2020	T cell, CD8+ - 2	Upregulated	paleturquoise	146	18	0	0	1
Park et al, Science, 2020	T cell, CD8+ - 2	Upregulated	yellowgreen	79	18	0	0	1
Park et al, Science, 2020	T cell, CD8+ - 2	Upregulated	grey	165	18	0	0	1
Park et al, Science, 2020	T cell, CD8+ - 2	Upregulated	darkmagenta	122	18	0	0	1
Park et al, Science, 2020	T cell, CD8+ - 2	Upregulated	sienna3	90	18	0	0	1
Park et al, Science, 2020	T cell, CD8+ - 2	Upregulated	darkorange	232	18	0	0	1
Park et al, Science, 2020	T cell, CD8+ - 2	Upregulated	saddlebrown	157	18	0	0	1
Park et al, Science, 2020	T cell, CD8+ - 2	Upregulated	skyblue3	41	18	0	0	1
Liao et al, Nature Medicine, 2020	T cell, CD8+, proliferating - 4	Upregulated	turquoise	2341	35	4	1.10035	1
Liao et al, Nature Medicine, 2020	T cell, CD8+, proliferating - 4	Upregulated	green	1758	35	3	1.0957	1
Liao et al, Nature Medicine, 2020	T cell, CD8+, proliferating - 4	Upregulated	skyblue	159	35	1	4.11488	1
Liao et al, Nature Medicine, 2020	T cell, CD8+, proliferating - 4	Upregulated	red	1435	35	3	1.36399	1
Liao et al, Nature Medicine, 2020	T cell, CD8+, proliferating - 4	Upregulated	yellow	1890	35	0	0	1
Liao et al, Nature Medicine, 2020	T cell, CD8+, proliferating - 4	Upregulated	blue	2241	35	2	0.542137	1
Liao et al, Nature Medicine, 2020	T cell, CD8+, proliferating - 4	Upregulated	midnightblue	447	35	1	1.43894	1
Liao et al, Nature Medicine, 2020	T cell, CD8+, proliferating - 4	Upregulated	lightyellow	291	35	1	2.22871	1
Liao et al, Nature Medicine, 2020	T cell, CD8+, proliferating - 4	Upregulated	black	1429	35	1	0.429221	1
Liao et al, Nature Medicine, 2020	T cell, CD8+, proliferating - 4	Upregulated	violet	133	35	0	0	1
Liao et al, Nature Medicine, 2020	T cell, CD8+, proliferating - 4	Upregulated	cyan	508	35	1	1.26231	1
Liao et al, Nature Medicine, 2020	T cell, CD8+, proliferating - 4	Upregulated	darkolivegreen	130	35	0	0	1
Liao et al, Nature Medicine, 2020	T cell, CD8+, proliferating - 4	Upregulated	salmon	524	35	0	0	1
Liao et al, Nature Medicine, 2020	T cell, CD8+, proliferating - 4	Upregulated	brown	2029	35	1	0.293533	1
Liao et al, Nature Medicine, 2020	T cell, CD8+, proliferating - 4	Upregulated	lightcyan	381	35	1	1.69398	1
Liao et al, Nature Medicine, 2020	T cell, CD8+, proliferating - 4	Upregulated	darkgrey	244	35	0	0	1
Liao et al, Nature Medicine, 2020	T cell, CD8+, proliferating - 4	Upregulated	orange	241	35	1	2.69911	1
Liao et al, Nature Medicine, 2020	T cell, CD8+, proliferating - 4	Upregulated	magenta	587	35	5	6.20861	0.358702
Liao et al, Nature Medicine, 2020	T cell, CD8+, proliferating - 4	Upregulated	lightgreen	301	35	1	2.15355	1
Liao et al, Nature Medicine, 2020	T cell, CD8+, proliferating - 4	Upregulated	tan	530	35	0	0	1
Liao et al, Nature Medicine, 2020	T cell, CD8+, proliferating - 4	Upregulated	white	210	35	0	0	1
Liao et al, Nature Medicine, 2020	T cell, CD8+, proliferating - 4	Upregulated	grey60	359	35	0	0	1
Liao et al, Nature Medicine, 2020	T cell, CD8+, proliferating - 4	Upregulated	darkgreen	257	35	0	0	1
Liao et al, Nature Medicine, 2020	T cell, CD8+, proliferating - 4	Upregulated	royalblue	288	35	0	0	1
Liao et al, Nature Medicine, 2020	T cell, CD8+, proliferating - 4	Upregulated	darkred	270	35	1	2.4049	1
Liao et al, Nature Medicine, 2020	T cell, CD8+, proliferating - 4	Upregulated	darkturquoise	257	35	2	5.23066	1
Liao et al, Nature Medicine, 2020	T cell, CD8+, proliferating - 4	Upregulated	greenyellow	549	35	1	1.16567	1
Liao et al, Nature Medicine, 2020	T cell, CD8+, proliferating - 4	Upregulated	purple	570	35	2	2.31516	1
Liao et al, Nature Medicine, 2020	T cell, CD8+, proliferating - 4	Upregulated	steelblue	153	35	0	0	1
Liao et al, Nature Medicine, 2020	T cell, CD8+, proliferating - 4	Upregulated	pink	758	35	0	0	1
Liao et al, Nature Medicine, 2020	T cell, CD8+, proliferating - 4	Upregulated	paleturquoise	146	35	0	0	1
Liao et al, Nature Medicine, 2020	T cell, CD8+, proliferating - 4	Upregulated	yellowgreen	79	35	1	8.36561	1
Liao et al, Nature Medicine, 2020	T cell, CD8+, proliferating - 4	Upregulated	grey	165	35	0	0	1
Liao et al, Nature Medicine, 2020	T cell, CD8+, proliferating - 4	Upregulated	darkmagenta	122	35	0	0	1
Liao et al, Nature Medicine, 2020	T cell, CD8+, proliferating - 4	Upregulated	sienna3	90	35	0	0	1
Liao et al, Nature Medicine, 2020	T cell, CD8+, proliferating - 4	Upregulated	darkorange	232	35	2	5.80559	1
Liao et al, Nature Medicine, 2020	T cell, CD8+, proliferating - 4	Upregulated	saddlebrown	157	35	0	0	1
Liao et al, Nature Medicine, 2020	T cell, CD8+, proliferating - 4	Upregulated	skyblue3	41	35	0	0	1
Liao et al, Nature Medicine, 2020	T cell, CD8+, proliferating - 4	Downregulated	turquoise	2341	44	7	1.61495	1
Liao et al, Nature Medicine, 2020	T cell, CD8+, proliferating - 4	Downregulated	green	1758	44	4	1.16898	1
Liao et al, Nature Medicine, 2020	T cell, CD8+, proliferating - 4	Downregulated	skyblue	159	44	0	0	1
Liao et al, Nature Medicine, 2020	T cell, CD8+, proliferating - 4	Downregulated	red	1435	44	2	0.692018	1
Liao et al, Nature Medicine, 2020	T cell, CD8+, proliferating - 4	Downregulated	yellow	1890	44	0	0	1
Liao et al, Nature Medicine, 2020	T cell, CD8+, proliferating - 4	Downregulated	blue	2241	44	2	0.425776	1
Liao et al, Nature Medicine, 2020	T cell, CD8+, proliferating - 4	Downregulated	midnightblue	447	44	1	1.13734	1
Liao et al, Nature Medicine, 2020	T cell, CD8+, proliferating - 4	Downregulated	lightyellow	291	44	1	1.76161	1
Liao et al, Nature Medicine, 2020	T cell, CD8+, proliferating - 4	Downregulated	black	1429	44	2	0.695128	1
Liao et al, Nature Medicine, 2020	T cell, CD8+, proliferating - 4	Downregulated	violet	133	44	0	0	1
Liao et al, Nature Medicine, 2020	T cell, CD8+, proliferating - 4	Downregulated	cyan	508	44	9	11.2087	0.000340794
Liao et al, Nature Medicine, 2020	T cell, CD8+, proliferating - 4	Downregulated	darkolivegreen	130	44	0	0	1
Liao et al, Nature Medicine, 2020	T cell, CD8+, proliferating - 4	Downregulated	salmon	524	44	1	0.966474	1
Liao et al, Nature Medicine, 2020	T cell, CD8+, proliferating - 4	Downregulated	brown	2029	44	0	0	1
Liao et al, Nature Medicine, 2020	T cell, CD8+, proliferating - 4	Downregulated	lightcyan	381	44	0	0	1
Liao et al, Nature Medicine, 2020	T cell, CD8+, proliferating - 4	Downregulated	darkgrey	244	44	0	0	1
Liao et al, Nature Medicine, 2020	T cell, CD8+, proliferating - 4	Downregulated	orange	241	44	1	2.13344	1
Liao et al, Nature Medicine, 2020	T cell, CD8+, proliferating - 4	Downregulated	magenta	587	44	0	0	1
Liao et al, Nature Medicine, 2020	T cell, CD8+, proliferating - 4	Downregulated	lightgreen	301	44	1	1.70211	1
Liao et al, Nature Medicine, 2020	T cell, CD8+, proliferating - 4	Downregulated	tan	530	44	2	1.9597	1
Liao et al, Nature Medicine, 2020	T cell, CD8+, proliferating - 4	Downregulated	white	210	44	1	2.45327	1
Liao et al, Nature Medicine, 2020	T cell, CD8+, proliferating - 4	Downregulated	grey60	359	44	0	0	1
Liao et al, Nature Medicine, 2020	T cell, CD8+, proliferating - 4	Downregulated	darkgreen	257	44	1	1.99864	1
Liao et al, Nature Medicine, 2020	T cell, CD8+, proliferating - 4	Downregulated	royalblue	288	44	0	0	1
Liao et al, Nature Medicine, 2020	T cell, CD8+, proliferating - 4	Downregulated	darkred	270	44	1	1.90095	1
Liao et al, Nature Medicine, 2020	T cell, CD8+, proliferating - 4	Downregulated	darkturquoise	257	44	1	1.99864	1
Liao et al, Nature Medicine, 2020	T cell, CD8+, proliferating - 4	Downregulated	greenyellow	549	44	0	0	1
Liao et al, Nature Medicine, 2020	T cell, CD8+, proliferating - 4	Downregulated	purple	570	44	3	2.79896	1
Liao et al, Nature Medicine, 2020	T cell, CD8+, proliferating - 4	Downregulated	steelblue	153	44	0	0	1
Liao et al, Nature Medicine, 2020	T cell, CD8+, proliferating - 4	Downregulated	pink	758	44	1	0.660541	1
Liao et al, Nature Medicine, 2020	T cell, CD8+, proliferating - 4	Downregulated	paleturquoise	146	44	0	0	1
Liao et al, Nature Medicine, 2020	T cell, CD8+, proliferating - 4	Downregulated	yellowgreen	79	44	2	13.7142	1
Liao et al, Nature Medicine, 2020	T cell, CD8+, proliferating - 4	Downregulated	grey	165	44	0	0	1
Liao et al, Nature Medicine, 2020	T cell, CD8+, proliferating - 4	Downregulated	darkmagenta	122	44	1	4.25407	1
Liao et al, Nature Medicine, 2020	T cell, CD8+, proliferating - 4	Downregulated	sienna3	90	44	0	0	1
Liao et al, Nature Medicine, 2020	T cell, CD8+, proliferating - 4	Downregulated	darkorange	232	44	0	0	1
Liao et al, Nature Medicine, 2020	T cell, CD8+, proliferating - 4	Downregulated	saddlebrown	157	44	0	0	1
Liao et al, Nature Medicine, 2020	T cell, CD8+, proliferating - 4	Downregulated	skyblue3	41	44	0	0	1
Park et al, Science, 2020	T cell, CD8+, alpha-alpha - 2	Upregulated	turquoise	2341	20	3	1.59947	1
Park et al, Science, 2020	T cell, CD8+, alpha-alpha - 2	Upregulated	green	1758	20	2	1.37522	1
Park et al, Science, 2020	T cell, CD8+, alpha-alpha - 2	Upregulated	skyblue	159	20	0	0	1
Park et al, Science, 2020	T cell, CD8+, alpha-alpha - 2	Upregulated	red	1435	20	1	0.807725	1
Park et al, Science, 2020	T cell, CD8+, alpha-alpha - 2	Upregulated	yellow	1890	20	0	0	1
Park et al, Science, 2020	T cell, CD8+, alpha-alpha - 2	Upregulated	blue	2241	20	1	0.49711	1
Park et al, Science, 2020	T cell, CD8+, alpha-alpha - 2	Upregulated	midnightblue	447	20	0	0	1
Park et al, Science, 2020	T cell, CD8+, alpha-alpha - 2	Upregulated	lightyellow	291	20	0	0	1
Park et al, Science, 2020	T cell, CD8+, alpha-alpha - 2	Upregulated	black	1429	20	0	0	1
Park et al, Science, 2020	T cell, CD8+, alpha-alpha - 2	Upregulated	violet	133	20	1	9.32088	1
Park et al, Science, 2020	T cell, CD8+, alpha-alpha - 2	Upregulated	cyan	508	20	0	0	1
Park et al, Science, 2020	T cell, CD8+, alpha-alpha - 2	Upregulated	darkolivegreen	130	20	0	0	1
Park et al, Science, 2020	T cell, CD8+, alpha-alpha - 2	Upregulated	salmon	524	20	0	0	1
Park et al, Science, 2020	T cell, CD8+, alpha-alpha - 2	Upregulated	brown	2029	20	0	0	1
Park et al, Science, 2020	T cell, CD8+, alpha-alpha - 2	Upregulated	lightcyan	381	20	0	0	1
Park et al, Science, 2020	T cell, CD8+, alpha-alpha - 2	Upregulated	darkgrey	244	20	0	0	1
Park et al, Science, 2020	T cell, CD8+, alpha-alpha - 2	Upregulated	orange	241	20	0	0	1
Park et al, Science, 2020	T cell, CD8+, alpha-alpha - 2	Upregulated	magenta	587	20	5	13.3108	0.0225074
Park et al, Science, 2020	T cell, CD8+, alpha-alpha - 2	Upregulated	lightgreen	301	20	0	0	1
Park et al, Science, 2020	T cell, CD8+, alpha-alpha - 2	Upregulated	tan	530	20	0	0	1
Park et al, Science, 2020	T cell, CD8+, alpha-alpha - 2	Upregulated	white	210	20	0	0	1
Park et al, Science, 2020	T cell, CD8+, alpha-alpha - 2	Upregulated	grey60	359	20	0	0	1
Park et al, Science, 2020	T cell, CD8+, alpha-alpha - 2	Upregulated	darkgreen	257	20	0	0	1
Park et al, Science, 2020	T cell, CD8+, alpha-alpha - 2	Upregulated	royalblue	288	20	1	4.25721	1
Park et al, Science, 2020	T cell, CD8+, alpha-alpha - 2	Upregulated	darkred	270	20	1	4.54605	1
Park et al, Science, 2020	T cell, CD8+, alpha-alpha - 2	Upregulated	darkturquoise	257	20	0	0	1
Park et al, Science, 2020	T cell, CD8+, alpha-alpha - 2	Upregulated	greenyellow	549	20	0	0	1
Park et al, Science, 2020	T cell, CD8+, alpha-alpha - 2	Upregulated	purple	570	20	0	0	1
Park et al, Science, 2020	T cell, CD8+, alpha-alpha - 2	Upregulated	steelblue	153	20	0	0	1
Park et al, Science, 2020	T cell, CD8+, alpha-alpha - 2	Upregulated	pink	758	20	3	5.34541	1
Park et al, Science, 2020	T cell, CD8+, alpha-alpha - 2	Upregulated	paleturquoise	146	20	0	0	1
Park et al, Science, 2020	T cell, CD8+, alpha-alpha - 2	Upregulated	yellowgreen	79	20	1	15.8058	1
Park et al, Science, 2020	T cell, CD8+, alpha-alpha - 2	Upregulated	grey	165	20	0	0	1
Park et al, Science, 2020	T cell, CD8+, alpha-alpha - 2	Upregulated	darkmagenta	122	20	0	0	1
Park et al, Science, 2020	T cell, CD8+, alpha-alpha - 2	Upregulated	sienna3	90	20	0	0	1
Park et al, Science, 2020	T cell, CD8+, alpha-alpha - 2	Upregulated	darkorange	232	20	0	0	1
Park et al, Science, 2020	T cell, CD8+, alpha-alpha - 2	Upregulated	saddlebrown	157	20	0	0	1
Park et al, Science, 2020	T cell, CD8+, alpha-alpha - 2	Upregulated	skyblue3	41	20	0	0	1
Park et al, Science, 2020	T cell, FOXP3+, regulatory, differentiating - 2	Upregulated	turquoise	2341	20	3	1.50532	1
Park et al, Science, 2020	T cell, FOXP3+, regulatory, differentiating - 2	Upregulated	green	1758	20	0	0	1
Park et al, Science, 2020	T cell, FOXP3+, regulatory, differentiating - 2	Upregulated	skyblue	159	20	0	0	1
Park et al, Science, 2020	T cell, FOXP3+, regulatory, differentiating - 2	Upregulated	red	1435	20	1	0.765175	1
Park et al, Science, 2020	T cell, FOXP3+, regulatory, differentiating - 2	Upregulated	yellow	1890	20	2	1.2002	1
Park et al, Science, 2020	T cell, FOXP3+, regulatory, differentiating - 2	Upregulated	blue	2241	20	1	0.470923	1
Park et al, Science, 2020	T cell, FOXP3+, regulatory, differentiating - 2	Upregulated	midnightblue	447	20	1	2.57647	1
Park et al, Science, 2020	T cell, FOXP3+, regulatory, differentiating - 2	Upregulated	lightyellow	291	20	1	3.99078	1
Park et al, Science, 2020	T cell, FOXP3+, regulatory, differentiating - 2	Upregulated	black	1429	20	0	0	1
Park et al, Science, 2020	T cell, FOXP3+, regulatory, differentiating - 2	Upregulated	violet	133	20	0	0	1
Park et al, Science, 2020	T cell, FOXP3+, regulatory, differentiating - 2	Upregulated	cyan	508	20	0	0	1
Park et al, Science, 2020	T cell, FOXP3+, regulatory, differentiating - 2	Upregulated	darkolivegreen	130	20	0	0	1
Park et al, Science, 2020	T cell, FOXP3+, regulatory, differentiating - 2	Upregulated	salmon	524	20	0	0	1
Park et al, Science, 2020	T cell, FOXP3+, regulatory, differentiating - 2	Upregulated	brown	2029	20	1	0.525659	1
Park et al, Science, 2020	T cell, FOXP3+, regulatory, differentiating - 2	Upregulated	lightcyan	381	20	1	3.0332	1
Park et al, Science, 2020	T cell, FOXP3+, regulatory, differentiating - 2	Upregulated	darkgrey	244	20	0	0	1
Park et al, Science, 2020	T cell, FOXP3+, regulatory, differentiating - 2	Upregulated	orange	241	20	0	0	1
Park et al, Science, 2020	T cell, FOXP3+, regulatory, differentiating - 2	Upregulated	magenta	587	20	0	0	1
Park et al, Science, 2020	T cell, FOXP3+, regulatory, differentiating - 2	Upregulated	lightgreen	301	20	0	0	1
Park et al, Science, 2020	T cell, FOXP3+, regulatory, differentiating - 2	Upregulated	tan	530	20	0	0	1
Park et al, Science, 2020	T cell, FOXP3+, regulatory, differentiating - 2	Upregulated	white	210	20	1	5.55814	1
Park et al, Science, 2020	T cell, FOXP3+, regulatory, differentiating - 2	Upregulated	grey60	359	20	0	0	1
Park et al, Science, 2020	T cell, FOXP3+, regulatory, differentiating - 2	Upregulated	darkgreen	257	20	0	0	1
Park et al, Science, 2020	T cell, FOXP3+, regulatory, differentiating - 2	Upregulated	royalblue	288	20	0	0	1
Park et al, Science, 2020	T cell, FOXP3+, regulatory, differentiating - 2	Upregulated	darkred	270	20	0	0	1
Park et al, Science, 2020	T cell, FOXP3+, regulatory, differentiating - 2	Upregulated	darkturquoise	257	20	0	0	1
Park et al, Science, 2020	T cell, FOXP3+, regulatory, differentiating - 2	Upregulated	greenyellow	549	20	1	2.08729	1
Park et al, Science, 2020	T cell, FOXP3+, regulatory, differentiating - 2	Upregulated	purple	570	20	0	0	1
Park et al, Science, 2020	T cell, FOXP3+, regulatory, differentiating - 2	Upregulated	steelblue	153	20	0	0	1
Park et al, Science, 2020	T cell, FOXP3+, regulatory, differentiating - 2	Upregulated	pink	758	20	7	15.4311	0.00298196
Park et al, Science, 2020	T cell, FOXP3+, regulatory, differentiating - 2	Upregulated	paleturquoise	146	20	0	0	1
Park et al, Science, 2020	T cell, FOXP3+, regulatory, differentiating - 2	Upregulated	yellowgreen	79	20	0	0	1
Park et al, Science, 2020	T cell, FOXP3+, regulatory, differentiating - 2	Upregulated	grey	165	20	0	0	1
Park et al, Science, 2020	T cell, FOXP3+, regulatory, differentiating - 2	Upregulated	darkmagenta	122	20	0	0	1
Park et al, Science, 2020	T cell, FOXP3+, regulatory, differentiating - 2	Upregulated	sienna3	90	20	0	0	1
Park et al, Science, 2020	T cell, FOXP3+, regulatory, differentiating - 2	Upregulated	darkorange	232	20	0	0	1
Park et al, Science, 2020	T cell, FOXP3+, regulatory, differentiating - 2	Upregulated	saddlebrown	157	20	0	0	1
Park et al, Science, 2020	T cell, FOXP3+, regulatory, differentiating - 2	Upregulated	skyblue3	41	20	0	0	1
Liao et al, Nature Medicine, 2020	T cell, FOXP3+, regulatory - 4	Upregulated	turquoise	2341	162	13	0.747584	1
Liao et al, Nature Medicine, 2020	T cell, FOXP3+, regulatory - 4	Upregulated	green	1758	162	22	1.8602	1
Liao et al, Nature Medicine, 2020	T cell, FOXP3+, regulatory - 4	Upregulated	skyblue	159	162	0	0	1
Liao et al, Nature Medicine, 2020	T cell, FOXP3+, regulatory - 4	Upregulated	red	1435	162	12	1.17256	1
Liao et al, Nature Medicine, 2020	T cell, FOXP3+, regulatory - 4	Upregulated	yellow	1890	162	4	0.273631	1
Liao et al, Nature Medicine, 2020	T cell, FOXP3+, regulatory - 4	Upregulated	blue	2241	162	16	0.987698	1
Liao et al, Nature Medicine, 2020	T cell, FOXP3+, regulatory - 4	Upregulated	midnightblue	447	162	3	0.92786	1
Liao et al, Nature Medicine, 2020	T cell, FOXP3+, regulatory - 4	Upregulated	lightyellow	291	162	3	1.44067	1
Liao et al, Nature Medicine, 2020	T cell, FOXP3+, regulatory - 4	Upregulated	black	1429	162	10	0.967103	1
Liao et al, Nature Medicine, 2020	T cell, FOXP3+, regulatory - 4	Upregulated	violet	133	162	0	0	1
Liao et al, Nature Medicine, 2020	T cell, FOXP3+, regulatory - 4	Upregulated	cyan	508	162	2	0.537833	1
Liao et al, Nature Medicine, 2020	T cell, FOXP3+, regulatory - 4	Upregulated	darkolivegreen	130	162	0	0	1
Liao et al, Nature Medicine, 2020	T cell, FOXP3+, regulatory - 4	Upregulated	salmon	524	162	3	0.787927	1
Liao et al, Nature Medicine, 2020	T cell, FOXP3+, regulatory - 4	Upregulated	brown	2029	162	1	0.0619695	1
Liao et al, Nature Medicine, 2020	T cell, FOXP3+, regulatory - 4	Upregulated	lightcyan	381	162	2	0.722267	1
Liao et al, Nature Medicine, 2020	T cell, FOXP3+, regulatory - 4	Upregulated	darkgrey	244	162	1	0.563231	1
Liao et al, Nature Medicine, 2020	T cell, FOXP3+, regulatory - 4	Upregulated	orange	241	162	5	2.97462	1
Liao et al, Nature Medicine, 2020	T cell, FOXP3+, regulatory - 4	Upregulated	magenta	587	162	15	3.87378	0.00635229
Liao et al, Nature Medicine, 2020	T cell, FOXP3+, regulatory - 4	Upregulated	lightgreen	301	162	5	2.3652	1
Liao et al, Nature Medicine, 2020	T cell, FOXP3+, regulatory - 4	Upregulated	tan	530	162	6	1.59686	1
Liao et al, Nature Medicine, 2020	T cell, FOXP3+, regulatory - 4	Upregulated	white	210	162	2	1.32636	1
Liao et al, Nature Medicine, 2020	T cell, FOXP3+, regulatory - 4	Upregulated	grey60	359	162	2	0.76755	1
Liao et al, Nature Medicine, 2020	T cell, FOXP3+, regulatory - 4	Upregulated	darkgreen	257	162	5	2.78376	1
Liao et al, Nature Medicine, 2020	T cell, FOXP3+, regulatory - 4	Upregulated	royalblue	288	162	0	0	1
Liao et al, Nature Medicine, 2020	T cell, FOXP3+, regulatory - 4	Upregulated	darkred	270	162	3	1.55547	1
Liao et al, Nature Medicine, 2020	T cell, FOXP3+, regulatory - 4	Upregulated	darkturquoise	257	162	4	2.20419	1
Liao et al, Nature Medicine, 2020	T cell, FOXP3+, regulatory - 4	Upregulated	greenyellow	549	162	2	0.496578	1
Liao et al, Nature Medicine, 2020	T cell, FOXP3+, regulatory - 4	Upregulated	purple	570	162	2	0.477755	1
Liao et al, Nature Medicine, 2020	T cell, FOXP3+, regulatory - 4	Upregulated	steelblue	153	162	0	0	1
Liao et al, Nature Medicine, 2020	T cell, FOXP3+, regulatory - 4	Upregulated	pink	758	162	10	1.89402	1
Liao et al, Nature Medicine, 2020	T cell, FOXP3+, regulatory - 4	Upregulated	paleturquoise	146	162	1	0.948106	1
Liao et al, Nature Medicine, 2020	T cell, FOXP3+, regulatory - 4	Upregulated	yellowgreen	79	162	3	5.51218	1
Liao et al, Nature Medicine, 2020	T cell, FOXP3+, regulatory - 4	Upregulated	grey	165	162	1	0.837544	1
Liao et al, Nature Medicine, 2020	T cell, FOXP3+, regulatory - 4	Upregulated	darkmagenta	122	162	1	1.13739	1
Liao et al, Nature Medicine, 2020	T cell, FOXP3+, regulatory - 4	Upregulated	sienna3	90	162	1	1.54853	1
Liao et al, Nature Medicine, 2020	T cell, FOXP3+, regulatory - 4	Upregulated	darkorange	232	162	0	0	1
Liao et al, Nature Medicine, 2020	T cell, FOXP3+, regulatory - 4	Upregulated	saddlebrown	157	162	0	0	1
Liao et al, Nature Medicine, 2020	T cell, FOXP3+, regulatory - 4	Upregulated	skyblue3	41	162	1	3.4529	1
Newman et al, Nature Methods, 2015	T cell, FOXP3+, regulatory - 1	Upregulated	turquoise	2341	61	4	0.710077	1
Newman et al, Nature Methods, 2015	T cell, FOXP3+, regulatory - 1	Upregulated	green	1758	61	0	0	1
Newman et al, Nature Methods, 2015	T cell, FOXP3+, regulatory - 1	Upregulated	skyblue	159	61	0	0	1
Newman et al, Nature Methods, 2015	T cell, FOXP3+, regulatory - 1	Upregulated	red	1435	61	3	0.890065	1
Newman et al, Nature Methods, 2015	T cell, FOXP3+, regulatory - 1	Upregulated	yellow	1890	61	1	0.211355	1
Newman et al, Nature Methods, 2015	T cell, FOXP3+, regulatory - 1	Upregulated	blue	2241	61	3	0.547476	1
Newman et al, Nature Methods, 2015	T cell, FOXP3+, regulatory - 1	Upregulated	midnightblue	447	61	0	0	1
Newman et al, Nature Methods, 2015	T cell, FOXP3+, regulatory - 1	Upregulated	lightyellow	291	61	0	0	1
Newman et al, Nature Methods, 2015	T cell, FOXP3+, regulatory - 1	Upregulated	black	1429	61	1	0.285916	1
Newman et al, Nature Methods, 2015	T cell, FOXP3+, regulatory - 1	Upregulated	violet	133	61	0	0	1
Newman et al, Nature Methods, 2015	T cell, FOXP3+, regulatory - 1	Upregulated	cyan	508	61	0	0	1
Newman et al, Nature Methods, 2015	T cell, FOXP3+, regulatory - 1	Upregulated	darkolivegreen	130	61	0	0	1
Newman et al, Nature Methods, 2015	T cell, FOXP3+, regulatory - 1	Upregulated	salmon	524	61	1	0.814575	1
Newman et al, Nature Methods, 2015	T cell, FOXP3+, regulatory - 1	Upregulated	brown	2029	61	4	0.832295	1
Newman et al, Nature Methods, 2015	T cell, FOXP3+, regulatory - 1	Upregulated	lightcyan	381	61	1	1.12848	1
Newman et al, Nature Methods, 2015	T cell, FOXP3+, regulatory - 1	Upregulated	darkgrey	244	61	0	0	1
Newman et al, Nature Methods, 2015	T cell, FOXP3+, regulatory - 1	Upregulated	orange	241	61	0	0	1
Newman et al, Nature Methods, 2015	T cell, FOXP3+, regulatory - 1	Upregulated	magenta	587	61	23	30.4786	5.84e-20
Newman et al, Nature Methods, 2015	T cell, FOXP3+, regulatory - 1	Upregulated	lightgreen	301	61	0	0	1
Newman et al, Nature Methods, 2015	T cell, FOXP3+, regulatory - 1	Upregulated	tan	530	61	1	0.805114	1
Newman et al, Nature Methods, 2015	T cell, FOXP3+, regulatory - 1	Upregulated	white	210	61	0	0	1
Newman et al, Nature Methods, 2015	T cell, FOXP3+, regulatory - 1	Upregulated	grey60	359	61	0	0	1
[truncated: 168 more rows]
