# Supplementary material for: Downregulation of exhausted cytotoxic T cells in gene expression networks of multisystem inflammatory syndrome in children
Source: Nat Commun. 2021 Aug 11;12:4854. doi: 10.1038/s41467-021-24981-1 (PMC8357784; doi:10.1038/s41467-021-24981-1)
Supplement: Supplementary file 4 — Supplementary Data 1-21 [file 41467_2021_24981_MOESM4_ESM.zip › 280943_2_data_set_5621765_q33pms/DONE_SupplementaryDataFiles/DONE_SupplementaryData10_GOTermEnrichment.xlsx]

## Sheet: GOTermEnrichment
GO Term.	Fold enrichment of module genes in the GO Term.	P value of module genes in the GO Term.	FDR (BH) Adjusted P value of module genes in the GO Term.	Modules
Term	fold_enrichment	Pvalue	Adjusted.Pvalue	Module
GO:0015669 gas transport	7.18563	2e-09	4.3362e-05	blue
GO:0070647 protein modification by small protein co...	1.53634	1.6e-08	6.93792e-05	blue
GO:0031720 haptoglobin binding	8.57143	1.3e-08	6.93792e-05	blue
GO:0005833 hemoglobin complex	8	8.1e-09	6.93792e-05	blue
GO:0005829 cytosol	1.20284	1.6e-08	6.93792e-05	blue
GO:0031838 haptoglobin-hemoglobin complex	7.82609	6.5e-08	0.000234877	blue
GO:0044257 cellular protein catabolic process	1.61066	1e-07	0.000298114	blue
GO:0019941 modification-dependent protein catabolic...	1.68675	1.1e-07	0.000298114	blue
GO:0006511 ubiquitin-dependent protein catabolic pr...	1.68784	1.3e-07	0.000307148	blue
GO:0043632 modification-dependent macromolecule cat...	1.67089	1.6e-07	0.000307148	blue
GO:0006464 cellular protein modification process	1.22392	1.7e-07	0.000307148	blue
GO:0036211 protein modification process	1.22392	1.7e-07	0.000307148	blue
GO:0006778 porphyrin-containing compound metabolic ...	4.47761	1.9e-07	0.000316876	blue
GO:0005344 oxygen carrier activity	7.14286	2.4e-07	0.000371674	blue
GO:0006779 porphyrin-containing compound biosynthet...	4.96183	2.7e-07	0.000379418	blue
GO:0043161 proteasome-mediated ubiquitin-dependent ...	1.82463	2.8e-07	0.000379418	blue
GO:0010498 proteasomal protein catabolic process	1.73894	5.7e-07	0.00069861	blue
GO:0030163 protein catabolic process	1.51639	5.8e-07	0.00069861	blue
GO:0015671 oxygen transport	6.61765	7.1e-07	0.000780516	blue
GO:0051603 proteolysis involved in cellular protein...	1.58968	7.2e-07	0.000780516	blue
GO:0033014 tetrapyrrole biosynthetic process	4.43686	1.4e-06	0.0014454	blue
GO:0019787 ubiquitin-like protein transferase activ...	1.74165	1.7e-06	0.00167535	blue
GO:0006783 heme biosynthetic process	5	2.1e-06	0.00197957	blue
GO:0043412 macromolecule modification	1.19317	2.5e-06	0.00225844	blue
GO:0032446 protein modification by small protein co...	1.49708	3.7e-06	0.00320879	blue
GO:0016567 protein ubiquitination	1.51062	4.8e-06	0.00400265	blue
GO:0000422 autophagy of mitochondrion	2.86494	5.6e-06	0.00418668	blue
GO:0061726 mitochondrion disassembly	2.86494	5.6e-06	0.00418668	blue
GO:0004842 ubiquitin-protein transferase activity	1.72547	5.4e-06	0.00418668	blue
GO:0042168 heme metabolic process	4.24028	6.4e-06	0.00462528	blue
GO:0000209 protein polyubiquitination	1.88752	8.4e-06	0.00587485	blue
GO:0005622 intracellular	1.04116	1.2e-05	0.00813038	blue
GO:0044265 cellular macromolecule catabolic process	1.3857	1.4e-05	0.00892747	blue
GO:0044424 intracellular part	1.04318	1.4e-05	0.00892747	blue
GO:1903008 organelle disassembly	2.4666	2.1e-05	0.0130086	blue
GO:0140096 catalytic activity, acting on a protein	1.25692	2.4e-05	0.014454	blue
GO:0046501 protoporphyrinogen IX metabolic process	6.08696	3.1e-05	0.0181652	blue
GO:0044248 cellular catabolic process	1.24311	5.9e-05	0.0336626	blue
GO:0055072 iron ion homeostasis	2.51256	7.6e-05	0.0411939	blue
GO:0019825 oxygen binding	3.98406	7.5e-05	0.0411939	blue
GO:0000151 ubiquitin ligase complex	1.74927	8e-05	0.0423044	blue
GO:0033013 tetrapyrrole metabolic process	2.92398	9.3e-05	0.0468915	blue
GO:0005737 cytoplasm	1.06358	9.1e-05	0.0468915	blue
GO:0140104 molecular carrier activity	3.18627	0.0001	0.049275	blue
GO:0050877 nervous system process	2.43492	1.6e-27	3.46896e-23	brown
GO:0003008 system process	1.9772	4.8e-25	5.20344e-21	brown
GO:0032501 multicellular organismal process	1.34619	2.8e-23	2.02356e-19	brown
GO:0007600 sensory perception	2.79682	1.8e-22	9.75645e-19	brown
GO:0004984 olfactory receptor activity	6.31399	3.8e-22	1.64776e-18	brown
GO:0050911 detection of chemical stimulus involved ...	6.27119	5e-22	1.80675e-18	brown
GO:0007608 sensory perception of smell	5.34979	6.6e-20	2.04421e-16	brown
GO:0071944 cell periphery	1.39779	8e-20	2.1681e-16	brown
GO:0050906 detection of stimulus involved in sensor...	4.3058	1.1e-19	2.6499e-16	brown
GO:0022838 substrate-specific channel activity	2.95728	1.3e-19	2.81853e-16	brown
GO:0015267 channel activity	2.88428	4e-19	7.227e-16	brown
GO:0005886 plasma membrane	1.39714	3.7e-19	7.227e-16	brown
GO:0022803 passive transmembrane transporter activi...	2.87618	4.8e-19	8.00529e-16	brown
GO:0050907 detection of chemical stimulus involved ...	4.8811	3.5e-18	5.42025e-15	brown
GO:0005216 ion channel activity	2.89256	4.2e-18	6.07068e-15	brown
GO:0022857 transmembrane transporter activity	2.02741	6.3e-17	8.03472e-14	brown
GO:0097060 synaptic membrane	2.70362	6.3e-17	8.03472e-14	brown
GO:0022836 gated channel activity	3.05451	9.9e-17	1.19245e-13	brown
GO:0007606 sensory perception of chemical stimulus	4.12668	1.2e-16	1.36933e-13	brown
GO:0022839 ion gated channel activity	3.05974	2.7e-16	2.92693e-13	brown
GO:0031224 intrinsic component of membrane	1.35706	5.4e-16	5.57511e-13	brown
GO:0015318 inorganic molecular entity transmembrane...	2.1404	6.1e-16	6.01155e-13	brown
GO:1902495 transmembrane transporter complex	3	7.1e-16	6.69283e-13	brown
GO:0034702 ion channel complex	3.0785	9.7e-16	8.76274e-13	brown
GO:0009593 detection of chemical stimulus	4.0715	1.1e-15	9.53964e-13	brown
GO:0005261 cation channel activity	3.05499	1.5e-15	1.25083e-12	brown
GO:0045202 synapse	1.86527	3.3e-15	2.6499e-12	brown
GO:1990351 transporter complex	2.90189	3.9e-15	3.01985e-12	brown
GO:0051606 detection of stimulus	2.88991	5.1e-15	3.81287e-12	brown
GO:0099537 trans-synaptic signaling	2.23949	1.1e-14	7.9497e-12	brown
GO:0007268 chemical synaptic transmission	2.24745	1.2e-14	8.13038e-12	brown
GO:0098916 anterograde trans-synaptic signaling	2.24745	1.2e-14	8.13038e-12	brown
GO:0099536 synaptic signaling	2.21719	2.2e-14	1.40289e-11	brown
GO:0016021 integral component of membrane	1.34255	2.2e-14	1.40289e-11	brown
GO:0044456 synapse part	1.95901	2.5e-14	1.54864e-11	brown
GO:0098590 plasma membrane region	1.82999	2.7e-14	1.62608e-11	brown
GO:0015075 ion transmembrane transporter activity	2.02243	3.2e-14	1.87511e-11	brown
GO:0005215 transporter activity	1.82165	5.4e-14	3.08098e-11	brown
GO:0006811 ion transport	1.70444	5.9e-14	3.27995e-11	brown
GO:0044425 membrane part	1.26735	1.8e-13	9.75645e-11	brown
GO:0046873 metal ion transmembrane transporter acti...	2.48791	2.2e-13	1.16337e-10	brown
GO:0004930 G protein-coupled receptor activity	2.51917	3.8e-13	1.916e-10	brown
GO:0031226 intrinsic component of plasma membrane	1.6686	3.8e-13	1.916e-10	brown
GO:0044459 plasma membrane part	1.47649	4.3e-13	2.11882e-10	brown
GO:0055085 transmembrane transport	1.69492	5.3e-13	2.55354e-10	brown
GO:0005887 integral component of plasma membrane	1.68052	5.9e-13	2.78082e-10	brown
GO:0004888 transmembrane signaling receptor activit...	1.98853	8e-13	3.69038e-10	brown
GO:0007186 G protein-coupled receptor signaling pat...	1.954	1.6e-12	7.227e-10	brown
GO:0008324 cation transmembrane transporter activit...	2.13415	1.9e-12	8.40692e-10	brown
GO:0022890 inorganic cation transmembrane transport...	2.17336	3.9e-12	1.69112e-09	brown
GO:0015276 ligand-gated ion channel activity	4	6e-12	2.50165e-09	brown
GO:0022834 ligand-gated channel activity	4	6e-12	2.50165e-09	brown
GO:0034220 ion transmembrane transport	1.79307	6.4e-12	2.61808e-09	brown
GO:0098793 presynapse	2.23447	1e-11	4.015e-09	brown
GO:0045211 postsynaptic membrane	2.61194	1.4e-11	5.5188e-09	brown
GO:0006812 cation transport	1.77586	2.3e-11	8.9047e-09	brown
GO:0042391 regulation of membrane potential	2.34512	2.5e-11	9.50921e-09	brown
GO:0099240 intrinsic component of synaptic membrane	3.3366	1.5e-10	5.60716e-08	brown
GO:0007267 cell-cell signaling	1.61402	2e-10	7.34949e-08	brown
GO:0099699 integral component of synaptic membrane	3.44086	2.2e-10	7.9497e-08	brown
GO:0006836 neurotransmitter transport	2.62009	3.7e-10	1.31508e-07	brown
GO:0038023 signaling receptor activity	1.7337	4e-10	1.35506e-07	brown
GO:0022824 transmitter-gated ion channel activity	5.80205	4e-10	1.35506e-07	brown
GO:0022835 transmitter-gated channel activity	5.80205	4e-10	1.35506e-07	brown
GO:0042734 presynaptic membrane	3.10078	4.3e-10	1.43428e-07	brown
GO:0060089 molecular transducer activity	1.70285	4.8e-10	1.5768e-07	brown
GO:0034703 cation channel complex	2.82175	6.5e-10	2.10338e-07	brown
GO:0005930 axoneme	3.45622	7.2e-10	2.29564e-07	brown
GO:0097014 ciliary plasm	3.42075	9.5e-10	2.98507e-07	brown
GO:0005509 calcium ion binding	1.90252	1.7e-09	5.26539e-07	brown
GO:0030594 neurotransmitter receptor activity	4.43038	1.8e-09	5.49659e-07	brown
GO:0048856 anatomical structure development	1.24251	1.9e-09	5.72137e-07	brown
GO:0005244 voltage-gated ion channel activity	2.94358	2.2e-09	6.4457e-07	brown
GO:0022832 voltage-gated channel activity	2.94358	2.2e-09	6.4457e-07	brown
GO:0097458 neuron part	1.5061	3.8e-09	1.0985e-06	brown
GO:0030001 metal ion transport	1.78666	4.4e-09	1.25522e-06	brown
GO:0043269 regulation of ion transport	1.93133	4.7e-09	1.32339e-06	brown
GO:0098660 inorganic ion transmembrane transport	1.79718	5.6e-09	1.55658e-06	brown
GO:0030054 cell junction	1.56987	5.9e-09	1.61921e-06	brown
GO:0098655 cation transmembrane transport	1.787	6.3e-09	1.70738e-06	brown
GO:0099094 ligand-gated cation channel activity	3.87205	6.6e-09	1.7666e-06	brown
GO:0032502 developmental process	1.21634	1.4e-08	3.70163e-06	brown
GO:0005230 extracellular ligand-gated ion channel a...	4.81586	1.5e-08	3.91825e-06	brown
GO:0031012 extracellular matrix	2.07305	1.7e-08	4.38782e-06	brown
GO:0007275 multicellular organism development	1.24243	1.9e-08	4.84634e-06	brown
GO:0007215 glutamate receptor signaling pathway	3.57698	3.5e-08	8.82366e-06	brown
GO:0001505 regulation of neurotransmitter levels	2.18017	4.3e-08	1.07159e-05	brown
GO:0007269 neurotransmitter secretion	2.77311	4.8e-08	1.16931e-05	brown
GO:0099643 signal release from synapse	2.77311	4.8e-08	1.16931e-05	brown
GO:0048731 system development	1.25371	5.3e-08	1.27677e-05	brown
GO:0098936 intrinsic component of postsynaptic memb...	3.38505	5.6e-08	1.33422e-05	brown
GO:0003341 cilium movement	4.05117	5.7e-08	1.34328e-05	brown
GO:0042995 cell projection	1.39968	6.1e-08	1.42209e-05	brown
GO:0044463 cell projection part	1.50426	6.8e-08	1.5519e-05	brown
GO:0120038 plasma membrane bounded cell projection ...	1.50426	6.8e-08	1.5519e-05	brown
GO:0099055 integral component of postsynaptic membr...	3.41753	8.8e-08	1.98743e-05	brown
GO:0009887 animal organ morphogenesis	1.67289	9.9e-08	2.21235e-05	brown
GO:0060078 regulation of postsynaptic membrane pote...	3.0474	1e-07	2.21235e-05	brown
GO:0098794 postsynapse	1.81609	1.2e-07	2.628e-05	brown
GO:0120025 plasma membrane bounded cell projection	1.39758	1.3e-07	2.81853e-05	brown
GO:0062023 collagen-containing extracellular matrix	2.17778	1.4e-07	3.00529e-05	brown
GO:1904315 transmitter-gated ion channel activity i...	5.7971	1.6e-07	3.33554e-05	brown
GO:0008328 ionotropic glutamate receptor complex	4.40771	1.6e-07	3.33554e-05	brown
GO:0098878 neurotransmitter receptor complex	4.40771	1.6e-07	3.33554e-05	brown
GO:0034765 regulation of ion transmembrane transpor...	1.9812	2.5e-07	5.11344e-05	brown
GO:0050808 synapse organization	2.05245	2.5e-07	5.11344e-05	brown
GO:0099060 integral component of postsynaptic speci...	4	3.4e-07	6.88929e-05	brown
GO:0050804 modulation of chemical synaptic transmis...	1.9833	3.9e-07	7.82925e-05	brown
GO:0072359 circulatory system development	1.57352	4.1e-07	8.15524e-05	brown
GO:0099177 regulation of trans-synaptic signaling	1.97711	4.3e-07	8.4753e-05	brown
GO:0099529 neurotransmitter receptor activity invol...	5.35714	4.9e-07	9.57089e-05	brown
GO:0099568 cytoplasmic region	1.82482	5.1e-07	9.8726e-05	brown
GO:0099634 postsynaptic specialization membrane	3.29154	6.3e-07	0.000120876	brown
GO:0022843 voltage-gated cation channel activity	2.93083	6.7e-07	0.000126315	brown
GO:0098948 intrinsic component of postsynaptic spec...	3.83747	6.7e-07	0.000126315	brown
GO:0007416 synapse assembly	2.73171	6.8e-07	0.000127096	brown
GO:0007507 heart development	1.83713	7e-07	0.000129715	brown
GO:0098662 inorganic cation transmembrane transport	1.70316	7.5e-07	0.000137803	brown
GO:0098960 postsynaptic neurotransmitter receptor a...	5.15021	8.1e-07	0.000147577	brown
GO:0005604 basement membrane	3.14286	8.3e-07	0.00014996	brown
GO:0048167 regulation of synaptic plasticity	2.54934	8.9e-07	0.000159472	brown
GO:0007389 pattern specification process	2.04422	1e-06	0.000177713	brown
GO:0015108 chloride transmembrane transporter activ...	3.20611	1.1e-06	0.000192331	brown
GO:0031514 motile cilium	2.5663	1.1e-06	0.000192331	brown
GO:0022414 reproductive process	1.47868	1.3e-06	0.000225482	brown
GO:0000003 reproduction	1.47725	1.4e-06	0.0002409	brown
GO:0015844 monoamine transport	3.83693	1.5e-06	0.000256075	brown
GO:0051932 synaptic transmission, GABAergic	4.52962	1.6e-06	0.000268912	brown
GO:0043005 neuron projection	1.47601	1.6e-06	0.000268912	brown
GO:0099572 postsynaptic specialization	1.97828	1.7e-06	0.000283521	brown
GO:0008066 glutamate receptor activity	5.81395	1.8e-06	0.00029565	brown
GO:0032590 dendrite membrane	4.83871	1.8e-06	0.00029565	brown
GO:0006813 potassium ion transport	2.36052	2.5e-06	0.000404496	brown
GO:0098978 glutamatergic synapse	1.96618	2.5e-06	0.000404496	brown
GO:0009888 tissue development	1.39972	2.6e-06	0.00041756	brown
GO:0030154 cell differentiation	1.24106	2.7e-06	0.000424193	brown
GO:0035082 axoneme assembly	3.68664	2.7e-06	0.000424193	brown
GO:0007399 nervous system development	1.33627	2.7e-06	0.000424193	brown
GO:0009653 anatomical structure morphogenesis	1.31594	3.1e-06	0.000483533	brown
GO:0015081 sodium ion transmembrane transporter act...	2.62361	3.8e-06	0.000588484	brown
GO:0015103 inorganic anion transmembrane transporte...	2.56898	3.9e-06	0.000599687	brown
GO:0005929 cilium	1.71103	4e-06	0.000610732	brown
GO:0032838 plasma membrane bounded cell projection ...	2.24503	4.1e-06	0.000621623	brown
GO:0015872 dopamine transport	4.86726	4.6e-06	0.000692587	brown
GO:0034762 regulation of transmembrane transport	1.77365	4.9e-06	0.00072765	brown
GO:0001578 microtubule bundle formation	3.0303	4.9e-06	0.00072765	brown
GO:0023052 signaling	1.16844	5.1e-06	0.000752198	brown
GO:0005201 extracellular matrix structural constitu...	2.57937	5.4e-06	0.000785754	brown
GO:0015085 calcium ion transmembrane transporter ac...	2.57937	5.4e-06	0.000785754	brown
GO:0048729 tissue morphogenesis	1.71258	6.1e-06	0.000881694	brown
GO:0000795 synaptonemal complex	4.36364	6.4e-06	0.000912884	brown
GO:0099086 synaptonemal structure	4.36364	6.4e-06	0.000912884	brown
GO:0007423 sensory organ development	1.78571	6.7e-06	0.000949429	brown
GO:0050953 sensory perception of light stimulus	2.44328	7.2e-06	0.00101366	brown
GO:0015077 monovalent inorganic cation transmembran...	1.94135	7.3e-06	0.00102111	brown
GO:0044420 extracellular matrix component	3.76344	8.4e-06	0.00116744	brown
GO:0007154 cell communication	1.16293	8.8e-06	0.00121524	brown
GO:0097447 dendritic tree	1.66477	9.2e-06	0.00126244	brown
GO:0060079 excitatory postsynaptic potential	2.91545	9.3e-06	0.00126813	brown
GO:0060076 excitatory synapse	4.22535	9.4e-06	0.00127376	brown
GO:0048869 cellular developmental process	1.21895	9.5e-06	0.00127931	brown
GO:0022412 cellular process involved in reproductio...	1.94805	1e-05	0.00133012	brown
GO:0051937 catecholamine transport	3.93939	1e-05	0.00133012	brown
GO:0048513 animal organ development	1.25329	1.1e-05	0.0014454	brown
GO:0044441 ciliary part	1.78739	1.1e-05	0.0014454	brown
GO:0016079 synaptic vesicle exocytosis	2.64977	1.2e-05	0.00155792	brown
GO:0008509 anion transmembrane transporter activity	1.97338	1.2e-05	0.00155792	brown
GO:0044057 regulation of system process	1.74469	1.4e-05	0.00177505	brown
GO:0005262 calcium channel activity	2.61661	1.4e-05	0.00177505	brown
GO:0098831 presynaptic active zone cytoplasmic comp...	6.01504	1.4e-05	0.00177505	brown
GO:0032279 asymmetric synapse	1.8944	1.4e-05	0.00177505	brown
GO:0003206 cardiac chamber morphogenesis	2.74869	1.5e-05	0.00187986	brown
GO:0032589 neuron projection membrane	3.58974	1.5e-05	0.00187986	brown
GO:0007601 visual perception	2.3915	1.6e-05	0.00198226	brown
GO:0030425 dendrite	1.64496	1.6e-05	0.00198226	brown
GO:0017156 calcium ion regulated exocytosis	2.41411	1.9e-05	0.00232734	brown
GO:0005549 odorant binding	6.79612	1.9e-05	0.00232734	brown
GO:0004497 monooxygenase activity	3.0853	2e-05	0.00243607	brown
GO:0099504 synaptic vesicle cycle	2.20327	2.1e-05	0.00251548	brown
GO:0014069 postsynaptic density	1.88139	2.1e-05	0.00251548	brown
GO:0036477 somatodendritic compartment	1.53925	2.1e-05	0.00251548	brown
GO:0003007 heart morphogenesis	2.12355	2.6e-05	0.00308036	brown
GO:0098984 neuron to neuron synapse	1.83627	2.6e-05	0.00308036	brown
GO:1902476 chloride transmembrane transport	3.01418	2.7e-05	0.00318145	brown
GO:0015079 potassium ion transmembrane transporter ...	2.51917	2.8e-05	0.00324635	brown
GO:0030020 extracellular matrix structural constitu...	3.87097	2.8e-05	0.00324635	brown
GO:0044447 axoneme part	4.13534	2.8e-05	0.00324635	brown
GO:0003006 developmental process involved in reprod...	1.61616	2.9e-05	0.00332671	brown
GO:0098982 GABA-ergic synapse	3.2538	2.9e-05	0.00332671	brown
GO:0099565 chemical synaptic transmission, postsyna...	2.71003	3e-05	0.00342332	brown
GO:0070838 divalent metal ion transport	1.75154	3.3e-05	0.00374593	brown
GO:0007610 behavior	1.68462	3.5e-05	0.00395227	brown
GO:0009581 detection of external stimulus	2.59901	3.7e-05	0.00413504	brown
GO:0060429 epithelium development	1.46382	3.7e-05	0.00413504	brown
GO:0072511 divalent inorganic cation transport	1.74194	3.9e-05	0.0043362	brown
GO:0070588 calcium ion transmembrane transport	1.92771	4e-05	0.00440223	brown
GO:0003205 cardiac chamber development	2.36072	4e-05	0.00440223	brown
GO:0005254 chloride channel activity	3.16456	4.3e-05	0.0047085	brown
GO:0009582 detection of abiotic stimulus	2.57353	4.4e-05	0.00476982	brown
GO:0098644 complex of collagen trimers	5.29801	4.4e-05	0.00476982	brown
GO:0015893 drug transport	2.18209	4.7e-05	0.00506969	brown
GO:0001704 formation of primary germ layer	2.6178	5.1e-05	0.00547392	brown
GO:0050806 positive regulation of synaptic transmis...	2.32126	5.4e-05	0.00571109	brown
GO:0006816 calcium ion transport	1.77472	5.4e-05	0.00571109	brown
GO:0044703 multi-organism reproductive process	1.48252	5.4e-05	0.00571109	brown
GO:0032504 multicellular organism reproduction	1.52686	5.8e-05	0.00610436	brown
GO:0070252 actin-mediated cell contraction	2.58732	6e-05	0.00625413	brown
GO:0098839 postsynaptic density membrane	3.08008	6e-05	0.00625413	brown
GO:2000311 regulation of AMPA receptor activity	5.12821	6.3e-05	0.00653542	brown
GO:2001257 regulation of cation channel activity	2.34146	6.5e-05	0.00671079	brown
GO:0071772 response to BMP	2.38589	6.8e-05	0.00695428	brown
GO:0071773 cellular response to BMP stimulus	2.38589	6.8e-05	0.00695428	brown
GO:0004970 ionotropic glutamate receptor activity	5.78512	6.9e-05	0.00702342	brown
GO:0006821 chloride transport	2.63523	7e-05	0.00709192	brown
GO:0086019 cell-cell signaling involved in cardiac ...	4.5	7.2e-05	0.00726061	brown
GO:0098688 parallel fiber to Purkinje cell synapse	6.74157	7.3e-05	0.00729361	brown
GO:1902710 GABA receptor complex	6.74157	7.3e-05	0.00729361	brown
GO:0007417 central nervous system development	1.47059	7.4e-05	0.00735961	brown
GO:0035249 synaptic transmission, glutamatergic	2.79605	7.6e-05	0.007524	brown
GO:0071804 cellular potassium ion transport	2.18978	8e-05	0.00784833	brown
GO:0071805 potassium ion transmembrane transport	2.18978	8e-05	0.00784833	brown
GO:0035637 multicellular organismal signaling	2.26655	8.1e-05	0.00791064	brown
GO:0015696 ammonium transport	2.75527	9.2e-05	0.00894463	brown
GO:0043062 extracellular structure organization	1.74355	0.0001	0.00946769	brown
GO:0014046 dopamine secretion	4.84848	0.0001	0.00946769	brown
GO:0014059 regulation of dopamine secretion	4.84848	0.0001	0.00946769	brown
GO:0001539 cilium or flagellum-dependent cell motil...	3.96825	0.0001	0.00946769	brown
GO:0060285 cilium-dependent cell motility	3.96825	0.0001	0.00946769	brown
GO:0098797 plasma membrane protein complex	1.60522	9.8e-05	0.00946769	brown
GO:0048609 multicellular organismal reproductive pr...	1.5095	0.00011	0.0103243	brown
GO:0005253 anion channel activity	2.81195	0.00011	0.0103243	brown
GO:0046928 regulation of neurotransmitter secretion	2.54351	0.00012	0.0110711	brown
GO:0007548 sex differentiation	1.92837	0.00012	0.0110711	brown
GO:0035725 sodium ion transmembrane transport	2.3023	0.00012	0.0110711	brown
GO:0050807 regulation of synapse organization	2.0436	0.00012	0.0110711	brown
GO:0051588 regulation of neurotransmitter transport	2.34542	0.00013	0.0117439	brown
GO:0016048 detection of temperature stimulus	5.38462	0.00013	0.0117439	brown
GO:0060287 epithelial cilium movement involved in d...	6.25	0.00013	0.0117439	brown
GO:0031644 regulation of neurological system proces...	2.45098	0.00013	0.0117439	brown
GO:0016917 GABA receptor activity	6.31579	0.00013	0.0117439	brown
GO:0006814 sodium ion transport	2.03252	0.00014	0.0123891	brown
GO:0001654 eye development	1.80936	0.00014	0.0123891	brown
GO:0050432 catecholamine secretion	3.83142	0.00014	0.0123891	brown
GO:0019935 cyclic-nucleotide-mediated signaling	2.1541	0.00014	0.0123891	brown
GO:0099061 integral component of postsynaptic densi...	3.54839	0.00014	0.0123891	brown
GO:0008016 regulation of heart contraction	2.11599	0.00015	0.0130608	brown
GO:0086003 cardiac muscle cell contraction	2.98507	0.00015	0.0130608	brown
GO:0150063 visual system development	1.8022	0.00015	0.0130608	brown
GO:0070286 axonemal dynein complex assembly	4.14747	0.00015	0.0130608	brown
GO:0007276 gamete generation	1.54423	0.00016	0.0136573	brown
GO:0007129 synapsis	3.51438	0.00016	0.0136573	brown
GO:0051216 cartilage development	2.13816	0.00016	0.0136573	brown
GO:0097479 synaptic vesicle localization	2.13816	0.00016	0.0136573	brown
GO:1905114 cell surface receptor signaling pathway ...	1.58411	0.00016	0.0136573	brown
GO:0005267 potassium channel activity	2.63158	0.00017	0.0143975	brown
GO:0005249 voltage-gated potassium channel activity	2.95359	0.00017	0.0143975	brown
GO:0015672 monovalent inorganic cation transport	1.6369	0.00018	0.0150679	brown
GO:0048880 sensory system development	1.78883	0.00018	0.0150679	brown
GO:0060541 respiratory system development	2.08655	0.00018	0.0150679	brown
GO:0015837 amine transport	2.92887	0.00019	0.0157229	brown
GO:0048468 cell development	1.27802	0.00019	0.0157229	brown
GO:0010107 potassium ion import	3.71747	0.00019	0.0157229	brown
GO:0019933 cAMP-mediated signaling	2.22652	0.0002	0.0164875	brown
GO:0006820 anion transport	1.57029	0.00021	0.0169888	brown
GO:0099601 regulation of neurotransmitter receptor ...	3.21716	0.00021	0.0169888	brown
GO:0019953 sexual reproduction	1.48664	0.00021	0.0169888	brown
GO:0016020 membrane	1.09421	0.00021	0.0169888	brown
GO:0098889 intrinsic component of presynaptic membr...	2.77778	0.00021	0.0169888	brown
GO:0061337 cardiac conduction	2.49653	0.00022	0.0174719	brown
GO:0098661 inorganic anion transmembrane transport	2.49653	0.00022	0.0174719	brown
GO:0051899 membrane depolarization	2.57576	0.00022	0.0174719	brown
GO:0051963 regulation of synapse assembly	2.57576	0.00022	0.0174719	brown
GO:0043197 dendritic spine	2.09677	0.00022	0.0174719	brown
GO:0007187 G protein-coupled receptor signaling pat...	2.0595	0.00023	0.0180675	brown
GO:0050803 regulation of synapse structure or activ...	1.97368	0.00023	0.0180675	brown
GO:0034707 chloride channel complex	3.63636	0.00023	0.0180675	brown
GO:0060048 cardiac muscle contraction	2.35018	0.00024	0.0187174	brown
GO:0005272 sodium channel activity	3.62319	0.00024	0.0187174	brown
GO:0003184 pulmonary valve morphogenesis	5.76923	0.00025	0.0190184	brown
GO:0036159 inner dynein arm assembly	5.76923	0.00025	0.0190184	brown
GO:0060291 long-term synaptic potentiation	2.74223	0.00025	0.0190184	brown
GO:0051952 regulation of amine transport	2.99539	0.00025	0.0190184	brown
GO:0003231 cardiac ventricle development	2.40506	0.00025	0.0190184	brown
GO:0099146 intrinsic component of postsynaptic dens...	3.35366	0.00025	0.0190184	brown
GO:0043235 receptor complex	1.67715	0.00025	0.0190184	brown
GO:0030198 extracellular matrix organization	1.74636	0.00026	0.01971	brown
GO:0030509 BMP signaling pathway	2.28261	0.00027	0.0203968	brown
GO:0032412 regulation of ion transmembrane transpor...	1.93026	0.00028	0.0210058	brown
GO:0044309 neuron spine	2.06677	0.00028	0.0210058	brown
GO:0003015 heart process	1.94049	0.00031	0.0231762	brown
GO:0008201 heparin binding	2.2022	0.00033	0.0245867	brown
GO:0045143 homologous chromosome segregation	3.06905	0.00034	0.0250733	brown
GO:0086010 membrane depolarization during action po...	3.48432	0.00034	0.0250733	brown
GO:0060415 muscle tissue morphogenesis	2.77778	0.00034	0.0250733	brown
GO:1900449 regulation of glutamate receptor signali...	3.24484	0.00035	0.0254643	brown
GO:0048489 synaptic vesicle transport	2.10896	0.00035	0.0254643	brown
GO:0097480 establishment of synaptic vesicle locali...	2.10896	0.00035	0.0254643	brown
GO:0060047 heart contraction	1.95286	0.00035	0.0254643	brown
GO:1904062 regulation of cation transmembrane trans...	1.79003	0.00036	0.0260172	brown
GO:0070382 exocytic vesicle	1.97461	0.00036	0.0260172	brown
GO:0050433 regulation of catecholamine secretion	3.7037	0.00041	0.0294345	brown
GO:0044325 ion channel binding	2.21519	0.00041	0.0294345	brown
GO:0051155 positive regulation of striated muscle c...	3.00752	0.00042	0.0300529	brown
GO:0045137 development of primary sexual characteri...	1.93076	0.00043	0.0305667	brown
GO:0050905 neuromuscular process	2.52366	0.00043	0.0305667	brown
GO:0045214 sarcomere organization	3.38983	0.00044	0.0309729	brown
GO:1903115 regulation of actin filament-based movem...	3.38983	0.00044	0.0309729	brown
GO:0015698 inorganic anion transport	2.04248	0.00044	0.0309729	brown
GO:0022898 regulation of transmembrane transporter ...	1.87879	0.00045	0.0315743	brown
GO:0003002 regionalization	1.83639	0.00046	0.0321718	brown
GO:0035295 tube development	1.39108	0.00047	0.0326605	brown
GO:1905314 semi-lunar valve development	4	0.00047	0.0326605	brown
GO:0031290 retinal ganglion cell axon guidance	4.48718	0.00049	0.0339415	brown
GO:0022804 active transmembrane transporter activit...	1.69287	0.0005	0.0345239	brown
GO:0060560 developmental growth involved in morphog...	1.88798	0.00051	0.0351026	brown
GO:0001508 action potential	2.21484	0.00055	0.0376169	brown
GO:0098802 plasma membrane receptor complex	1.95369	0.00055	0.0376169	brown
GO:0015291 secondary active transmembrane transport...	1.90164	0.00056	0.0381804	brown
GO:0060411 cardiac septum morphogenesis	2.77186	0.00057	0.0383794	brown
GO:0003179 heart valve morphogenesis	3.28947	0.00057	0.0383794	brown
GO:0044331 cell-cell adhesion mediated by cadherin	3.28947	0.00057	0.0383794	brown
GO:0050919 negative chemotaxis	3.28947	0.00057	0.0383794	brown
GO:0008406 gonad development	1.91912	0.00059	0.0396031	brown
GO:0005539 glycosaminoglycan binding	1.97269	0.0006	0.04015	brown
GO:0007369 gastrulation	2.03218	0.00061	0.0406936	brown
GO:0003351 epithelial cilium movement	3.84615	0.00066	0.0437598	brown
GO:0060292 long-term synaptic depression	3.84615	0.00066	0.0437598	brown
GO:0023061 signal release	1.60696	0.00068	0.0448118	brown
GO:0007188 adenylate cyclase-modulating G protein-c...	2.01681	0.00068	0.0448118	brown
GO:0008395 steroid hydroxylase activity	4.26829	0.00069	0.045196	brown
GO:0099056 integral component of presynaptic membra...	2.71967	0.00069	0.045196	brown
GO:0048644 muscle organ morphogenesis	2.60223	0.00071	0.046366	brown
GO:0086012 membrane depolarization during cardiac m...	4.24242	0.00072	0.0467375	brown
GO:1904861 excitatory synapse assembly	4.24242	0.00072	0.0467375	brown
GO:0004867 serine-type endopeptidase inhibitor acti...	2.6971	0.00076	0.0491867	brown
GO:0009615 response to virus	5.21862	1.1e-16	2.38491e-12	cyan
GO:0051607 defense response to virus	6.09037	4.6e-16	4.98663e-12	cyan
GO:0034340 response to type I interferon	10.0962	7.1e-16	5.13117e-12	cyan
GO:0060337 type I interferon signaling pathway	10.2564	2.5e-15	1.08405e-11	cyan
GO:0071357 cellular response to type I interferon	10.2564	2.5e-15	1.08405e-11	cyan
GO:0098542 defense response to other organism	3.82883	1.7e-11	6.14295e-08	cyan
GO:0060333 interferon-gamma-mediated signaling path...	6.42202	3e-08	9.29186e-05	cyan
GO:0045087 innate immune response	2.45294	4.7e-08	0.000118041	cyan
GO:0071346 cellular response to interferon-gamma	4.71204	4.9e-08	0.000118041	cyan
GO:0034341 response to interferon-gamma	4.4289	5.6e-08	0.000121414	cyan
GO:0034097 response to cytokine	2.1615	7.6e-08	0.000149796	cyan
GO:0071345 cellular response to cytokine stimulus	2.17584	2.1e-07	0.000379418	cyan
GO:0019221 cytokine-mediated signaling pathway	2.40659	4.8e-07	0.000800529	cyan
GO:0016032 viral process	2.33372	5.2e-07	0.000805294	cyan
GO:0043207 response to external biotic stimulus	2.24904	9.8e-07	0.00132796	cyan
GO:0051707 response to other organism	2.24904	9.8e-07	0.00132796	cyan
GO:0044419 interspecies interaction between organis...	2.18864	1.4e-06	0.00178549	cyan
GO:0044403 symbiont process	2.2043	1.6e-06	0.0019272	cyan
GO:0009607 response to biotic stimulus	2.16587	2.5e-06	0.00285276	cyan
GO:0045071 negative regulation of viral genome repl...	7.37705	2.8e-06	0.00303534	cyan
GO:0035456 response to interferon-beta	10.2941	3.2e-06	0.00330377	cyan
GO:0048525 negative regulation of viral process	5.28846	6.6e-06	0.0065043	cyan
GO:1903901 negative regulation of viral life cycle	5.74713	8.2e-06	0.00772975	cyan
GO:0044446 intracellular organelle part	1.18697	1.3e-05	0.0117439	cyan
GO:0005829 cytosol	1.32349	1.7e-05	0.0147431	cyan
GO:0050792 regulation of viral process	3.56295	2.1e-05	0.0175116	cyan
GO:1903900 regulation of viral life cycle	3.97554	2.4e-05	0.0185837	cyan
GO:0043231 intracellular membrane-bounded organelle	1.14938	2.4e-05	0.0185837	cyan
GO:0032479 regulation of type I interferon producti...	4.1958	2.8e-05	0.019768	cyan
GO:0043903 regulation of symbiosis, encompassing mu...	3.31263	2.8e-05	0.019768	cyan
GO:0002252 immune effector process	1.82088	3e-05	0.019768	cyan
GO:0032606 type I interferon production	4.16667	3.1e-05	0.019768	cyan
GO:0006955 immune response	1.61216	3.1e-05	0.019768	cyan
GO:0043900 regulation of multi-organism process	2.657	3.1e-05	0.019768	cyan
GO:0044422 organelle part	1.17261	3.2e-05	0.0198226	cyan
GO:0044429 mitochondrial part	1.85709	3.5e-05	0.0210788	cyan
GO:0070647 protein modification by small protein co...	1.82612	5.1e-05	0.0290982	cyan
GO:0006952 defense response	1.72414	5.1e-05	0.0290982	cyan
GO:0007005 mitochondrion organization	2.21543	5.4e-05	0.0298114	cyan
GO:0035458 cellular response to interferon-beta	11.3636	5.5e-05	0.0298114	cyan
GO:0045069 regulation of viral genome replication	4.58716	6.2e-05	0.0327859	cyan
GO:0002376 immune system process	1.4511	8.3e-05	0.0428458	cyan
GO:0016579 protein deubiquitination	2.78207	9.1e-05	0.045883	cyan
GO:0043229 intracellular organelle	1.10799	0.0001	0.049275	cyan
GO:0044237 cellular metabolic process	1.25963	7.3e-07	0.00813038	darkgrey
GO:0032543 mitochondrial translation	6.70732	7.5e-07	0.00813038	darkgrey
GO:0044238 primary metabolic process	1.25392	2.5e-06	0.0180675	darkgrey
GO:0140053 mitochondrial gene expression	5.69948	3.8e-06	0.0205969	darkgrey
GO:0070125 mitochondrial translational elongation	7.47664	1.1e-05	0.0281853	darkgrey
GO:0070126 mitochondrial translational termination	7.40741	1.2e-05	0.0281853	darkgrey
GO:0008152 metabolic process	1.20502	1.3e-05	0.0281853	darkgrey
GO:0000313 organellar ribosome	7.61905	1e-05	0.0281853	darkgrey
GO:0005761 mitochondrial ribosome	7.61905	1e-05	0.0281853	darkgrey
GO:0005739 mitochondrion	2.09158	1.1e-05	0.0281853	darkgrey
GO:1990904 ribonucleoprotein complex	2.42588	1.6e-05	0.031536	darkgrey
GO:0005840 ribosome	4.41176	1.9e-05	0.0343282	darkgrey
GO:0071704 organic substance metabolic process	1.21411	2.4e-05	0.0395359	darkgrey
GO:0006414 translational elongation	5.66038	3.1e-05	0.0395359	darkgrey
GO:0006415 translational termination	6.50407	3.1e-05	0.0395359	darkgrey
GO:0042254 ribosome biogenesis	3.89222	3.1e-05	0.0395359	darkgrey
GO:0044424 intracellular part	1.12096	2.6e-05	0.0395359	darkgrey
GO:0022613 ribonucleoprotein complex biogenesis	3.07971	3.9e-05	0.0469755	darkgrey
GO:0006119 oxidative phosphorylation	25	3.2e-15	6.93792e-11	darkmagenta
GO:0098800 inner mitochondrial membrane protein com...	21.6667	2.2e-14	2.38491e-10	darkmagenta
GO:0042775 mitochondrial ATP synthesis coupled elec...	29.7297	6e-14	2.99198e-10	darkmagenta
GO:0042773 ATP synthesis coupled electron transport	29.7297	6.9e-14	2.99198e-10	darkmagenta
GO:0098803 respiratory chain complex	30.5556	6.1e-14	2.99198e-10	darkmagenta
GO:0005746 mitochondrial respiratory chain	28.9474	1e-13	3.6135e-10	darkmagenta
GO:0070469 respiratory chain	26.1905	3.2e-13	9.91131e-10	darkmagenta
GO:0022904 respiratory electron transport chain	25	5.1e-13	1.38216e-09	darkmagenta
GO:0044455 mitochondrial membrane part	13.4021	1.1e-11	2.6499e-08	darkmagenta
GO:0046034 ATP metabolic process	12.8713	1.6e-11	3.46896e-08	darkmagenta
GO:0009205 purine ribonucleoside triphosphate metab...	11.5044	7e-11	1.35506e-07	darkmagenta
GO:0009199 ribonucleoside triphosphate metabolic pr...	11.2069	9.3e-11	1.35506e-07	darkmagenta
GO:0009126 purine nucleoside monophosphate metaboli...	11.2069	9.8e-11	1.35506e-07	darkmagenta
GO:0009144 purine nucleoside triphosphate metabolic...	11.2069	9.8e-11	1.35506e-07	darkmagenta
GO:0009167 purine ribonucleoside monophosphate meta...	11.2069	9.8e-11	1.35506e-07	darkmagenta
GO:0098798 mitochondrial protein complex	11.2069	1e-10	1.35506e-07	darkmagenta
GO:0045333 cellular respiration	14.8649	1.4e-10	1.78549e-07	darkmagenta
GO:0022900 electron transport chain	14.8649	1.6e-10	1.9272e-07	darkmagenta
GO:0009161 ribonucleoside monophosphate metabolic p...	10.6557	1.7e-10	1.93988e-07	darkmagenta
GO:0009141 nucleoside triphosphate metabolic proces...	10.4839	2.2e-10	2.38491e-07	darkmagenta
GO:0009123 nucleoside monophosphate metabolic proce...	10	3.8e-10	3.92323e-07	darkmagenta
GO:0015980 energy derivation by oxidation of organi...	11.215	5.4e-10	5.3217e-07	darkmagenta
GO:0019866 organelle inner membrane	7.04225	2.1e-09	1.97957e-06	darkmagenta
GO:0006091 generation of precursor metabolites and ...	7.56757	2.8e-09	2.52945e-06	darkmagenta
GO:0005743 mitochondrial inner membrane	7.32984	4.6e-09	3.9893e-06	darkmagenta
GO:0009150 purine ribonucleotide metabolic process	7.21649	5e-09	4.16942e-06	darkmagenta
GO:0009259 ribonucleotide metabolic process	7	7.7e-09	6.1831e-06	darkmagenta
GO:0006163 purine nucleotide metabolic process	6.86275	9.7e-09	7.51092e-06	darkmagenta
GO:0019693 ribose phosphate metabolic process	6.73077	1.2e-08	8.97145e-06	darkmagenta
GO:1990204 oxidoreductase complex	17.0213	1.9e-08	1.37313e-05	darkmagenta
GO:0072521 purine-containing compound metabolic pro...	6.42202	2.2e-08	1.53865e-05	darkmagenta
GO:0008137 NADH dehydrogenase (ubiquinone) activity	30	4.3e-08	2.8251e-05	darkmagenta
GO:0050136 NADH dehydrogenase (quinone) activity	30	4.3e-08	2.8251e-05	darkmagenta
GO:0003954 NADH dehydrogenase activity	30	4.9e-08	3.12461e-05	darkmagenta
GO:0006120 mitochondrial electron transport, NADH t...	28.5714	6.5e-08	4.02647e-05	darkmagenta
GO:1902600 proton transmembrane transport	14.0351	8.7e-08	5.09504e-05	darkmagenta
GO:0031966 mitochondrial membrane	5.28169	9.4e-08	5.09504e-05	darkmagenta
GO:0005747 mitochondrial respiratory chain complex ...	26.087	9.4e-08	5.09504e-05	darkmagenta
GO:0030964 NADH dehydrogenase complex	26.087	9.4e-08	5.09504e-05	darkmagenta
GO:0045271 respiratory chain complex I	26.087	9.4e-08	5.09504e-05	darkmagenta
GO:0070069 cytochrome complex	38.4615	1.6e-07	8.46088e-05	darkmagenta
GO:0006123 mitochondrial electron transport, cytoch...	80	1.7e-07	8.57156e-05	darkmagenta
GO:0019646 aerobic electron transport chain	80	1.7e-07	8.57156e-05	darkmagenta
GO:0009117 nucleotide metabolic process	5.44747	1.8e-07	8.6724e-05	darkmagenta
GO:0016655 oxidoreductase activity, acting on NAD(P...	24	1.8e-07	8.6724e-05	darkmagenta
GO:0006753 nucleoside phosphate metabolic process	5.38462	2e-07	9.42652e-05	darkmagenta
GO:0005740 mitochondrial envelope	4.9505	2.1e-07	9.68726e-05	darkmagenta
GO:0005751 mitochondrial respiratory chain complex ...	66.6667	2.5e-07	0.000112922	darkmagenta
GO:0016491 oxidoreductase activity	5.05415	4.2e-07	0.000185837	darkmagenta
GO:0045277 respiratory chain complex IV	57.1429	6.2e-07	0.000268844	darkmagenta
GO:0055086 nucleobase-containing small molecule met...	4.7619	8.9e-07	0.000375248	darkmagenta
GO:0009060 aerobic respiration	18.1818	9e-07	0.000375248	darkmagenta
GO:0019637 organophosphate metabolic process	3.77778	1.2e-06	0.000490891	darkmagenta
GO:0004129 cytochrome-c oxidase activity	40	2.2e-06	0.000851754	darkmagenta
GO:0015002 heme-copper terminal oxidase activity	40	2.2e-06	0.000851754	darkmagenta
GO:0016676 oxidoreductase activity, acting on a hem...	40	2.2e-06	0.000851754	darkmagenta
GO:0016675 oxidoreductase activity, acting on a hem...	40	2.7e-06	0.00102699	darkmagenta
GO:0005739 mitochondrion	3.07692	3e-06	0.00112143	darkmagenta
GO:0044429 mitochondrial part	3.75587	3.1e-06	0.00113917	darkmagenta
GO:0031967 organelle envelope	3.52697	3.4e-06	0.00120845	darkmagenta
GO:0031975 envelope	3.52697	3.4e-06	0.00120845	darkmagenta
GO:0055114 oxidation-reduction process	3.94737	3.5e-06	0.00122393	darkmagenta
GO:0017144 drug metabolic process	4.54545	4e-06	0.00137657	darkmagenta
GO:0016651 oxidoreductase activity, acting on NAD(P...	13.9535	4.3e-06	0.00145669	darkmagenta
GO:0015078 proton transmembrane transporter activit...	12.766	6.8e-06	0.00226817	darkmagenta
GO:0010257 NADH dehydrogenase complex assembly	17.2414	9.3e-06	0.00300945	darkmagenta
GO:0032981 mitochondrial respiratory chain complex ...	17.2414	9.3e-06	0.00300945	darkmagenta
GO:1901135 carbohydrate derivative metabolic proces...	3.22581	3.9e-05	0.0124347	darkmagenta
GO:0015672 monovalent inorganic cation transport	5.20231	5e-05	0.0157109	darkmagenta
GO:0016310 phosphorylation	2.41379	6.2e-05	0.0192032	darkmagenta
GO:0033108 mitochondrial respiratory chain complex ...	11.6279	6.7e-05	0.0204595	darkmagenta
GO:0009055 electron transfer activity	11.3636	7.2e-05	0.021681	darkmagenta
GO:0098796 membrane protein complex	3.18182	9.2e-05	0.027324	darkmagenta
GO:0006796 phosphate-containing compound metabolic ...	2.05255	0.00014	0.0410181	darkmagenta
GO:0006793 phosphorus metabolic process	2.03252	0.00016	0.0462528	darkmagenta
GO:0032991 protein-containing complex	1.66019	1.4e-10	3.03534e-06	darkred
GO:0070469 respiratory chain	8.95522	8.7e-09	9.43123e-05	darkred
GO:0005654 nucleoplasm	1.75477	2.9e-08	0.000209583	darkred
GO:0098800 inner mitochondrial membrane protein com...	6.84211	5.7e-08	0.000308954	darkred
GO:1902494 catalytic complex	2.35616	8.2e-08	0.000325215	darkred
GO:0031981 nuclear lumen	1.62849	9e-08	0.000325215	darkred
GO:0044428 nuclear part	1.58077	1.3e-07	0.000402647	darkred
GO:0098798 mitochondrial protein complex	4.61957	1.7e-07	0.000460721	darkred
GO:0098803 respiratory chain complex	8.62069	2.2e-07	0.00052998	darkred
GO:0043231 intracellular membrane-bounded organelle	1.2446	3.1e-07	0.000672111	darkred
GO:0005746 mitochondrial respiratory chain	8.26446	3.5e-07	0.00068985	darkred
GO:0005743 mitochondrial inner membrane	3.46535	7.6e-07	0.00127535	darkred
GO:0005739 mitochondrion	2.13696	8.7e-07	0.00127535	darkred
GO:0044446 intracellular organelle part	1.28623	9.5e-07	0.00127535	darkred
GO:0031974 membrane-enclosed lumen	1.47861	1e-06	0.00127535	darkred
GO:0043233 organelle lumen	1.47861	1e-06	0.00127535	darkred
GO:0070013 intracellular organelle lumen	1.47861	1e-06	0.00127535	darkred
GO:0019866 organelle inner membrane	3.25444	1.2e-06	0.0014454	darkred
GO:0044429 mitochondrial part	2.44444	1.5e-06	0.00171166	darkred
GO:0003712 transcription coregulator activity	3.1746	1.7e-06	0.00184289	darkred
GO:0005634 nucleus	1.36493	1.8e-06	0.00185837	darkred
GO:0044455 mitochondrial membrane part	4.53074	2.7e-06	0.00266085	darkred
GO:0034641 cellular nitrogen compound metabolic pro...	1.39008	3.3e-06	0.00311075	darkred
GO:0005740 mitochondrial envelope	2.70833	3.7e-06	0.00334249	darkred
GO:0022900 electron transport chain	5.06329	4.5e-06	0.00390258	darkred
GO:0006119 oxidative phosphorylation	6.0241	6.2e-06	0.0049786	darkred
GO:0044422 organelle part	1.25586	6.1e-06	0.0049786	darkred
GO:0043043 peptide biosynthetic process	2.72109	8e-06	0.00607068	darkred
GO:0031967 organelle envelope	2.22368	8.4e-06	0.00607068	darkred
GO:0031975 envelope	2.22368	8.4e-06	0.00607068	darkred
GO:0071218 cellular response to misfolded protein	16.6667	9.2e-06	0.00643436	darkred
GO:0022904 respiratory electron transport chain	6.42857	1.1e-05	0.00745284	darkred
GO:0031966 mitochondrial membrane	2.66371	1.2e-05	0.007884	darkred
GO:0044271 cellular nitrogen compound biosynthetic ...	1.4806	1.3e-05	0.00828979	darkred
GO:0006412 translation	2.69637	1.5e-05	0.00903375	darkred
GO:0051788 response to misfolded protein	15.1515	1.5e-05	0.00903375	darkred
GO:0006518 peptide metabolic process	2.47619	1.7e-05	0.00996154	darkred
GO:0044237 cellular metabolic process	1.20501	2.6e-05	0.0148344	darkred
GO:0006515 protein quality control for misfolded or...	13.5135	2.8e-05	0.0155658	darkred
GO:0034645 cellular macromolecule biosynthetic proc...	1.45948	3.1e-05	0.0168028	darkred
GO:0010467 gene expression	1.39296	5.1e-05	0.026969	darkred
GO:1901564 organonitrogen compound metabolic proces...	1.33432	6.2e-05	0.0320053	darkred
GO:0016071 mRNA metabolic process	2.34302	6.4e-05	0.0322694	darkred
GO:0006807 nitrogen compound metabolic process	1.21187	6.8e-05	0.033507	darkred
GO:0009123 nucleoside monophosphate metabolic proce...	3.39806	7e-05	0.033726	darkred
GO:0046483 heterocycle metabolic process	1.35534	7.6e-05	0.0340701	darkred
GO:0005747 mitochondrial respiratory chain complex ...	8.33333	7.7e-05	0.0340701	darkred
GO:0030964 NADH dehydrogenase complex	8.33333	7.7e-05	0.0340701	darkred
GO:0045271 respiratory chain complex I	8.33333	7.7e-05	0.0340701	darkred
GO:0006091 generation of precursor metabolites and ...	2.89116	8.8e-05	0.0349939	darkred
GO:0000377 RNA splicing, via transesterification re...	3.15126	9e-05	0.0349939	darkred
GO:0000398 mRNA splicing, via spliceosome	3.15126	9e-05	0.0349939	darkred
GO:0009126 purine nucleoside monophosphate metaboli...	3.51351	9e-05	0.0349939	darkred
GO:0009144 purine nucleoside triphosphate metabolic...	3.51351	9e-05	0.0349939	darkred
GO:0009167 purine ribonucleoside monophosphate meta...	3.51351	9e-05	0.0349939	darkred
GO:0046034 ATP metabolic process	3.75	9.2e-05	0.0349939	darkred
GO:0043229 intracellular organelle	1.14688	9.2e-05	0.0349939	darkred
GO:0000375 RNA splicing, via transesterification re...	3.125	9.9e-05	0.03638	darkred
GO:0009059 macromolecule biosynthetic process	1.41761	9.9e-05	0.03638	darkred
GO:0045333 cellular respiration	4.2735	0.00012	0.0426511	darkred
GO:1990204 oxidoreductase complex	5.40541	0.00012	0.0426511	darkred
GO:0043604 amide biosynthetic process	2.29226	0.00013	0.0454602	darkred
GO:0006974 cellular response to DNA damage stimulus	2.23015	0.00014	0.0466975	darkred
GO:0009161 ribonucleoside monophosphate metabolic p...	3.35917	0.00014	0.0466975	darkred
GO:0043227 membrane-bounded organelle	1.14904	0.00014	0.0466975	darkred
GO:0006139 nucleobase-containing compound metabolic...	1.34468	0.00016	0.0495566	darkred
GO:0044260 cellular macromolecule metabolic process	1.26128	0.00016	0.0495566	darkred
GO:0042775 mitochondrial ATP synthesis coupled elec...	6.03448	0.00016	0.0495566	darkred
GO:1901566 organonitrogen compound biosynthetic pro...	1.7772	0.00016	0.0495566	darkred
GO:0035145 exon-exon junction complex	14.2857	0.00016	0.0495566	darkred
GO:0043209 myelin sheath	6.62651	8.5e-07	0.0184289	darkturquoise
GO:0006734 NADH metabolic process	15.3846	2.1e-06	0.0213713	darkturquoise
GO:0006735 NADH regeneration	18.5185	5.6e-06	0.0213713	darkturquoise
GO:0061621 canonical glycolysis	18.5185	5.6e-06	0.0213713	darkturquoise
GO:0061718 glucose catabolic process to pyruvate	18.5185	5.6e-06	0.0213713	darkturquoise
GO:0061615 glycolytic process through fructose-6-ph...	17.8571	6.9e-06	0.0213713	darkturquoise
GO:0061620 glycolytic process through glucose-6-pho...	17.8571	6.9e-06	0.0213713	darkturquoise
GO:0006007 glucose catabolic process	15.1515	1.8e-05	0.0487822	darkturquoise
GO:0002274 myeloid leukocyte activation	2.12091	3.1e-14	6.72111e-10	green
GO:0006955 immune response	1.58969	2.1e-13	2.27651e-09	green
GO:0043299 leukocyte degranulation	2.15962	7.6e-13	5.49252e-09	green
GO:0002275 myeloid cell activation involved in immu...	2.11835	2.4e-12	1.30086e-08	green
GO:0002366 leukocyte activation involved in immune ...	1.97709	3.3e-12	1.43095e-08	green
GO:0002263 cell activation involved in immune respo...	1.968	4.4e-12	1.58994e-08	green
GO:0043312 neutrophil degranulation	2.15135	7.3e-12	2.1681e-08	green
GO:0002446 neutrophil mediated immunity	2.12713	1e-11	2.1681e-08	green
GO:0002444 myeloid leukocyte mediated immunity	2.07526	1e-11	2.1681e-08	green
GO:0002283 neutrophil activation involved in immune...	2.13783	1e-11	2.1681e-08	green
GO:0042119 neutrophil activation	2.12293	1.1e-11	2.1681e-08	green
GO:0036230 granulocyte activation	2.09297	2.5e-11	4.51687e-08	green
GO:0045321 leukocyte activation	1.68197	4.2e-11	7.00463e-08	green
GO:0002252 immune effector process	1.68728	8.6e-11	1.33183e-07	green
GO:0002443 leukocyte mediated immunity	1.84193	1.4e-10	2.02356e-07	green
GO:0001775 cell activation	1.61546	1.8e-10	2.43911e-07	green
GO:0002376 immune system process	1.39298	3.4e-10	4.3362e-07	green
GO:0006954 inflammatory response	1.87154	5.1e-09	6.14295e-06	green
GO:0030141 secretory granule	1.764	6.8e-09	7.75952e-06	green
GO:0097530 granulocyte migration	3.33333	1.4e-08	1.51767e-05	green
GO:0006887 exocytosis	1.67297	1.7e-08	1.75513e-05	green
GO:0045055 regulated exocytosis	1.72214	1.9e-08	1.87245e-05	green
GO:0006952 defense response	1.52884	3e-08	2.82796e-05	green
GO:0071621 granulocyte chemotaxis	3.4188	5.1e-08	4.60721e-05	green
GO:0032940 secretion by cell	1.49895	8e-08	6.93792e-05	green
GO:0030667 secretory granule membrane	2.19043	1.3e-07	0.000108405	green
GO:0046903 secretion	1.46005	2.1e-07	0.00016863	green
GO:0097529 myeloid leukocyte migration	2.5661	3.7e-07	0.000284096	green
GO:0019221 cytokine-mediated signaling pathway	1.71327	3.8e-07	0.000284096	green
GO:1990266 neutrophil migration	3.24963	4.8e-07	0.00033507	green
GO:0034097 response to cytokine	1.54724	5.1e-07	0.00033507	green
GO:0099503 secretory vesicle	1.59707	4.9e-07	0.00033507	green
GO:0044433 cytoplasmic vesicle part	1.45555	5.1e-07	0.00033507	green
GO:0071345 cellular response to cytokine stimulus	1.56034	9.1e-07	0.000580286	green
GO:0030593 neutrophil chemotaxis	3.20405	3.7e-06	0.00229199	green
GO:0050900 leukocyte migration	1.87075	4.1e-06	0.00246922	green
GO:0045087 innate immune response	1.59631	5e-06	0.00292986	green
GO:1901739 regulation of myoblast fusion	6.4	8.7e-06	0.00496381	green
GO:0030595 leukocyte chemotaxis	2.26629	9e-06	0.00500331	green
GO:0002573 myeloid leukocyte differentiation	2.25352	1e-05	0.00542025	green
GO:0002682 regulation of immune system process	1.39773	1.4e-05	0.00740327	green
GO:1901741 positive regulation of myoblast fusion	6.42202	3e-05	0.0154864	green
GO:0031410 cytoplasmic vesicle	1.28871	3.4e-05	0.0171431	green
GO:0101002 ficolin-1-rich granule	2.12625	3.5e-05	0.0172463	green
GO:0097708 intracellular vesicle	1.28682	3.8e-05	0.0183084	green
GO:0009605 response to external stimulus	1.29345	5.5e-05	0.0259229	green
GO:0101003 ficolin-1-rich granule membrane	3.09278	6.1e-05	0.0281392	green
GO:0098588 bounding membrane of organelle	1.29196	6.6e-05	0.029203	green
GO:0098562 cytoplasmic side of membrane	2.18239	6.6e-05	0.029203	green
GO:0060142 regulation of syncytium formation by pla...	5.03145	7.6e-05	0.0316876	green
GO:0016192 vesicle-mediated transport	1.29173	7.6e-05	0.0316876	green
GO:0098805 whole membrane	1.32827	7.6e-05	0.0316876	green
GO:0050764 regulation of phagocytosis	2.85714	9.6e-05	0.0389455	green
GO:0002684 positive regulation of immune system pro...	1.43844	9.7e-05	0.0389455	green
GO:0009612 response to mechanical stimulus	2.06469	0.00011	0.0411191	green
GO:0043207 response to external biotic stimulus	1.48388	0.00011	0.0411191	green
GO:0051707 response to other organism	1.48388	0.00011	0.0411191	green
GO:0002755 MyD88-dependent toll-like receptor signa...	3.65449	0.00011	0.0411191	green
GO:0031347 regulation of defense response	1.53218	0.00012	0.043362	green
GO:0070820 tertiary granule	2.1148	0.00012	0.043362	green
GO:0098542 defense response to other organism	1.71509	0.00013	0.0454602	green
GO:0060326 cell chemotaxis	1.89873	0.00013	0.0454602	green
GO:0016757 transferase activity, transferring glyco...	1.89374	0.00014	0.04818	green
GO:0003735 structural constituent of ribosome	9.61969	1.4e-30	3.03534e-26	greenyellow
GO:0043604 amide biosynthetic process	4.06427	4.2e-30	3.10761e-26	greenyellow
GO:0072599 establishment of protein localization to...	11.3433	4.3e-30	3.10761e-26	greenyellow
GO:1990904 ribonucleoprotein complex	3.67647	9.2e-30	4.98663e-26	greenyellow
GO:0044445 cytosolic part	7.26172	6.3e-28	2.73181e-24	greenyellow
GO:0006518 peptide metabolic process	3.9114	7.8e-28	2.81853e-24	greenyellow
GO:0000956 nuclear-transcribed mRNA catabolic proce...	7.78547	1.2e-27	3.71674e-24	greenyellow
GO:0006402 mRNA catabolic process	6.23529	2.1e-27	5.69126e-24	greenyellow
GO:0070972 protein localization to endoplasmic reti...	9.54774	5.7e-27	1.30086e-23	greenyellow
GO:0006401 RNA catabolic process	5.83864	6e-27	1.30086e-23	greenyellow
GO:0016071 mRNA metabolic process	3.75696	6e-26	1.1826e-22	greenyellow
GO:0006612 protein targeting to membrane	7.73585	3.8e-25	6.86565e-22	greenyellow
GO:0002181 cytoplasmic translation	11.4943	3.5e-24	5.83719e-21	greenyellow
GO:0043603 cellular amide metabolic process	3.23754	6.3e-24	9.75645e-21	greenyellow
GO:0034641 cellular nitrogen compound metabolic pro...	1.58305	8.6e-23	1.24304e-19	greenyellow
GO:0003676 nucleic acid binding	1.85827	2.8e-22	3.79418e-19	greenyellow
GO:0022613 ribonucleoprotein complex biogenesis	4.46154	3e-22	3.82606e-19	greenyellow
GO:0090150 establishment of protein localization to...	5.39273	3.8e-21	4.5771e-18	greenyellow
GO:0022625 cytosolic large ribosomal subunit	13.8554	6.6e-21	7.53129e-18	greenyellow
GO:0019439 aromatic compound catabolic process	3.88715	1.4e-20	1.51767e-17	greenyellow
GO:0046700 heterocycle catabolic process	3.91528	2e-20	2.06486e-17	greenyellow
GO:0034655 nucleobase-containing compound catabolic...	4.03281	2.1e-20	2.06955e-17	greenyellow
GO:0044270 cellular nitrogen compound catabolic pro...	3.88783	2.9e-20	2.73369e-17	greenyellow
GO:1901361 organic cyclic compound catabolic proces...	3.73945	1e-19	8.6724e-17	greenyellow
GO:0015934 large ribosomal subunit	8.81459	9.9e-20	8.6724e-17	greenyellow
GO:0032991 protein-containing complex	1.6568	1.3e-19	1.08405e-16	greenyellow
GO:0010467 gene expression	1.62578	2.7e-19	2.1681e-16	greenyellow
GO:0072594 establishment of protein localization to...	3.91753	4e-19	3.09729e-16	greenyellow
GO:0006605 protein targeting	4.38596	6.2e-19	4.63525e-16	greenyellow
GO:1901363 heterocyclic compound binding	1.55861	2.1e-18	1.51767e-15	greenyellow
GO:0097159 organic cyclic compound binding	1.54465	7.6e-18	5.31534e-15	greenyellow
GO:1901566 organonitrogen compound biosynthetic pro...	2.25274	2.6e-16	1.76158e-13	greenyellow
GO:0044271 cellular nitrogen compound biosynthetic ...	1.64266	3.2e-16	2.1024e-13	greenyellow
GO:0006725 cellular aromatic compound metabolic pro...	1.51845	5e-16	3.18838e-13	greenyellow
GO:0046483 heterocycle metabolic process	1.52109	5.2e-16	3.22118e-13	greenyellow
GO:0022627 cytosolic small ribosomal subunit	14.0496	6.7e-16	4.03507e-13	greenyellow
GO:0006139 nucleobase-containing compound metabolic...	1.52822	7.8e-16	4.57059e-13	greenyellow
GO:0031974 membrane-enclosed lumen	1.56126	8.5e-16	4.60721e-13	greenyellow
GO:0043233 organelle lumen	1.56126	8.5e-16	4.60721e-13	greenyellow
GO:0070013 intracellular organelle lumen	1.56126	8.5e-16	4.60721e-13	greenyellow
GO:0071826 ribonucleoprotein complex subunit organi...	4.83871	3.2e-15	1.69218e-12	greenyellow
GO:0022618 ribonucleoprotein complex assembly	4.97159	3.4e-15	1.75513e-12	greenyellow
GO:0016072 rRNA metabolic process	5.00736	6.7e-15	3.3782e-12	greenyellow
GO:1901360 organic cyclic compound metabolic proces...	1.48324	8.3e-15	4.08982e-12	greenyellow
GO:0042254 ribosome biogenesis	4.57433	1.9e-14	9.1542e-12	greenyellow
GO:0031981 nuclear lumen	1.63243	2.7e-14	1.27258e-11	greenyellow
GO:0009059 macromolecule biosynthetic process	1.58481	3.4e-14	1.56841e-11	greenyellow
GO:0006396 RNA processing	2.5066	4.3e-14	1.94226e-11	greenyellow
GO:0044428 nuclear part	1.58468	5.9e-14	2.61057e-11	greenyellow
GO:0044265 cellular macromolecule catabolic process	2.48239	1.6e-13	6.93792e-11	greenyellow
GO:0006886 intracellular protein transport	2.47989	1.7e-13	7.227e-11	greenyellow
GO:0033365 protein localization to organelle	2.70613	2e-13	8.33885e-11	greenyellow
GO:0090304 nucleic acid metabolic process	1.52933	2.1e-13	8.59058e-11	greenyellow
GO:0034660 ncRNA metabolic process	3.24074	2.7e-13	1.08405e-10	greenyellow
GO:0042788 polysomal ribosome	15.4762	4.4e-13	1.73448e-10	greenyellow
GO:0002183 cytoplasmic translational initiation	15.1163	5.5e-13	2.12938e-10	greenyellow
GO:0016070 RNA metabolic process	1.56769	6.4e-13	2.43436e-10	greenyellow
GO:0015935 small ribosomal subunit	9	6.6e-13	2.46715e-10	greenyellow
GO:0034645 cellular macromolecule biosynthetic proc...	1.56396	8.1e-13	2.97654e-10	greenyellow
GO:0005634 nucleus	1.38471	1.2e-12	4.3362e-10	greenyellow
GO:0005198 structural molecule activity	2.92958	2.5e-12	8.88566e-10	greenyellow
GO:0072657 protein localization to membrane	3.08682	2.9e-12	1.01411e-09	greenyellow
GO:0010629 negative regulation of gene expression	2.05824	3.5e-12	1.2045e-09	greenyellow
GO:0005654 nucleoplasm	1.66142	3.8e-12	1.28731e-09	greenyellow
GO:0034470 ncRNA processing	3.66442	3.9e-12	1.30086e-09	greenyellow
GO:0009058 biosynthetic process	1.44346	5.5e-12	1.80675e-09	greenyellow
GO:1901576 organic substance biosynthetic process	1.4481	5.7e-12	1.81738e-09	greenyellow
GO:0044249 cellular biosynthetic process	1.45315	5.7e-12	1.81738e-09	greenyellow
GO:0006807 nitrogen compound metabolic process	1.25678	6.7e-12	2.10526e-09	greenyellow
GO:0005844 polysome	8.5	8e-12	2.47783e-09	greenyellow
GO:0010605 negative regulation of macromolecule met...	1.81957	8.3e-12	2.53454e-09	greenyellow
GO:0006364 rRNA processing	4.64716	2.7e-11	8.019e-09	greenyellow
GO:0008135 translation factor activity, RNA binding	7.31707	2.7e-11	8.019e-09	greenyellow
GO:0009057 macromolecule catabolic process	2.1813	3.3e-11	9.66855e-09	greenyellow
GO:0005829 cytosol	1.49032	3.4e-11	9.82872e-09	greenyellow
GO:0042274 ribosomal small subunit biogenesis	8.42697	1.5e-10	4.27914e-08	greenyellow
GO:0009892 negative regulation of metabolic process	1.71662	2e-10	5.63143e-08	greenyellow
GO:0044237 cellular metabolic process	1.21599	3.1e-10	8.61681e-08	greenyellow
GO:0044238 primary metabolic process	1.22142	3.3e-10	9.05662e-08	greenyellow
GO:0044446 intracellular organelle part	1.25924	3.6e-10	9.75645e-08	greenyellow
GO:0043170 macromolecule metabolic process	1.25715	3.9e-10	1.0439e-07	greenyellow
GO:0046907 intracellular transport	1.91217	4.6e-10	1.21625e-07	greenyellow
GO:0001732 formation of cytoplasmic translation ini...	21.6216	4.8e-10	1.25384e-07	greenyellow
GO:0043231 intracellular membrane-bounded organelle	1.21026	5.8e-10	1.49702e-07	greenyellow
GO:0071704 organic substance metabolic process	1.20418	6.9e-10	1.75999e-07	greenyellow
GO:0034613 cellular protein localization	1.89504	7.3e-10	1.84036e-07	greenyellow
GO:0033290 eukaryotic 48S preinitiation complex	20.5128	9.5e-10	2.36747e-07	greenyellow
GO:0070727 cellular macromolecule localization	1.88406	9.9e-10	2.43607e-07	greenyellow
GO:0005730 nucleolus	2.20788	1e-09	2.43607e-07	greenyellow
GO:0043232 intracellular non-membrane-bounded organ...	1.50211	1.7e-09	4.0953e-07	greenyellow
GO:0043228 non-membrane-bounded organelle	1.49936	1.9e-09	4.5268e-07	greenyellow
GO:0005852 eukaryotic translation initiation factor...	19.0476	2e-09	4.71326e-07	greenyellow
GO:0019843 rRNA binding	7.6087	2.7e-09	6.29448e-07	greenyellow
GO:0016282 eukaryotic 43S preinitiation complex	17.7778	3.9e-09	8.99531e-07	greenyellow
GO:0008152 metabolic process	1.17834	6.7e-09	1.52908e-06	greenyellow
GO:0070993 translation preinitiation complex	16.6667	7.1e-09	1.60349e-06	greenyellow
GO:0044422 organelle part	1.22954	1e-08	2.23515e-06	greenyellow
GO:1901575 organic substance catabolic process	1.78161	1.1e-08	2.43358e-06	greenyellow
GO:0044085 cellular component biogenesis	1.57423	1.2e-08	2.60172e-06	greenyellow
GO:0003743 translation initiation factor activity	8.39161	1.2e-08	2.60172e-06	greenyellow
GO:0010468 regulation of gene expression	1.4699	1.7e-08	3.64928e-06	greenyellow
GO:0045184 establishment of protein localization	1.75472	2.3e-08	4.84139e-06	greenyellow
GO:0030490 maturation of SSU-rRNA	8.94309	2.3e-08	4.84139e-06	greenyellow
GO:0051649 establishment of localization in cell	1.72414	2.5e-08	5.21178e-06	greenyellow
GO:0044248 cellular catabolic process	1.7153	3.2e-08	6.60754e-06	greenyellow
GO:0005925 focal adhesion	2.94931	4.7e-08	9.61327e-06	greenyellow
GO:0044267 cellular protein metabolic process	1.40206	5e-08	1.01313e-05	greenyellow
GO:0005924 cell-substrate adherens junction	2.93309	5.3e-08	1.06397e-05	greenyellow
GO:0015833 peptide transport	1.75197	5.4e-08	1.0741e-05	greenyellow
GO:0030055 cell-substrate junction	2.90381	6.7e-08	1.32057e-05	greenyellow
GO:0042255 ribosome assembly	7.10059	8.5e-08	1.66026e-05	greenyellow
GO:0042886 amide transport	1.72681	1.1e-07	2.12938e-05	greenyellow
GO:0015031 protein transport	1.73722	1.2e-07	2.26237e-05	greenyellow
GO:0003729 mRNA binding	3.36474	1.2e-07	2.26237e-05	greenyellow
GO:0044424 intracellular part	1.10135	1.2e-07	2.26237e-05	greenyellow
GO:0044260 cellular macromolecule metabolic process	1.25876	1.3e-07	2.42977e-05	greenyellow
GO:0043933 protein-containing complex subunit organ...	1.66142	2.2e-07	4.07677e-05	greenyellow
GO:1901564 organonitrogen compound metabolic proces...	1.29648	4.4e-07	8.08444e-05	greenyellow
GO:0009056 catabolic process	1.60038	4.8e-07	8.74528e-05	greenyellow
GO:0051641 cellular localization	1.5435	5e-07	9.03375e-05	greenyellow
GO:0060255 regulation of macromolecule metabolic pr...	1.32065	7.4e-07	0.000132595	greenyellow
GO:0043021 ribonucleoprotein complex binding	4.33604	8e-07	0.00014217	greenyellow
GO:0034622 cellular protein-containing complex asse...	1.9218	1e-06	0.000174847	greenyellow
GO:0019538 protein metabolic process	1.33131	1e-06	0.000174847	greenyellow
GO:0005912 adherens junction	2.44073	1.1e-06	0.000189279	greenyellow
GO:0043227 membrane-bounded organelle	1.13523	1.1e-06	0.000189279	greenyellow
GO:0019081 viral translation	15	1.3e-06	0.000220198	greenyellow
GO:0098798 mitochondrial protein complex	3.13351	1.3e-06	0.000220198	greenyellow
GO:0003682 chromatin binding	2.46269	1.7e-06	0.000285719	greenyellow
GO:0070161 anchoring junction	2.37127	2.1e-06	0.000350232	greenyellow
GO:0000462 maturation of SSU-rRNA from tricistronic...	8.51064	3.1e-06	0.000513062	greenyellow
GO:0000028 ribosomal small subunit assembly	13.0435	3.3e-06	0.000542025	greenyellow
GO:0065003 protein-containing complex assembly	1.64367	3.4e-06	0.000554251	greenyellow
GO:0005622 intracellular	1.08306	4.9e-06	0.000792813	greenyellow
GO:0042273 ribosomal large subunit biogenesis	5.41872	5.1e-06	0.00081906	greenyellow
GO:0031490 chromatin DNA binding	4.52962	5.3e-06	0.000844921	greenyellow
GO:0008104 protein localization	1.50585	6.2e-06	0.000981184	greenyellow
GO:0045296 cadherin binding	2.69687	6.9e-06	0.00108405	greenyellow
GO:0019080 viral gene expression	5.71429	8.1e-06	0.00126343	greenyellow
GO:0071705 nitrogen compound transport	1.5544	8.4e-06	0.00129163	greenyellow
GO:0002039 p53 binding	5.71429	8.4e-06	0.00129163	greenyellow
GO:1901796 regulation of signal transduction by p53...	4.04624	9.3e-06	0.00141995	greenyellow
GO:0006397 mRNA processing	2.29555	1.1e-05	0.00165619	greenyellow
GO:1902494 catalytic complex	1.73029	1.1e-05	0.00165619	greenyellow
GO:0043229 intracellular organelle	1.11699	1.2e-05	0.00179429	greenyellow
GO:0019222 regulation of metabolic process	1.2579	1.7e-05	0.00250733	greenyellow
GO:0009303 rRNA transcription	8.13953	1.7e-05	0.00250733	greenyellow
GO:0071840 cellular component organization or bioge...	1.25179	2e-05	0.00292986	greenyellow
GO:0072331 signal transduction by p53 class mediato...	3.06644	2.5e-05	0.00363775	greenyellow
GO:0006403 RNA localization	2.93663	2.8e-05	0.00404712	greenyellow
GO:0031123 RNA 3'-end processing	3.61757	3.2e-05	0.00459465	greenyellow
GO:0016032 viral process	2.01058	3.3e-05	0.00470706	greenyellow
GO:0008380 RNA splicing	2.31214	3.4e-05	0.004818	greenyellow
GO:0006405 RNA export from nucleus	3.57143	3.8e-05	0.00534986	greenyellow
GO:0051276 chromosome organization	1.72689	5.2e-05	0.00727363	greenyellow
GO:0005694 chromosome	1.78571	5.4e-05	0.00750496	greenyellow
GO:0044419 interspecies interaction between organis...	1.89036	8e-05	0.0110476	greenyellow
GO:0071166 ribonucleoprotein complex localization	3.52304	8.3e-05	0.0113894	greenyellow
GO:0044403 symbiont process	1.90244	8.6e-05	0.0117268	greenyellow
GO:0033036 macromolecule localization	1.40162	8.9e-05	0.0120601	greenyellow
GO:0000228 nuclear chromosome	2.06186	9e-05	0.0121198	greenyellow
GO:0006414 translational elongation	3.46667	9.8e-05	0.0131157	greenyellow
GO:0006475 internal protein amino acid acetylation	3.21839	0.00012	0.015768	greenyellow
GO:0001731 formation of translation preinitiation c...	13.7931	0.00012	0.015768	greenyellow
GO:1901838 positive regulation of transcription of ...	13.7931	0.00012	0.015768	greenyellow
GO:0004386 helicase activity	3.18907	0.00013	0.016777	greenyellow
GO:0003746 translation elongation factor activity	9.43396	0.00013	0.016777	greenyellow
GO:0044444 cytoplasmic part	1.15427	0.00013	0.016777	greenyellow
GO:0022607 cellular component assembly	1.39016	0.00014	0.0177505	greenyellow
GO:0006996 organelle organization	1.3287	0.00014	0.0177505	greenyellow
GO:0044451 nucleoplasm part	1.70648	0.00014	0.0177505	greenyellow
GO:0005737 cytoplasm	1.12286	0.00015	0.0189078	greenyellow
GO:0032986 protein-DNA complex disassembly	9.25926	0.00016	0.01971	greenyellow
GO:0098781 ncRNA transcription	3.76712	0.00016	0.01971	greenyellow
GO:0043022 ribosome binding	5.06329	0.00016	0.01971	greenyellow
GO:0043226 organelle	1.08897	0.00016	0.01971	greenyellow
GO:0010608 posttranscriptional regulation of gene e...	1.98142	0.00018	0.0218021	greenyellow
GO:0047485 protein N-terminus binding	3.72881	0.00018	0.0218021	greenyellow
GO:0030684 preribosome	4.45545	0.00018	0.0218021	greenyellow
GO:0015074 DNA integration	12.9032	0.00019	0.0225103	greenyellow
GO:2001252 positive regulation of chromosome organi...	3.07692	0.00019	0.0225103	greenyellow
GO:0140098 catalytic activity, acting on RNA	2.3	0.00019	0.0225103	greenyellow
GO:0003730 mRNA 3'-UTR binding	4.39024	0.00019	0.0225103	greenyellow
GO:0006473 protein acetylation	2.92398	0.0002	0.0234389	greenyellow
GO:0043543 protein acylation	2.69841	0.0002	0.0234389	greenyellow
GO:0034644 cellular response to UV	4.30622	0.00023	0.0266665	greenyellow
GO:0003712 transcription coregulator activity	2.03652	0.00023	0.0266665	greenyellow
GO:0016573 histone acetylation	3.17848	0.00024	0.0276779	greenyellow
GO:0071564 npBAF complex	11.7647	0.00025	0.0286786	greenyellow
GO:0000377 RNA splicing, via transesterification re...	2.2869	0.00028	0.0316181	greenyellow
GO:0000398 mRNA splicing, via spliceosome	2.2869	0.00028	0.0316181	greenyellow
GO:0018205 peptidyl-lysine modification	2.2869	0.00028	0.0316181	greenyellow
GO:0071426 ribonucleoprotein complex export from nu...	3.26975	0.00031	0.0342914	greenyellow
GO:1903363 negative regulation of cellular protein ...	4.12844	0.00031	0.0342914	greenyellow
GO:0018393 internal peptidyl-lysine acetylation	3.08789	0.00031	0.0342914	greenyellow
GO:0000375 RNA splicing, via transesterification re...	2.26571	0.00031	0.0342914	greenyellow
GO:0006360 transcription by RNA polymerase I	4.57143	0.00033	0.0359534	greenyellow
GO:0045943 positive regulation of transcription by ...	7.93651	0.00033	0.0359534	greenyellow
GO:0016569 covalent chromatin modification	2.08668	0.00033	0.0359534	greenyellow
GO:0000166 nucleotide binding	1.43935	0.00034	0.036313	greenyellow
GO:1901265 nucleoside phosphate binding	1.4386	0.00034	0.036313	greenyellow
GO:0005515 protein binding	1.10428	0.00034	0.036313	greenyellow
GO:0044454 nuclear chromosome part	1.99039	0.00034	0.036313	greenyellow
GO:0030688 preribosome, small subunit precursor	10.8108	0.00036	0.038074	greenyellow
GO:0071565 nBAF complex	10.8108	0.00036	0.038074	greenyellow
GO:1901836 regulation of transcription of nucleolar...	10.8108	0.00039	0.0408483	greenyellow
GO:0050839 cell adhesion molecule binding	2.03313	0.00039	0.0408483	greenyellow
GO:0000980 RNA polymerase II distal enhancer sequen...	4	0.0004	0.0416942	greenyellow
GO:0006361 transcription initiation from RNA polyme...	6	0.00043	0.0446068	greenyellow
GO:0070897 transcription preinitiation complex asse...	5	0.00046	0.0472666	greenyellow
GO:1903051 negative regulation of proteolysis invol...	4.37158	0.00046	0.0472666	greenyellow
GO:0051168 nuclear export	2.7027	0.00047	0.0480664	greenyellow
GO:0001046 core promoter sequence-specific DNA bind...	5.88235	0.00048	0.0488586	greenyellow
GO:0018394 peptidyl-lysine acetylation	2.94785	0.00049	0.0496434	greenyellow
GO:0031974 membrane-enclosed lumen	1.71134	2.5e-14	1.80675e-10	lightgreen
GO:0043233 organelle lumen	1.71134	2.5e-14	1.80675e-10	lightgreen
GO:0070013 intracellular organelle lumen	1.71134	2.5e-14	1.80675e-10	lightgreen
GO:0031981 nuclear lumen	1.83529	8.5e-14	4.60721e-10	lightgreen
GO:0003723 RNA binding	2.49008	2.2e-13	9.53964e-10	lightgreen
GO:0044428 nuclear part	1.76097	3.4e-13	1.22859e-09	lightgreen
GO:0005634 nucleus	1.48368	1.8e-11	5.57511e-08	lightgreen
GO:0005654 nucleoplasm	1.86135	2.2e-11	5.96227e-08	lightgreen
GO:0006396 RNA processing	2.75072	8.3e-11	1.99947e-07	lightgreen
GO:0043231 intracellular membrane-bounded organelle	1.26739	2e-09	4.3362e-06	lightgreen
GO:0034660 ncRNA metabolic process	3.44828	3e-09	5.913e-06	lightgreen
GO:0006397 mRNA processing	3.49127	8.3e-09	1.4996e-05	lightgreen
GO:0008380 RNA splicing	3.5868	3.2e-08	5.33686e-05	lightgreen
GO:0005730 nucleolus	2.43613	8.5e-08	0.000131635	lightgreen
GO:0022613 ribonucleoprotein complex biogenesis	3.34225	1.3e-07	0.000187902	lightgreen
GO:0042254 ribosome biogenesis	4.19426	1.5e-07	0.000203259	lightgreen
GO:1990904 ribonucleoprotein complex	2.50508	2e-07	0.000255071	lightgreen
GO:0043227 membrane-bounded organelle	1.18777	2.4e-07	0.00028908	lightgreen
GO:0010467 gene expression	1.46317	3.7e-07	0.000422209	lightgreen
GO:0016072 rRNA metabolic process	4.35897	4e-07	0.00043362	lightgreen
GO:0034470 ncRNA processing	3.52349	5.9e-07	0.000609133	lightgreen
GO:0034641 cellular nitrogen compound metabolic pro...	1.38624	7e-07	0.000642091	lightgreen
GO:0016071 mRNA metabolic process	2.57857	7.7e-07	0.000642091	lightgreen
GO:0003676 nucleic acid binding	1.56199	6.6e-07	0.000642091	lightgreen
GO:0044422 organelle part	1.26239	7.5e-07	0.000642091	lightgreen
GO:0044446 intracellular organelle part	1.27029	7.7e-07	0.000642091	lightgreen
GO:0006364 rRNA processing	4.49102	1.3e-06	0.0010439	lightgreen
GO:0031967 organelle envelope	2.23624	1.6e-06	0.00119619	lightgreen
GO:0031975 envelope	2.23624	1.6e-06	0.00119619	lightgreen
GO:0043228 non-membrane-bounded organelle	1.51903	2.5e-06	0.00180675	lightgreen
GO:0000377 RNA splicing, via transesterification re...	3.4296	3e-06	0.00203259	lightgreen
GO:0000398 mRNA splicing, via spliceosome	3.4296	3e-06	0.00203259	lightgreen
GO:0000375 RNA splicing, via transesterification re...	3.40502	3.4e-06	0.0022338	lightgreen
GO:0005681 spliceosomal complex	4.69314	4.2e-06	0.00266367	lightgreen
GO:0043232 intracellular non-membrane-bounded organ...	1.50569	4.3e-06	0.00266367	lightgreen
GO:0016070 RNA metabolic process	1.46602	5.9e-06	0.00355327	lightgreen
GO:0071013 catalytic step 2 spliceosome	6.42857	1.1e-05	0.0064457	lightgreen
GO:0006518 peptide metabolic process	2.3751	1.3e-05	0.00741718	lightgreen
GO:0032543 mitochondrial translation	4.95495	1.4e-05	0.00778292	lightgreen
GO:0032991 protein-containing complex	1.40291	1.7e-05	0.00921443	lightgreen
GO:0090304 nucleic acid metabolic process	1.40175	1.8e-05	0.00951849	lightgreen
GO:0044238 primary metabolic process	1.19752	2.2e-05	0.0110926	lightgreen
GO:0044424 intracellular part	1.10718	2.2e-05	0.0110926	lightgreen
GO:0043226 organelle	1.13083	2.4e-05	0.011826	lightgreen
GO:0043229 intracellular organelle	1.14818	2.5e-05	0.012045	lightgreen
GO:0071704 organic substance metabolic process	1.18378	2.6e-05	0.0122545	lightgreen
GO:1901363 heterocyclic compound binding	1.34198	3e-05	0.0138389	lightgreen
GO:0043043 peptide biosynthetic process	2.43902	3.5e-05	0.0158091	lightgreen
GO:0006139 nucleobase-containing compound metabolic...	1.34577	4.6e-05	0.0199465	lightgreen
GO:0046483 heterocycle metabolic process	1.33918	4.6e-05	0.0199465	lightgreen
GO:0097159 organic cyclic compound binding	1.32993	4.8e-05	0.0204056	lightgreen
GO:0044237 cellular metabolic process	1.18371	4.9e-05	0.0204302	lightgreen
GO:0006412 translation	2.41935	5.7e-05	0.0233173	lightgreen
GO:0006725 cellular aromatic compound metabolic pro...	1.33104	6.2e-05	0.024893	lightgreen
GO:0140053 mitochondrial gene expression	4.19847	6.5e-05	0.0255526	lightgreen
GO:0005739 mitochondrion	1.83057	6.6e-05	0.0255526	lightgreen
GO:0000314 organellar small ribosomal subunit	11.1111	7.5e-05	0.0280358	lightgreen
GO:0005763 mitochondrial small ribosomal subunit	11.1111	7.5e-05	0.0280358	lightgreen
GO:0000313 organellar ribosome	5.71429	7.8e-05	0.0281853	lightgreen
GO:0005761 mitochondrial ribosome	5.71429	7.8e-05	0.0281853	lightgreen
GO:1901360 organic cyclic compound metabolic proces...	1.31682	8.4e-05	0.0298558	lightgreen
GO:0005622 intracellular	1.09377	8.6e-05	0.0300736	lightgreen
GO:0008152 metabolic process	1.15864	9.1e-05	0.031317	lightgreen
GO:1902494 catalytic complex	1.8732	9.4e-05	0.031844	lightgreen
GO:0070125 mitochondrial translational elongation	5.51724	9.9e-05	0.03285	lightgreen
GO:0006807 nitrogen compound metabolic process	1.1914	0.0001	0.03285	lightgreen
GO:0070126 mitochondrial translational termination	5.44218	0.00011	0.0355957	lightgreen
GO:0044451 nucleoplasm part	1.97015	0.00014	0.0446374	lightgreen
GO:0044429 mitochondrial part	2.01299	0.00015	0.0464593	lightgreen
GO:0030684 preribosome	6.03448	0.00015	0.0464593	lightgreen
GO:0042254 ribosome biogenesis	6.05327	4.9e-13	1.06237e-08	lightyellow
GO:0006364 rRNA processing	6.55738	2.8e-11	3.03534e-07	lightyellow
GO:0016072 rRNA metabolic process	5.61798	4.5e-10	3.25215e-06	lightyellow
GO:0006614 SRP-dependent cotranslational protein ta...	8.55263	3.5e-09	1.89709e-05	lightyellow
GO:0006613 cotranslational protein targeting to mem...	8.22785	5.7e-09	2.2765e-05	lightyellow
GO:0022626 cytosolic ribosome	8.1761	6.3e-09	2.2765e-05	lightyellow
GO:0003735 structural constituent of ribosome	6.55022	9.1e-09	2.81853e-05	lightyellow
GO:0045047 protein targeting to ER	7.64706	1.4e-08	3.79417e-05	lightyellow
GO:0022613 ribonucleoprotein complex biogenesis	3.66032	2.1e-08	3.97485e-05	lightyellow
GO:0072599 establishment of protein localization to...	7.38636	2.2e-08	3.97485e-05	lightyellow
GO:0070972 protein localization to endoplasmic reti...	6.69856	2.2e-08	3.97485e-05	lightyellow
GO:0003723 RNA binding	2.19099	1.9e-08	3.97485e-05	lightyellow
GO:0034470 ncRNA processing	4.04412	2.7e-08	4.50298e-05	lightyellow
GO:0000184 nuclear-transcribed mRNA catabolic proce...	7.14286	3.3e-08	4.91436e-05	lightyellow
GO:0003676 nucleic acid binding	1.6764	3.4e-08	4.91436e-05	lightyellow
GO:0000956 nuclear-transcribed mRNA catabolic proce...	5.26316	6.6e-08	8.94341e-05	lightyellow
GO:0044391 ribosomal subunit	5.45455	1.1e-07	0.000140289	lightyellow
GO:0006612 protein targeting to membrane	5.39568	1.3e-07	0.000156585	lightyellow
GO:0005840 ribosome	4.79042	2.5e-07	0.000285276	lightyellow
GO:0006402 mRNA catabolic process	4.02685	5.6e-07	0.00057816	lightyellow
GO:0006401 RNA catabolic process	3.83838	5.6e-07	0.00057816	lightyellow
GO:0006413 translational initiation	4.947	9.4e-07	0.00092637	lightyellow
GO:0042273 ribosomal large subunit biogenesis	8.41121	1.1e-06	0.00103692	lightyellow
GO:0044445 cytosolic part	4.29799	2.3e-06	0.00207776	lightyellow
GO:1901363 heterocyclic compound binding	1.40917	3.8e-06	0.00329551	lightyellow
GO:0034660 ncRNA metabolic process	2.89673	4.7e-06	0.00391926	lightyellow
GO:1990904 ribonucleoprotein complex	2.34604	5.6e-06	0.0044968	lightyellow
GO:0097159 organic cyclic compound binding	1.39665	6.1e-06	0.00472336	lightyellow
GO:0006605 protein targeting	3.17726	9.1e-06	0.00680335	lightyellow
GO:0090150 establishment of protein localization to...	3.57143	1.1e-05	0.00769326	lightyellow
GO:0030684 preribosome	7.47664	1.1e-05	0.00769326	lightyellow
GO:0016070 RNA metabolic process	1.46033	1.8e-05	0.0121956	lightyellow
GO:0044424 intracellular part	1.11142	2.1e-05	0.013797	lightyellow
GO:0022625 cytosolic large ribosomal subunit	7.95455	2.6e-05	0.0165796	lightyellow
GO:0042255 ribosome assembly	7.86517	2.8e-05	0.0173448	lightyellow
GO:0034655 nucleobase-containing compound catabolic...	2.73438	2.9e-05	0.0174653	lightyellow
GO:0042274 ribosomal small subunit biogenesis	7.52688	3.8e-05	0.0222516	lightyellow
GO:0022627 cytosolic small ribosomal subunit	9.375	3.9e-05	0.0222516	lightyellow
GO:0019843 rRNA binding	7.44681	4.1e-05	0.0227928	lightyellow
GO:0000460 maturation of 5.8S rRNA	12.1951	4.5e-05	0.0243911	lightyellow
GO:1901361 organic cyclic compound catabolic proces...	2.52583	6.1e-05	0.0322571	lightyellow
GO:0046700 heterocycle catabolic process	2.56724	7.3e-05	0.0373115	lightyellow
GO:0005730 nucleolus	2.0592	7.4e-05	0.0373115	lightyellow
GO:0000027 ribosomal large subunit assembly	11.1111	7.7e-05	0.0379418	lightyellow
GO:0044270 cellular nitrogen compound catabolic pro...	2.54854	8.1e-05	0.0390258	lightyellow
GO:0010467 gene expression	1.36835	8.7e-05	0.0401329	lightyellow
GO:0015935 small ribosomal subunit	6.66667	8.6e-05	0.0401329	lightyellow
GO:0046483 heterocycle metabolic process	1.34075	9e-05	0.0406519	lightyellow
GO:0019439 aromatic compound catabolic process	2.50597	0.0001	0.0442469	lightyellow
GO:0090304 nucleic acid metabolic process	1.37641	0.00011	0.0476982	lightyellow
GO:0042101 T cell receptor complex	22.2222	2.4e-12	5.20344e-08	magenta
GO:0042110 T cell activation	3.47667	2e-11	1.73448e-07	magenta
GO:0030217 T cell differentiation	4.67128	2.4e-11	1.73448e-07	magenta
GO:0033077 T cell differentiation in thymus	9.375	3.2e-11	1.73448e-07	magenta
GO:1903039 positive regulation of leukocyte cell-ce...	4.37262	2.8e-09	1.21414e-05	magenta
GO:0046649 lymphocyte activation	2.72197	3.5e-09	1.26472e-05	magenta
GO:0030098 lymphocyte differentiation	3.47395	9.9e-09	3.06631e-05	magenta
GO:0045058 T cell selection	9.40171	1.3e-08	3.52316e-05	magenta
GO:0022409 positive regulation of cell-cell adhesio...	3.87205	2.9e-08	6.9861e-05	magenta
GO:1903037 regulation of leukocyte cell-cell adhesi...	3.53107	4.6e-08	9.97326e-05	magenta
GO:0007159 leukocyte cell-cell adhesion	3.27044	1.1e-07	0.00021681	magenta
GO:0050870 positive regulation of T cell activation	3.98406	1.5e-07	0.000271013	magenta
GO:0050852 T cell receptor signaling pathway	4.56989	1.8e-07	0.000294242	magenta
GO:0045785 positive regulation of cell adhesion	3.02703	1.9e-07	0.000294242	magenta
GO:0045061 thymic T cell selection	14.2857	2.5e-07	0.00036135	magenta
GO:0050863 regulation of T cell activation	3.17041	6.3e-07	0.000853689	magenta
GO:0098802 plasma membrane receptor complex	4.13625	7.7e-07	0.000982022	magenta
GO:0045580 regulation of T cell differentiation	4.49102	1.2e-06	0.00136933	magenta
GO:0043368 positive T cell selection	9.52381	1.2e-06	0.00136933	magenta
GO:0002696 positive regulation of leukocyte activat...	3.10811	1.5e-06	0.00162608	magenta
GO:0050851 antigen receptor-mediated signaling path...	3.72671	1.7e-06	0.00175513	magenta
GO:0002250 adaptive immune response	2.81996	2e-06	0.001971	magenta
GO:0001772 immunological synapse	8.88889	2.1e-06	0.00197957	magenta
GO:0050867 positive regulation of cell activation	3.0303	2.4e-06	0.00208138	magenta
GO:0051251 positive regulation of lymphocyte activa...	3.22581	2.4e-06	0.00208138	magenta
GO:0022407 regulation of cell-cell adhesion	2.75938	4.6e-06	0.00383587	magenta
GO:0002521 leukocyte differentiation	2.48075	6.6e-06	0.0052998	magenta
GO:0033081 regulation of T cell differentiation in ...	11.5385	7.7e-06	0.00596228	magenta
GO:0045619 regulation of lymphocyte differentiation	3.74065	1.2e-05	0.0086724	magenta
GO:0002684 positive regulation of immune system pro...	1.95397	1.2e-05	0.0086724	magenta
GO:0043235 receptor complex	2.7027	1.6e-05	0.0111902	magenta
GO:0051249 regulation of lymphocyte activation	2.53293	2e-05	0.0135506	magenta
GO:0030155 regulation of cell adhesion	2.11946	4e-05	0.02628	magenta
GO:0045582 positive regulation of T cell differenti...	4.78469	4.2e-05	0.0267824	magenta
GO:0002682 regulation of immune system process	1.6919	5.4e-05	0.0334507	magenta
GO:0050776 regulation of immune response	1.8894	6.5e-05	0.0391463	magenta
GO:0043227 membrane-bounded organelle	1.20724	1.1e-06	0.0238491	orange
GO:0045055 regulated exocytosis	2.781	5.1e-06	0.0281853	orange
GO:0016192 vesicle-mediated transport	1.99715	6.5e-06	0.0281853	orange
GO:0043231 intracellular membrane-bounded organelle	1.23724	6.5e-06	0.0281853	orange
GO:0043229 intracellular organelle	1.18446	6.8e-06	0.0281853	orange
GO:0030141 secretory granule	2.7845	8.1e-06	0.0281853	orange
GO:0034774 secretory granule lumen	4.08163	9.1e-06	0.0281853	orange
GO:0006887 exocytosis	2.54323	1.5e-05	0.0346896	orange
GO:0060205 cytoplasmic vesicle lumen	3.89972	1.5e-05	0.0346896	orange
GO:0031983 vesicle lumen	3.87812	1.6e-05	0.0346896	orange
GO:0050878 regulation of body fluid levels	6.76692	1.1e-10	2.38491e-06	paleturquoise
GO:0007596 blood coagulation	8.02139	4.6e-10	3.03534e-06	paleturquoise
GO:0050817 coagulation	7.97872	5.1e-10	3.03534e-06	paleturquoise
GO:0007599 hemostasis	7.93651	5.6e-10	3.03534e-06	paleturquoise
GO:0030168 platelet activation	11.828	2e-09	8.6724e-06	paleturquoise
GO:0031091 platelet alpha granule	15.7895	4.8e-09	1.73448e-05	paleturquoise
GO:0002576 platelet degranulation	11.8421	6.7e-08	0.000207518	paleturquoise
GO:0042060 wound healing	5.11945	2e-07	0.000542025	paleturquoise
GO:0009611 response to wounding	4.21348	2.3e-06	0.0055407	paleturquoise
GO:0008092 cytoskeletal protein binding	3.18021	1e-05	0.021681	paleturquoise
GO:0099503 secretory vesicle	3.13589	1.3e-05	0.025623	paleturquoise
GO:0070527 platelet aggregation	14.2857	2.6e-05	0.0450298	paleturquoise
GO:0030141 secretory granule	3.25866	2.7e-05	0.0450298	paleturquoise
GO:0043227 membrane-bounded organelle	1.18167	2.6e-11	5.63706e-07	purple
GO:0043231 intracellular membrane-bounded organelle	1.21938	6.7e-11	7.26313e-07	purple
GO:0044424 intracellular part	1.11986	1.2e-10	8.6724e-07	purple
GO:0005759 mitochondrial matrix	3.08544	4e-10	2.1681e-06	purple
GO:0032543 mitochondrial translation	5.10204	2e-09	8.6724e-06	purple
GO:0000313 organellar ribosome	6.4257	2.8e-09	8.6724e-06	purple
GO:0005761 mitochondrial ribosome	6.4257	2.8e-09	8.6724e-06	purple
GO:0005622 intracellular	1.10403	3.7e-09	1.00275e-05	purple
GO:0070126 mitochondrial translational termination	6.17761	4.9e-09	1.18041e-05	purple
GO:0140053 mitochondrial gene expression	4.54545	6.7e-09	1.32057e-05	purple
GO:0043229 intracellular organelle	1.1529	6.6e-09	1.32057e-05	purple
GO:0043226 organelle	1.13156	1.4e-08	2.52945e-05	purple
GO:0034641 cellular nitrogen compound metabolic pro...	1.32558	2.3e-08	3.83587e-05	purple
GO:0070125 mitochondrial translational elongation	5.85938	3.2e-08	4.62528e-05	purple
GO:0006415 translational termination	5.44218	3.2e-08	4.62528e-05	purple
GO:0006414 translational elongation	4.72441	4.4e-08	5.96227e-05	purple
GO:0044429 mitochondrial part	2.08029	1e-07	0.000127535	purple
GO:0031974 membrane-enclosed lumen	1.34418	3.7e-07	0.000401099	purple
GO:0043233 organelle lumen	1.34418	3.7e-07	0.000401099	purple
GO:0070013 intracellular organelle lumen	1.34418	3.7e-07	0.000401099	purple
GO:0006807 nitrogen compound metabolic process	1.18583	6e-07	0.000619457	purple
GO:0000314 organellar small ribosomal subunit	10	7.9e-07	0.000744695	purple
GO:0005763 mitochondrial small ribosomal subunit	10	7.9e-07	0.000744695	purple
GO:0003723 RNA binding	1.69887	1.1e-06	0.000993713	purple
GO:0005739 mitochondrion	1.74725	1.4e-06	0.00121414	purple
GO:0044237 cellular metabolic process	1.1638	1.6e-06	0.00133422	purple
GO:0098798 mitochondrial protein complex	3.08311	1.8e-06	0.0014454	purple
GO:0044271 cellular nitrogen compound biosynthetic ...	1.3444	5.1e-06	0.00394904	purple
GO:1901576 organic substance biosynthetic process	1.28667	5.9e-06	0.00441096	purple
GO:0043170 macromolecule metabolic process	1.18254	7e-06	0.00470787	purple
GO:0009059 macromolecule biosynthetic process	1.33366	7e-06	0.00470787	purple
GO:0044238 primary metabolic process	1.15701	7.3e-06	0.00470787	purple
GO:0034645 cellular macromolecule biosynthetic proc...	1.3397	7.6e-06	0.00470787	purple
GO:0044446 intracellular organelle part	1.18323	7e-06	0.00470787	purple
GO:0005840 ribosome	3.11042	7.4e-06	0.00470787	purple
GO:0003676 nucleic acid binding	1.3741	9.1e-06	0.00548048	purple
GO:0044260 cellular macromolecule metabolic process	1.21006	1.3e-05	0.00761765	purple
GO:0009058 biosynthetic process	1.27066	1.5e-05	0.00813038	purple
GO:0044249 cellular biosynthetic process	1.27634	1.5e-05	0.00813038	purple
GO:0008152 metabolic process	1.13241	1.5e-05	0.00813038	purple
GO:0005743 mitochondrial inner membrane	2.35772	1.8e-05	0.00929186	purple
GO:1990904 ribonucleoprotein complex	1.86454	1.8e-05	0.00929186	purple
GO:0005740 mitochondrial envelope	2.00308	2.9e-05	0.0146221	purple
GO:0044422 organelle part	1.16356	3.4e-05	0.0167535	purple
GO:1901360 organic cyclic compound metabolic proces...	1.2462	4.2e-05	0.0198358	purple
GO:0006139 nucleobase-containing compound metabolic...	1.25795	4.3e-05	0.0198358	purple
GO:0071704 organic substance metabolic process	1.13438	4.3e-05	0.0198358	purple
GO:0043604 amide biosynthetic process	1.90875	5.3e-05	0.0229819	purple
GO:0046483 heterocycle metabolic process	1.24984	5.3e-05	0.0229819	purple
GO:0019866 organelle inner membrane	2.185	5.3e-05	0.0229819	purple
GO:0043043 peptide biosynthetic process	1.99115	6.5e-05	0.0276326	purple
GO:0043624 cellular protein complex disassembly	2.95652	6.7e-05	0.0279351	purple
GO:0090304 nucleic acid metabolic process	1.27427	7e-05	0.0286353	purple
GO:0006412 translation	2	7.6e-05	0.030514	purple
GO:0006725 cellular aromatic compound metabolic pro...	1.24228	7.8e-05	0.0307476	purple
GO:0006397 mRNA processing	2.12014	9e-05	0.0348445	purple
GO:0010467 gene expression	1.2584	9.7e-05	0.0368957	purple
GO:0031124 mRNA 3'-end processing	3.94265	0.0001	0.037381	purple
GO:0005634 nucleus	1.20009	0.00013	0.0477717	purple
GO:0042119 neutrophil activation	2.31539	7e-12	6.5043e-08	red
GO:0002275 myeloid cell activation involved in immu...	2.24686	1.2e-11	6.5043e-08	red
GO:0043299 leukocyte degranulation	2.26123	1.2e-11	6.5043e-08	red
GO:0036230 granulocyte activation	2.28254	1.4e-11	6.5043e-08	red
GO:0002446 neutrophil mediated immunity	2.2884	1.7e-11	6.5043e-08	red
GO:0002444 myeloid leukocyte mediated immunity	2.22543	1.9e-11	6.5043e-08	red
GO:0002283 neutrophil activation involved in immune...	2.29519	2.1e-11	6.5043e-08	red
GO:0043312 neutrophil degranulation	2.27783	4.1e-11	1.11115e-07	red
GO:0002274 myeloid leukocyte activation	2.08543	9e-11	2.1681e-07	red
GO:0002366 leukocyte activation involved in immune ...	2.03747	1e-10	2.1681e-07	red
GO:0002263 cell activation involved in immune respo...	2.02797	1.3e-10	2.5623e-07	red
GO:0045055 regulated exocytosis	1.86779	5.4e-09	9.75645e-06	red
GO:0002443 leukocyte mediated immunity	1.86757	6.7e-09	1.11741e-05	red
GO:0042581 specific granule	3.0888	8.2e-09	1.26989e-05	red
GO:0030667 secretory granule membrane	2.46775	2.1e-08	3.03534e-05	red
GO:0030141 secretory granule	1.80529	7.4e-08	0.000100275	red
GO:0045321 leukocyte activation	1.6129	1.3e-07	0.000165796	red
GO:0032940 secretion by cell	1.56099	1.4e-07	0.00016863	red
GO:0001775 cell activation	1.57015	1.6e-07	0.000182577	red
GO:0099503 secretory vesicle	1.67279	6.7e-07	0.000726313	red
GO:0002252 immune effector process	1.58195	8.6e-07	0.000887889	red
GO:0006887 exocytosis	1.65929	1.1e-06	0.000993713	red
GO:0046903 secretion	1.4917	1.1e-06	0.000993713	red
GO:0035579 specific granule membrane	3.38983	1.1e-06	0.000993713	red
GO:0006955 immune response	1.42494	1.7e-06	0.00147431	red
GO:0070820 tertiary granule	2.65403	1.8e-06	0.00150099	red
GO:0005773 vacuole	1.70997	2.2e-06	0.0017666	red
GO:0005764 lysosome	1.73454	4.7e-06	0.00363931	red
GO:0000323 lytic vacuole	1.73149	5e-06	0.0037381	red
GO:0002376 immune system process	1.30548	1.1e-05	0.0079497	red
GO:0016192 vesicle-mediated transport	1.3701	1.4e-05	0.00979142	red
GO:0005737 cytoplasm	1.08662	3.6e-05	0.0243911	red
GO:0044437 vacuolar part	1.71223	4.6e-05	0.030222	red
GO:0044444 cytoplasmic part	1.10551	5e-05	0.0318838	red
GO:0044430 cytoskeletal part	2.16186	2.9e-06	0.0332442	royalblue
GO:0005815 microtubule organizing center	2.79955	3.1e-06	0.0332442	royalblue
GO:0015630 microtubule cytoskeleton	2.31579	4.6e-06	0.0332442	royalblue
GO:0005813 centrosome	3.11042	7.1e-06	0.0384838	royalblue
GO:0042613 MHC class II protein complex	27.027	1.3e-13	2.81853e-09	salmon
GO:0042611 MHC protein complex	16.6667	1.2e-10	1.30086e-06	salmon
GO:0005774 vacuolar membrane	3.25534	4.3e-09	3.10761e-05	salmon
GO:0044437 vacuolar part	2.84644	6.3e-09	3.41476e-05	salmon
GO:0005765 lysosomal membrane	3.36427	1.1e-08	4.3362e-05	salmon
GO:0098852 lytic vacuole membrane	3.35648	1.2e-08	4.3362e-05	salmon
GO:0005764 lysosome	2.57053	2.8e-08	8.13038e-05	salmon
GO:0000323 lytic vacuole	2.56731	3e-08	8.13038e-05	salmon
GO:0003823 antigen binding	8.52713	4.3e-08	0.000103587	salmon
GO:0005886 plasma membrane	1.44969	8.5e-08	0.000184288	salmon
GO:0033218 amide binding	3.40136	9.6e-08	0.000189216	salmon
GO:0042277 peptide binding	3.72881	1.2e-07	0.00021681	salmon
GO:0071944 cell periphery	1.43469	1.3e-07	0.00021681	salmon
GO:0071556 integral component of lumenal side of en...	11.7647	2.2e-07	0.000317988	salmon
GO:0098553 lumenal side of endoplasmic reticulum me...	11.7647	2.2e-07	0.000317988	salmon
GO:0005773 vacuole	2.32687	3e-07	0.000406519	salmon
GO:0006955 immune response	1.73933	6.4e-07	0.000816226	salmon
GO:0030136 clathrin-coated vesicle	4.09639	8.9e-07	0.00107201	salmon
GO:0019884 antigen processing and presentation of e...	4.42478	1.4e-06	0.00151767	salmon
GO:0042605 peptide antigen binding	11.4754	1.4e-06	0.00151767	salmon
GO:0006952 defense response	1.84779	2.7e-06	0.00278756	salmon
GO:0030666 endocytic vesicle membrane	4.02145	4.9e-06	0.00482895	salmon
GO:0030669 clathrin-coated endocytic vesicle membra...	7.84314	6.4e-06	0.00603297	salmon
GO:0019886 antigen processing and presentation of e...	4.81928	6.7e-06	0.00605261	salmon
GO:0050776 regulation of immune response	2.03022	7.4e-06	0.00617075	salmon
GO:0045334 clathrin-coated endocytic vesicle	6.56934	7.4e-06	0.00617075	salmon
GO:0030665 clathrin-coated vesicle membrane	4.7619	7.8e-06	0.0062634	salmon
GO:0002495 antigen processing and presentation of p...	4.72441	8.4e-06	0.00642954	salmon
GO:0019882 antigen processing and presentation	3.64465	8.6e-06	0.00642954	salmon
GO:0044433 cytoplasmic vesicle part	1.75894	8.9e-06	0.00643203	salmon
GO:0002504 antigen processing and presentation of p...	4.66926	9.3e-06	0.0065043	salmon
GO:0001540 amyloid-beta binding	6.2069	1.2e-05	0.007884	salmon
GO:0009986 cell surface	2.16086	1.2e-05	0.007884	salmon
GO:0002376 immune system process	1.50085	1.3e-05	0.00805294	salmon
GO:0007166 cell surface receptor signaling pathway	1.51344	1.3e-05	0.00805294	salmon
GO:0002478 antigen processing and presentation of e...	4.0625	1.9e-05	0.0114427	salmon
GO:0002252 immune effector process	1.82282	2.5e-05	0.0138981	salmon
GO:0002429 immune response-activating cell surface ...	2.77411	2.5e-05	0.0138981	salmon
GO:0010008 endosome membrane	2.40214	2.5e-05	0.0138981	salmon
GO:0031252 cell leading edge	2.537	2.9e-05	0.0157187	salmon
GO:0002768 immune response-regulating cell surface ...	2.62843	3.6e-05	0.019037	salmon
GO:0044440 endosomal part	2.30263	3.8e-05	0.0196161	salmon
GO:0023026 MHC class II protein complex binding	11.9048	4.2e-05	0.0211768	salmon
GO:0060089 molecular transducer activity	1.86995	4.3e-05	0.0211882	salmon
GO:0048002 antigen processing and presentation of p...	3.69318	5.2e-05	0.0249803	salmon
GO:0030139 endocytic vesicle	2.80236	5.3e-05	0.0249803	salmon
GO:0050778 positive regulation of immune response	2.05438	5.6e-05	0.0258327	salmon
GO:0001817 regulation of cytokine production	2.12912	6.3e-05	0.0278756	salmon
GO:0031902 late endosome membrane	3.87097	6.3e-05	0.0278756	salmon
GO:0060333 interferon-gamma-mediated signaling path...	4.5045	7.2e-05	0.0312206	salmon
GO:0001816 cytokine production	2.04334	8e-05	0.0340094	salmon
GO:0070372 regulation of ERK1 and ERK2 cascade	2.79938	8.5e-05	0.0354401	salmon
GO:0032588 trans-Golgi network membrane	4.36681	9.2e-05	0.0376349	salmon
GO:0012507 ER to Golgi transport vesicle membrane	5.44218	9.9e-05	0.03942	salmon
GO:0031982 vesicle	1.36618	0.0001	0.03942	salmon
GO:0007162 negative regulation of cell adhesion	2.81457	0.00012	0.0464593	salmon
GO:0007049 cell cycle	4.02516	4.5e-13	5.0589e-09	sienna3
GO:0051276 chromosome organization	4.98155	4.9e-13	5.0589e-09	sienna3
GO:1903047 mitotic cell cycle process	6.11702	7e-13	5.0589e-09	sienna3
GO:0000278 mitotic cell cycle	5.49199	1.9e-12	9.53964e-09	sienna3
GO:0022402 cell cycle process	4.67938	2.2e-12	9.53964e-09	sienna3
GO:0007059 chromosome segregation	10.4167	9.3e-12	3.36055e-08	sienna3
GO:0005694 chromosome	4.92813	2.4e-11	7.43349e-08	sienna3
GO:0051301 cell division	6.69145	8.9e-11	2.41201e-07	sienna3
GO:0000070 mitotic sister chromatid segregation	14.8649	1.6e-10	3.8544e-07	sienna3
GO:0140014 mitotic nuclear division	9.92366	4.5e-10	9.75645e-07	sienna3
GO:0000819 sister chromatid segregation	12.5	1e-09	1.971e-06	sienna3
GO:0098813 nuclear chromosome segregation	10.084	1.9e-09	3.43283e-06	sienna3
GO:0000280 nuclear division	7.48663	3.7e-09	6.17075e-06	sienna3
GO:0044427 chromosomal part	4.6729	4e-09	6.19457e-06	sienna3
GO:0048285 organelle fission	6.76329	1.3e-08	1.87902e-05	sienna3
GO:0044815 DNA packaging complex	17.7778	1.6e-08	2.1681e-05	sienna3
GO:0005819 spindle	7.59494	4.9e-08	6.24923e-05	sienna3
GO:0000793 condensed chromosome	9.52381	8.9e-08	0.0001072	sienna3
GO:0010564 regulation of cell cycle process	4.79233	3.4e-07	0.000387976	sienna3
GO:0006260 DNA replication	7.75194	5.5e-07	0.000596228	sienna3
GO:0044770 cell cycle phase transition	5.15873	1.1e-06	0.00113567	sienna3
GO:0006281 DNA repair	5.09804	1.2e-06	0.0011826	sienna3
GO:0051726 regulation of cell cycle	3.60721	1.3e-06	0.00122545	sienna3
GO:0006323 DNA packaging	9.1954	2.3e-06	0.00207776	sienna3
GO:0090068 positive regulation of cell cycle proces...	7.56303	2.7e-06	0.00234155	sienna3
GO:0044772 mitotic cell cycle phase transition	5.10638	3.2e-06	0.00266843	sienna3
GO:0071103 DNA conformation change	7.25806	3.7e-06	0.0029711	sienna3
GO:0005871 kinesin complex	20.8333	4.3e-06	0.00332958	sienna3
GO:0006310 DNA recombination	6.92308	5.4e-06	0.00403715	sienna3
GO:0000794 condensed nuclear chromosome	13.3333	5.6e-06	0.00404712	sienna3
GO:0006974 cellular response to DNA damage stimulus	3.81679	5.9e-06	0.00412638	sienna3
GO:0098687 chromosomal region	5.95238	6.2e-06	0.00420069	sienna3
GO:0006996 organelle organization	2.00472	7.7e-06	0.0050589	sienna3
GO:0072686 mitotic spindle	12.5	8.2e-06	0.00522895	sienna3
GO:0005634 nucleus	1.57165	9.7e-06	0.00600873	sienna3
GO:1901987 regulation of cell cycle phase transitio...	5.52486	1.2e-05	0.007227	sienna3
GO:1903046 meiotic cell cycle process	8.75	1.5e-05	0.00855829	sienna3
GO:0031981 nuclear lumen	1.86869	1.5e-05	0.00855829	sienna3
GO:0006302 double-strand break repair	7.07965	1.6e-05	0.00889477	sienna3
GO:0015631 tubulin binding	5.96026	1.9e-05	0.0102985	sienna3
GO:0015630 microtubule cytoskeleton	3.10786	2.1e-05	0.0111049	sienna3
GO:0043232 intracellular non-membrane-bounded organ...	1.85663	2.6e-05	0.0134216	sienna3
GO:0043228 non-membrane-bounded organelle	1.8528	2.8e-05	0.0141179	sienna3
GO:0000724 double-strand break repair via homologou...	10	2.9e-05	0.0142898	sienna3
GO:0000725 recombinational repair	9.83607	3.1e-05	0.0149358	sienna3
GO:0045132 meiotic chromosome segregation	13.5135	3.4e-05	0.0160251	sienna3
GO:0045787 positive regulation of cell cycle	5.4878	3.6e-05	0.0166067	sienna3
GO:0005654 nucleoplasm	1.95599	3.7e-05	0.0167124	sienna3
GO:0006325 chromatin organization	3.7037	3.8e-05	0.0168138	sienna3
GO:0006259 DNA metabolic process	3.24675	4e-05	0.016863	sienna3
GO:1901990 regulation of mitotic cell cycle phase t...	5.38922	4.1e-05	0.016863	sienna3
GO:0003777 microtubule motor activity	12.8205	4.1e-05	0.016863	sienna3
GO:0000778 condensed nuclear chromosome kinetochore	42.8571	4.2e-05	0.016863	sienna3
GO:0044428 nuclear part	1.7658	4.2e-05	0.016863	sienna3
GO:0044454 nuclear chromosome part	4.2471	4.8e-05	0.0189216	sienna3
GO:1901989 positive regulation of cell cycle phase ...	12.1951	5.3e-05	0.0205195	sienna3
GO:0000786 nucleosome	12.1951	5.8e-05	0.0220614	sienna3
GO:0007076 mitotic chromosome condensation	37.5	6.3e-05	0.0231509	sienna3
GO:0007346 regulation of mitotic cell cycle	4.11985	6.3e-05	0.0231509	sienna3
GO:0140013 meiotic nuclear division	8.33333	8.1e-05	0.0292693	sienna3
GO:0000910 cytokinesis	8.33333	8.4e-05	0.0298558	sienna3
GO:0000228 nuclear chromosome	3.98551	8.6e-05	0.0300736	sienna3
GO:0051321 meiotic cell cycle	6.54206	9.2e-05	0.0316611	sienna3
GO:0000922 spindle pole	8.10811	9.5e-05	0.0321827	sienna3
GO:0007017 microtubule-based process	3.61446	9.8e-05	0.0326883	sienna3
GO:0003677 DNA binding	2.20518	0.00012	0.0388316	sienna3
GO:0044430 cytoskeletal part	2.5974	0.00012	0.0388316	sienna3
GO:0007051 spindle organization	7.69231	0.00013	0.0408483	sienna3
GO:0008017 microtubule binding	6.25	0.00013	0.0408483	sienna3
GO:0016445 somatic diversification of immunoglobuli...	15.3846	0.00014	0.04158	sienna3
GO:0070192 chromosome organization involved in meio...	15.3846	0.00014	0.04158	sienna3
GO:0000226 microtubule cytoskeleton organization	4.13223	0.00014	0.04158	sienna3
GO:0005876 spindle microtubule	15.3846	0.00014	0.04158	sienna3
GO:0051383 kinetochore organization	30	0.00015	0.043948	sienna3
GO:0030496 midbody	7.31707	0.00017	0.0491436	sienna3
GO:0098609 cell-cell adhesion	15.1724	1.9e-23	2.49331e-19	skyblue3
GO:0005509 calcium ion binding	17.7966	2.3e-23	2.49331e-19	skyblue3
GO:0005887 integral component of plasma membrane	9.48276	3e-19	2.1681e-15	skyblue3
GO:0031226 intrinsic component of plasma membrane	9.09091	8e-19	4.3362e-15	skyblue3
GO:0007155 cell adhesion	8.97959	1.7e-18	6.86565e-15	skyblue3
GO:0022610 biological adhesion	8.94309	1.9e-18	6.86565e-15	skyblue3
GO:0044459 plasma membrane part	5.2381	1e-13	3.09729e-10	skyblue3
GO:0046872 metal ion binding	3.19285	8.2e-11	2.2223e-07	skyblue3
GO:0016021 integral component of membrane	3.21285	1e-10	2.409e-07	skyblue3
GO:0043169 cation binding	3.14861	1.2e-10	2.60172e-07	skyblue3
GO:0031224 intrinsic component of membrane	3.125	1.9e-10	3.7449e-07	skyblue3
GO:0005886 plasma membrane	3.00654	2.2e-09	3.97485e-06	skyblue3
GO:0071944 cell periphery	2.93742	3.7e-09	6.17075e-06	skyblue3
GO:0044425 membrane part	2.44151	4.7e-08	7.27862e-05	skyblue3
GO:0043167 ion binding	2.14225	7.6e-07	0.0010985	skyblue3
GO:0042060 wound healing	4.92958	8.1e-07	0.0137313	steelblue
GO:0009611 response to wounding	4.34783	1.5e-06	0.0137313	steelblue
GO:0003008 system process	2.83688	1.9e-06	0.0137313	steelblue
GO:0071103 DNA conformation change	7.62987	2.6e-28	4.01098e-24	tan
GO:0006334 nucleosome assembly	11.7845	3.7e-28	4.01098e-24	tan
GO:0006323 DNA packaging	9.00693	2e-26	1.30086e-22	tan
GO:0065004 protein-DNA complex assembly	7.78986	2.4e-26	1.30086e-22	tan
GO:0031497 chromatin assembly	10.2339	7.3e-26	3.16543e-22	tan
GO:0034728 nucleosome organization	9.62567	1.5e-25	5.42025e-22	tan
GO:0071824 protein-DNA complex subunit organization	6.97306	7.5e-25	2.32296e-21	tan
GO:0006333 chromatin assembly or disassembly	8.933	2.5e-24	6.77531e-21	tan
GO:1903047 mitotic cell cycle process	3.78465	4.9e-23	1.18041e-19	tan
GO:0000278 mitotic cell cycle	3.44353	7.5e-22	1.51767e-18	tan
GO:0000790 nuclear chromatin	5.7398	9.3e-22	1.51767e-18	tan
GO:0031974 membrane-enclosed lumen	1.73489	9.8e-22	1.51767e-18	tan
GO:0043233 organelle lumen	1.73489	9.8e-22	1.51767e-18	tan
GO:0070013 intracellular organelle lumen	1.73489	9.8e-22	1.51767e-18	tan
GO:0043232 intracellular non-membrane-bounded organ...	1.89316	1.6e-21	2.31264e-18	tan
GO:0043228 non-membrane-bounded organelle	1.88966	2e-21	2.71013e-18	tan
GO:0031981 nuclear lumen	1.87513	2.2e-21	2.80578e-18	tan
GO:0022402 cell cycle process	2.98819	5.1e-21	6.14295e-18	tan
GO:0000788 nuclear nucleosome	24.6377	6.2e-21	7.07485e-18	tan
GO:0044428 nuclear part	1.80392	1e-20	1.08405e-17	tan
GO:0006325 chromatin organization	3.59589	2.9e-19	2.99404e-16	tan
GO:0007049 cell cycle	2.52398	3.1e-19	3.05505e-16	tan
GO:0098687 chromosomal region	5.28302	5.8e-19	5.46738e-16	tan
GO:0006335 DNA replication-dependent nucleosome ass...	21.6216	1.5e-18	1.30086e-15	tan
GO:0034723 DNA replication-dependent nucleosome org...	21.6216	1.5e-18	1.30086e-15	tan
GO:0000183 chromatin silencing at rDNA	19.1011	1.9e-18	1.58438e-15	tan
GO:0060968 regulation of gene silencing	9.80392	2.8e-18	2.2484e-15	tan
GO:0006342 chromatin silencing	10.2222	2.5e-17	1.9358e-14	tan
GO:0044770 cell cycle phase transition	3.97772	3.7e-17	2.7662e-14	tan
GO:0046982 protein heterodimerization activity	4.46247	4.8e-17	3.46896e-14	tan
GO:0044772 mitotic cell cycle phase transition	4.01366	2.5e-16	1.74847e-13	tan
GO:0006259 DNA metabolic process	2.91051	1.1e-15	7.227e-13	tan
GO:0032200 telomere organization	6.69856	1.1e-15	7.227e-13	tan
GO:0045814 negative regulation of gene expression, ...	8.67925	1.2e-15	7.65212e-13	tan
GO:0005654 nucleoplasm	1.84469	1.3e-15	8.05294e-13	tan
GO:0000781 chromosome, telomeric region	7.28291	1.6e-15	9.636e-13	tan
GO:0006996 organelle organization	1.78571	1.8e-15	1.05475e-12	tan
GO:0006261 DNA-dependent DNA replication	7.14286	2.3e-15	1.31227e-12	tan
GO:0000784 nuclear chromosome, telomeric region	8.15603	5.4e-15	3.00198e-12	tan
GO:0051290 protein heterotetramerization	14.0351	7.1e-15	3.84838e-12	tan
GO:0006260 DNA replication	5.14821	8.3e-15	4.38908e-12	tan
GO:0060964 regulation of gene silencing by miRNA	10.4972	8.7e-15	4.49106e-12	tan
GO:0005634 nucleus	1.45634	1.3e-14	6.55472e-12	tan
GO:0060147 regulation of posttranscriptional gene s...	10.1064	1.9e-14	9.1542e-12	tan
GO:0060966 regulation of gene silencing by RNA	10.1064	1.9e-14	9.1542e-12	tan
GO:0051301 cell division	3.50485	4.6e-14	2.12197e-11	tan
GO:0000075 cell cycle checkpoint	5.57692	4.6e-14	2.12197e-11	tan
GO:0007346 regulation of mitotic cell cycle	3.45605	1.5e-13	6.77531e-11	tan
GO:0051726 regulation of cell cycle	2.6506	1.6e-13	7.07951e-11	tan
GO:0031492 nucleosomal DNA binding	12.7119	3.1e-13	1.34422e-10	tan
GO:0007093 mitotic cell cycle checkpoint	6.03015	1.4e-12	5.95165e-10	tan
GO:0045652 regulation of megakaryocyte differentiat...	9.39227	1.7e-12	7.08802e-10	tan
GO:0016458 gene silencing	4.3956	1.8e-12	7.36336e-10	tan
GO:0044843 cell cycle G1/S phase transition	4.80132	2.2e-12	8.833e-10	tan
GO:0140014 mitotic nuclear division	4.60829	2.7e-12	1.06434e-09	tan
GO:0030219 megakaryocyte differentiation	8.37209	3.2e-12	1.23891e-09	tan
GO:0000082 G1/S transition of mitotic cell cycle	4.8951	3.4e-12	1.29325e-09	tan
GO:0045930 negative regulation of mitotic cell cycl...	4.68498	4.1e-12	1.53262e-09	tan
GO:0003677 DNA binding	1.96663	5.4e-12	1.98436e-09	tan
GO:0035195 gene silencing by miRNA	5.31915	8.2e-12	2.96307e-09	tan
GO:0006302 double-strand break repair	4.80427	1.3e-11	4.62054e-09	tan
GO:0035194 posttranscriptional gene silencing by RN...	5.10204	2.1e-11	7.34356e-09	tan
GO:0031491 nucleosome binding	8.83978	2.2e-11	7.57114e-09	tan
GO:0016441 posttranscriptional gene silencing	5.0813	2.3e-11	7.67174e-09	tan
GO:0010948 negative regulation of cell cycle proces...	4.37406	2.3e-11	7.67174e-09	tan
GO:0010564 regulation of cell cycle process	2.95061	3.7e-11	1.21545e-08	tan
GO:0045786 negative regulation of cell cycle	3.19813	4.1e-11	1.32675e-08	tan
GO:0000280 nuclear division	3.64416	6.7e-11	2.13622e-08	tan
GO:0051291 protein heterooligomerization	6.50685	8.1e-11	2.54516e-08	tan
GO:0034622 cellular protein-containing complex asse...	2.3773	1e-10	3.09729e-08	tan
GO:0046983 protein dimerization activity	2.36912	1.1e-10	3.35903e-08	tan
GO:0032991 protein-containing complex	1.5049	1.2e-10	3.6135e-08	tan
GO:0006270 DNA replication initiation	13.9241	1.5e-10	4.455e-08	tan
GO:0040029 regulation of gene expression, epigeneti...	3.7037	1.6e-10	4.68778e-08	tan
GO:0031490 chromatin DNA binding	7.173	1.7e-10	4.91436e-08	tan
GO:0031047 gene silencing by RNA	4.55373	2.5e-10	7.13191e-08	tan
GO:1901988 negative regulation of cell cycle phase ...	4.94624	2.6e-10	7.32086e-08	tan
GO:0031570 DNA integrity checkpoint	5.39846	2.9e-10	8.06088e-08	tan
GO:0006281 DNA repair	3.07087	4.1e-10	1.12522e-07	tan
GO:0044446 intracellular organelle part	1.2814	4.3e-10	1.16535e-07	tan
GO:0000819 sister chromatid segregation	5.02283	4.6e-10	1.23127e-07	tan
GO:0000083 regulation of transcription involved in ...	14.4928	6.7e-10	1.7715e-07	tan
GO:0000070 mitotic sister chromatid segregation	5.42005	7.4e-10	1.933e-07	tan
GO:0048285 organelle fission	3.30097	9.2e-10	2.37459e-07	tan
GO:0044422 organelle part	1.26614	1.1e-09	2.80578e-07	tan
GO:0045653 negative regulation of megakaryocyte dif...	20	1.4e-09	3.52947e-07	tan
GO:0000723 telomere maintenance	5.18135	1.7e-09	4.23652e-07	tan
GO:1901991 negative regulation of mitotic cell cycl...	4.90654	1.8e-09	4.43475e-07	tan
GO:1901987 regulation of cell cycle phase transitio...	3.433	2.1e-09	5.11574e-07	tan
GO:0006974 cellular response to DNA damage stimulus	2.50255	2.4e-09	5.7816e-07	tan
GO:0007059 chromosome segregation	3.75	3.7e-09	8.71953e-07	tan
GO:0003676 nucleic acid binding	1.56141	3.7e-09	8.71953e-07	tan
GO:1901990 regulation of mitotic cell cycle phase t...	3.47722	5.3e-09	1.23558e-06	tan
GO:0003682 chromatin binding	3.07136	5.9e-09	1.36083e-06	tan
GO:0038111 interleukin-7-mediated signaling pathway	14.0625	6.8e-09	1.5519e-06	tan
GO:0098760 response to interleukin-7	13.4328	9.9e-09	2.2128e-06	tan
GO:0098761 cellular response to interleukin-7	13.4328	9.9e-09	2.2128e-06	tan
GO:0051983 regulation of chromosome segregation	6.30252	1.3e-08	2.847e-06	tan
GO:0044839 cell cycle G2/M phase transition	4.21456	1.3e-08	2.847e-06	tan
GO:0045787 positive regulation of cell cycle	3.4188	1.4e-08	3.03534e-06	tan
GO:0043231 intracellular membrane-bounded organelle	1.2069	2.3e-08	4.93726e-06	tan
GO:0098813 nuclear chromosome segregation	3.89171	2.8e-08	5.95165e-06	tan
GO:0000793 condensed chromosome	4.20842	3e-08	6.31485e-06	tan
GO:0016043 cellular component organization	1.36742	3.3e-08	6.87955e-06	tan
GO:0071840 cellular component organization or bioge...	1.35456	4.1e-08	8.46591e-06	tan
GO:0005657 replication fork	7.36196	6.7e-08	1.3704e-05	tan
GO:0042555 MCM complex	23.0769	7e-08	1.41838e-05	tan
GO:0051783 regulation of nuclear division	4.3578	7.4e-08	1.48555e-05	tan
GO:0033044 regulation of chromosome organization	3.32481	8.4e-08	1.67083e-05	tan
GO:0051262 protein tetramerization	4.80226	8.9e-08	1.75419e-05	tan
GO:0007088 regulation of mitotic nuclear division	4.48878	1.1e-07	2.14857e-05	tan
GO:1902749 regulation of cell cycle G2/M phase tran...	4.4335	1.3e-07	2.51654e-05	tan
GO:0031145 anaphase-promoting complex-dependent cat...	10.1124	1.6e-07	3.06988e-05	tan
GO:1901363 heterocyclic compound binding	1.36313	1.7e-07	3.23313e-05	tan
GO:0070062 extracellular exosome	1.7882	1.9e-07	3.58208e-05	tan
GO:2001251 negative regulation of chromosome organi...	4.74777	2.5e-07	4.67263e-05	tan
GO:0045839 negative regulation of mitotic nuclear d...	8.26446	2.6e-07	4.818e-05	tan
GO:0051052 regulation of DNA metabolic process	2.97872	2.7e-07	4.83791e-05	tan
GO:1905819 negative regulation of chromosome separa...	9.57447	2.7e-07	4.83791e-05	tan
GO:2000816 negative regulation of mitotic sister ch...	9.57447	2.7e-07	4.83791e-05	tan
GO:1903561 extracellular vesicle	1.77378	2.7e-07	4.83791e-05	tan
GO:0043230 extracellular organelle	1.77174	2.8e-07	4.97597e-05	tan
GO:0000086 G2/M transition of mitotic cell cycle	4	3e-07	5.2454e-05	tan
GO:0044786 cell cycle DNA replication	7.18954	3e-07	5.2454e-05	tan
GO:0043044 ATP-dependent chromatin remodeling	6.38298	3.3e-07	5.67836e-05	tan
GO:0097159 organic cyclic compound binding	1.35103	3.3e-07	5.67836e-05	tan
GO:0044774 mitotic DNA integrity checkpoint	5.34351	3.4e-07	5.80436e-05	tan
GO:0033045 regulation of sister chromatid segregati...	6.28272	3.8e-07	6.43655e-05	tan
GO:0016233 telomere capping	7.93651	3.9e-07	6.55472e-05	tan
GO:0033048 negative regulation of mitotic sister ch...	8.91089	5.5e-07	9.17273e-05	tan
GO:0043486 histone exchange	7.63359	5.7e-07	9.43372e-05	tan
GO:0006303 double-strand break repair via nonhomolo...	6	6.7e-07	0.000110023	tan
GO:0034080 CENP-A containing nucleosome assembly	8.65385	6.8e-07	0.000110023	tan
GO:0061641 CENP-A containing chromatin organization	8.65385	6.8e-07	0.000110023	tan
GO:0034508 centromere complex assembly	7.46269	6.9e-07	0.000110814	tan
GO:0043933 protein-containing complex subunit organ...	1.67948	7.9e-07	0.000125941	tan
GO:0051784 negative regulation of nuclear division	7.35294	8.2e-07	0.000129769	tan
GO:0033046 negative regulation of sister chromatid ...	8.49057	8.4e-07	0.000131022	tan
GO:0051985 negative regulation of chromosome segreg...	8.49057	8.4e-07	0.000131022	tan
GO:0006275 regulation of DNA replication	5.30612	9.5e-07	0.000147121	tan
GO:0010965 regulation of mitotic sister chromatid s...	7.19424	9.8e-07	0.000150691	tan
GO:0065003 protein-containing complex assembly	1.7375	1.1e-06	0.000165619	tan
GO:0051304 chromosome separation	5.71429	1.1e-06	0.000165619	tan
GO:0015630 microtubule cytoskeleton	2.00463	1.1e-06	0.000165619	tan
GO:0000076 DNA replication checkpoint	15	1.4e-06	0.000209334	tan
GO:0031055 chromatin remodeling at centromere	7.89474	1.5e-06	0.00022275	tan
GO:0051306 mitotic sister chromatid separation	6.84932	1.6e-06	0.000234389	tan
GO:1905818 regulation of chromosome separation	6.84932	1.6e-06	0.000234389	tan
GO:0000726 non-recombinational repair	5.50459	1.7e-06	0.000247367	tan
GO:0006271 DNA strand elongation involved in DNA re...	14.2857	2.2e-06	0.000313804	tan
GO:0006310 DNA recombination	3.25077	2.2e-06	0.000313804	tan
GO:0090068 positive regulation of cell cycle proces...	3.367	2.2e-06	0.000313804	tan
GO:0000307 cyclin-dependent protein kinase holoenzy...	8.88889	2.4e-06	0.000340094	tan
GO:0043229 intracellular organelle	1.13676	2.6e-06	0.000366043	tan
GO:0000077 DNA damage checkpoint	4.17827	3.1e-06	0.00043362	tan
GO:0030261 chromosome condensation	8.51064	3.3e-06	0.000458637	tan
GO:0010389 regulation of G2/M transition of mitotic...	4.12088	3.6e-06	0.000497144	tan
GO:0006268 DNA unwinding involved in DNA replicatio...	18.5185	3.7e-06	0.00050772	tan
GO:0000779 condensed chromosome, centromeric region	4.69314	3.9e-06	0.000531798	tan
GO:0006336 DNA replication-independent nucleosome a...	6.97674	4.5e-06	0.000605991	tan
GO:0043227 membrane-bounded organelle	1.13888	4.5e-06	0.000605991	tan
GO:0034502 protein localization to chromosome	5.5	4.7e-06	0.000629017	tan
GO:0034724 DNA replication-independent nucleosome o...	6.87023	5.3e-06	0.000704965	tan
GO:0033047 regulation of mitotic sister chromatid s...	6.0241	5.4e-06	0.000713887	tan
GO:0005819 spindle	2.93333	6.9e-06	0.00090666	tan
GO:1902750 negative regulation of cell cycle G2/M p...	6.47482	8.5e-06	0.00111017	tan
GO:0000724 double-strand break repair via homologou...	4.34783	9.2e-06	0.0011944	tan
GO:0000725 recombinational repair	4.30464	1e-05	0.00126052	tan
GO:0072395 signal transduction involved in cell cyc...	5.61798	1e-05	0.00126052	tan
GO:0072401 signal transduction involved in DNA inte...	5.61798	1e-05	0.00126052	tan
GO:0072422 signal transduction involved in DNA dama...	5.61798	1e-05	0.00126052	tan
GO:0045637 regulation of myeloid cell differentiati...	3.27869	1e-05	0.00126052	tan
GO:0010608 posttranscriptional regulation of gene e...	2.29226	1.1e-05	0.00137856	tan
GO:0044421 extracellular region part	1.51048	1.4e-05	0.00173448	tan
GO:0000775 chromosome, centromeric region	3.50109	1.4e-05	0.00173448	tan
GO:0005813 centrosome	2.38908	1.9e-05	0.00234056	tan
GO:0022616 DNA strand elongation	10.1695	2e-05	0.00244983	tan
GO:0000079 regulation of cyclin-dependent protein s...	5.18135	2.1e-05	0.00255787	tan
GO:2000113 negative regulation of cellular macromol...	1.8018	2.2e-05	0.0026647	tan
GO:0045841 negative regulation of mitotic metaphase...	7.86517	2.4e-05	0.00287483	tan
GO:1902100 negative regulation of metaphase/anaphas...	7.86517	2.4e-05	0.00287483	tan
GO:0005615 extracellular space	1.51177	2.6e-05	0.00309729	tan
GO:0005576 extracellular region	1.43462	3.1e-05	0.00367274	tan
GO:0030071 regulation of mitotic metaphase/anaphase...	6.34921	3.3e-05	0.00376565	tan
GO:0033260 nuclear DNA replication	6.34921	3.3e-05	0.00376565	tan
GO:0090329 regulation of DNA-dependent DNA replicat...	6.34921	3.3e-05	0.00376565	tan
GO:1902099 regulation of metaphase/anaphase transit...	6.34921	3.3e-05	0.00376565	tan
GO:0006338 chromatin remodeling	3.62694	3.3e-05	0.00376565	tan
GO:1904029 regulation of cyclin-dependent protein k...	4.92611	3.3e-05	0.00376565	tan
GO:0032508 DNA duplex unwinding	5.52147	3.3e-05	0.00376565	tan
GO:0000777 condensed chromosome kinetochore	4.47154	3.5e-05	0.00397296	tan
GO:0043226 organelle	1.10613	3.6e-05	0.00406519	tan
GO:0000792 heterochromatin	5.42169	3.8e-05	0.0042688	tan
GO:0045892 negative regulation of transcription, DN...	1.8595	3.9e-05	0.00431408	tan
GO:0003688 DNA replication origin binding	12.1951	3.9e-05	0.00431408	tan
GO:0035173 histone kinase activity	12.1951	3.9e-05	0.00431408	tan
GO:0005815 microtubule organizing center	2.09102	4e-05	0.00440223	tan
GO:0010558 negative regulation of macromolecule bio...	1.74802	4.1e-05	0.0044895	tan
GO:1902679 negative regulation of RNA biosynthetic ...	1.83121	4.6e-05	0.00498663	tan
GO:1903507 negative regulation of nucleic acid-temp...	1.83121	4.6e-05	0.00498663	tan
GO:0007091 metaphase/anaphase transition of mitotic...	5.97015	5e-05	0.00536658	tan
GO:0044784 metaphase/anaphase transition of cell cy...	5.97015	5e-05	0.00536658	tan
GO:0044424 intracellular part	1.08505	5.5e-05	0.00587416	tan
GO:0051253 negative regulation of RNA metabolic pro...	1.77778	6.5e-05	0.00690816	tan
GO:0033314 mitotic DNA replication checkpoint	16	6.9e-05	0.00729751	tan
GO:0000776 kinetochore	3.80952	7.5e-05	0.00789357	tan
GO:0051443 positive regulation of ubiquitin-protein...	8.10811	7.9e-05	0.00823461	tan
GO:0060969 negative regulation of gene silencing	8.10811	7.9e-05	0.00823461	tan
GO:0000226 microtubule cytoskeleton organization	2.2351	8.3e-05	0.00861016	tan
GO:0051321 meiotic cell cycle	3.00752	9.1e-05	0.00935057	tan
GO:0005720 nuclear heterochromatin	7.89474	9.1e-05	0.00935057	tan
GO:0044430 cytoskeletal part	1.67377	9.4e-05	0.00961327	tan
GO:0045934 negative regulation of nucleobase-contai...	1.71141	9.9e-05	0.0100771	tan
GO:0032392 DNA geometric change	4.78723	0.0001	0.0101313	tan
GO:2000105 positive regulation of DNA-dependent DNA...	14.8148	0.00011	0.0110413	tan
GO:0031327 negative regulation of cellular biosynth...	1.68521	0.00011	0.0110413	tan
GO:1904666 regulation of ubiquitin protein ligase a...	9.61538	0.00013	0.0129886	tan
GO:0031571 mitotic G1 DNA damage checkpoint	5.22876	0.00014	0.013797	tan
GO:0044819 mitotic G1/S transition checkpoint	5.22876	0.00014	0.013797	tan
GO:0044773 mitotic DNA damage checkpoint	4.16667	0.00014	0.013797	tan
GO:2000045 regulation of G1/S transition of mitotic...	3.53982	0.00015	0.0146493	tan
GO:0044783 G1 DNA damage checkpoint	5.12821	0.00015	0.0146493	tan
GO:0016584 nucleosome positioning	13.3333	0.00016	0.0150824	tan
GO:1904668 positive regulation of ubiquitin protein...	13.3333	0.00016	0.0150824	tan
GO:0007094 mitotic spindle assembly checkpoint	7.14286	0.00016	0.0150824	tan
GO:0016572 histone phosphorylation	7.14286	0.00016	0.0150824	tan
GO:0031577 spindle checkpoint	7.14286	0.00016	0.0150824	tan
GO:0045740 positive regulation of DNA replication	7.14286	0.00016	0.0150824	tan
GO:0071173 spindle assembly checkpoint	7.14286	0.00016	0.0150824	tan
GO:0071174 mitotic spindle checkpoint	7.14286	0.00016	0.0150824	tan
GO:0051225 spindle assembly	4.08163	0.00017	0.0158869	tan
GO:0009890 negative regulation of biosynthetic proc...	1.65522	0.00017	0.0158869	tan
GO:2000134 negative regulation of G1/S transition o...	4.04858	0.00018	0.0166777	tan
GO:0003678 DNA helicase activity	5.78512	0.00018	0.0166777	tan
GO:0010369 chromocenter	12.9032	0.00019	0.0175293	tan
GO:0022607 cellular component assembly	1.41123	0.0002	0.0183737	tan
GO:0005622 intracellular	1.07378	0.00021	0.019211	tan
GO:1902807 negative regulation of cell cycle G1/S p...	3.92157	0.00023	0.0209522	tan
GO:0051438 regulation of ubiquitin-protein transfer...	5.55556	0.00024	0.0217717	tan
GO:0060249 anatomical structure homeostasis	2.3569	0.00025	0.0225844	tan
GO:0000910 cytokinesis	3.3241	0.00028	0.0251895	tan
GO:1901992 positive regulation of mitotic cell cycl...	4.67836	0.00029	0.0259814	tan
GO:0010629 negative regulation of gene expression	1.54548	0.00034	0.0302112	tan
GO:0044085 cellular component biogenesis	1.37313	0.00034	0.0302112	tan
GO:1902806 regulation of cell cycle G1/S phase tran...	3.2345	0.00035	0.030847	tan
GO:1900182 positive regulation of protein localizat...	4.54545	0.00035	0.030847	tan
GO:0034645 cellular macromolecule biosynthetic proc...	1.28823	0.00037	0.0324776	tan
GO:0031935 regulation of chromatin silencing	7.8125	0.00039	0.0338224	tan
GO:0006977 DNA damage response, signal transduction...	5.14706	0.00039	0.0338224	tan
GO:0051310 metaphase plate congression	5.14706	0.00039	0.0338224	tan
GO:0031936 negative regulation of chromatin silenci...	10.8108	0.00041	0.0352746	tan
GO:0033043 regulation of organelle organization	1.66546	0.00041	0.0352746	tan
GO:0072431 signal transduction involved in mitotic ...	5.03597	0.00044	0.0375576	tan
GO:1902400 intracellular signal transduction involv...	5.03597	0.00044	0.0375576	tan
GO:0061640 cytoskeleton-dependent cytokinesis	3.94737	0.00045	0.0382606	tan
GO:0010639 negative regulation of organelle organiz...	2.30947	0.00046	0.038958	tan
GO:0090304 nucleic acid metabolic process	1.25891	0.00048	0.0404937	tan
GO:0043596 nuclear replication fork	5.88235	0.00049	0.0411771	tan
GO:1902911 protein kinase complex	3.87931	0.00052	0.0435294	tan
GO:0070647 protein modification by small protein co...	1.70762	0.00053	0.0440266	tan
GO:0002227 innate immune response in mucosa	10	0.00053	0.0440266	tan
GO:0006139 nucleobase-containing compound metabolic...	1.23369	0.00054	0.0441802	tan
GO:0072413 signal transduction involved in mitotic ...	4.86111	0.00054	0.0441802	tan
GO:1902402 signal transduction involved in mitotic ...	4.86111	0.00054	0.0441802	tan
GO:1902403 signal transduction involved in mitotic ...	4.86111	0.00054	0.0441802	tan
GO:0030496 midbody	3.06905	0.00057	0.0464593	tan
GO:0002283 neutrophil activation involved in immune...	1.78004	9.5e-08	0.000991131	turquoise
GO:0043312 neutrophil degranulation	1.7701	1.5e-07	0.000991131	turquoise
GO:0002446 neutrophil mediated immunity	1.75073	2e-07	0.000991131	turquoise
GO:0042119 neutrophil activation	1.74709	2.2e-07	0.000991131	turquoise
GO:0043299 leukocyte degranulation	1.72073	2.6e-07	0.000991131	turquoise
GO:0002274 myeloid leukocyte activation	1.65331	2.8e-07	0.000991131	turquoise
GO:0002275 myeloid cell activation involved in immu...	1.70708	3.2e-07	0.000991131	turquoise
GO:0036230 granulocyte activation	1.72202	4.1e-07	0.00111115	turquoise
GO:0002444 myeloid leukocyte mediated immunity	1.69068	4.9e-07	0.00118041	turquoise
GO:0042581 specific granule	2.24791	3.4e-06	0.00737154	turquoise
GO:0002366 leukocyte activation involved in immune ...	1.55666	4.1e-06	0.0080811	turquoise
GO:0002263 cell activation involved in immune respo...	1.54943	5e-06	0.00850562	turquoise
GO:0046330 positive regulation of JNK cascade	2.41667	5.1e-06	0.00850562	turquoise
GO:0002443 leukocyte mediated immunity	1.50959	7.7e-06	0.0119246	turquoise
GO:0045321 leukocyte activation	1.39834	9.3e-06	0.0134422	turquoise
GO:0030141 secretory granule	1.50107	1.2e-05	0.0162608	turquoise
GO:0035580 specific granule lumen	2.99501	1.5e-05	0.0191303	turquoise
GO:0001775 cell activation	1.36106	1.8e-05	0.021681	turquoise
GO:0046328 regulation of JNK cascade	2.10396	2.1e-05	0.0237459	turquoise
GO:0032874 positive regulation of stress-activated ...	2.18618	2.2e-05	0.0237459	turquoise
GO:0099503 secretory vesicle	1.44307	2.3e-05	0.0237459	turquoise
GO:0070304 positive regulation of stress-activated ...	2.17087	2.5e-05	0.0246375	turquoise
GO:0045055 regulated exocytosis	1.46484	3.4e-05	0.0320502	turquoise
GO:0007254 JNK cascade	1.95354	5.1e-05	0.0460721	turquoise
GO:0031224 intrinsic component of membrane	1.41378	4.8e-18	8.02197e-14	yellow
GO:0016021 integral component of membrane	1.41969	7.4e-18	8.02197e-14	yellow
GO:0007156 homophilic cell adhesion via plasma memb...	3.91221	1e-14	7.227e-11	yellow
GO:0005887 integral component of plasma membrane	1.79146	1.7e-14	9.21443e-11	yellow
GO:0031226 intrinsic component of plasma membrane	1.76356	2.8e-14	1.21414e-10	yellow
GO:0003008 system process	1.73351	1.9e-13	6.5043e-10	yellow
GO:0098742 cell-cell adhesion via plasma-membrane a...	3.12891	2.1e-13	6.5043e-10	yellow
GO:0071944 cell periphery	1.31729	1e-11	2.71012e-08	yellow
GO:0005886 plasma membrane	1.31942	1.6e-11	3.8544e-08	yellow
GO:0044459 plasma membrane part	1.46607	4.6e-11	9.97326e-08	yellow
GO:0004888 transmembrane signaling receptor activit...	1.96119	1e-10	1.971e-07	yellow
GO:0044425 membrane part	1.23632	1.3e-09	2.34877e-06	yellow
GO:0032501 multicellular organismal process	1.22362	1.7e-09	2.83521e-06	yellow
GO:0050877 nervous system process	1.79894	2.8e-09	4.3362e-06	yellow
GO:0007600 sensory perception	2.05242	1.8e-08	2.60172e-05	yellow
GO:0004930 G protein-coupled receptor activity	2.18763	6.2e-08	8.40139e-05	yellow
GO:0022803 passive transmembrane transporter activi...	2.14228	9.4e-08	0.000119883	yellow
GO:0042391 regulation of membrane potential	2.13624	1e-07	0.00012045	yellow
GO:0005509 calcium ion binding	1.84775	1.3e-07	0.000148344	yellow
GO:0005216 ion channel activity	2.1645	1.6e-07	0.000165189	yellow
GO:0022838 substrate-specific channel activity	2.14556	1.6e-07	0.000165189	yellow
GO:0015267 channel activity	2.10782	2.1e-07	0.000206955	yellow
GO:0038023 signaling receptor activity	1.64616	2.4e-07	0.000226237	yellow
GO:0005201 extracellular matrix structural constitu...	2.97143	3.8e-07	0.000343282	yellow
GO:0004714 transmembrane receptor protein tyrosine ...	3.91705	6.5e-07	0.000563706	yellow
GO:0007608 sensory perception of smell	3.31754	7.3e-07	0.000608736	yellow
GO:0007186 G protein-coupled receptor signaling pat...	1.69289	9.1e-07	0.00073073	yellow
GO:0030594 neurotransmitter receptor activity	3.89294	1.6e-06	0.00115632	yellow
GO:0060089 molecular transducer activity	1.57303	1.6e-06	0.00115632	yellow
GO:0015318 inorganic molecular entity transmembrane...	1.69314	1.6e-06	0.00115632	yellow
GO:0022836 gated channel activity	2.16685	2.6e-06	0.00181841	yellow
GO:0022839 ion gated channel activity	2.18243	2.9e-06	0.00196484	yellow
GO:0031012 extracellular matrix	1.92817	4.1e-06	0.0026937	yellow
GO:0050906 detection of stimulus involved in sensor...	2.63158	4.3e-06	0.00274201	yellow
GO:0019199 transmembrane receptor protein kinase ac...	3.2967	4.9e-06	0.00303534	yellow
GO:0004984 olfactory receptor activity	3.34646	7.3e-06	0.00439642	yellow
GO:0050911 detection of chemical stimulus involved ...	3.31384	8.2e-06	0.00480498	yellow
GO:0007606 sensory perception of chemical stimulus	2.65193	8.6e-06	0.00490675	yellow
GO:0030198 extracellular matrix organization	2.01149	1e-05	0.00555923	yellow
GO:0015075 ion transmembrane transporter activity	1.60595	1.1e-05	0.00596228	yellow
GO:0050907 detection of chemical stimulus involved ...	2.88184	1.3e-05	0.00671079	yellow
GO:0061436 establishment of skin barrier	6.25	1.3e-05	0.00671079	yellow
GO:0007155 cell adhesion	1.436	1.4e-05	0.0068985	yellow
GO:0016324 apical plasma membrane	2.04832	1.4e-05	0.0068985	yellow
GO:0009593 detection of chemical stimulus	2.62857	1.5e-05	0.00706989	yellow
GO:0098609 cell-cell adhesion	1.58639	1.5e-05	0.00706989	yellow
GO:0031424 keratinization	3.63636	1.6e-05	0.00738077	yellow
GO:0022610 biological adhesion	1.42986	1.7e-05	0.00767869	yellow
GO:0022890 inorganic cation transmembrane transport...	1.73836	2e-05	0.0086724	yellow
GO:0008324 cation transmembrane transporter activit...	1.7027	2e-05	0.0086724	yellow
GO:0007187 G protein-coupled receptor signaling pat...	2.37258	2.1e-05	0.00892747	yellow
GO:0046873 metal ion transmembrane transporter acti...	1.87102	2.2e-05	0.00917273	yellow
GO:0019933 cAMP-mediated signaling	2.5641	2.4e-05	0.009636	yellow
GO:0098660 inorganic ion transmembrane transport	1.60507	2.4e-05	0.009636	yellow
GO:0043005 neuron projection	1.44656	2.6e-05	0.0102492	yellow
GO:0034220 ion transmembrane transport	1.49916	2.7e-05	0.0104533	yellow
GO:0007188 adenylate cyclase-modulating G protein-c...	2.42014	3e-05	0.0112143	yellow
GO:0048663 neuron fate commitment	4.56621	3e-05	0.0112143	yellow
GO:0015079 potassium ion transmembrane transporter ...	2.65152	3.2e-05	0.0117592	yellow
GO:0033561 regulation of water loss via skin	5.59441	3.6e-05	0.012589	yellow
GO:0006821 chloride transport	2.8754	3.6e-05	0.012589	yellow
GO:0005261 cation channel activity	2.05399	3.5e-05	0.012589	yellow
GO:0036158 outer dynein arm assembly	6.19469	5.1e-05	0.0175513	yellow
GO:0007275 multicellular organism development	1.18421	5.3e-05	0.0179546	yellow
GO:0060041 retina development in camera-type eye	2.62812	5.5e-05	0.0183455	yellow
GO:0043062 extracellular structure organization	1.841	5.8e-05	0.019053	yellow
GO:0070374 positive regulation of ERK1 and ERK2 cas...	2.16095	6.3e-05	0.0203866	yellow
GO:1902495 transmembrane transporter complex	1.97044	6.6e-05	0.0210433	yellow
GO:1902476 chloride transmembrane transport	3.06122	7.5e-05	0.0235394	yellow
GO:0043235 receptor complex	1.80723	7.6e-05	0.0235394	yellow
GO:0001508 action potential	2.55102	8.5e-05	0.0259561	yellow
GO:0007399 nervous system development	1.29946	8.8e-05	0.026499	yellow
GO:0032502 developmental process	1.15712	9.5e-05	0.028215	yellow
GO:0048856 anatomical structure development	1.16405	0.00011	0.0322285	yellow
GO:0050954 sensory perception of mechanical stimulu...	2.37325	0.00012	0.0333554	yellow
GO:0006812 cation transport	1.45646	0.00012	0.0333554	yellow
GO:0098590 plasma membrane region	1.4245	0.00012	0.0333554	yellow
GO:0001533 cornified envelope	4.32692	0.00012	0.0333554	yellow
GO:0098661 inorganic anion transmembrane transport	2.71565	0.00013	0.0343723	yellow
GO:0015077 monovalent inorganic cation transmembran...	1.85626	0.00013	0.0343723	yellow
GO:0005003 ephrin receptor activity	5.51181	0.00013	0.0343723	yellow
GO:1990351 transporter complex	1.90577	0.00013	0.0343723	yellow
GO:0045177 apical part of cell	1.80412	0.00014	0.0365704	yellow
GO:0071804 cellular potassium ion transport	2.2409	0.00015	0.0378157	yellow
GO:0071805 potassium ion transmembrane transport	2.2409	0.00015	0.0378157	yellow
GO:0022857 transmembrane transporter activity	1.46454	0.00015	0.0378157	yellow
GO:0097458 neuron part	1.33559	0.00016	0.0398731	yellow
GO:0097060 synaptic membrane	1.74757	0.00017	0.0414131	yellow
GO:0034702 ion channel complex	1.94575	0.00017	0.0414131	yellow
GO:0016339 calcium-dependent cell-cell adhesion via...	3.78788	0.00018	0.043362	yellow
GO:0048731 system development	1.18304	0.00019	0.044776	yellow
GO:0035637 multicellular organismal signaling	2.29645	0.00019	0.044776	yellow
GO:0007189 adenylate cyclase-activating G protein-c...	2.62346	0.0002	0.0466258	yellow
GO:0045954 positive regulation of natural killer ce...	44.4444	1.7e-06	0.0260172	yellowgreen
GO:0002717 positive regulation of natural killer ce...	40	2.4e-06	0.0260172	yellowgreen
