# Supplementary material for: Downregulation of exhausted cytotoxic T cells in gene expression networks of multisystem inflammatory syndrome in children
Source: Nat Commun. 2021 Aug 11;12:4854. doi: 10.1038/s41467-021-24981-1 (PMC8357784; doi:10.1038/s41467-021-24981-1)
Supplement: Supplementary file 4 — Supplementary Data 1-21 [file 41467_2021_24981_MOESM4_ESM.zip › 280943_2_data_set_5621765_q33pms/DONE_SupplementaryDataFiles/DONE_SupplementaryData11_MSigDBC7TermEnrichment.xlsx]

## Sheet: MSigDBC7TermEnrichment
MSigDB C7 Term.	Fold enrichment of module genes in the MSigDB C7 Term.	P value of module genes in the MSigDB C7 Term.	FDR (BH) Adjusted P value of module genes in the MSigDB C7 Term.	Modules
Term	fold_enrichment	Pvalue	Adjusted.Pvalue	Module
GSE21774_CD56_BRIGHT_VS_DIM_CD62L_POSITIVE_NK_CELL_DN	2.29383	5.69484e-07	0.000462421	blue
GSE21774_CD62L_POS_CD56_BRIGHT_VS_CD62L_NEG_CD56_DIM_NK_CELL_DN	2.1598	2.10682e-06	0.00146635	blue
GSE6259_BCELL_VS_CD8_TCELL_DN	2.05618	2.10066e-05	0.0113716	blue
GSE40666_WT_VS_STAT1_KO_CD8_TCELL_WITH_IFNA_STIM_90MIN_UP	2.08337	2.02715e-05	0.0113716	blue
GSE41867_NAIVE_VS_DAY30_LCMV_CLONE13_EXHAUSTED_CD8_TCELL_DN	2.0088	2.78642e-05	0.0135755	blue
GSE43955_TH0_VS_TGFB_IL6_IL23_TH17_ACT_CD4_TCELL_52H_UP	2.03435	3.43872e-05	0.0152304	blue
GSE21774_CD56_BRIGHT_VS_DIM_CD62L_POSITIVE_NK_CELL_UP	1.97622	4.03817e-05	0.016395	blue
GSE17721_4_VS_24H_GARDIQUIMOD_BMDC_DN	1.9653	5.75407e-05	0.0200242	blue
GSE18893_CTRL_VS_TNF_TREATED_TREG_2H_UP	1.9653	5.75407e-05	0.0200242	blue
GSE10240_IL22_VS_IL17_STIM_PRIMARY_BRONCHIAL_EPITHELIAL_CELLS_UP	1.93326	8.20764e-05	0.0266584	blue
GSE20198_UNTREATED_VS_IL12_IL18_TREATED_ACT_CD4_TCELL_UP	1.92945	0.000165369	0.0424041	blue
GSE35825_UNTREATED_VS_IFNG_STIM_MACROPHAGE_DN	1.88983	0.000163346	0.0424041	blue
GSE40274_CTRL_VS_FOXP3_AND_LEF1_TRANSDUCED_ACTIVATED_CD4_TCELL_DN	1.95182	0.000165171	0.0424041	blue
GSE35435_RESTING_VS_IL4_TREATED_MACROPHAGE_UP	1.90021	0.000146068	0.0424041	blue
GSE40274_LEF1_VS_FOXP3_AND_LEF1_TRANSDUCED_ACTIVATED_CD4_TCELL_UP	1.87956	0.000182436	0.0444414	blue
GSE46025_WT_VS_FOXO1_KO_KLRG1_LOW_CD8_EFFECTOR_TCELL_DN	1.95105	0.000208791	0.0484396	blue
GSE29614_CTRL_VS_DAY3_TIV_FLU_VACCINE_PBMC_DN	2.97357	1.62756e-07	0.000132158	brown
GSE21670_UNTREATED_VS_TGFB_TREATED_CD4_TCELL_UP	2.70465	1.37184e-07	0.000132158	brown
GSE13485_DAY1_VS_DAY3_YF17D_VACCINE_PBMC_UP	3.11517	3.05045e-07	0.000212311	brown
GSE19825_NAIVE_VS_DAY3_EFF_CD8_TCELL_UP	2.6406	3.79735e-07	0.000231259	brown
GSE13485_DAY3_VS_DAY21_YF17D_VACCINE_PBMC_DN	2.94016	9.76615e-07	0.000528674	brown
GSE4142_PLASMA_CELL_VS_MEMORY_BCELL_UP	2.55541	1.22473e-06	0.000596689	brown
GSE20727_ROS_INH_VS_ROS_INH_AND_DNFB_ALLERGEN_TREATED_DC_DN	2.60517	2.77182e-06	0.00121466	brown
GSE40493_BCL6_KO_VS_WT_TREG_DN	3.0127	2.99177e-06	0.00121466	brown
GSE12839_CTRL_VS_IL12_TREATED_PBMC_DN	2.64318	7.46093e-06	0.00279613	brown
GSE9946_IMMATURE_VS_MATURE_STIMULATORY_DC_DN	2.69647	8.04556e-06	0.00279985	brown
GSE8921_UNSTIM_0H_VS_TLR1_2_STIM_MONOCYTE_24H_UP	2.34215	1.14224e-05	0.00336598	brown
GSE6259_FLT3L_INDUCED_DEC205_POS_DC_VS_CD4_TCELL_DN	2.6397	1.1745e-05	0.00336598	brown
GSE13522_WT_VS_IFNG_KO_SKIN_UP	2.79226	1.10263e-05	0.00336598	brown
GSE21379_TFH_VS_NON_TFH_CD4_TCELL_DN	2.28736	1.32949e-05	0.00359849	brown
GSE1112_OT1_CD8AB_VS_HY_CD8AA_THYMOCYTE_RTOC_CULTURE_UP	2.40238	1.99135e-05	0.00510623	brown
GSE41867_DAY6_VS_DAY15_LCMV_CLONE13_EFFECTOR_CD8_TCELL_DN	2.46863	2.54995e-05	0.00621167	brown
GSE27786_BCELL_VS_ERYTHROBLAST_DN	2.21222	4.79834e-05	0.0111322	brown
GSE13485_CTRL_VS_DAY1_YF17D_VACCINE_PBMC_DN	2.62227	7.26059e-05	0.01559	brown
GSE29614_CTRL_VS_DAY7_TIV_FLU_VACCINE_PBMC_UP	2.42291	7.35983e-05	0.01559	brown
GSE19825_NAIVE_VS_IL2RALOW_DAY3_EFF_CD8_TCELL_UP	2.21469	8.62791e-05	0.0168141	brown
GSE37532_VISCERAL_ADIPOSE_TISSUE_VS_LN_DERIVED_TCONV_CD4_TCELL_DN	2.76646	8.40677e-05	0.0168141	brown
GSE13485_CTRL_VS_DAY21_YF17D_VACCINE_PBMC_DN	2.4358	9.80986e-05	0.0178236	brown
GSE21670_TGFB_VS_IL6_TREATED_CD4_TCELL_UP	2.19752	9.87759e-05	0.0178236	brown
GSE15750_WT_VS_TRAF6KO_DAY10_EFF_CD8_TCELL_DN	2.14879	0.000109205	0.0190017	brown
GSE2585_CD80_HIGH_VS_LOW_MTEC_UP	2.21608	0.000115766	0.0194487	brown
GSE13887_RESTING_VS_NO_TREATED_CD4_TCELL_UP	2.42291	0.000153785	0.0249747	brown
GSE18791_UNSTIM_VS_NEWCATSLE_VIRUS_DC_2H_UP	2.33638	0.000183383	0.0288207	brown
GSE5589_WT_VS_IL10_KO_LPS_AND_IL6_STIM_MACROPHAGE_45MIN_UP	2.01395	0.00020349	0.0300426	brown
GSE35543_IN_VIVO_NTREG_VS_IN_VITRO_ITREG_UP	2.18062	0.000203468	0.0300426	brown
GSE19888_ADENOSINE_A3R_INH_VS_INH_PRETREAT_AND_ACT_WITH_TCELL_MEMBRANES_MAST_CELL_DN	2.12951	0.00022353	0.0320306	brown
GSE37605_TREG_VS_TCONV_C57BL6_FOXP3_IRES_GFP_UP	2.48425	0.00023192	0.0322832	brown
GSE19825_NAIVE_VS_IL2RAHIGH_DAY3_EFF_CD8_TCELL_UP	2.113	0.000253519	0.0343096	brown
GSE13411_NAIVE_VS_SWITCHED_MEMORY_BCELL_UP	2.09675	0.000287008	0.037792	brown
GSE27786_CD8_TCELL_VS_ERYTHROBLAST_DN	2.01633	0.000325006	0.0416692	brown
GSE23502_BM_VS_COLON_TUMOR_HDC_KO_MYELOID_DERIVED_SUPPRESSOR_CELL_UP	2.06498	0.000365882	0.0457071	brown
GSE29618_PRE_VS_DAY7_POST_TIV_FLU_VACCINE_BCELL_UP	2.0934	0.000385368	0.045793	brown
GSE19888_CTRL_VS_A3R_ACTIVATION_MAST_CELL_DN	2.0934	0.000385368	0.045793	brown
GSE41867_NAIVE_VS_DAY30_LCMV_CLONE13_EXHAUSTED_CD8_TCELL_UP	4.18637	3.24355e-06	0.00012063	cyan
GSE2706_LPS_VS_R848_AND_LPS_8H_STIM_DC_UP	3.91043	3.75018e-06	0.00013635	cyan
GSE41867_DAY15_EFFECTOR_VS_DAY30_EXHAUSTED_CD8_TCELL_LCMV_CLONE13_UP	3.91043	3.75018e-06	0.00013635	cyan
GSE41867_DAY6_EFFECTOR_VS_DAY30_EXHAUSTED_CD8_TCELL_LCMV_CLONE13_UP	3.91043	3.75018e-06	0.00013635	cyan
GSE13485_DAY3_VS_DAY21_YF17D_VACCINE_PBMC_UP	3.78222	5.76748e-06	0.000208142	cyan
GSE3039_NKT_CELL_VS_ALPHAALPHA_CD8_TCELL_DN	3.76167	6.18497e-06	0.000218356	cyan
GSE22140_GERMFREE_VS_SPF_ARTHRITIC_MOUSE_CD4_TCELL_DN	3.76167	6.18497e-06	0.000218356	cyan
GSE25088_ROSIGLITAZONE_VS_IL4_AND_ROSIGLITAZONE_STIM_STAT6_KO_MACROPHAGE_DAY10_DN	3.76167	6.18497e-06	0.000218356	cyan
GSE17974_IL4_AND_ANTI_IL12_VS_UNTREATED_48H_ACT_CD4_TCELL_DN	4.20575	6.51527e-06	0.000228363	cyan
GSE15930_STIM_VS_STIM_AND_IFNAB_48H_CD8_T_CELL_DN	3.68163	8.13838e-06	0.000279227	cyan
GSE22140_GERMFREE_VS_SPF_MOUSE_CD4_TCELL_DN	3.68163	8.13838e-06	0.000279227	cyan
GSE42021_TCONV_PLN_VS_CD24HI_TCONV_THYMUS_DN	3.88556	8.12176e-06	0.000279227	cyan
GSE9960_HEALTHY_VS_GRAM_POS_SEPSIS_PBMC_DN	3.83957	9.38361e-06	0.000319699	cyan
GSE43863_TFH_VS_LY6C_INT_CXCR5POS_MEMORY_CD4_TCELL_UP	3.81699	1.00776e-05	0.000340958	cyan
GSE1925_CTRL_VS_24H_IFNG_STIM_MACROPHAGE_UP	3.7726	1.16037e-05	0.000387214	cyan
GSE9960_GRAM_NEG_VS_GRAM_POS_SEPSIS_PBMC_UP	3.7726	1.16037e-05	0.000387214	cyan
GSE37416_CTRL_VS_48H_F_TULARENSIS_LVS_NEUTROPHIL_UP	3.9844	1.21677e-05	0.000403272	cyan
GSE13547_CTRL_VS_ANTI_IGM_STIM_BCELL_2H_UP	3.70793	1.42781e-05	0.00047002	cyan
GSE1112_HY_CD8AB_VS_HY_CD8AA_THYMOCYTE_RTOC_CULTURE_UP	3.85751	1.75909e-05	0.000575186	cyan
GSE35825_UNTREATED_VS_IFNG_STIM_MACROPHAGE_UP	3.62507	1.86877e-05	0.000606976	cyan
GSE17721_PAM3CSK4_VS_GADIQUIMOD_12H_BMDC_DN	3.60493	1.99627e-05	0.000644096	cyan
GSE8621_UNSTIM_VS_LPS_STIM_MACROPHAGE_DN	3.58501	2.13141e-05	0.000678709	cyan
GSE44649_WT_VS_MIR155_KO_ACTIVATED_CD8_TCELL_UP	3.58501	2.13141e-05	0.000678709	cyan
GSE24634_IL4_VS_CTRL_TREATED_NAIVE_CD4_TCELL_DAY3_DN	3.56532	2.27458e-05	0.000714951	cyan
GSE41867_NAIVE_VS_DAY6_LCMV_EFFECTOR_CD8_TCELL_UP	3.56532	2.27458e-05	0.000714951	cyan
GSE360_L_DONOVANI_VS_B_MALAYI_HIGH_DOSE_MAC_DN	3.52656	2.58661e-05	0.000802673	cyan
GSE34515_CD16_POS_MONOCYTE_VS_DC_DN	3.52656	2.58661e-05	0.000802673	cyan
GSE19888_ADENOSINE_A3R_ACT_VS_A3R_ACT_WITH_A3R_INH_PRETREATMENT_IN_MAST_CELL_DN	3.64836	3.28711e-05	0.0010136	cyan
GSE22140_HEALTHY_VS_ARTHRITIC_GERMFREE_MOUSE_CD4_TCELL_DN	3.45153	3.32599e-05	0.00101913	cyan
GSE30083_SP1_VS_SP2_THYMOCYTE_DN	3.85184	3.54716e-05	0.00106678	cyan
GSE369_PRE_VS_POST_IL6_INJECTION_SOCS3_KO_LIVER_DN	3.43327	3.53766e-05	0.00106678	cyan
GSE19888_ADENOSINE_A3R_INH_VS_INH_PRETREAT_AND_ACT_WITH_TCELL_MEMBRANES_MAST_CELL_UP	3.62652	3.51358e-05	0.00106678	cyan
GSE45365_WT_VS_IFNAR_KO_CD8A_DC_DN	3.5836	4.00789e-05	0.00119794	cyan
GSE360_HIGH_DOSE_B_MALAYI_VS_M_TUBERCULOSIS_DC_DN	3.50074	5.18218e-05	0.00153949	cyan
GSE17721_LPS_VS_POLYIC_8H_BMDC_DN	3.40241	7.06486e-05	0.00208606	cyan
GSE3982_CTRL_VS_LPS_4H_MAC_DN	3.3834	7.50574e-05	0.00220099	cyan
GSE7218_UNSTIM_VS_ANTIGEN_STIM_THROUGH_IGG_BCELL_DN	3.58197	7.54445e-05	0.00220099	cyan
GSE11924_TFH_VS_TH17_CD4_TCELL_UP	3.3646	7.9704e-05	0.00229774	cyan
GSE8921_UNSTIM_VS_TLR1_2_STIM_MONOCYTE_12H_DN	3.3646	7.9704e-05	0.00229774	cyan
GSE16385_IFNG_TNF_VS_IL4_STIM_MACROPHAGE_ROSIGLITAZONE_TREATED_DN	3.34601	8.45989e-05	0.00242451	cyan
GSE27786_LIN_NEG_VS_CD4_TCELL_DN	3.32763	8.97534e-05	0.00255718	cyan
GSE16450_IMMATURE_VS_MATURE_NEURON_CELL_LINE_12H_IFNA_STIM_UP	3.30945	9.51787e-05	0.00268041	cyan
GSE20727_CTRL_VS_ROS_INHIBITOR_TREATED_DC_DN	3.30945	9.51787e-05	0.00268041	cyan
GSE12845_IGD_NEG_BLOOD_VS_NAIVE_TONSIL_BCELL_UP	3.29146	0.000100887	0.00279273	cyan
GSE3982_CENT_MEMORY_CD4_TCELL_VS_TH1_DN	3.29146	0.000100887	0.00279273	cyan
GSE16385_MONOCYTE_VS_12H_IL4_TREATED_MACROPHAGE_DN	3.29146	0.000100887	0.00279273	cyan
GSE42021_TCONV_PLN_VS_CD24HI_TCONV_THYMUS_UP	3.27367	0.00010689	0.00294219	cyan
GSE22589_HEALTHY_VS_SIV_INFECTED_DC_DN	3.4083	0.000125004	0.00340235	cyan
GSE32128_INOS_DEPENDENT_VS_INOS_INDEPENDENT_ACTIVATED_TCELL_DN	3.4083	0.000125004	0.00340235	cyan
GSE21927_BALBC_VS_C57BL6_MONOCYTE_TUMOR_UP	3.22143	0.000126798	0.00343199	cyan
GSE32986_UNSTIM_VS_GMCSF_AND_CURDLAN_HIGHDOSE_STIM_DC_UP	3.20438	0.000134111	0.00360989	cyan
GSE22886_TCELL_VS_BCELL_NAIVE_UP	3.18752	0.000141787	0.00379554	cyan
GSE3982_CTRL_VS_LPS_48H_DC_DN	3.34744	0.000149764	0.00398716	cyan
GSE360_L_DONOVANI_VS_M_TUBERCULOSIS_DC_DN	3.32763	0.000158904	0.00418477	cyan
GSE360_T_GONDII_VS_M_TUBERCULOSIS_DC_DN	3.32763	0.000158904	0.00418477	cyan
GSE13484_3H_UNSTIM_VS_YF17D_VACCINE_STIM_PBMC_DN	3.28871	0.000178633	0.00467902	cyan
GSE24081_CONTROLLER_VS_PROGRESSOR_HIV_SPECIFIC_CD8_TCELL_DN	3.26959	0.000189261	0.00490469	cyan
GSE32034_LY6C_HIGH_VS_LOW_ROSIGLIZATONE_TREATED_MONOCYTE_UP	3.26959	0.000189261	0.00490469	cyan
GSE17721_LPS_VS_GARDIQUIMOD_12H_BMDC_UP	3.25069	0.000200428	0.0051394	cyan
GSE37532_WT_VS_PPARG_KO_LN_TCONV_DN	3.25069	0.000200428	0.0051394	cyan
GSE1791_CTRL_VS_NEUROMEDINU_IN_T_CELL_LINE_12H_DN	3.68877	0.000205627	0.00524511	cyan
GSE339_CD4POS_VS_CD8POS_DC_IN_CULTURE_DN	3.19528	0.000237383	0.0059924	cyan
GSE40666_UNTREATED_VS_IFNA_STIM_EFFECTOR_CD8_TCELL_90MIN_UP	3.19528	0.000237383	0.0059924	cyan
GSE17721_LPS_VS_POLYIC_16H_BMDC_DN	3.17723	0.000250932	0.00626943	cyan
GSE23321_CD8_STEM_CELL_MEMORY_VS_CENTRAL_MEMORY_CD8_TCELL_DN	3.17723	0.000250932	0.00626943	cyan
GSE21360_PRIMARY_VS_TERTIARY_MEMORY_CD8_TCELL_DN	3.15938	0.000265136	0.00656615	cyan
GSE35825_UNTREATED_VS_IFNA_STIM_MACROPHAGE_DN	3.3491	0.000265503	0.00656615	cyan
GSE360_DC_VS_MAC_B_MALAYI_LOW_DOSE_DN	3.14173	0.000280022	0.00689023	cyan
GSE360_DC_VS_MAC_M_TUBERCULOSIS_UP	3.32763	0.000281741	0.00689769	cyan
GSE360_DC_VS_MAC_B_MALAYI_HIGH_DOSE_DN	3.12427	0.000295615	0.00712988	cyan
GSE36009_WT_VS_NLRP10_KO_DC_LPS_STIM_UP	3.12427	0.000295615	0.00712988	cyan
GSE43863_DAY6_EFF_VS_DAY150_MEM_TFH_CD4_TCELL_UP	3.12427	0.000295615	0.00712988	cyan
GSE25088_IL4_VS_IL4_AND_ROSIGLITAZONE_STIM_STAT6_KO_MACROPHAGE_DAY10_DN	3.10701	0.000311944	0.00748665	cyan
GSE360_L_DONOVANI_VS_T_GONDII_MAC_DN	3.05636	0.000365623	0.00873193	cyan
GSE46606_IRF4HIGH_VS_WT_CD40L_IL2_IL5_DAY3_STIMULATED_BCELL_DN	3.22429	0.000376159	0.00893974	cyan
GSE22196_HEALTHY_VS_OBESE_MOUSE_SKIN_GAMMADELTA_TCELL_DN	3.03983	0.000385178	0.00902205	cyan
GSE19401_NAIVE_VS_IMMUNIZED_MOUSE_PLN_FOLLICULAR_DC_UP	3.03983	0.000385178	0.00902205	cyan
GSE35685_CD34POS_CD10NEG_CD62LPOS_VS_CD34POS_CD10POS_BONE_MARROW_DN	3.03983	0.000385178	0.00902205	cyan
GSE19888_ADENOSINE_A3R_INH_VS_ACT_IN_MAST_CELL_DN	3.20438	0.000397943	0.00927646	cyan
GSE32986_UNSTIM_VS_CURDLAN_LOWDOSE_STIM_DC_DN	3.02349	0.000405616	0.00941028	cyan
GSE17721_LPS_VS_POLYIC_4H_BMDC_DN	3.00732	0.000426967	0.00972049	cyan
GSE23568_ID3_TRANSDUCED_VS_ID3_KO_CD8_TCELL_UP	3.00732	0.000426967	0.00972049	cyan
GSE26030_TH1_VS_TH17_RESTIMULATED_DAY15_POST_POLARIZATION_DN	3.00732	0.000426967	0.00972049	cyan
GSE26030_TH1_VS_TH17_DAY15_POST_POLARIZATION_DN	3.00732	0.000426967	0.00972049	cyan
GSE2706_UNSTIM_VS_8H_LPS_DC_DN	3.12717	0.000496054	0.0112064	cyan
GSE2770_TGFB_AND_IL4_VS_IL12_TREATED_ACT_CD4_TCELL_6H_UP	2.95984	0.000496837	0.0112064	cyan
GSE43863_NAIVE_VS_TFH_CD4_EFF_TCELL_D6_LCMV_DN	3.57514	0.000508484	0.0114163	cyan
GSE11864_CSF1_PAM3CYS_VS_CSF1_IFNG_PAM3CYS_IN_MAC_DN	3.10844	0.000523536	0.0115939	cyan
GSE22886_CD8_TCELL_VS_BCELL_NAIVE_UP	2.94434	0.000522179	0.0115939	cyan
GSE42021_CD24HI_VS_CD24INT_TCONV_THYMUS_DN	3.10844	0.000523536	0.0115939	cyan
GSE13547_2H_VS_12_H_ANTI_IGM_STIM_BCELL_UP	3.08994	0.000552288	0.0121753	cyan
GSE32423_CTRL_VS_IL4_MEMORY_CD8_TCELL_DN	3.07166	0.000582355	0.0127803	cyan
GSE41176_WT_VS_TAK1_KO_ANTI_IGM_STIM_BCELL_24H_UP	2.89881	0.000604868	0.0132149	cyan
GSE21546_WT_VS_SAP1A_KO_AND_ELK1_KO_DP_THYMOCYTES_UP	3.05359	0.000613786	0.0133498	cyan
GSE37534_GW1929_VS_PIOGLITAZONE_TREATED_CD4_TCELL_PPARG1_FOXP3_TRANSDUCED_UP	3.23708	0.000631367	0.0136712	cyan
GSE17721_LPS_VS_CPG_12H_BMDC_UP	3.03573	0.000646627	0.0137571	cyan
GSE17721_12H_VS_24H_GARDIQUIMOD_BMDC_UP	3.03573	0.000646627	0.0137571	cyan
GSE27786_LSK_VS_CD4_TCELL_DN	3.03573	0.000646627	0.0137571	cyan
GSE40274_CTRL_VS_SATB1_TRANSDUCED_ACTIVATED_CD4_TCELL_UP	3.03573	0.000646627	0.0137571	cyan
GSE22432_MULTIPOTENT_PROGENITOR_VS_CDC_UP	3.19363	0.000706816	0.0149722	cyan
GSE15324_NAIVE_VS_ACTIVATED_ELF4_KO_CD8_TCELL_UP	3.00064	0.000716743	0.0150516	cyan
GSE1925_3H_VS_24H_IFNG_STIM_MACROPHAGE_DN	3.00064	0.000716743	0.0150516	cyan
GSE1740_UNSTIM_VS_IFNA_STIMULATED_MCSF_IFNG_DERIVED_MACROPHAGE_DN	2.96634	0.000793113	0.016513	cyan
GSE11961_MARGINAL_ZONE_BCELL_VS_MEMORY_BCELL_DAY7_UP	2.96634	0.000793113	0.016513	cyan
GSE22140_HEALTHY_VS_ARTHRITIC_MOUSE_CD4_TCELL_UP	2.94949	0.000833776	0.0172858	cyan
GSE411_100MIN_VS_400MIN_IL6_STIM_SOCS3_KO_MACROPHAGE_UP	2.93283	0.000876165	0.0179356	cyan
GSE26030_TH1_VS_TH17_RESTIMULATED_DAY5_POST_POLARIZATION_UP	2.93283	0.000876165	0.0179356	cyan
GSE36826_WT_VS_IL1R_KO_SKIN_STAPH_AUREUS_INF_DN	2.93283	0.000876165	0.0179356	cyan
GSE36392_TYPE_2_MYELOID_VS_NEUTROPHIL_IL25_TREATED_LUNG_DN	2.91635	0.000920336	0.0186053	cyan
GSE20198_UNTREATED_VS_IL12_IL18_TREATED_ACT_CD4_TCELL_DN	2.91635	0.000920336	0.0186053	cyan
GSE41867_NAIVE_VS_DAY30_LCMV_ARMSTRONG_MEMORY_CD8_TCELL_UP	2.91635	0.000920336	0.0186053	cyan
GSE31082_DN_VS_CD8_SP_THYMOCYTE_DN	2.90006	0.000966347	0.0193747	cyan
GSE37416_CTRL_VS_48H_F_TULARENSIS_LVS_NEUTROPHIL_DN	2.90006	0.000966347	0.0193747	cyan
GSE17721_LPS_VS_CPG_24H_BMDC_UP	3.07001	0.000979448	0.0195568	cyan
GSE12366_GC_VS_NAIVE_BCELL_DN	2.86801	0.00106412	0.0209895	cyan
GSE17721_POLYIC_VS_PAM3CSK4_8H_BMDC_UP	2.86801	0.00106412	0.0209895	cyan
GSE3337_CTRL_VS_16H_IFNG_IN_CD8POS_DC_DN	2.86801	0.00106412	0.0209895	cyan
GSE2405_0H_VS_12H_A_PHAGOCYTOPHILUM_STIM_NEUTROPHIL_UP	2.85225	0.00111601	0.0217489	cyan
GSE35685_CD34POS_CD38NEG_VS_CD34POS_CD10POS_BONE_MARROW_DN	2.85225	0.00111601	0.0217489	cyan
GSE40666_WT_VS_STAT1_KO_CD8_TCELL_WITH_IFNA_STIM_90MIN_DN	2.85225	0.00111601	0.0217489	cyan
GSE14415_NATURAL_TREG_VS_FOXP3_KO_NATURAL_TREG_UP	3.2283	0.00112439	0.0218249	cyan
GSE46606_UNSTIM_VS_CD40L_IL2_IL5_1DAY_STIMULATED_IRF4_KO_BCELL_UP	2.83667	0.00116998	0.0226197	cyan
GSE9650_NAIVE_VS_EFF_CD8_TCELL_DN	2.82125	0.0012261	0.023611	cyan
GSE22886_NAIVE_VS_IGM_MEMORY_BCELL_DN	2.806	0.00128443	0.0241612	cyan
GSE2770_IL4_ACT_VS_ACT_CD4_TCELL_6H_UP	2.806	0.00128443	0.0241612	cyan
GSE17186_MEMORY_VS_CD21HIGH_TRANSITIONAL_BCELL_DN	2.806	0.00128443	0.0241612	cyan
GSE22140_HEALTHY_VS_ARTHRITIC_GERMFREE_MOUSE_CD4_TCELL_UP	2.806	0.00128443	0.0241612	cyan
GSE20727_CTRL_VS_ROS_INHIBITOR_TREATED_DC_UP	2.806	0.00128443	0.0241612	cyan
GSE46242_CTRL_VS_EGR2_DELETED_TH1_CD4_TCELL_UP	2.97407	0.00126827	0.0241612	cyan
GSE7509_UNSTIM_VS_FCGRIIB_STIM_MONOCYTE_UP	2.9556	0.0013337	0.0249914	cyan
GSE15659_RESTING_TREG_VS_NONSUPPRESSIVE_TCELL_DN	2.93735	0.00140186	0.0260682	cyan
GSE2706_UNSTIM_VS_2H_LPS_DC_DN	2.93735	0.00140186	0.0260682	cyan
GSE360_L_DONOVANI_VS_T_GONDII_DC_DN	2.90153	0.00154678	0.0284374	cyan
GSE16385_IFNG_TNF_VS_UNSTIM_MACROPHAGE_ROSIGLITAZONE_TREATED_DN	2.74661	0.00154121	0.0284374	cyan
GSE33162_UNTREATED_VS_4H_LPS_STIM_HDAC3_KO_MACROPHAGE_UP	2.74661	0.00154121	0.0284374	cyan
GSE41867_DAY6_VS_DAY15_LCMV_ARMSTRONG_EFFECTOR_CD8_TCELL_UP	3.08994	0.00156573	0.0286776	cyan
GSE33162_UNTREATED_VS_4H_LPS_STIM_HDAC3_KO_MACROPHAGE_DN	2.73216	0.00161162	0.0294076	cyan
GSE11864_CSF1_VS_CSF1_IFNG_IN_MAC_DN	2.86657	0.00170374	0.0308573	cyan
GSE15659_RESTING_VS_ACTIVATED_TREG_DN	2.86657	0.00170374	0.0308573	cyan
GSE28737_WT_VS_BCL6_KO_MARGINAL_ZONE_BCELL_UP	3.04642	0.00174074	0.0314106	cyan
GSE43260_BTLA_POS_VS_NEG_INTRATUMORAL_CD8_TCELL_UP	2.7037	0.00176039	0.0316481	cyan
GSE2706_UNSTIM_VS_2H_LPS_AND_R848_DC_DN	2.84941	0.00178696	0.0318903	cyan
GSE25146_UNSTIM_VS_HELIOBACTER_PYLORI_LPS_STIM_AGS_CELL_DN	2.84941	0.00178696	0.0318903	cyan
GSE17721_PAM3CSK4_VS_CPG_12H_BMDC_DN	2.83245	0.00187346	0.0331909	cyan
GSE41867_DAY6_VS_DAY8_LCMV_CLONE13_EFFECTOR_CD8_TCELL_UP	2.83245	0.00187346	0.0331909	cyan
GSE16385_IL4_VS_ROSIGLITAZONE_STIM_MACROPHAGE_DN	3.00411	0.00193124	0.0340905	cyan
GSE21380_TFH_VS_GERMINAL_CENTER_TFH_CD4_TCELL_DN	2.81569	0.00196335	0.0345323	cyan
GSE1460_DP_VS_CD4_THYMOCYTE_DN	2.79912	0.00205671	0.0357868	cyan
GSE6092_IFNG_VS_IFNG_AND_B_BURGDORFERI_INF_ENDOTHELIAL_CELL_DN	2.79912	0.00205671	0.0357868	cyan
GSE22432_MULTIPOTENT_PROGENITOR_VS_PDC_UP	2.79912	0.00205671	0.0357868	cyan
GSE11864_UNTREATED_VS_CSF1_IFNG_IN_MAC_DN	2.78275	0.00215366	0.0370764	cyan
GSE17721_LPS_VS_CPG_8H_BMDC_UP	2.78275	0.00215366	0.0370764	cyan
GSE7509_UNSTIM_VS_FCGRIIB_STIM_DC_DN	2.78275	0.00215366	0.0370764	cyan
GSE360_CTRL_VS_B_MALAYI_HIGH_DOSE_MAC_UP	2.76658	0.00225428	0.0384016	cyan
GSE8685_IL2_STARVED_VS_IL15_ACT_IL2_STARVED_CD4_TCELL_UP	2.76658	0.00225428	0.0384016	cyan
GSE23505_IL6_IL1_IL23_VS_IL6_IL1_TGFB_TREATED_CD4_TCELL_UP	2.76658	0.00225428	0.0384016	cyan
GSE14308_TH2_VS_NATURAL_TREG_DN	2.75058	0.00235868	0.0394896	cyan
GSE17721_CTRL_VS_GARDIQUIMOD_12H_BMDC_DN	2.75058	0.00235868	0.0394896	cyan
GSE10273_HIGH_VS_LOW_IL7_TREATED_IRF4_8_NULL_PRE_BCELL_DN	2.75058	0.00235868	0.0394896	cyan
GSE21360_NAIVE_VS_TERTIARY_MEMORY_CD8_TCELL_DN	2.75058	0.00235868	0.0394896	cyan
GSE42724_MEMORY_VS_B1_BCELL_DN	2.75058	0.00235868	0.0394896	cyan
GSE2770_IL12_AND_TGFB_ACT_VS_ACT_CD4_TCELL_2H_UP	2.73478	0.00246696	0.0408811	cyan
GSE7219_WT_VS_NIK_NFKB2_KO_LPS_AND_ANTI_CD40_STIM_DC_DN	2.73478	0.00246696	0.0408811	cyan
GSE34515_CD16_NEG_MONOCYTE_VS_DC_DN	2.73478	0.00246696	0.0408811	cyan
GSE17721_LPS_VS_GARDIQUIMOD_24H_BMDC_UP	2.71915	0.00257923	0.0423098	cyan
GSE27786_LIN_NEG_VS_NKTCELL_DN	2.71915	0.00257923	0.0423098	cyan
GSE360_CTRL_VS_M_TUBERCULOSIS_DC_DN	2.71915	0.00257923	0.0423098	cyan
GSE17721_PAM3CSK4_VS_CPG_24H_BMDC_DN	2.7037	0.0026956	0.0433431	cyan
GSE360_CTRL_VS_T_GONDII_MAC_UP	2.7037	0.0026956	0.0433431	cyan
GSE360_DC_VS_MAC_B_MALAYI_HIGH_DOSE_UP	2.7037	0.0026956	0.0433431	cyan
GSE2770_UNTREATED_VS_ACT_CD4_TCELL_6H_UP	2.7037	0.0026956	0.0433431	cyan
GSE1925_CTRL_VS_IFNG_PRIMED_MACROPHAGE_24H_IFNG_STIM_DN	2.7037	0.0026956	0.0433431	cyan
GSE42724_NAIVE_VS_B1_BCELL_DN	2.7037	0.0026956	0.0433431	cyan
GSE13411_NAIVE_VS_IGM_MEMORY_BCELL_DN	2.68842	0.00281616	0.0448377	cyan
GSE22886_IGM_MEMORY_BCELL_VS_BM_PLASMA_CELL_DN	2.68842	0.00281616	0.0448377	cyan
GSE37416_0H_VS_48H_F_TULARENSIS_LVS_NEUTROPHIL_DN	2.68842	0.00281616	0.0448377	cyan
GSE17721_CTRL_VS_LPS_2H_BMDC_UP	2.67332	0.00294104	0.0457787	cyan
GSE17974_0.5H_VS_72H_IL4_AND_ANTI_IL12_ACT_CD4_TCELL_DN	2.67332	0.00294104	0.0457787	cyan
GSE360_L_DONOVANI_VS_B_MALAYI_LOW_DOSE_MAC_DN	2.67332	0.00294104	0.0457787	cyan
GSE5679_PPARG_LIGAND_ROSIGLITAZONE_VS_RARA_AGONIST_AM580_TREATED_DC_UP	2.67332	0.00294104	0.0457787	cyan
GSE20500_CTRL_VS_RETINOIC_ACID_TREATED_CD4_TCELL_UP	2.67332	0.00294104	0.0457787	cyan
GSE37534_UNTREATED_VS_GW1929_TREATED_CD4_TCELL_PPARG1_AND_FOXP3_TRASDUCED_UP	2.67332	0.00294104	0.0457787	cyan
GSE41867_MEMORY_VS_EXHAUSTED_CD8_TCELL_DAY30_LCMV_UP	2.67332	0.00294104	0.0457787	cyan
GSE7348_UNSTIM_VS_TOLERIZED_AND_LPS_STIM_MACROPHAGE_DN	2.8274	0.00300741	0.0466627	cyan
GSE14000_UNSTIM_VS_16H_LPS_DC_DN	2.65839	0.00307033	0.0471882	cyan
GSE17721_POLYIC_VS_PAM3CSK4_24H_BMDC_UP	2.65839	0.00307033	0.0471882	cyan
GSE17721_LPS_VS_GARDIQUIMOD_16H_BMDC_UP	2.65839	0.00307033	0.0471882	cyan
GSE18791_CTRL_VS_NEWCASTLE_VIRUS_DC_2H_DN	3.01808	0.00310231	0.0475297	cyan
GSE40666_UNTREATED_VS_IFNA_STIM_STAT4_KO_EFFECTOR_CD8_TCELL_90MIN_UP	2.64362	0.00320416	0.0489362	cyan
GSE6566_STRONG_VS_WEAK_DC_STIMULATED_CD4_TCELL_UP	2.99487	0.00326677	0.0497366	cyan
GSE22886_NAIVE_TCELL_VS_DC_DN	5.78038	4.50451e-07	0.00043892	darkgreen
GSE22886_NAIVE_TCELL_VS_MONOCYTE_DN	5.36323	2.75645e-06	0.00149216	darkgreen
GSE22886_NAIVE_CD8_TCELL_VS_DC_DN	5.47614	2.21866e-06	0.00149216	darkgreen
GSE29618_BCELL_VS_MDC_DAY7_FLU_VACCINE_DN	5.39102	2.61221e-06	0.00149216	darkgreen
GSE36888_STAT5_AB_KNOCKIN_VS_WT_TCELL_IL2_TREATED_2H_DN	5.47614	2.21866e-06	0.00149216	darkgreen
GSE10325_BCELL_VS_MYELOID_DN	5.0732	1.22073e-05	0.00594741	darkgreen
GSE17580_UNINFECTED_VS_S_MANSONI_INF_TREG_UP	4.76405	5.19948e-05	0.0168981	darkgreen
GSE24634_TREG_VS_TCONV_POST_DAY7_IL4_CONVERSION_DN	4.71226	5.701e-05	0.0168981	darkgreen
GSE24634_TREG_VS_TCONV_POST_DAY10_IL4_CONVERSION_DN	4.68679	5.96683e-05	0.0168981	darkgreen
GSE9988_ANTI_TREM1_VS_VEHICLE_TREATED_MONOCYTES_DN	4.66159	6.24315e-05	0.0168981	darkgreen
GSE3720_UNSTIM_VS_LPS_STIM_VD2_GAMMADELTA_TCELL_DN	6.08461	5.3422e-05	0.0168981	darkgreen
GSE22229_RENAL_TRANSPLANT_IMMUNOSUPP_THERAPY_VS_HEALTHY_PBMC_DN	4.8711	4.30837e-05	0.0168981	darkgreen
GSE17301_ACD3_ACD28_VS_ACD3_ACD28_AND_IFNA5_STIM_CD8_TCELL_DN	4.66159	6.24315e-05	0.0168981	darkgreen
GSE34156_UNTREATED_VS_24H_NOD2_LIGAND_TREATED_MONOCYTE_DN	4.68679	5.96683e-05	0.0168981	darkgreen
GSE10325_CD4_TCELL_VS_MYELOID_DN	4.5876	7.13837e-05	0.0173891	darkgreen
GSE42088_2H_VS_24H_LEISHMANIA_INF_DC_UP	4.612	6.82857e-05	0.0173891	darkgreen
GSE10325_LUPUS_BCELL_VS_LUPUS_MYELOID_DN	4.49252	8.49993e-05	0.0188235	darkgreen
GSE22886_NAIVE_BCELL_VS_DC_DN	4.49252	8.49993e-05	0.0188235	darkgreen
GSE21774_CD62L_POS_CD56_BRIGHT_VS_CD62L_NEG_CD56_DIM_NK_CELL_UP	4.64494	0.000149351	0.0316364	darkgreen
GSE17721_0.5H_VS_12H_LPS_BMDC_DN	4.61746	0.000156195	0.0317077	darkgreen
GSE4590_SMALL_VS_LARGE_PRE_BCELL_UP	4.53692	0.000178319	0.0347508	darkgreen
GSE3982_MAC_VS_NKCELL_UP	4.38399	0.000230445	0.0431818	darkgreen
GSE34156_UNTREATED_VS_6H_TLR1_TLR2_LIGAND_TREATED_MONOCYTE_UP	4.3595	0.000240253	0.0433523	darkgreen
GSE9509_LPS_VS_LPS_AND_IL10_STIM_IL10_KO_MACROPHAGE_30MIN_DN	8.75734	9.32833e-07	0.000133669	darkolivegreen
GSE32164_RESTING_DIFFERENTIATED_VS_CMYC_INHIBITED_MACROPHAGE_UP	8.65308	1.03105e-06	0.000143523	darkolivegreen
GSE39556_UNTREATED_VS_3H_POLYIC_INJ_MOUSE_CD8A_DC_UP	8.07621	1.8298e-06	0.000247632	darkolivegreen
GSE33425_CD161_INT_VS_NEG_CD8_TCELL_DN	7.61109	2.98333e-06	0.000392832	darkolivegreen
GSE32901_NAIVE_VS_TH1_CD4_TCELL_DN	7.9765	7.65999e-06	0.000982091	darkolivegreen
GSE9509_10MIN_VS_30MIN_LPS_STIM_IL10_KO_MACROPHAGE_DN	7.83148	8.76368e-06	0.00109479	darkolivegreen
GSE17580_UNINFECTED_VS_S_MANSONI_INF_TEFF_UP	7.02279	1.93539e-05	0.0023573	darkolivegreen
KAECH_DAY15_EFF_VS_MEMORY_CD8_TCELL_UP	6.98483	2.01249e-05	0.00239143	darkolivegreen
GSE17974_IL4_AND_ANTI_IL12_VS_UNTREATED_0.5H_ACT_CD4_TCELL_DN	9.22995	4.86623e-05	0.00564483	darkolivegreen
GSE22886_NAIVE_VS_IGG_IGA_MEMORY_BCELL_UP	7.06668	6.2662e-05	0.0069384	darkolivegreen
GSE3982_BCELL_VS_TH1_UP	7.06668	6.2662e-05	0.0069384	darkolivegreen
GSE22886_IGG_IGA_MEMORY_BCELL_VS_BLOOD_PLASMA_CELL_UP	6.6121	9.5189e-05	0.0100818	darkolivegreen
GSE7831_1H_VS_4H_INFLUENZA_STIM_PDC_DN	6.6121	9.5189e-05	0.0100818	darkolivegreen
GSE29614_DAY3_VS_DAY7_TIV_FLU_VACCINE_PBMC_DN	6.53566	0.000102365	0.0106111	darkolivegreen
GSE45739_UNSTIM_VS_ACD3_ACD28_STIM_NRAS_KO_CD4_TCELL_DN	6.42426	0.000113948	0.0115658	darkolivegreen
GSE3039_ALPHAALPHA_VS_ALPHABETA_CD8_TCELL_DN	6.24679	0.00013561	0.0134835	darkolivegreen
GSE11057_PBMC_VS_MEM_CD4_TCELL_UP	6.17852	0.00014516	0.013867	darkolivegreen
GSE33425_CD161_HIGH_VS_INT_CD8_TCELL_UP	6.17852	0.00014516	0.013867	darkolivegreen
GSE28737_WT_VS_BCL6_KO_FOLLICULAR_BCELL_UP	6.1729	0.000439802	0.0412061	darkolivegreen
GSE10325_LUPUS_CD4_TCELL_VS_LUPUS_BCELL_DN	6.69797	8.19599e-08	0.000133103	darkorange
GSE29617_DAY3_VS_DAY7_TIV_FLU_VACCINE_PBMC_2008_DN	6.12882	1.99748e-06	0.00243293	darkorange
GSE29617_CTRL_VS_DAY7_TIV_FLU_VACCINE_PBMC_2008_DN	5.50762	1.50511e-05	0.0111647	darkorange
GSE29618_BCELL_VS_MONOCYTE_UP	5.53945	1.43147e-05	0.0111647	darkorange
GSE29618_BCELL_VS_MDC_UP	5.38385	1.83329e-05	0.0111647	darkorange
GSE29618_BCELL_VS_MDC_DAY7_FLU_VACCINE_UP	5.44503	1.66225e-05	0.0111647	darkorange
GSE13411_PLASMA_CELL_VS_MEMORY_BCELL_UP	5.32403	5.26373e-05	0.0284943	darkorange
GSE4984_UNTREATED_VS_GALECTIN1_TREATED_DC_DN	4.98551	8.74339e-05	0.0425978	darkorange
GSE4748_CYANOBACTERIUM_LPSLIKE_VS_LPS_AND_CYANOBACTERIUM_LPSLIKE_STIM_DC_3H_UP	4.90053	9.97285e-05	0.0441707	darkorange
GSE9006_TYPE_1_VS_TYPE_2_DIABETES_PBMC_AT_DX_UP	5.69279	5.34887e-07	0.00260597	darkred
GSE9006_HEALTHY_VS_TYPE_2_DIABETES_PBMC_AT_DX_UP	5.39768	2.5726e-06	0.0041779	darkred
GSE41867_DAY6_VS_DAY8_LCMV_ARMSTRONG_EFFECTOR_CD8_TCELL_DN	5.42718	2.43048e-06	0.0041779	darkred
GSE17721_CTRL_VS_POLYIC_12H_BMDC_UP	5.00225	1.39063e-05	0.0135503	darkred
GSE45837_WT_VS_GFI1_KO_PDC_DN	5.02988	1.32045e-05	0.0135503	darkred
GSE36891_UNSTIM_VS_PAM_TLR2_STIM_PERITONEAL_MACROPHAGE_DN	5.01603	3.34855e-05	0.0271902	darkred
GSE17721_12H_VS_24H_CPG_BMDC_DN	4.59803	6.99244e-05	0.029736	darkred
GSE29618_PRE_VS_DAY7_POST_TIV_FLU_VACCINE_PDC_DN	4.64969	6.36721e-05	0.029736	darkred
GSE9006_HEALTHY_VS_TYPE_1_DIABETES_PBMC_AT_DX_UP	4.62371	6.6736e-05	0.029736	darkred
GSE15330_GRANULOCYTE_MONOCYTE_PROGENITOR_VS_PRO_BCELL_UP	4.62371	6.6736e-05	0.029736	darkred
GSE15330_MEGAKARYOCYTE_ERYTHROID_PROGENITOR_VS_PRO_BCELL_DN	4.70253	5.7902e-05	0.029736	darkred
GSE16385_IFNG_TNF_VS_IL4_STIM_MACROPHAGE_ROSIGLITAZONE_TREATED_DN	4.57262	7.32413e-05	0.029736	darkred
GSE19825_NAIVE_VS_DAY3_EFF_CD8_TCELL_DN	4.47375	8.788e-05	0.0319508	darkred
GSE2405_0H_VS_9H_A_PHAGOCYTOPHILUM_STIM_NEUTROPHIL_DN	4.4497	9.19046e-05	0.0319508	darkred
GSE16266_CTRL_VS_HEATSHOCK_AND_LPS_STIM_MEF_UP	4.37907	0.000104929	0.0319508	darkred
GSE21927_SPLEEN_C57BL6_VS_EL4_TUMOR_BALBC_MONOCYTES_DN	4.37907	0.000104929	0.0319508	darkred
GSE2405_0H_VS_24H_A_PHAGOCYTOPHILUM_STIM_NEUTROPHIL_UP	4.33322	0.000114453	0.0328009	darkred
GSE13485_DAY1_VS_DAY21_YF17D_VACCINE_PBMC_UP	4.68478	0.000139707	0.0378141	darkred
GSE9006_TYPE_1_DIABETES_AT_DX_VS_1MONTH_POST_DX_PBMC_UP	5.9843	3.02672e-07	0.00147462	darkturquoise
GSE24574_BCL6_HIGH_VS_LOW_TFH_CD4_TCELL_DN	5.5532	1.91784e-06	0.00467186	darkturquoise
GSE29618_BCELL_VS_MDC_DN	5.01089	1.37149e-05	0.0111365	darkturquoise
GSE9006_HEALTHY_VS_TYPE_1_DIABETES_PBMC_1MONTH_POST_DX_UP	5.09043	1.18276e-05	0.0111365	darkturquoise
GSE9006_HEALTHY_VS_TYPE_1_DIABETES_PBMC_4MONTH_POST_DX_UP	5.09043	1.18276e-05	0.0111365	darkturquoise
GSE42021_CD24LO_TREG_VS_CD24LO_TCONV_THYMUS_DN	5.34495	7.45117e-06	0.0111365	darkturquoise
GSE12392_CD8A_POS_VS_NEG_SPLEEN_IFNB_KO_DC_UP	4.94141	3.81586e-05	0.0265584	darkturquoise
GSE2770_IL4_ACT_VS_ACT_CD4_TCELL_2H_UP	4.67716	6.07248e-05	0.0369814	darkturquoise
GSE9006_TYPE_1_DIABETES_AT_DX_VS_4MONTH_POST_DX_PBMC_UP	4.55536	7.57313e-05	0.0409959	darkturquoise
GSE24634_TEFF_VS_TCONV_DAY3_IN_CULTURE_DN	2.36665	1.99138e-06	0.00012281	green
GSE35685_CD34POS_CD38NEG_VS_CD34POS_CD10POS_BONE_MARROW_DN	2.36665	1.99138e-06	0.00012281	green
GSE21360_NAIVE_VS_PRIMARY_MEMORY_CD8_TCELL_UP	2.46997	2.19203e-06	0.000133494	green
GSE19198_CTRL_VS_IL21_TREATED_TCELL_6H_UP	2.35372	2.2633e-06	0.000134473	green
GSE26488_WT_VS_VP16_TRANSGENIC_HDAC7_KO_DOUBLE_POSITIVE_THYMOCYTE_DN	2.42751	2.23899e-06	0.000134473	green
GSE22601_IMMATURE_CD4_SINGLE_POSITIVE_VS_CD8_SINGLE_POSITIVE_THYMOCYTE_DN	2.32828	2.91285e-06	0.000166031	green
GSE5589_LPS_VS_LPS_AND_IL6_STIM_IL6_KO_MACROPHAGE_45MIN_DN	2.32828	2.91285e-06	0.000166031	green
GSE16450_CTRL_VS_IFNA_12H_STIM_IMMATURE_NEURON_CELL_LINE_UP	2.36194	2.93075e-06	0.000166031	green
GSE21546_SAP1A_KO_VS_SAP1A_KO_AND_ELK1_KO_ANTI_CD3_STIM_DP_THYMOCYTES_DN	2.32828	2.91285e-06	0.000166031	green
GSE24634_IL4_VS_CTRL_TREATED_NAIVE_CD4_TCELL_DAY10_DN	2.31576	3.29853e-06	0.000180361	green
GSE36392_TYPE_2_MYELOID_VS_EOSINOPHIL_IL25_TREATED_LUNG_DN	2.42423	3.30136e-06	0.000180361	green
GSE3982_MAST_CELL_VS_NEUTROPHIL_DN	2.38467	3.33178e-06	0.000180361	green
GSE3982_BASOPHIL_VS_CENT_MEMORY_CD4_TCELL_UP	2.34867	3.32955e-06	0.000180361	green
GSE11057_CD4_EFF_MEM_VS_PBMC_DN	2.30338	3.73083e-06	0.000197572	green
GSE41867_NAIVE_VS_DAY30_LCMV_CLONE13_EXHAUSTED_CD8_TCELL_UP	2.45198	3.71266e-06	0.000197572	green
GSE1432_CTRL_VS_IFNG_6H_MICROGLIA_DN	2.279	4.75614e-06	0.00024746	green
GSE45365_WT_VS_IFNAR_KO_CD11B_DC_DN	2.46569	4.77447e-06	0.00024746	green
GSE21360_SECONDARY_VS_QUATERNARY_MEMORY_CD8_TCELL_UP	2.34332	4.89822e-06	0.000248585	green
GSE39382_IL3_VS_IL3_IL33_TREATED_MAST_CELL_DN	2.34332	4.89822e-06	0.000248585	green
GSE9006_1MONTH_VS_4MONTH_POST_TYPE_1_DIABETES_DX_PBMC_UP	2.36582	5.58592e-06	0.000280563	green
GSE11864_CSF1_PAM3CYS_VS_CSF1_IFNG_PAM3CYS_IN_MAC_DN	2.35165	6.34882e-06	0.000312439	green
GSE3039_CD4_TCELL_VS_B1_BCELL_DN	2.35165	6.34882e-06	0.000312439	green
GSE37416_0H_VS_12H_F_TULARENSIS_LVS_NEUTROPHIL_UP	2.2598	7.85688e-06	0.000378997	green
GSE3039_NKT_CELL_VS_ALPHAALPHA_CD8_TCELL_UP	2.2598	7.85688e-06	0.000378997	green
GSE22140_GERMFREE_VS_SPF_MOUSE_CD4_TCELL_UP	2.29036	8.04169e-06	0.000384109	green
GSE34156_NOD2_LIGAND_VS_TLR1_TLR2_LIGAND_6H_TREATED_MONOCYTE_DN	2.32382	8.16853e-06	0.00038638	green
GSE37416_0H_VS_6H_F_TULARENSIS_LVS_NEUTROPHIL_UP	2.27749	9.07449e-06	0.000425105	green
GSE37301_HEMATOPOIETIC_STEM_CELL_VS_CD4_TCELL_UP	2.31015	9.24723e-06	0.000429072	green
GSE3982_EOSINOPHIL_VS_BASOPHIL_UP	2.29664	1.04548e-05	0.000476038	green
GSE39916_B_CELL_SPLEEN_VS_PLASMA_CELL_BONE_MARROW_DN	2.29664	1.04548e-05	0.000476038	green
GSE3982_NEUTROPHIL_VS_TH1_UP	2.33164	1.06023e-05	0.00047828	green
GSE43955_TH0_VS_TGFB_IL6_IL23_TH17_ACT_CD4_TCELL_60H_DN	2.22744	1.45383e-05	0.000649821	green
GSE3982_EOSINOPHIL_VS_TH2_UP	2.25704	1.49947e-05	0.000658146	green
GSE15735_CTRL_VS_HDAC_INHIBITOR_TREATED_CD4_TCELL_2H_DN	2.25704	1.49947e-05	0.000658146	green
GSE2706_UNSTIM_VS_8H_LPS_DC_DN	2.2895	1.53561e-05	0.000667991	green
GSE7831_UNSTIM_VS_INFLUENZA_STIM_PDC_1H_DN	2.21527	1.63086e-05	0.000696976	green
GSE23502_WT_VS_HDC_KO_MYELOID_DERIVED_SUPPRESSOR_CELL_BM_DN	2.21527	1.63086e-05	0.000696976	green
GSE9006_TYPE_1_DIABETES_AT_DX_VS_4MONTH_POST_DX_PBMC_UP	2.17741	1.75168e-05	0.000742102	green
GSE22140_GERMFREE_VS_SPF_ARTHRITIC_MOUSE_CD4_TCELL_DN	2.20323	1.82735e-05	0.000767488	green
GSE9988_LOW_LPS_VS_VEHICLE_TREATED_MONOCYTE_UP	2.29618	1.99735e-05	0.00082467	green
GSE43955_1H_VS_60H_ACT_CD4_TCELL_DN	2.29618	1.99735e-05	0.00082467	green
GSE6259_33D1_POS_VS_DEC205_POS_FLT3L_INDUCED_SPLENIC_DC_UP	2.33368	2.02552e-05	0.000829271	green
GSE22611_NOD2_VS_CTRL_TRANSDUCED_HEK293T_CELL_DN	2.21879	2.12695e-05	0.000863543	green
GSE13485_PRE_VS_POST_YF17D_VACCINATION_PBMC_UP	2.31843	2.29549e-05	0.00091669	green
GSE24142_EARLY_THYMIC_PROGENITOR_VS_DN2_THYMOCYTE_UP	2.17954	2.28651e-05	0.00091669	green
GSE3982_BASOPHIL_VS_TH2_UP	2.20632	2.38413e-05	0.000936731	green
GSE21360_PRIMARY_VS_TERTIARY_MEMORY_CD8_TCELL_DN	2.20632	2.38413e-05	0.000936731	green
GSE17721_CTRL_VS_GARDIQUIMOD_1H_BMDC_DN	2.26783	2.54346e-05	0.000991338	green
GSE30971_WBP7_HET_VS_KO_MACROPHAGE_DN	2.20963	3.11095e-05	0.0012029	green
GSE6674_PL2_3_VS_ANTI_IGM_AND_CPG_STIM_BCELL_DN	2.16975	3.33448e-05	0.00127918	green
GSE7219_UNSTIM_VS_LPS_AND_ANTI_CD40_STIM_NIK_NFKB2_KO_DC_DN	2.15783	3.72058e-05	0.00141614	green
GSE3982_NEUTROPHIL_VS_TH2_UP	2.21318	4.05995e-05	0.00153334	green
GSE7548_NAIVE_VS_DAY7_PCC_IMMUNIZATION_CD4_TCELL_DN	2.14604	4.14677e-05	0.00155408	green
GSE11057_NAIVE_CD4_VS_PBMC_CD4_TCELL_DN	2.11143	4.36446e-05	0.00161088	green
GSE17974_1H_VS_72H_UNTREATED_IN_VITRO_CD4_TCELL_UP	2.17175	4.35526e-05	0.00161088	green
GSE3982_EOSINOPHIL_VS_NKCELL_UP	2.19993	4.54898e-05	0.00165393	green
GSE21360_NAIVE_VS_SECONDARY_MEMORY_CD8_TCELL_UP	2.19993	4.54898e-05	0.00165393	green
GSE24142_EARLY_THYMIC_PROGENITOR_VS_DN3_THYMOCYTE_UP	2.13438	4.61672e-05	0.00166612	green
GSE25085_FETAL_BM_VS_ADULT_BM_SP4_THYMIC_IMPLANT_DN	2.15941	4.86073e-05	0.00172858	green
GSE21063_WT_VS_NFATC1_KO_3H_ANTI_IGM_STIM_BCELL_DN	2.15941	4.86073e-05	0.00172858	green
GSE37416_12H_VS_48H_F_TULARENSIS_LVS_NEUTROPHIL_UP	2.12284	5.13436e-05	0.00177408	green
GSE5542_IFNA_VS_IFNA_AND_IFNG_TREATED_EPITHELIAL_CELLS_24H_UP	2.18684	5.0906e-05	0.00177408	green
GSE25085_FETAL_LIVER_VS_FETAL_BM_SP4_THYMIC_IMPLANT_DN	2.12284	5.13436e-05	0.00177408	green
GSE26343_UNSTIM_VS_LPS_STIM_NFAT5_KO_MACROPHAGE_DN	2.12284	5.13436e-05	0.00177408	green
GSE34156_TLR1_TLR2_LIGAND_VS_NOD2_AND_TLR1_TLR2_LIGAND_24H_TREATED_MONOCYTE_UP	2.14721	5.41865e-05	0.00185913	green
GSE21360_SECONDARY_VS_QUATERNARY_MEMORY_CD8_TCELL_DN	2.25034	5.47867e-05	0.00186658	green
GSE1432_CTRL_VS_IFNG_24H_MICROGLIA_DN	2.11143	5.70393e-05	0.00191652	green
GSE25123_IL4_VS_IL4_AND_ROSIGLITAZONE_STIM_PPARG_KO_MACROPHAGE_DAY10_DN	2.1739	5.68977e-05	0.00191652	green
GSE2706_UNSTIM_VS_2H_LPS_DC_DN	2.18963	6.64988e-05	0.00221906	green
GSE40068_CXCR5NEG_BCL6NEG_CD4_TCELL_VS_CXCR5POS_BCL6NEG_TFH_DN	2.12322	6.71117e-05	0.00222427	green
GSE18281_SUBCAPSULAR_VS_CENTRAL_CORTICAL_REGION_OF_THYMUS_DN	2.08897	7.01742e-05	0.00231006	green
GSE37532_WT_VS_PPARG_KO_VISCERAL_ADIPOSE_TISSUE_TREG_DN	2.11143	7.45638e-05	0.00243809	green
GSE21670_UNTREATED_VS_IL6_TREATED_STAT3_KO_CD4_TCELL_DN	2.07791	7.77148e-05	0.00252418	green
GSE30083_SP3_VS_SP4_THYMOCYTE_DN	2.09976	8.2753e-05	0.00263511	green
GSE3982_BASOPHIL_VS_TH1_UP	2.09976	8.2753e-05	0.00263511	green
GSE23502_BM_VS_COLON_TUMOR_MYELOID_DERIVED_SUPPRESSOR_CELL_UP	2.09976	8.2753e-05	0.00263511	green
GSE9006_HEALTHY_VS_TYPE_2_DIABETES_PBMC_AT_DX_DN	2.12363	8.77464e-05	0.00277598	green
GSE17721_0.5H_VS_24H_CPG_BMDC_DN	2.11143	9.75001e-05	0.00302561	green
GSE46606_IRF4_KO_VS_WT_UNSTIM_BCELL_DN	2.17867	9.7182e-05	0.00302561	green
GSE46606_UNSTIM_VS_CD40L_IL2_IL5_DAY3_STIMULATED_BCELL_DN	2.11143	9.75001e-05	0.00302561	green
GSE8515_IL1_VS_IL6_4H_STIM_MAC_UP	2.13687	0.000103147	0.00318057	green
GSE14769_UNSTIM_VS_80MIN_LPS_BMDM_DN	2.09936	0.000108216	0.00328491	green
GSE360_CTRL_VS_M_TUBERCULOSIS_DC_DN	2.09936	0.000108216	0.00328491	green
GSE9988_LPS_VS_CTRL_TREATED_MONOCYTE_UP	2.16488	0.000108553	0.00328491	green
GSE27786_CD4_TCELL_VS_NKCELL_DN	2.06553	0.000112399	0.0033803	green
GSE14415_ACT_TCONV_VS_ACT_NATURAL_TREG_DN	2.08743	0.000119975	0.003586	green
GSE9988_LPS_VS_VEHICLE_TREATED_MONOCYTE_UP	2.13782	0.000134926	0.00398399	green
GSE2405_S_AUREUS_VS_A_PHAGOCYTOPHILUM_NEUTROPHIL_UP	2.13782	0.000134926	0.00398399	green
GSE18893_TCONV_VS_TREG_2H_CULTURE_DN	2.04332	0.000137135	0.00400073	green
GSE24210_CTRL_VS_IL35_TREATED_TCONV_CD4_TCELL_UP	2.04332	0.000137135	0.00400073	green
GSE13411_IGM_VS_SWITCHED_MEMORY_BCELL_DN	2.06398	0.000146982	0.00426249	green
GSE21670_IL6_VS_TGFB_AND_IL6_TREATED_CD4_TCELL_UP	2.12454	0.000150143	0.0043284	green
GSE3039_NKT_CELL_VS_B2_BCELL_DN	2.08659	0.000156947	0.00449791	green
GSE1460_CD4_THYMOCYTE_VS_NAIVE_CD4_TCELL_ADULT_BLOOD_DN	2.05245	0.000162424	0.00460076	green
GSE43863_DAY6_EFF_VS_DAY150_MEM_LY6C_INT_CXCR5POS_CD4_TCELL_DN	2.05245	0.000162424	0.00460076	green
GSE36476_YOUNG_VS_OLD_DONOR_MEMORY_CD4_TCELL_72H_TSST_ACT_DN	2.07438	0.00017381	0.00486668	green
GSE7852_LN_VS_THYMUS_TCONV_UP	2.07438	0.00017381	0.00486668	green
GSE24142_DN2_VS_DN3_THYMOCYTE_FETAL_UP	2.04105	0.000179298	0.00496329	green
GSE23321_CENTRAL_MEMORY_VS_NAIVE_CD8_TCELL_UP	2.04105	0.000179298	0.00496329	green
GSE3982_MAST_CELL_VS_BCELL_UP	2.09847	0.000185241	0.00509883	green
GSE13484_12H_UNSTIM_VS_YF17D_VACCINE_STIM_PBMC_DN	2.06232	0.000192269	0.00526255	green
GSE369_PRE_VS_POST_IL6_INJECTION_SOCS3_KO_LIVER_UP	2.02977	0.000197718	0.00535156	green
GSE5589_LPS_AND_IL10_VS_LPS_AND_IL6_STIM_MACROPHAGE_45MIN_UP	2.02977	0.000197718	0.00535156	green
GSE9988_LPS_VS_CTRL_TREATED_MONOCYTE_DN	2.0003	0.000201683	0.00539891	green
GSE5589_UNSTIM_VS_45MIN_LPS_AND_IL6_STIM_MACROPHAGE_UP	2.0003	0.000201683	0.00539891	green
GSE15330_MEGAKARYOCYTE_ERYTHROID_VS_GRANULOCYTE_MONOCYTE_PROGENITOR_UP	2.0504	0.000212453	0.00565611	green
GSE25677_MPL_VS_R848_STIM_BCELL_DN	2.01862	0.000217805	0.00573591	green
GSE36009_WT_VS_NLRP10_KO_DC_DN	2.01862	0.000217805	0.00573591	green
GSE36392_TYPE_2_MYELOID_VS_NEUTROPHIL_IL25_TREATED_LUNG_UP	2.03862	0.000234498	0.00614234	green
GSE34205_HEALTHY_VS_RSV_INF_INFANT_PBMC_DN	2.00759	0.000239687	0.00624468	green
GSE7460_CTRL_VS_FOXP3_OVEREXPR_TCONV_DN	2.09798	0.000242499	0.00626808	green
GSE5542_UNTREATED_VS_IFNG_TREATED_EPITHELIAL_CELLS_6H_DN	1.97946	0.000243158	0.00626808	green
GSE2706_UNSTIM_VS_2H_R848_DC_DN	2.06055	0.000251599	0.00645153	green
GSE40274_XBP1_VS_FOXP3_AND_XBP1_TRANSDUCED_ACTIVATED_CD4_TCELL_UP	1.99668	0.000263502	0.00672138	green
GSE2585_THYMIC_MACROPHAGE_VS_MTEC_DN	2.0847	0.000268882	0.00678754	green
GSE9601_NFKB_INHIBITOR_VS_PI3K_INHIBITOR_TREATED_HCMV_INF_MONOCYTE_DN	2.0847	0.000268882	0.00678754	green
GSE15767_MED_VS_SCS_MAC_LN_UP	2.01545	0.000284769	0.00707431	green
GSE17974_IL4_AND_ANTI_IL12_VS_UNTREATED_2H_ACT_CD4_TCELL_UP	2.11143	0.000286051	0.00707431	green
GSE6674_UNSTIM_VS_CPG_STIM_BCELL_UP	2.1908	0.000284626	0.00707431	green
GSE14699_DELETIONAL_TOLERANCE_VS_ACTIVATED_CD8_TCELL_UP	2.01545	0.000284769	0.00707431	green
GSE1460_INTRATHYMIC_T_PROGENITOR_VS_NAIVE_CD4_TCELL_CORD_BLOOD_DN	2.07159	0.000297772	0.007327	green
GSE22886_IGG_IGA_MEMORY_BCELL_VS_BM_PLASMA_CELL_DN	2.03602	0.0003068	0.00743647	green
GSE360_CTRL_VS_L_MAJOR_DC_DN	2.03602	0.0003068	0.00743647	green
GSE21774_CD62L_POS_CD56_BRIGHT_VS_CD62L_NEG_CD56_DIM_NK_CELL_UP	2.03602	0.0003068	0.00743647	green
GSE15330_HSC_VS_GRANULOCYTE_MONOCYTE_PROGENITOR_IKAROS_KO_UP	2.00407	0.000313315	0.00755678	green
GSE21033_1H_VS_24H_POLYIC_STIM_DC_DN	2.09744	0.000317596	0.0076223	green
GSE9988_LOW_LPS_VS_CTRL_TREATED_MONOCYTE_UP	2.05864	0.000329369	0.00786611	green
GSE10273_LOW_IL7_VS_HIGH_IL7_AND_IRF4_IN_IRF4_8_NULL_PRE_BCELL_DN	1.99281	0.000344364	0.00818409	green
GSE22935_WT_VS_MYD88_KO_MACROPHAGE_48H_MBOVIS_BCG_STIM_DN	1.96464	0.000348039	0.00823129	green
GSE13522_WT_VS_IFNAR_KO_SKIN_DN	2.01207	0.000372446	0.00876597	green
GSE14000_UNSTIM_VS_16H_LPS_DC_DN	1.98167	0.000378101	0.00877193	green
GSE13522_WT_VS_IFNAR_KO_SKING_T_CRUZI_Y_STRAIN_INF_UP	1.98167	0.000378101	0.00877193	green
GSE18893_TCONV_VS_TREG_2H_TNF_STIM_DN	1.98167	0.000378101	0.00877193	green
GSE9988_ANTI_TREM1_AND_LPS_VS_CTRL_TREATED_MONOCYTES_DN	1.95419	0.000381125	0.00880019	green
GSE2770_UNTREATED_VS_ACT_CD4_TCELL_2H_UP	1.97067	0.000414722	0.00935429	green
GSE7219_UNSTIM_VS_LPS_AND_ANTI_CD40_STIM_DC_DN	2.0003	0.00040969	0.00935429	green
GSE19888_CTRL_VS_TCELL_MEMBRANES_ACT_MAST_CELL_PRETREAT_A3R_INH_DN	1.97067	0.000414722	0.00935429	green
GSE37301_HEMATOPOIETIC_STEM_CELL_VS_GRAN_MONO_PROGENITOR_DN	2.0003	0.00040969	0.00935429	green
GSE40273_EOS_KO_VS_WT_TREG_DN	1.97067	0.000414722	0.00935429	green
GSE9988_ANTI_TREM1_VS_VEHICLE_TREATED_MONOCYTES_UP	2.02075	0.000442603	0.00993715	green
GSE14769_UNSTIM_VS_60MIN_LPS_BMDM_DN	1.95978	0.000454435	0.0101096	green
GSE557_CIITA_KO_VS_I_AB_KO_DC_UP	1.95978	0.000454435	0.0101096	green
GSE22886_TH1_VS_TH2_12H_ACT_UP	2.00843	0.000487296	0.0106942	green
GSE2706_UNSTIM_VS_8H_LPS_AND_R848_DC_DN	2.00843	0.000487296	0.0106942	green
GSE43955_TH0_VS_TGFB_IL6_TH17_ACT_CD4_TCELL_10H_UP	2.00843	0.000487296	0.0106942	green
GSE22589_HEALTHY_VS_SIV_INFECTED_DC_UP	1.94901	0.000497459	0.0108683	green
GSE21546_WT_VS_SAP1A_KO_ANTI_CD3_STIM_DP_THYMOCYTES_UP	1.99626	0.000535899	0.011604	green
GSE28783_CTRL_ANTI_MIR_VS_UNTREATED_ATHEROSCLEROSIS_MACROPHAGE_UP	1.99626	0.000535899	0.011604	green
GSE45365_HEALTHY_VS_MCMV_INFECTION_CD8A_DC_IFNAR_KO_DN	1.93836	0.000544025	0.0117278	green
GSE21063_CTRL_VS_ANTI_IGM_STIM_BCELL_8H_UP	2.05436	0.000565238	0.0121314	green
GSE12366_PLASMA_CELL_VS_MEMORY_BCELL_DN	1.92782	0.000594375	0.0125359	green
GSE22886_NAIVE_BCELL_VS_DC_DN	1.90357	0.000591798	0.0125359	green
GSE8515_CTRL_VS_IL1_4H_STIM_MAC_DN	1.98423	0.000588698	0.0125359	green
GSE21380_NON_TFH_VS_TFH_CD4_TCELL_UP	1.95458	0.000593505	0.0125359	green
GSE29615_CTRL_VS_LAIV_FLU_VACCINE_PBMC_UP	2.08126	0.000605045	0.0127059	green
GSE24634_TREG_VS_TCONV_POST_DAY10_IL4_CONVERSION_DN	1.9174	0.000648766	0.0129677	green
GSE2706_UNSTIM_VS_2H_LPS_AND_R848_DC_DN	1.97235	0.000645992	0.0129677	green
GSE29615_CTRL_VS_DAY3_LAIV_IFLU_VACCINE_PBMC_UP	2.00452	0.000637822	0.0129677	green
GSE8384_CTRL_VS_B_ABORTUS_4H_MAC_CELL_LINE_DN	1.94347	0.000649451	0.0129677	green
GSE3920_UNTREATED_VS_IFNA_TREATED_ENDOTHELIAL_CELL_UP	1.94347	0.000649451	0.0129677	green
GSE17186_BLOOD_VS_CORD_BLOOD_NAIVE_BCELL_DN	1.94347	0.000649451	0.0129677	green
GSE21360_TERTIARY_VS_QUATERNARY_MEMORY_CD8_TCELL_DN	1.97235	0.000645992	0.0129677	green
GSE23695_CD57_POS_VS_NEG_NK_CELL_UP	1.9174	0.000648766	0.0129677	green
GSE32533_MIR17_KO_VS_MIR17_OVEREXPRESS_ACT_CD4_TCELL_UP	1.97235	0.000645992	0.0129677	green
GSE26030_UNSTIM_VS_RESTIM_TH1_DAY15_POST_POLARIZATION_UP	1.9174	0.000648766	0.0129677	green
GSE43955_10H_VS_30H_ACT_CD4_TCELL_UP	1.97235	0.000645992	0.0129677	green
GSE45365_NK_CELL_VS_BCELL_MCMV_INFECTION_UP	1.9174	0.000648766	0.0129677	green
GSE15733_BM_VS_SPLEEN_MEMORY_CD4_TCELL_UP	1.99191	0.000701264	0.0136715	green
GSE17974_CTRL_VS_ACT_IL4_AND_ANTI_IL12_4H_CD4_TCELL_UP	1.93249	0.000709955	0.0136715	green
GSE3982_MAST_CELL_VS_CENT_MEMORY_CD4_TCELL_UP	1.9071	0.000707468	0.0136715	green
GSE9960_HEALTHY_VS_GRAM_NEG_SEPSIS_PBMC_DN	1.93249	0.000709955	0.0136715	green
GSE17186_NAIVE_VS_CD21LOW_TRANSITIONAL_BCELL_UP	1.9071	0.000707468	0.0136715	green
GSE21670_STAT3_KO_VS_WT_CD4_TCELL_DN	1.9071	0.000707468	0.0136715	green
GSE32986_UNSTIM_VS_GMCSF_AND_CURDLAN_HIGHDOSE_STIM_DC_DN	1.93249	0.000709955	0.0136715	green
GSE36826_WT_VS_IL1R_KO_SKIN_STAPH_AUREUS_INF_DN	1.93249	0.000709955	0.0136715	green
GSE41978_ID2_KO_VS_BIM_KO_KLRG1_LOW_EFFECTOR_CD8_TCELL_UP	1.9071	0.000707468	0.0136715	green
GSE10325_MYELOID_VS_LUPUS_MYELOID_DN	1.8969	0.000770763	0.0143631	green
GSE12845_PRE_GC_VS_DARKZONE_GC_TONSIL_BCELL_UP	1.92164	0.000775326	0.0143631	green
GSE1432_1H_VS_6H_IFNG_MICROGLIA_DN	1.8969	0.000770763	0.0143631	green
GSE2197_IMMUNOSUPPRESSIVE_DNA_VS_UNTREATED_IN_DC_UP	1.92164	0.000775326	0.0143631	green
GSE22886_NAIVE_CD8_TCELL_VS_NKCELL_DN	1.8969	0.000770763	0.0143631	green
GSE29617_CTRL_VS_DAY7_TIV_FLU_VACCINE_PBMC_2008_UP	1.94901	0.000775348	0.0143631	green
GSE360_HIGH_DOSE_B_MALAYI_VS_M_TUBERCULOSIS_MAC_DN	1.94901	0.000775348	0.0143631	green
GSE7460_CTRL_VS_TGFB_TREATED_ACT_FOXP3_MUT_TCONV_UP	1.94901	0.000775348	0.0143631	green
GSE3720_UNSTIM_VS_PMA_STIM_VD2_GAMMADELTA_TCELL_DN	1.94901	0.000775348	0.0143631	green
GSE43955_TH0_VS_TGFB_IL6_TH17_ACT_CD4_TCELL_42H_DN	1.97946	0.000770133	0.0143631	green
GSE15750_DAY6_VS_DAY10_EFF_CD8_TCELL_DN	1.93755	0.000848094	0.0152469	green
GSE24142_EARLY_THYMIC_PROGENITOR_VS_DN2_THYMOCYTE_FETAL_UP	1.88681	0.00083895	0.0152469	green
GSE24634_TEFF_VS_TCONV_DAY5_IN_CULTURE_DN	1.88681	0.00083895	0.0152469	green
GSE24634_IL4_VS_CTRL_TREATED_NAIVE_CD4_TCELL_DAY7_DN	1.9109	0.000845886	0.0152469	green
GSE31082_DN_VS_CD8_SP_THYMOCYTE_DN	1.9109	0.000845886	0.0152469	green
GSE411_UNSTIM_VS_100MIN_IL6_STIM_MACROPHAGE_DN	1.88681	0.00083895	0.0152469	green
GSE9509_10MIN_VS_30MIN_LPS_AND_IL10_STIM_IL10_KO_MACROPHAGE_DN	2.0003	0.000835223	0.0152469	green
GSE43863_NAIVE_VS_MEMORY_TFH_CD4_TCELL_D150_LCMV_UP	1.9109	0.000845886	0.0152469	green
GSE360_L_DONOVANI_VS_B_MALAYI_HIGH_DOSE_MAC_UP	1.92621	0.000926705	0.0161247	green
GSE3982_DC_VS_NEUTROPHIL_LPS_STIM_DN	1.95503	0.000925698	0.0161247	green
GSE21927_SPLEEN_VS_BONE_MARROW_MONOCYTE_BALBC_DN	1.95503	0.000925698	0.0161247	green
GSE23308_WT_VS_MINERALCORTICOID_REC_KO_MACROPHAGE_CORTICOSTERONE_TREATED_DN	1.95503	0.000925698	0.0161247	green
GSE36888_UNTREATED_VS_IL2_TREATED_STAT5_AB_KNOCKIN_TCELL_17H_DN	1.90028	0.000921973	0.0161247	green
GSE37301_COMMON_LYMPHOID_PROGENITOR_VS_GRAN_MONO_PROGENITOR_UP	1.92621	0.000926705	0.0161247	green
GSE20727_CTRL_VS_DNFB_ALLERGEN_TREATED_DC_UP	1.90028	0.000921973	0.0161247	green
GSE42021_TREG_PLN_VS_CD24INT_TREG_THYMUS_UP	1.90028	0.000921973	0.0161247	green
GSE41176_UNSTIM_VS_ANTI_IGM_STIM_BCELL_1H_DN	1.87682	0.00091234	0.0161247	green
GSE17974_0H_VS_4H_IN_VITRO_ACT_CD4_TCELL_UP	1.91502	0.00101157	0.017022	green
GSE22886_DAY0_VS_DAY7_MONOCYTE_IN_CULTURE_UP	1.88979	0.00100394	0.017022	green
GSE24081_CONTROLLER_VS_PROGRESSOR_HIV_SPECIFIC_CD8_TCELL_DN	1.91502	0.00101157	0.017022	green
GSE7460_CTRL_VS_TGFB_TREATED_ACT_TCONV_DN	1.88979	0.00100394	0.017022	green
GSE7460_FOXP3_MUT_VS_HET_ACT_TCONV_UP	1.94303	0.00101321	0.017022	green
GSE22432_CDC_VS_COMMON_DC_PROGENITOR_UP	1.88979	0.00100394	0.017022	green
GSE24726_WT_VS_E2_2_KO_PDC_DN	1.88979	0.00100394	0.017022	green
GSE27859_MACROPHAGE_VS_CD11C_INT_F480_HI_MACROPHAGE_UP	1.91502	0.00101157	0.017022	green
GSE32255_UNSTIM_VS_4H_LPS_STIM_DC_UP	1.88979	0.00100394	0.017022	green
GSE39556_UNTREATED_VS_3H_POLYIC_INJ_MOUSE_NK_CELL_DN	1.88979	0.00100394	0.017022	green
GSE9988_LOW_LPS_VS_CTRL_TREATED_MONOCYTE_DN	1.85717	0.00107605	0.0180155	green
GSE30083_SP1_VS_SP3_THYMOCYTE_UP	1.90395	0.00110308	0.0181115	green
GSE3982_EOSINOPHIL_VS_MAST_CELL_UP	1.90395	0.00110308	0.0181115	green
GSE7568_IL4_TGFB_DEXAMETHASONE_VS_IL4_TGFB_TREATED_MACROPHAGE_DN	1.90395	0.00110308	0.0181115	green
GSE25123_IL4_VS_IL4_AND_ROSIGLITAZONE_STIM_MACROPHAGE_DAY10_UP	1.8794	0.00109217	0.0181115	green
GSE28783_ANTI_MIR33_VS_UNTREATED_ATHEROSCLEROSIS_MACROPHAGE_DN	1.93118	0.0011078	0.0181115	green
GSE46606_IRF4MID_VS_WT_CD40L_IL2_IL5_DAY1_STIMULATED_BCELL_DN	1.93118	0.0011078	0.0181115	green
GSE45365_HEALTHY_VS_MCMV_INFECTION_CD8A_DC_DN	1.8794	0.00109217	0.0181115	green
GSE33425_CD161_INT_VS_NEG_CD8_TCELL_UP	1.8475	0.00116707	0.0190166	green
GSE24210_RESTING_TREG_VS_TCONV_UP	1.86913	0.00118704	0.0192776	green
GSE1448_CTRL_VS_ANTI_VBETA5_DP_THYMOCYTE_DN	1.893	0.00120168	0.0193221	green
GSE19198_6H_VS_24H_IL21_TREATED_TCELL_DN	1.893	0.00120168	0.0193221	green
GSE34392_ST2_KO_VS_WT_DAY8_LCMV_EFFECTOR_CD8_TCELL_DN	1.893	0.00120168	0.0193221	green
GSE19401_UNSTIM_VS_PAM2CSK4_STIM_FOLLICULAR_DC_UP	1.91948	0.00120993	0.0193907	green
GSE13484_UNSTIM_VS_YF17D_VACCINE_STIM_PBMC_DN	1.85897	0.00128897	0.0204555	green
GSE4984_LPS_VS_VEHICLE_CTRL_TREATED_DC_DN	1.85897	0.00128897	0.0204555	green
GSE34515_CD16_POS_MONOCYTE_VS_DC_DN	1.85897	0.00128897	0.0204555	green
GSE13484_UNSTIM_VS_3H_YF17D_VACCINE_STIM_PBMC_DN	1.88219	0.00130781	0.0204876	green
GSE23321_CENTRAL_VS_EFFECTOR_MEMORY_CD8_TCELL_UP	1.88219	0.00130781	0.0204876	green
GSE38304_MYC_NEG_VS_POS_GC_BCELL_DN	1.88219	0.00130781	0.0204876	green
GSE46606_UNSTIM_VS_CD40L_IL2_IL5_1DAY_STIMULATED_IRF4HIGH_SORTED_BCELL_DN	1.88219	0.00130781	0.0204876	green
GSE40274_CTRL_VS_GATA1_TRANSDUCED_ACTIVATED_CD4_TCELL_UP	1.96876	0.00131969	0.0206075	green
GSE40274_CTRL_VS_FOXP3_AND_LEF1_TRANSDUCED_ACTIVATED_CD4_TCELL_UP	1.9366	0.0013245	0.0206166	green
GSE14769_UNSTIM_VS_120MIN_LPS_BMDM_DN	1.84893	0.00139837	0.021697	green
GSE17721_0.5H_VS_12H_CPG_BMDC_DN	1.87149	0.00142192	0.0217849	green
GSE30083_SP1_VS_SP4_THYMOCYTE_DN	1.87149	0.00142192	0.0217849	green
GSE15330_LYMPHOID_MULTIPOTENT_VS_MEGAKARYOCYTE_ERYTHROID_PROGENITOR_IKAROS_KO_DN	1.87149	0.00142192	0.0217849	green
GSE37301_PRO_BCELL_VS_GRANULOCYTE_MONOCYTE_PROGENITOR_DN	1.87149	0.00142192	0.0217849	green
GSE2706_UNSTIM_VS_2H_R848_DC_UP	1.89649	0.00143876	0.0218368	green
GSE5589_IL6_KO_VS_IL10_KO_LPS_STIM_MACROPHAGE_180MIN_UP	1.89649	0.00143876	0.0218368	green
GSE28737_BCL6_HET_VS_BCL6_KO_FOLLICULAR_BCELL_UP	1.89649	0.00143876	0.0218368	green
GSE9988_ANTI_TREM1_VS_VEHICLE_TREATED_MONOCYTES_DN	1.83899	0.00151569	0.022933	green
GSE17721_POLYIC_VS_CPG_2H_BMDC_UP	1.86092	0.00154451	0.0229417	green
GSE3720_VD1_VS_VD2_GAMMADELTA_TCELL_WITH_PMA_STIM_UP	1.86092	0.00154451	0.0229417	green
GSE19198_CTRL_VS_IL21_TREATED_TCELL_1H_DN	1.86092	0.00154451	0.0229417	green
GSE19888_ADENOSINE_A3R_INH_PRETREAT_AND_ACT_BY_A3R_VS_A3R_INH_AND_TCELL_MEMBRANES_ACT_MAST_CELL_UP	1.86092	0.00154451	0.0229417	green
GSE40274_FOXP3_VS_FOXP3_AND_IRF4_TRANSDUCED_ACTIVATED_CD4_TCELL_UP	1.86092	0.00154451	0.0229417	green
GSE41867_NAIVE_VS_DAY6_LCMV_ARMSTRONG_EFFECTOR_CD8_TCELL_UP	1.86092	0.00154451	0.0229417	green
GSE22501_PERIPHERAL_BLOOD_VS_CORD_BLOOD_TREG_DN	1.91224	0.00158016	0.0233998	green
GSE1740_MCSF_VS_MCSF_AND_IFNG_DAY2_DERIVED_MACROPHAGE_WITH_IFNA_STIM_UP	1.82915	0.0016414	0.024233	green
GSE14908_RESTING_VS_HDM_STIM_CD4_TCELL_ATOPIC_PATIENT_DN	1.85046	0.00167609	0.0245222	green
GSE26488_CTRL_VS_PEPTIDE_INJECTION_OT2_THYMOCYTE_DN	1.85046	0.00167609	0.0245222	green
GSE32255_WT_UNSTIM_VS_JMJD2D_KNOCKDOWN_4H_LPS_STIM_DC_DN	1.85046	0.00167609	0.0245222	green
GSE9988_ANTI_TREM1_VS_CTRL_TREATED_MONOCYTES_UP	1.87405	0.00170384	0.0248537	green
GSE360_CTRL_VS_L_DONOVANI_DC_DN	1.92965	0.00173208	0.0251901	green
GSE22886_NAIVE_CD8_TCELL_VS_MEMORY_TCELL_DN	1.81942	0.00177597	0.0256751	green
GSE24634_TREG_VS_TCONV_POST_DAY3_IL4_CONVERSION_DN	1.81942	0.00177597	0.0256751	green
GSE557_WT_VS_CIITA_KO_DC_DN	1.84013	0.00181717	0.0259625	green
GSE4535_BM_DERIVED_DC_VS_FOLLICULAR_DC_UP	1.84013	0.00181717	0.0259625	green
GSE25085_FETAL_BM_VS_ADULT_BM_SP4_THYMIC_IMPLANT_UP	1.84013	0.00181717	0.0259625	green
GSE40274_FOXP3_VS_FOXP3_AND_GATA1_TRANSDUCED_ACTIVATED_CD4_TCELL_DN	1.84013	0.00181717	0.0259625	green
GSE11864_UNTREATED_VS_CSF1_IN_MAC_UP	1.86302	0.00185139	0.0263741	green
GSE41176_UNSTIM_VS_ANTI_IGM_STIM_BCELL_3H_UP	1.88848	0.00187696	0.0266605	green
GSE5542_UNTREATED_VS_IFNA_TREATED_EPITHELIAL_CELLS_24H_UP	1.80979	0.0019199	0.0271912	green
GSE17721_PAM3CSK4_VS_GADIQUIMOD_12H_BMDC_DN	1.8299	0.0019683	0.0277155	green
GSE17721_12H_VS_24H_CPG_BMDC_DN	1.8299	0.0019683	0.0277155	green
GSE3982_DC_VS_TH2_UP	1.85213	0.00200972	0.0279753	green
GSE7509_UNSTIM_VS_IFNA_STIM_IMMATURE_DC_DN	1.85213	0.00200972	0.0279753	green
GSE32034_LY6C_HIGH_VS_LOW_ROSIGLIZATONE_TREATED_MONOCYTE_DN	1.85213	0.00200972	0.0279753	green
GSE40274_CTRL_VS_SATB1_TRANSDUCED_ACTIVATED_CD4_TCELL_UP	1.85213	0.00200972	0.0279753	green
GSE27859_MACROPHAGE_VS_DC_UP	1.87682	0.0020424	0.0283492	green
GSE22886_NAIVE_CD8_TCELL_VS_DC_DN	1.80027	0.00207373	0.0287023	green
GSE12845_IGD_NEG_BLOOD_VS_DARKZONE_GC_TONSIL_BCELL_UP	1.81979	0.00213006	0.0290691	green
GSE25087_TREG_VS_TCONV_ADULT_UP	1.81979	0.00213006	0.0290691	green
GSE27786_CD8_TCELL_VS_NKCELL_DN	1.81979	0.00213006	0.0290691	green
GSE40274_HELIOS_VS_FOXP3_AND_HELIOS_TRANSDUCED_ACTIVATED_CD4_TCELL_UP	1.81979	0.00213006	0.0290691	green
GSE39110_UNTREATED_VS_IL2_TREATED_CD8_TCELL_DAY6_POST_IMMUNIZATION_UP	1.81979	0.00213006	0.0290691	green
GSE20715_WT_VS_TLR4_KO_48H_OZONE_LUNG_DN	1.84136	0.00217948	0.0292518	green
GSE339_EX_VIVO_VS_IN_CULTURE_CD4CD8DN_DC_DN	1.84136	0.00217948	0.0292518	green
GSE7460_CD8_TCELL_VS_TREG_ACT_UP	1.84136	0.00217948	0.0292518	green
GSE3039_CD4_TCELL_VS_ALPHABETA_CD8_TCELL_UP	1.84136	0.00217948	0.0292518	green
GSE9960_GRAM_NEG_VS_GRAM_POS_SEPSIS_PBMC_UP	1.84136	0.00217948	0.0292518	green
GSE24574_BCL6_LOW_TFH_VS_NAIVE_CD4_TCELL_UP	1.84136	0.00217948	0.0292518	green
GSE22886_DAY0_VS_DAY1_MONOCYTE_IN_CULTURE_UP	1.79084	0.00223798	0.0298725	green
GSE22886_NAIVE_CD4_TCELL_VS_DC_DN	1.79084	0.00223798	0.0298725	green
GSE17721_CPG_VS_GARDIQUIMOD_6H_BMDC_DN	1.80979	0.00230305	0.0301625	green
GSE27786_CD4_TCELL_VS_NKTCELL_UP	1.80979	0.00230305	0.0301625	green
GSE19198_1H_VS_24H_IL21_TREATED_TCELL_DN	1.80979	0.00230305	0.0301625	green
GSE22935_WT_VS_MYD88_KO_MACROPHAGE_UP	1.80979	0.00230305	0.0301625	green
GSE17301_IFNA2_VS_IFNA5_STIM_ACD3_ACD28_ACT_CD8_TCELL_UP	1.80979	0.00230305	0.0301625	green
GSE26343_UNSTIM_VS_LPS_STIM_MACROPHAGE_DN	1.80979	0.00230305	0.0301625	green
GSE36891_UNSTIM_VS_POLYIC_TLR3_STIM_PERITONEAL_MACROPHAGE_DN	1.80979	0.00230305	0.0301625	green
GSE37416_CTRL_VS_3H_F_TULARENSIS_LVS_NEUTROPHIL_UP	1.83072	0.0023613	0.030678	green
GSE6674_CPG_VS_CPG_AND_ANTI_IGM_STIM_BCELL_DN	1.83072	0.0023613	0.030678	green
GSE16385_IFNG_TNF_VS_IL4_STIM_MACROPHAGE_UP	1.83072	0.0023613	0.030678	green
GSE12366_PLASMA_CELL_VS_NAIVE_BCELL_DN	1.79991	0.00248786	0.0321508	green
GSE14769_UNSTIM_VS_240MIN_LPS_BMDM_DN	1.79991	0.00248786	0.0321508	green
GSE3982_MAC_VS_BCELL_DN	1.8202	0.00255587	0.0328554	green
GSE3691_CONVENTIONAL_VS_PLASMACYTOID_DC_SPLEEN_UP	1.8202	0.00255587	0.0328554	green
GSE24634_TREG_VS_TCONV_POST_DAY7_IL4_CONVERSION_DN	1.79012	0.00268515	0.0340678	green
GSE24634_TEFF_VS_TCONV_DAY7_IN_CULTURE_DN	1.79012	0.00268515	0.0340678	green
GSE1925_CTRL_VS_3H_IFNG_STIM_MACROPHAGE_UP	1.79012	0.00268515	0.0340678	green
GSE5142_HTERT_TRANSDUCED_VS_CTRL_CD8_TCELL_LATE_PASSAGE_CLONE_DN	1.79012	0.00268515	0.0340678	green
GSE22103_UNSTIM_VS_LPS_STIM_NEUTROPHIL_UP	1.79012	0.00268515	0.0340678	green
GSE15324_NAIVE_VS_ACTIVATED_ELF4_KO_CD8_TCELL_DN	1.80979	0.00276388	0.034616	green
GSE15330_HSC_VS_GRANULOCYTE_MONOCYTE_PROGENITOR_UP	1.80979	0.00276388	0.034616	green
GSE41087_WT_VS_FOXP3_MUT_ANTI_CD3_CD28_STIM_CD4_TCELL_UP	1.80979	0.00276388	0.034616	green
GSE41176_UNSTIM_VS_ANTI_IGM_STIM_BCELL_6H_DN	1.80979	0.00276388	0.034616	green
GSE18804_SPLEEN_MACROPHAGE_VS_COLON_TUMORAL_MACROPHAGE_UP	1.80979	0.00276388	0.034616	green
GSE11864_CSF1_IFNG_VS_CSF1_PAM3CYS_IN_MAC_DN	1.8316	0.00283407	0.0352234	green
GSE3982_EOSINOPHIL_VS_TH1_UP	1.8316	0.00283407	0.0352234	green
GSE43955_TH0_VS_TGFB_IL6_TH17_ACT_CD4_TCELL_20H_UP	1.8316	0.00283407	0.0352234	green
GSE22886_DAY0_VS_DAY1_MONOCYTE_IN_CULTURE_DN	1.78045	0.00289557	0.0357144	green
GSE27786_CD4_TCELL_VS_NEUTROPHIL_DN	1.8559	0.00289319	0.0357144	green
GSE40274_GATA1_VS_FOXP3_AND_GATA1_TRANSDUCED_ACTIVATED_CD4_TCELL_DN	1.78045	0.00289557	0.0357144	green
GSE3720_UNSTIM_VS_LPS_STIM_VD1_GAMMADELTA_TCELL_DN	1.94901	0.00297207	0.0365655	green
GSE18791_CTRL_VS_NEWCASTLE_VIRUS_DC_6H_DN	1.79951	0.00298606	0.036645	green
GSE22886_NAIVE_TCELL_VS_DC_DN	1.75411	0.00301078	0.0368556	green
GSE36392_EOSINOPHIL_VS_NEUTROPHIL_IL25_TREATED_LUNG_UP	1.82063	0.00306825	0.0371853	green
GSE14415_INDUCED_TREG_VS_FOXP3_KO_INDUCED_TREG_DN	1.82063	0.00306825	0.0371853	green
GSE43863_LY6C_INT_CXCR5POS_VS_LY6C_LOW_CXCR5NEG_EFFECTOR_CD4_TCELL_UP	1.82063	0.00306825	0.0371853	green
GSE41176_WT_VS_TAK1_KO_UNSTIM_BCELL_UP	1.82063	0.00306825	0.0371853	green
GSE17301_ACD3_ACD28_VS_ACD3_ACD28_AND_IFNA5_STIM_CD8_TCELL_DN	1.77087	0.0031198	0.0376229	green
GSE41867_DAY6_EFFECTOR_VS_DAY30_MEMORY_CD8_TCELL_LCMV_ARMSTRONG_UP	1.77087	0.0031198	0.0376229	green
GSE27786_CD8_TCELL_VS_NEUTROPHIL_DN	1.84416	0.0031395	0.037767	green
GSE17721_PAM3CSK4_VS_GADIQUIMOD_4H_BMDC_DN	1.78935	0.00322315	0.0384882	green
GSE30083_SP2_VS_SP4_THYMOCYTE_DN	1.78935	0.00322315	0.0384882	green
GSE13522_CTRL_VS_T_CRUZI_Y_STRAIN_INF_SKIN_IFNAR_KO_UP	1.78935	0.00322315	0.0384882	green
GSE6269_HEALTHY_VS_E_COLI_INF_PBMC_DN	1.93413	0.00325366	0.0387576	green
GSE6259_FLT3L_INDUCED_DEC205_POS_DC_VS_CD8_TCELL_DN	1.80979	0.00331854	0.0392425	green
GSE7768_OVA_WITH_LPS_VS_OVA_WITH_MPL_IMMUNIZED_MOUSE_WHOLE_SPLEEN_6H_DN	1.80979	0.00331854	0.0392425	green
GSE19888_ADENOSINE_A3R_ACT_VS_TCELL_MEMBRANES_ACT_IN_MAST_CELL_UP	1.80979	0.00331854	0.0392425	green
GSE17721_LPS_VS_POLYIC_24H_BMDC_DN	1.77929	0.00347594	0.040611	green
GSE24142_EARLY_THYMIC_PROGENITOR_VS_DN2_THYMOCYTE_ADULT_UP	1.77929	0.00347594	0.040611	green
GSE3982_MAC_VS_NKCELL_UP	1.77929	0.00347594	0.040611	green
GSE3994_WT_VS_PAC1_KO_ACTIVATED_MAST_CELL_DN	1.77929	0.00347594	0.040611	green
GSE20727_DNFB_ALLERGEN_VS_ROS_INH_AND_DNFB_ALLERGEN_TREATED_DC_DN	1.77929	0.00347594	0.040611	green
GSE11864_CSF1_IFNG_VS_CSF1_IFNG_PAM3CYS_IN_MAC_DN	1.79909	0.0035858	0.0416946	green
GSE360_T_GONDII_VS_M_TUBERCULOSIS_DC_DN	1.79909	0.0035858	0.0416946	green
GSE17721_CPG_VS_GARDIQUIMOD_2H_BMDC_DN	1.75204	0.00361254	0.0417069	green
GSE26727_WT_VS_KLF2_KO_LPS_STIM_MACROPHAGE_DN	1.75204	0.00361254	0.0417069	green
GSE42088_2H_VS_24H_LEISHMANIA_INF_DC_UP	1.75204	0.00361254	0.0417069	green
GSE17721_LPS_VS_CPG_8H_BMDC_DN	1.76935	0.00374522	0.0425331	green
GSE22886_IGM_MEMORY_BCELL_VS_BM_PLASMA_CELL_UP	1.76935	0.00374522	0.0425331	green
GSE29618_BCELL_VS_PDC_UP	1.76935	0.00374522	0.0425331	green
GSE360_LOW_DOSE_B_MALAYI_VS_M_TUBERCULOSIS_DC_DN	1.76935	0.00374522	0.0425331	green
GSE22601_IMMATURE_CD4_SINGLE_POSITIVE_VS_DOUBLE_POSITIVE_THYMOCYTE_DN	1.76935	0.00374522	0.0425331	green
GSE19923_WT_VS_HEB_AND_E2A_KO_DP_THYMOCYTE_DN	1.76935	0.00374522	0.0425331	green
GSE35825_UNTREATED_VS_IFNG_STIM_MACROPHAGE_UP	1.76935	0.00374522	0.0425331	green
GSE27291_6H_VS_7D_STIM_GAMMADELTA_TCELL_DN	1.87352	0.00383876	0.0434941	green
GSE12198_NK_VS_NK_ACT_EXPANSION_SYSTEM_DERIVED_NK_CELL_UP	1.7885	0.00387091	0.0435544	green
GSE41867_NAIVE_VS_DAY6_LCMV_ARMSTRONG_EFFECTOR_CD8_TCELL_DN	1.7885	0.00387091	0.0435544	green
GSE43955_TH0_VS_TGFB_IL6_TH17_ACT_CD4_TCELL_1H_UP	1.7885	0.00387091	0.0435544	green
GSE3982_BCELL_VS_BASOPHIL_DN	1.80979	0.00398666	0.0444462	green
GSE2770_TGFB_AND_IL4_VS_IL12_TREATED_ACT_CD4_TCELL_2H_UP	1.80979	0.00398666	0.0444462	green
GSE3920_UNTREATED_VS_IFNA_TREATED_FIBROBLAST_UP	1.80979	0.00398666	0.0444462	green
GSE46606_IRF4HIGH_VS_WT_CD40L_IL2_IL5_DAY3_STIMULATED_BCELL_DN	1.80979	0.00398666	0.0444462	green
GSE17974_0H_VS_2H_IN_VITRO_ACT_CD4_TCELL_UP	1.75952	0.00403182	0.0446433	green
GSE8921_UNSTIM_VS_TLR1_2_STIM_MONOCYTE_12H_DN	1.75952	0.00403182	0.0446433	green
GSE37533_PPARG1_FOXP3_VS_PPARG2_FOXP3_TRANSDUCED_CD4_TCELL_DN	1.75952	0.00403182	0.0446433	green
GOLDRATH_NAIVE_VS_EFF_CD8_TCELL_UP	1.73359	0.00416929	0.0456043	green
GSE13484_3H_UNSTIM_VS_YF17D_VACCINE_STIM_PBMC_DN	1.77804	0.00417478	0.0456043	green
GSE2770_TGFB_AND_IL4_VS_IL12_TREATED_ACT_CD4_TCELL_6H_UP	1.73359	0.00416929	0.0456043	green
GSE22432_UNTREATED_VS_TGFB1_TREATED_COMMON_DC_PROGENITOR_DN	1.77804	0.00417478	0.0456043	green
GSE30971_WBP7_HET_VS_KO_MACROPHAGE_UP	1.77804	0.00417478	0.0456043	green
GSE43863_DAY6_EFF_VS_DAY150_MEM_TH1_CD4_TCELL_DN	1.77804	0.00417478	0.0456043	green
GSE12366_GC_VS_NAIVE_BCELL_DN	1.7498	0.00433659	0.0466399	green
GSE17721_POLYIC_VS_GARDIQUIMOD_16H_BMDC_DN	1.7498	0.00433659	0.0466399	green
GSE3982_CENT_MEMORY_CD4_TCELL_VS_TH1_UP	1.79862	0.00430837	0.0466399	green
GSE5589_LPS_VS_LPS_AND_IL10_STIM_IL10_KO_MACROPHAGE_45MIN_DN	1.7498	0.00433659	0.0466399	green
GSE7509_DC_VS_MONOCYTE_DN	1.7498	0.00433659	0.0466399	green
GSE15330_LYMPHOID_MULTIPOTENT_VS_GRANULOCYTE_MONOCYTE_PROGENITOR_UP	1.79862	0.00430837	0.0466399	green
GSE23321_EFFECTOR_MEMORY_VS_NAIVE_CD8_TCELL_DN	1.7498	0.00433659	0.0466399	green
GSE33513_TCF7_KO_VS_HET_EARLY_THYMIC_PROGENITOR_UP	1.82162	0.00442894	0.0472162	green
GSE28449_WT_VS_LRF_KO_GERMINAL_CENTER_BCELL_DN	1.82162	0.00442894	0.0472162	green
GSE28783_ANTI_MIR33_VS_CTRL_ATHEROSCLEROSIS_MACROPHAGE_UP	1.82162	0.00442894	0.0472162	green
GSE24671_CTRL_VS_BAKIMULC_INFECTED_MOUSE_SPLENOCYTES_DN	1.82162	0.00442894	0.0472162	green
GSE17974_CTRL_VS_ACT_IL4_AND_ANTI_IL12_2H_CD4_TCELL_UP	1.76771	0.00449834	0.047437	green
GSE17974_CTRL_VS_ACT_IL4_AND_ANTI_IL12_12H_CD4_TCELL_UP	1.76771	0.00449834	0.047437	green
GSE31082_CD4_VS_CD8_SP_THYMOCYTE_DN	1.76771	0.00449834	0.047437	green
GSE15330_HSC_VS_LYMPHOID_PRIMED_MULTIPOTENT_PROGENITOR_UP	1.76771	0.00449834	0.047437	green
GSE42088_UNINF_VS_LEISHMANIA_INF_DC_24H_UP	1.72452	0.00447362	0.047437	green
GSE24634_IL4_VS_CTRL_TREATED_NAIVE_CD4_TCELL_DAY3_DN	1.74019	0.0046604	0.0489342	green
GSE23984_CTRL_VS_HYPOCALEMIC_VITAMIND_ANALOG_TCELL_DN	1.74019	0.0046604	0.0489342	green
GSE25123_WT_VS_PPARG_KO_MACROPHAGE_DN	3.97769	7.11969e-07	0.000102021	greenyellow
GSE29618_MONOCYTE_VS_MDC_DAY7_FLU_VACCINE_DN	3.95595	7.71787e-07	0.000107433	greenyellow
GSE24574_BCL6_HIGH_TFH_VS_TFH_CD4_TCELL_DN	3.89215	9.79664e-07	0.000132581	greenyellow
GSE9601_UNTREATED_VS_PI3K_INHIBITOR_TREATED_HCMV_INF_MONOCYTE_UP	4.06977	1.05033e-06	0.000138303	greenyellow
GSE9006_TYPE_1_DIABETES_AT_DX_VS_1MONTH_POST_DX_PBMC_UP	3.81021	1.33573e-06	0.000171255	greenyellow
GSE17721_0.5H_VS_8H_GARDIQUIMOD_BMDC_UP	3.86283	2.17039e-06	0.000271132	greenyellow
GSE36392_TYPE_2_MYELOID_VS_NEUTROPHIL_IL25_TREATED_LUNG_DN	3.84113	2.34545e-06	0.000278708	greenyellow
GSE37532_TREG_VS_TCONV_CD4_TCELL_FROM_LN_UP	3.84113	2.34545e-06	0.000278708	greenyellow
GSE13485_CTRL_VS_DAY7_YF17D_VACCINE_PBMC_UP	4.24847	2.63467e-06	0.000305622	greenyellow
GSE45837_WT_VS_GFI1_KO_PDC_DN	3.77746	2.94964e-06	0.000334201	greenyellow
GSE9006_HEALTHY_VS_TYPE_2_DIABETES_PBMC_AT_DX_UP	3.71587	3.69055e-06	0.000408644	greenyellow
GSE15930_NAIVE_VS_48H_IN_VITRO_STIM_IFNAB_CD8_TCELL_DN	3.61757	5.30353e-06	0.000574195	greenyellow
GSE27786_CD4_VS_CD8_TCELL_DN	3.74129	6.50693e-06	0.000689168	greenyellow
GSE3982_EOSINOPHIL_VS_BASOPHIL_DN	3.71966	7.00884e-06	0.000726534	greenyellow
GSE27786_NEUTROPHIL_VS_MONO_MAC_DN	3.65626	8.72868e-06	0.000867881	greenyellow
GSE360_L_MAJOR_VS_B_MALAYI_HIGH_DOSE_MAC_DN	3.65626	8.72868e-06	0.000867881	greenyellow
GSE17322_CD103_POS_VS_CD11B_HIGH_LUNG_DC_DN	3.6356	9.38044e-06	0.00091403	greenyellow
GSE31082_DN_VS_CD4_SP_THYMOCYTE_UP	3.61518	1.00753e-05	0.000926163	greenyellow
GSE3565_DUSP1_VS_WT_SPLENOCYTES_DN	3.61518	1.00753e-05	0.000926163	greenyellow
GSE16385_IL4_VS_ROSIGLITAZONE_STIM_MACROPHAGE_UP	3.61518	1.00753e-05	0.000926163	greenyellow
GSE24210_CTRL_VS_IL35_TREATED_TCONV_CD4_TCELL_DN	3.59498	1.08156e-05	0.000975806	greenyellow
GSE37532_TREG_VS_TCONV_PPARG_KO_CD4_TCELL_FROM_LN_DN	3.5164	1.42854e-05	0.00126543	greenyellow
GSE360_CTRL_VS_M_TUBERCULOSIS_DC_UP	3.47839	1.63664e-05	0.00142387	greenyellow
GSE9006_HEALTHY_VS_TYPE_1_DIABETES_PBMC_1MONTH_POST_DX_UP	3.40477	2.13525e-05	0.00182507	greenyellow
GSE11864_UNTREATED_VS_CSF1_IN_MAC_UP	3.54872	2.36487e-05	0.00195282	greenyellow
GSE17721_0.5H_VS_4H_GARDIQUIMOD_BMDC_UP	3.54872	2.36487e-05	0.00195282	greenyellow
GSE22886_DAY0_VS_DAY1_MONOCYTE_IN_CULTURE_UP	3.36912	2.43177e-05	0.0019746	greenyellow
GSE22886_UNSTIM_VS_IL2_STIM_NKCELL_DN	3.35157	2.59329e-05	0.00207123	greenyellow
GSE32034_UNTREATED_VS_ROSIGLIZATONE_TREATED_LY6C_HIGH_MONOCYTE_DN	3.46714	3.1082e-05	0.00244245	greenyellow
GSE3982_NEUTROPHIL_VS_EFF_MEMORY_CD4_TCELL_DN	3.42775	3.55182e-05	0.00274674	greenyellow
GSE1460_DP_THYMOCYTE_VS_NAIVE_CD4_TCELL_ADULT_BLOOD_DN	3.40838	3.79383e-05	0.00288805	greenyellow
GSE10239_NAIVE_VS_KLRG1HIGH_EFF_CD8_TCELL_UP	3.38923	4.05024e-05	0.00290188	greenyellow
GSE22886_IL2_VS_IL15_STIM_NKCELL_DN	3.5864	3.91134e-05	0.00290188	greenyellow
GSE3982_EOSINOPHIL_VS_MAST_CELL_DN	3.38923	4.05024e-05	0.00290188	greenyellow
GSE11961_MARGINAL_ZONE_BCELL_VS_MEMORY_BCELL_DAY40_DN	3.38923	4.05024e-05	0.00290188	greenyellow
GSE13411_NAIVE_VS_MEMORY_BCELL_DN	3.3703	4.32177e-05	0.00292439	greenyellow
GSE14769_UNSTIM_VS_360MIN_LPS_BMDM_UP	3.3703	4.32177e-05	0.00292439	greenyellow
GSE31082_DN_VS_DP_THYMOCYTE_UP	3.3703	4.32177e-05	0.00292439	greenyellow
GSE23321_CENTRAL_VS_EFFECTOR_MEMORY_CD8_TCELL_DN	3.3703	4.32177e-05	0.00292439	greenyellow
GSE2405_HEAT_KILLED_VS_LIVE_A_PHAGOCYTOPHILUM_STIM_NEUTROPHIL_9H_UP	3.33306	4.91321e-05	0.00323475	greenyellow
GSE41867_NAIVE_VS_DAY8_LCMV_EFFECTOR_CD8_TCELL_UP	3.33306	4.91321e-05	0.00323475	greenyellow
GSE17721_POLYIC_VS_PAM3CSK4_8H_BMDC_DN	3.31474	5.23474e-05	0.00340048	greenyellow
GSE15930_NAIVE_VS_48H_IN_VITRO_STIM_IL12_CD8_TCELL_DN	3.27871	5.93361e-05	0.00380376	greenyellow
GSE9650_EFFECTOR_VS_MEMORY_CD8_TCELL_DN	3.24346	6.71296e-05	0.00424747	greenyellow
GSE17721_LPS_VS_POLYIC_4H_BMDC_DN	3.22611	7.1352e-05	0.00444252	greenyellow
GSE1925_CTRL_VS_IFNG_PRIMED_MACROPHAGE_3H_IFNG_STIM_UP	3.39195	7.2036e-05	0.00444252	greenyellow
GSE25088_WT_VS_STAT6_KO_MACROPHAGE_UP	3.37164	7.6875e-05	0.00468169	greenyellow
GSE24634_TREG_VS_TCONV_POST_DAY5_IL4_CONVERSION_UP	3.19197	8.04992e-05	0.00478283	greenyellow
GSE21927_SPLEEN_C57BL6_VS_EL4_TUMOR_BALBC_MONOCYTES_DN	3.19197	8.04992e-05	0.00478283	greenyellow
GSE22886_NAIVE_CD4_TCELL_VS_NEUTROPHIL_UP	3.15855	9.06552e-05	0.00532135	greenyellow
GSE29618_LAIV_VS_TIV_FLU_VACCINE_DAY7_MONOCYTE_UP	3.31214	9.31305e-05	0.00533802	greenyellow
GSE2770_TGFB_AND_IL4_ACT_VS_ACT_CD4_TCELL_2H_UP	3.31214	9.31305e-05	0.00533802	greenyellow
GSE9509_10MIN_VS_30MIN_LPS_AND_IL10_STIM_IL10_KO_MACROPHAGE_UP	3.236	0.0001194	0.00676417	greenyellow
GSE17721_LPS_VS_CPG_6H_BMDC_DN	3.21751	0.000126893	0.00702526	greenyellow
GSE5589_IL6_KO_VS_IL10_KO_LPS_AND_IL10_STIM_MACROPHAGE_180MIN_DN	3.21751	0.000126893	0.00702526	greenyellow
GSE40274_CTRL_VS_FOXP3_AND_EOS_TRANSDUCED_ACTIVATED_CD4_TCELL_DN	3.60169	0.000132404	0.00724802	greenyellow
GSE3982_MAC_VS_NEUTROPHIL_LPS_STIM_UP	3.19923	0.00013479	0.00729661	greenyellow
GSE13411_NAIVE_VS_IGM_MEMORY_BCELL_DN	3.18115	0.000143108	0.00766179	greenyellow
GSE17721_LPS_VS_PAM3CSK4_0.5H_BMDC_UP	3.33023	0.00015569	0.00824479	greenyellow
GSE360_L_DONOVANI_VS_B_MALAYI_HIGH_DOSE_DC_DN	3.14561	0.000161086	0.00843882	greenyellow
GSE16266_CTRL_VS_HEATSHOCK_AND_LPS_STIM_MEF_DN	3.12813	0.000170784	0.00885171	greenyellow
GSE3982_CTRL_VS_IGE_STIM_MAST_CELL_UP	3.11085	0.000180983	0.00928155	greenyellow
GSE1460_CORD_VS_ADULT_BLOOD_NAIVE_CD4_TCELL_DN	3.09376	0.000191702	0.00953034	greenyellow
GSE3982_EOSINOPHIL_VS_TH1_DN	3.09376	0.000191702	0.00953034	greenyellow
GSE26343_UNSTIM_VS_LPS_STIM_MACROPHAGE_UP	3.09376	0.000191702	0.00953034	greenyellow
GSE3203_WT_VS_IFNAR1_KO_INFLUENZA_INFECTED_LN_BCELL_DN	3.44733	0.00020032	0.00979055	greenyellow
GSE25085_FETAL_LIVER_VS_FETAL_BM_SP4_THYMIC_IMPLANT_UP	3.07685	0.000202965	0.00979055	greenyellow
GSE41867_DAY6_VS_DAY8_LCMV_ARMSTRONG_EFFECTOR_CD8_TCELL_DN	3.07685	0.000202965	0.00979055	greenyellow
GSE17721_0.5H_VS_24H_LPS_BMDC_UP	3.22744	0.000212623	0.00987238	greenyellow
GSE17721_0.5H_VS_12H_CPG_BMDC_UP	3.06013	0.000214793	0.00987238	greenyellow
GSE22886_NAIVE_CD8_TCELL_VS_NEUTROPHIL_UP	3.06013	0.000214793	0.00987238	greenyellow
GSE29618_MONOCYTE_VS_MDC_DN	3.06013	0.000214793	0.00987238	greenyellow
GSE3982_MAC_VS_CENT_MEMORY_CD4_TCELL_DN	3.22744	0.000212623	0.00987238	greenyellow
KAECH_DAY8_EFF_VS_MEMORY_CD8_TCELL_DN	3.04359	0.00022721	0.0101557	greenyellow
GSE5542_UNTREATED_VS_IFNA_AND_IFNG_TREATED_EPITHELIAL_CELLS_24H_UP	3.04359	0.00022721	0.0101557	greenyellow
GSE22432_CONVENTIONAL_CDC_VS_PLASMACYTOID_PDC_UP	3.04359	0.00022721	0.0101557	greenyellow
GSE22886_DAY1_VS_DAY7_MONOCYTE_IN_CULTURE_DN	3.02723	0.00024024	0.0105446	greenyellow
GSE22432_MULTIPOTENT_VS_COMMON_DC_PROGENITOR_UNTREATED_UP	3.02723	0.00024024	0.0105446	greenyellow
GSE27786_LIN_NEG_VS_CD8_TCELL_DN	3.01104	0.000253907	0.0108512	greenyellow
GSE36392_EOSINOPHIL_VS_NEUTROPHIL_IL25_TREATED_LUNG_DN	3.01104	0.000253907	0.0108512	greenyellow
GSE2770_IL4_ACT_VS_ACT_CD4_TCELL_2H_UP	3.01104	0.000253907	0.0108512	greenyellow
GSE17721_LPS_VS_CPG_16H_BMDC_DN	3.14967	0.000270217	0.0113491	greenyellow
GSE3982_EOSINOPHIL_VS_EFF_MEMORY_CD4_TCELL_DN	3.14967	0.000270217	0.0113491	greenyellow
GSE9006_HEALTHY_VS_TYPE_1_DIABETES_PBMC_4MONTH_POST_DX_UP	2.97918	0.000283256	0.0117951	greenyellow
GSE9006_TYPE_1_DIABETES_AT_DX_VS_4MONTH_POST_DX_PBMC_UP	2.93263	0.000332721	0.0137374	greenyellow
GSE17721_LPS_VS_PAM3CSK4_16H_BMDC_DN	3.07556	0.000340644	0.0139464	greenyellow
GSE2405_S_AUREUS_VS_UNTREATED_NEUTROPHIL_UP	3.05758	0.000360512	0.0146368	greenyellow
GSE24634_NAIVE_CD4_TCELL_VS_DAY10_IL4_CONV_TREG_UP	3.21751	0.000379205	0.0151055	greenyellow
GSE3039_CD4_TCELL_VS_B2_BCELL_DN	3.0398	0.000381357	0.0151055	greenyellow
GSE4984_GALECTIN1_VS_VEHICLE_CTRL_TREATED_DC_DN	3.0398	0.000381357	0.0151055	greenyellow
GSE5099_MONOCYTE_VS_CLASSICAL_M1_MACROPHAGE_DN	3.02223	0.000403218	0.0157158	greenyellow
GSE24671_BAKIMULC_VS_SENDAI_VIRUS_INFECTED_MOUSE_SPLENOCYTES_DN	3.02223	0.000403218	0.0157158	greenyellow
GSE27786_CD4_TCELL_VS_NKCELL_UP	2.98769	0.000450149	0.0171338	greenyellow
GSE3982_BASOPHIL_VS_TH2_DN	2.98769	0.000450149	0.0171338	greenyellow
GSE37301_MULTIPOTENT_PROGENITOR_VS_RAG2_KO_NK_CELL_DN	2.98769	0.000450149	0.0171338	greenyellow
GSE10239_NAIVE_VS_KLRG1INT_EFF_CD8_TCELL_UP	2.97071	0.0004753	0.0175429	greenyellow
GSE27786_LSK_VS_NKTCELL_UP	2.97071	0.0004753	0.0175429	greenyellow
GSE5099_CLASSICAL_M1_VS_ALTERNATIVE_M2_MACROPHAGE_UP	2.97071	0.0004753	0.0175429	greenyellow
GSE15735_CTRL_VS_HDAC_INHIBITOR_TREATED_CD4_TCELL_12H_UP	2.97071	0.0004753	0.0175429	greenyellow
GSE17721_0.5H_VS_12H_GARDIQUIMOD_BMDC_UP	2.95393	0.000501632	0.0181034	greenyellow
GSE15330_WT_VS_IKAROS_KO_MEGAKARYOCYTE_ERYTHROID_PROGENITOR_DN	2.95393	0.000501632	0.0181034	greenyellow
GSE22611_NOD2_TRANSDUCED_VS_CTRL_HEK293T_STIMULATED_WITH_MDP_2H_DN	2.95393	0.000501632	0.0181034	greenyellow
GSE27786_LIN_NEG_VS_NEUTROPHIL_UP	2.93733	0.00052919	0.0185483	greenyellow
GSE31082_DP_VS_CD8_SP_THYMOCYTE_DN	2.93733	0.00052919	0.0185483	greenyellow
GSE360_HIGH_DOSE_B_MALAYI_VS_M_TUBERCULOSIS_MAC_UP	2.93733	0.00052919	0.0185483	greenyellow
GSE25085_FETAL_LIVER_VS_ADULT_BM_SP4_THYMIC_IMPLANT_UP	2.93733	0.00052919	0.0185483	greenyellow
GSE17721_POLYIC_VS_GARDIQUIMOD_8H_BMDC_DN	2.92092	0.000558017	0.0190116	greenyellow
GSE2706_UNSTIM_VS_8H_LPS_AND_R848_DC_UP	2.92092	0.000558017	0.0190116	greenyellow
GSE3982_EOSINOPHIL_VS_CENT_MEMORY_CD4_TCELL_DN	2.92092	0.000558017	0.0190116	greenyellow
GSE26156_DOUBLE_POSITIVE_VS_CD4_SINGLE_POSITIVE_THYMOCYTE_UP	2.92092	0.000558017	0.0190116	greenyellow
GSE21670_UNTREATED_VS_TGFB_IL6_TREATED_CD4_TCELL_DN	3.27709	0.000563318	0.0190589	greenyellow
GSE27786_BCELL_VS_MONO_MAC_UP	2.9047	0.000588161	0.0196268	greenyellow
GSE27859_DC_VS_CD11C_INT_F480_INT_DC_DN	2.9047	0.000588161	0.0196268	greenyellow
GSE17721_0.5H_VS_24H_PAM3CSK4_BMDC_UP	2.88865	0.000619669	0.019862	greenyellow
GSE24026_PD1_LIGATION_VS_CTRL_IN_ACT_TCELL_LINE_DN	2.88865	0.000619669	0.019862	greenyellow
GSE27786_LIN_NEG_VS_BCELL_DN	2.88865	0.000619669	0.019862	greenyellow
GSE411_100MIN_VS_400MIN_IL6_STIM_MACROPHAGE_DN	2.88865	0.000619669	0.019862	greenyellow
GSE5099_DAY3_VS_DAY7_MCSF_TREATED_MACROPHAGE_UP	2.88865	0.000619669	0.019862	greenyellow
GSE40274_CTRL_VS_FOXP3_AND_XBP1_TRANSDUCED_ACTIVATED_CD4_TCELL_UP	3.0546	0.000606047	0.019862	greenyellow
GSE22589_HEALTHY_VS_SIV_INFECTED_DC_UP	2.87278	0.000652589	0.0207805	greenyellow
GSE360_LOW_DOSE_B_MALAYI_VS_M_TUBERCULOSIS_DC_UP	2.85708	0.000686972	0.0214547	greenyellow
GSE2770_IL12_VS_TGFB_AND_IL12_TREATED_ACT_CD4_TCELL_6H_DN	2.85708	0.000686972	0.0214547	greenyellow
GSE41867_DAY8_VS_DAY15_LCMV_CLONE13_EFFECTOR_CD8_TCELL_DN	2.85708	0.000686972	0.0214547	greenyellow
GSE17974_IL4_AND_ANTI_IL12_VS_UNTREATED_0.5H_ACT_CD4_TCELL_UP	3.18279	0.000719752	0.0223352	greenyellow
GSE24726_WT_VS_E2_2_KO_PDC_DAY6_POST_DELETION_UP	2.82619	0.000760332	0.0232977	greenyellow
GSE37532_VISCERAL_ADIPOSE_TISSUE_VS_LN_DERIVED_PPARG_KO_TCONV_CD4_TCELL_UP	2.97918	0.000756616	0.0232977	greenyellow
KAECH_NAIVE_VS_DAY8_EFF_CD8_TCELL_UP	2.811	0.000799414	0.0236045	greenyellow
GSE27786_CD8_TCELL_VS_MONO_MAC_UP	2.811	0.000799414	0.0236045	greenyellow
GSE2826_XID_VS_BTK_KO_BCELL_UP	2.9609	0.00079879	0.0236045	greenyellow
GSE3982_DC_VS_NEUTROPHIL_UP	2.811	0.000799414	0.0236045	greenyellow
GSE23114_PERITONEAL_CAVITY_B1A_BCELL_VS_SPLEEN_BCELL_DN	2.811	0.000799414	0.0236045	greenyellow
GSE36826_NORMAL_VS_STAPH_AUREUS_INF_IL1R_KO_SKIN_DN	2.811	0.000799414	0.0236045	greenyellow
GSE28408_LY6G_POS_VS_NEG_DC_DN	2.79596	0.00084017	0.0246585	greenyellow
GSE9650_NAIVE_VS_EFF_CD8_TCELL_UP	2.78109	0.000882656	0.0257503	greenyellow
GSE6269_FLU_VS_STREP_PNEUMO_INF_PBMC_DN	3.32387	0.000889598	0.0257983	greenyellow
GSE14308_TH2_VS_NATURAL_TREG_UP	2.90739	0.000937264	0.0267038	greenyellow
GSE3982_EOSINOPHIL_VS_NKCELL_DN	2.90739	0.000937264	0.0267038	greenyellow
GSE9960_HEALTHY_VS_GRAM_POS_SEPSIS_PBMC_UP	2.90739	0.000937264	0.0267038	greenyellow
GSE27786_LSK_VS_CD8_TCELL_DN	2.88998	0.000987643	0.0279756	greenyellow
GSE37301_COMMON_LYMPHOID_PROGENITOR_VS_GRAN_MONO_PROGENITOR_DN	3.03019	0.00107992	0.0304127	greenyellow
GSE45365_HEALTHY_VS_MCMV_INFECTION_CD8A_DC_IFNAR_KO_UP	2.85578	0.00109517	0.0306649	greenyellow
GSE360_L_MAJOR_VS_B_MALAYI_LOW_DOSE_MAC_DN	2.83898	0.00115248	0.0320851	greenyellow
GSE3720_UNSTIM_VS_PMA_STIM_VD1_GAMMADELTA_TCELL_UP	2.82238	0.00121225	0.0335573	greenyellow
GSE3720_VD1_VS_VD2_GAMMADELTA_TCELL_UP	2.96918	0.00127427	0.034886	greenyellow
GSE32034_LY6C_HIGH_VS_LOW_ROSIGLIZATONE_TREATED_MONOCYTE_UP	2.80597	0.00127457	0.034886	greenyellow
GSE22886_NAIVE_CD4_TCELL_VS_48H_ACT_TH2_UP	2.78975	0.00133951	0.0360559	greenyellow
GSE25088_WT_VS_STAT6_KO_MACROPHAGE_ROSIGLITAZONE_STIM_UP	2.78975	0.00133951	0.0360559	greenyellow
GSE37301_GRANULOCYTE_MONOCYTE_PROGENITOR_VS_RAG2_KO_NK_CELL_DN	2.78975	0.00133951	0.0360559	greenyellow
GSE17721_0.5H_VS_8H_POLYIC_BMDC_UP	2.77372	0.00140717	0.0364667	greenyellow
GSE24102_GRANULOCYSTIC_MDSC_VS_NEUTROPHIL_DN	2.77372	0.00140717	0.0364667	greenyellow
GSE360_HIGH_VS_LOW_DOSE_B_MALAYI_MAC_UP	2.77372	0.00140717	0.0364667	greenyellow
GSE3982_MAC_VS_BCELL_DN	2.77372	0.00140717	0.0364667	greenyellow
GSE5589_IL6_KO_VS_IL10_KO_LPS_STIM_MACROPHAGE_45MIN_DN	2.77372	0.00140717	0.0364667	greenyellow
GSE13522_CTRL_VS_T_CRUZI_Y_STRAIN_INF_SKIN_BALBC_MOUSE_UP	3.1421	0.00136796	0.0364667	greenyellow
GSE16450_IMMATURE_VS_MATURE_NEURON_CELL_LINE_DN	2.77372	0.00140717	0.0364667	greenyellow
GSE17721_PAM3CSK4_VS_GADIQUIMOD_12H_BMDC_UP	2.75787	0.00147763	0.0371083	greenyellow
GSE20715_0H_VS_48H_OZONE_TLR4_KO_LUNG_DN	2.75787	0.00147763	0.0371083	greenyellow
GSE27786_LSK_VS_NEUTROPHIL_UP	2.75787	0.00147763	0.0371083	greenyellow
GSE360_CTRL_VS_M_TUBERCULOSIS_MAC_UP	2.75787	0.00147763	0.0371083	greenyellow
GSE12198_CTRL_VS_LOW_IL2_STIM_NK_CELL_DN	2.75787	0.00147763	0.0371083	greenyellow
GSE39110_DAY3_VS_DAY6_POST_IMMUNIZATION_CD8_TCELL_WITH_IL2_TREATMENT_DN	2.75787	0.00147763	0.0371083	greenyellow
GSE339_CD4POS_VS_CD8POS_DC_IN_CULTURE_DN	2.7422	0.00155097	0.038357	greenyellow
GSE5589_UNSTIM_VS_45MIN_LPS_STIM_MACROPHAGE_UP	2.7422	0.00155097	0.038357	greenyellow
GSE29949_CD8_POS_DC_SPLEEN_VS_MONOCYTE_BONE_MARROW_DN	2.7422	0.00155097	0.038357	greenyellow
GSE2706_R848_VS_LPS_8H_STIM_DC_DN	2.89155	0.00157723	0.0386144	greenyellow
GSE18281_CORTEX_VS_MEDULLA_THYMUS_UP	2.89155	0.00157723	0.0386144	greenyellow
GSE24574_BCL6_HIGH_VS_LOW_TFH_CD4_TCELL_UP	2.7267	0.00162728	0.0396406	greenyellow
GSE17721_PAM3CSK4_VS_CPG_6H_BMDC_UP	2.71138	0.00170666	0.0403634	greenyellow
GSE17721_LPS_VS_PAM3CSK4_12H_BMDC_DN	2.71138	0.00170666	0.0403634	greenyellow
GSE17721_0.5H_VS_24H_GARDIQUIMOD_BMDC_UP	2.71138	0.00170666	0.0403634	greenyellow
GSE17974_CTRL_VS_ACT_IL4_AND_ANTI_IL12_12H_CD4_TCELL_DN	2.71138	0.00170666	0.0403634	greenyellow
GSE8921_3H_VS_24H_TLR1_2_STIM_MONOCYTE_UP	2.71138	0.00170666	0.0403634	greenyellow
GSE22432_MULTIPOTENT_VS_COMMON_DC_PROGENITOR_UNTREATED_DN	2.71138	0.00170666	0.0403634	greenyellow
GSE13411_PLASMA_CELL_VS_MEMORY_BCELL_DN	2.69624	0.0017892	0.0411179	greenyellow
GSE17721_LPS_VS_POLYIC_12H_BMDC_DN	2.69624	0.0017892	0.0411179	greenyellow
GSE17721_12H_VS_24H_POLYIC_BMDC_DN	2.69624	0.0017892	0.0411179	greenyellow
GSE27786_LSK_VS_MONO_MAC_UP	2.69624	0.0017892	0.0411179	greenyellow
GSE369_SOCS3_KO_VS_WT_LIVER_UP	2.69624	0.0017892	0.0411179	greenyellow
GSE3691_IFN_PRODUCING_KILLER_DC_VS_PLASMACYTOID_DC_SPLEEN_DN	2.85424	0.00174945	0.0411179	greenyellow
GSE13411_NAIVE_VS_SWITCHED_MEMORY_BCELL_DN	2.68126	0.00187499	0.0420966	greenyellow
GSE27786_NKCELL_VS_MONO_MAC_UP	2.68126	0.00187499	0.0420966	greenyellow
GSE3982_NEUTROPHIL_VS_TH1_DN	2.68126	0.00187499	0.0420966	greenyellow
GSE8685_IL15_ACT_IL2_STARVED_VS_IL21_ACT_IL2_STARVED_CD4_TCELL_DN	2.83595	0.00184115	0.0420966	greenyellow
GSE42021_CD24LO_TREG_VS_CD24LO_TCONV_THYMUS_DN	2.68126	0.00187499	0.0420966	greenyellow
GSE22589_HEALTHY_VS_HIV_AND_SIV_INFECTED_DC_UP	2.66644	0.00196413	0.0434965	greenyellow
GSE41867_NAIVE_VS_DAY15_LCMV_EFFECTOR_CD8_TCELL_UP	2.66644	0.00196413	0.0434965	greenyellow
GSE41176_UNSTIM_VS_ANTI_IGM_STIM_TAK1_KO_BCELL_24H_UP	2.66644	0.00196413	0.0434965	greenyellow
GSE22886_NAIVE_CD8_TCELL_VS_DC_UP	2.65179	0.0020567	0.0447333	greenyellow
GSE360_HIGH_DOSE_B_MALAYI_VS_M_TUBERCULOSIS_DC_UP	2.65179	0.0020567	0.0447333	greenyellow
GSE14415_TCONV_VS_FOXP3_KO_INDUCED_TREG_UP	2.80005	0.0020363	0.0447333	greenyellow
GSE42021_TREG_PLN_VS_CD24HI_TREG_THYMUS_DN	2.65179	0.0020567	0.0447333	greenyellow
GSE17974_0H_VS_6H_IN_VITRO_ACT_CD4_TCELL_DN	2.6373	0.00215283	0.0460025	greenyellow
GSE27786_NKTCELL_VS_MONO_MAC_UP	2.6373	0.00215283	0.0460025	greenyellow
GSE3982_EOSINOPHIL_VS_TH2_DN	2.6373	0.00215283	0.0460025	greenyellow
GSE18893_CTRL_VS_TNF_TREATED_TCONV_2H_DN	2.6373	0.00215283	0.0460025	greenyellow
GSE17721_CTRL_VS_GARDIQUIMOD_6H_BMDC_UP	2.62297	0.00225259	0.0477158	greenyellow
GSE41867_NAIVE_VS_DAY15_LCMV_ARMSTRONG_EFFECTOR_CD8_TCELL_DN	2.62297	0.00225259	0.0477158	greenyellow
GSE3982_MAST_CELL_VS_MAC_UP	2.60879	0.0023561	0.0485197	greenyellow
GSE2770_TGFB_AND_IL4_VS_IL12_TREATED_ACT_CD4_TCELL_2H_UP	2.74787	0.00236026	0.0485197	greenyellow
GSE5679_CTRL_VS_PPARG_LIGAND_ROSIGLITAZONE_TREATED_DC_UP	2.60879	0.0023561	0.0485197	greenyellow
GSE6674_ANTI_IGM_VS_ANTI_IGM_AND_CPG_STIM_BCELL_DN	2.60879	0.0023561	0.0485197	greenyellow
GSE19923_WT_VS_HEB_KO_DP_THYMOCYTE_DN	2.60879	0.0023561	0.0485197	greenyellow
GSE22196_HEALTHY_VS_OBESE_MOUSE_SKIN_GAMMADELTA_TCELL_DN	2.60879	0.0023561	0.0485197	greenyellow
GSE23695_CD57_POS_VS_NEG_NK_CELL_UP	2.60879	0.0023561	0.0485197	greenyellow
GSE41867_DAY6_VS_DAY8_LCMV_ARMSTRONG_EFFECTOR_CD8_TCELL_DN	5.61272	2.28751e-07	0.000139309	lightgreen
GSE22886_UNSTIM_VS_IL2_STIM_NKCELL_DN	5.34963	4.1166e-07	0.000222845	lightgreen
GSE13547_WT_VS_ZFX_KO_BCELL_ANTI_IGM_STIM_2H_UP	5.61036	6.24331e-07	0.000304174	lightgreen
GSE3982_BASOPHIL_VS_TH1_DN	5.38849	9.88026e-07	0.000427545	lightgreen
GSE22432_MULTIPOTENT_VS_COMMON_DC_PROGENITOR_UNTREATED_DN	5.35821	1.05307e-06	0.000427545	lightgreen
GSE3982_EOSINOPHIL_VS_TH2_DN	5.21181	1.43905e-06	0.00053931	lightgreen
GSE7400_CTRL_VS_CSF3_IN_VIVO_TREATED_PBMC_UP	5.0732	1.94619e-06	0.000677273	lightgreen
GSE17721_LPS_VS_CPG_1H_BMDC_UP	5.05974	4.97855e-06	0.00160482	lightgreen
GSE45739_NRAS_KO_VS_WT_UNSTIM_CD4_TCELL_UP	5.00225	5.59975e-06	0.00160482	lightgreen
GSE45739_NRAS_KO_VS_WT_ACD3_ACD28_STIM_CD4_TCELL_UP	5.00225	5.59975e-06	0.00160482	lightgreen
GSE3720_VD1_VS_VD2_GAMMADELTA_TCELL_UP	5.4163	6.46672e-06	0.0016582	lightgreen
GSE37532_TREG_VS_TCONV_CD4_TCELL_FROM_LN_UP	4.94604	6.28807e-06	0.0016582	lightgreen
GSE17974_0H_VS_6H_IN_VITRO_ACT_CD4_TCELL_DN	4.8109	8.34373e-06	0.00169378	lightgreen
GSE17974_CTRL_VS_ACT_IL4_AND_ANTI_IL12_2H_CD4_TCELL_DN	4.8109	8.34373e-06	0.00169378	lightgreen
GSE27786_NKTCELL_VS_MONO_MAC_UP	4.8109	8.34373e-06	0.00169378	lightgreen
GSE411_100MIN_VS_400MIN_IL6_STIM_MACROPHAGE_DN	4.86406	7.45989e-06	0.00169378	lightgreen
GSE25123_WT_VS_PPARG_KO_MACROPHAGE_DN	4.83734	7.89096e-06	0.00169378	lightgreen
GSE18791_CTRL_VS_NEWCASTLE_VIRUS_DC_16H_UP	4.7589	9.31808e-06	0.00181591	lightgreen
GSE32986_UNSTIM_VS_GMCSF_AND_CURDLAN_LOWDOSE_STIM_DC_UP	4.73331	9.84161e-06	0.00184417	lightgreen
GSE15930_NAIVE_VS_48H_IN_VITRO_STIM_IFNAB_CD8_TCELL_DN	4.65818	1.157e-05	0.00187897	lightgreen
GSE27786_BCELL_VS_NEUTROPHIL_UP	4.68296	1.09665e-05	0.00187897	lightgreen
GSE36476_CTRL_VS_TSST_ACT_16H_MEMORY_CD4_TCELL_OLD_DN	4.65818	1.157e-05	0.00187897	lightgreen
GSE21670_UNTREATED_VS_IL6_TREATED_STAT3_KO_CD4_TCELL_DN	4.65818	1.157e-05	0.00187897	lightgreen
GSE24574_NAIVE_VS_TCONV_CD4_TCELL_DN	4.63366	1.22024e-05	0.00191774	lightgreen
GSE12003_4D_VS_8D_CULTURE_BM_PROGENITOR_UP	4.92091	1.60778e-05	0.00244785	lightgreen
GSE37301_COMMON_LYMPHOID_PROGENITOR_VS_GRAN_MONO_PROGENITOR_UP	4.71947	2.37537e-05	0.00350691	lightgreen
GSE4984_GALECTIN1_VS_VEHICLE_CTRL_TREATED_DC_DN	4.69203	2.50748e-05	0.00359306	lightgreen
GSE3982_DC_VS_TH1_DN	4.6116	2.94261e-05	0.00409611	lightgreen
GSE14908_RESTING_VS_HDM_STIM_CD4_TCELL_ATOPIC_PATIENT_UP	4.58539	3.10145e-05	0.0041973	lightgreen
GSE27859_MACROPHAGE_VS_CD11C_INT_F480_INT_DC_DN	4.55949	3.26764e-05	0.00430269	lightgreen
GSE5142_HTERT_TRANSDUCED_VS_CTRL_CD8_TCELL_LATE_PASSAGE_CLONE_UP	4.4835	3.81313e-05	0.00464439	lightgreen
GSE27859_DC_VS_CD11C_INT_F480_INT_DC_DN	4.4835	3.81313e-05	0.00464439	lightgreen
GSE43863_NAIVE_VS_MEMORY_TFH_CD4_TCELL_D150_LCMV_DN	4.4835	3.81313e-05	0.00464439	lightgreen
GSE3982_EOSINOPHIL_VS_BCELL_DN	4.45873	4.01159e-05	0.00465344	lightgreen
GSE3982_MAST_CELL_VS_TH2_DN	4.45873	4.01159e-05	0.00465344	lightgreen
GSE37532_TREG_VS_TCONV_PPARG_KO_CD4_TCELL_FROM_LN_DN	4.41	4.43534e-05	0.00502534	lightgreen
GSE40274_CTRL_VS_HELIOS_TRANSDUCED_ACTIVATED_CD4_TCELL_DN	4.82673	4.60613e-05	0.00510025	lightgreen
GSE22886_NAIVE_BCELL_VS_NEUTROPHIL_UP	4.36232	4.89705e-05	0.00518661	lightgreen
GSE36476_CTRL_VS_TSST_ACT_16H_MEMORY_CD4_TCELL_YOUNG_DN	4.36232	4.89705e-05	0.00518661	lightgreen
GSE22886_NEUTROPHIL_VS_MONOCYTE_DN	4.33887	5.143e-05	0.00533121	lightgreen
GSE6092_UNSTIM_VS_IFNG_STIM_AND_B_BURGDORFERI_INF_ENDOTHELIAL_CELL_UP	4.73331	5.43647e-05	0.00540541	lightgreen
GSE28726_ACT_CD4_TCELL_VS_ACT_NKTCELL_UP	4.31566	5.3995e-05	0.00540541	lightgreen
GSE21360_SECONDARY_VS_TERTIARY_MEMORY_CD8_TCELL_UP	4.29271	5.6669e-05	0.00552183	lightgreen
GSE10325_CD4_TCELL_VS_MYELOID_UP	4.24752	6.23599e-05	0.00562625	lightgreen
GSE15930_NAIVE_VS_24H_IN_VITRO_STIM_IL12_CD8_TCELL_DN	4.24752	6.23599e-05	0.00562625	lightgreen
GSE22886_IGM_MEMORY_BCELL_VS_BLOOD_PLASMA_CELL_DN	4.24752	6.23599e-05	0.00562625	lightgreen
GSE15624_CTRL_VS_6H_HALOFUGINONE_TREATED_CD4_TCELL_DN	4.67301	6.05818e-05	0.00562625	lightgreen
GSE40274_CTRL_VS_FOXP3_AND_XBP1_TRANSDUCED_ACTIVATED_CD4_TCELL_UP	4.64344	6.39108e-05	0.00566133	lightgreen
GSE43955_TGFB_IL6_VS_TGFB_IL6_IL23_TH17_ACT_CD4_TCELL_60H_DN	4.58539	7.10375e-05	0.00618026	lightgreen
GSE37301_COMMON_LYMPHOID_PROGENITOR_VS_CD4_TCELL_UP	4.501	8.29886e-05	0.00709334	lightgreen
GSE12001_MIR223_KO_VS_WT_NEUTROPHIL_UP	4.47355	8.73335e-05	0.00733601	lightgreen
GSE22611_NOD2_VS_CTRL_TRANSDUCED_HEK293T_CELL_UP	4.41966	9.66042e-05	0.00797722	lightgreen
GSE2770_TGFB_AND_IL4_VS_TGFB_AND_IL12_TREATED_ACT_CD4_TCELL_2H_DN	4.3412	0.000112067	0.00909984	lightgreen
GSE14415_TCONV_VS_FOXP3_KO_INDUCED_TREG_DN	4.31566	0.000117665	0.00939779	lightgreen
GSE37301_GRANULOCYTE_MONOCYTE_PROGENITOR_VS_RAG2_KO_NK_CELL_DN	4.24083	0.0001359	0.0106791	lightgreen
GSE27786_LSK_VS_LIN_NEG_CELL_DN	4.21645	0.000142485	0.0110188	lightgreen
GSE37533_UNTREATED_VS_PIOGLIZATONE_TREATED_CD4_TCELL_PPARG1_AND_FOXP3_TRASDUCED_UP	4.19236	0.000149337	0.0113683	lightgreen
GSE4748_CYANOBACTERIUM_LPSLIKE_VS_LPS_AND_CYANOBACTERIUM_LPSLIKE_STIM_DC_3H_UP	4.16854	0.000156465	0.0115499	lightgreen
GSE42724_NAIVE_VS_B1_BCELL_DN	4.16854	0.000156465	0.0115499	lightgreen
GSE369_IFNG_KO_VS_WT_LIVER_DN	4.14499	0.000163877	0.0117413	lightgreen
GSE15330_WT_VS_IKAROS_KO_LYMPHOID_MULTIPOTENT_PROGENITOR_DN	4.14499	0.000163877	0.0117413	lightgreen
GSE3982_EOSINOPHIL_VS_MAST_CELL_DN	4.1217	0.000171583	0.0121153	lightgreen
GSE3982_EOSINOPHIL_VS_CENT_MEMORY_CD4_TCELL_DN	4.09868	0.000179592	0.0124996	lightgreen
GSE26030_TH1_VS_TH17_DAY5_POST_POLARIZATION_DN	4.07591	0.000187913	0.0128946	lightgreen
GSE10325_LUPUS_BCELL_VS_LUPUS_MYELOID_UP	4.05339	0.000196557	0.0133003	lightgreen
GSE22432_MULTIPOTENT_PROGENITOR_VS_PDC_DN	4.03112	0.000205531	0.0135317	lightgreen
GSE41867_LCMV_ARMSTRONG_VS_CLONE13_DAY6_EFFECTOR_CD8_TCELL_UP	4.03112	0.000205531	0.0135317	lightgreen
GSE27786_CD4_TCELL_VS_MONO_MAC_UP	3.96575	0.000234548	0.0139356	lightgreen
GSE3982_MAST_CELL_VS_MAC_UP	3.96575	0.000234548	0.0139356	lightgreen
GSE9650_NAIVE_VS_EXHAUSTED_CD8_TCELL_UP	3.96575	0.000234548	0.0139356	lightgreen
GSE5679_CTRL_VS_PPARG_LIGAND_ROSIGLITAZONE_TREATED_DC_UP	3.96575	0.000234548	0.0139356	lightgreen
GSE6674_ANTI_IGM_VS_ANTI_IGM_AND_CPG_STIM_BCELL_DN	3.96575	0.000234548	0.0139356	lightgreen
GSE15330_MEGAKARYOCYTE_ERYTHROID_VS_GRANULOCYTE_MONOCYTE_PROGENITOR_IKAROS_KO_UP	4.00909	0.000214848	0.0139356	lightgreen
GSE22432_MULTIPOTENT_PROGENITOR_VS_CDC_DN	3.96575	0.000234548	0.0139356	lightgreen
GSE40274_GATA1_VS_FOXP3_AND_GATA1_TRANSDUCED_ACTIVATED_CD4_TCELL_DN	3.96575	0.000234548	0.0139356	lightgreen
GSE22432_MULTIPOTENT_VS_COMMON_DC_PROGENITOR_UNTREATED_UP	3.94442	0.000244952	0.0143784	lightgreen
GSE22886_NAIVE_CD4_TCELL_VS_48H_ACT_TH1_DN	3.90246	0.000266925	0.0154591	lightgreen
GSE11961_FOLLICULAR_BCELL_VS_PLASMA_CELL_DAY7_UP	4.28764	0.00026971	0.0154591	lightgreen
GSE21927_SPLEEN_C57BL6_VS_EL4_TUMOR_BALBC_MONOCYTES_DN	3.88181	0.000278515	0.0157782	lightgreen
GSE19772_CTRL_VS_HCMV_INF_MONOCYTES_AND_PI3K_INHIBITION_UP	4.23267	0.000296796	0.0166206	lightgreen
GSE11864_CSF1_PAM3CYS_VS_CSF1_IFNG_PAM3CYS_IN_MAC_UP	4.12685	0.000357744	0.019806	lightgreen
GSE14415_ACT_VS_CTRL_NATURAL_TREG_UP	4.0509	0.000409939	0.0224407	lightgreen
GSE20715_WT_VS_TLR4_KO_48H_OZONE_LUNG_UP	4.0018	0.000448102	0.0242572	lightgreen
GSE360_LOW_DOSE_B_MALAYI_VS_M_TUBERCULOSIS_MAC_UP	3.97769	0.000468251	0.024797	lightgreen
GSE7568_IL4_VS_IL4_AND_DEXAMETHASONE_TREATED_MACROPHAGE_UP	3.97769	0.000468251	0.024797	lightgreen
GSE11973_MIR223_KOVS_WT_BONE_MARROW_NEUTROPHIL_DN	3.95387	0.00048914	0.0256246	lightgreen
GSE40274_CTRL_VS_FOXP3_AND_EOS_TRANSDUCED_ACTIVATED_CD4_TCELL_DN	4.38008	0.000510118	0.0264393	lightgreen
GSE3982_MAST_CELL_VS_DC_UP	3.86138	0.000580498	0.0297704	lightgreen
GSE20715_0H_VS_48H_OZONE_LUNG_DN	3.83893	0.000605395	0.0300968	lightgreen
GSE24634_IL4_VS_CTRL_TREATED_NAIVE_CD4_TCELL_DAY7_UP	3.83893	0.000605395	0.0300968	lightgreen
GSE31082_CD4_VS_CD8_SP_THYMOCYTE_DN	3.83893	0.000605395	0.0300968	lightgreen
GSE339_CD8POS_VS_CD4CD8DN_DC_IN_CULTURE_DN	3.81674	0.00063116	0.0307501	lightgreen
GSE37533_PPARG2_FOXP3_VS_FOXP3_TRANSDUCED_CD4_TCELL_UP	3.81674	0.00063116	0.0307501	lightgreen
GSE29617_CTRL_VS_DAY7_TIV_FLU_VACCINE_PBMC_2008_DN	3.79481	0.000657815	0.0314204	lightgreen
GSE360_DC_VS_MAC_UP	3.79481	0.000657815	0.0314204	lightgreen
GSE13484_UNSTIM_VS_12H_YF17D_VACCINE_STIM_PBMC_UP	3.77312	0.000685384	0.0321076	lightgreen
GSE360_T_GONDII_VS_M_TUBERCULOSIS_MAC_UP	3.77312	0.000685384	0.0321076	lightgreen
GSE16522_MEMORY_VS_NAIVE_ANTI_CD3CD28_STIM_CD8_TCELL_DN	3.73049	0.000743353	0.0326272	lightgreen
GSE17721_LPS_VS_POLYIC_24H_BMDC_UP	3.73049	0.000743353	0.0326272	lightgreen
GSE3982_MAST_CELL_VS_TH1_DN	3.73049	0.000743353	0.0326272	lightgreen
GSE15330_MEGAKARYOCYTE_ERYTHROID_PROGENITOR_VS_PRO_BCELL_DN	3.75169	0.000713888	0.0326272	lightgreen
GSE12392_CD8A_POS_VS_NEG_SPLEEN_IFNB_KO_DC_UP	3.73049	0.000743353	0.0326272	lightgreen
GSE15735_CTRL_VS_HDAC_INHIBITOR_TREATED_CD4_TCELL_12H_UP	3.75169	0.000713888	0.0326272	lightgreen
GSE22611_NOD2_TRANSDUCED_VS_CTRL_HEK293T_STIMULATED_WITH_MDP_2H_DN	3.73049	0.000743353	0.0326272	lightgreen
GSE17721_POLYIC_VS_PAM3CSK4_2H_BMDC_UP	3.66832	0.000837753	0.0329069	lightgreen
GSE3982_EOSINOPHIL_VS_NEUTROPHIL_UP	3.66832	0.000837753	0.0329069	lightgreen
GSE3982_NEUTROPHIL_VS_TH1_DN	3.66832	0.000837753	0.0329069	lightgreen
GSE3982_NKCELL_VS_TH1_DN	3.70953	0.000773802	0.0329069	lightgreen
GSE39820_CTRL_VS_TGFBETA1_IL6_IL23A_CD4_TCELL_UP	3.64805	0.000871303	0.0329069	lightgreen
GSE369_SOCS3_KO_VS_WT_LIVER_UP	3.68881	0.000805261	0.0329069	lightgreen
GSE22601_DOUBLE_POSITIVE_VS_CD8_SINGLE_POSITIVE_THYMOCYTE_DN	3.64805	0.000871303	0.0329069	lightgreen
GSE7509_UNSTIM_VS_TNFA_IL1B_IL6_PGE_STIM_DC_UP	3.66832	0.000837753	0.0329069	lightgreen
GSE13547_2H_VS_12_H_ANTI_IGM_STIM_BCELL_DN	3.70953	0.000773802	0.0329069	lightgreen
GSE18893_TCONV_VS_TREG_24H_TNF_STIM_UP	3.66832	0.000837753	0.0329069	lightgreen
GSE20500_CTRL_VS_RETINOIC_ACID_TREATED_CD4_TCELL_UP	3.70953	0.000773802	0.0329069	lightgreen
GSE22527_ANTI_CD3_INVIVO_VS_UNTREATED_MOUSE_TREG_DN	3.68881	0.000805261	0.0329069	lightgreen
GSE22589_HEALTHY_VS_HIV_AND_SIV_INFECTED_DC_UP	3.64805	0.000871303	0.0329069	lightgreen
GSE22432_CDC_VS_COMMON_DC_PROGENITOR_DN	3.68881	0.000805261	0.0329069	lightgreen
GSE19941_UNSTIM_VS_LPS_STIM_IL10_KO_NFKBP50_KO_MACROPHAGE_UP	3.64805	0.000871303	0.0329069	lightgreen
GSE34515_CD16_NEG_VS_POS_MONOCYTE_DN	3.68881	0.000805261	0.0329069	lightgreen
GSE41867_NAIVE_VS_DAY8_LCMV_EFFECTOR_CD8_TCELL_UP	3.64805	0.000871303	0.0329069	lightgreen
GSE45365_WT_VS_IFNAR_KO_CD8A_DC_UP	3.68881	0.000805261	0.0329069	lightgreen
GSE12845_IGD_POS_BLOOD_VS_DARKZONE_GC_TONSIL_BCELL_DN	3.628	0.000905939	0.0330064	lightgreen
GSE17721_POLYIC_VS_GARDIQUIMOD_6H_BMDC_DN	3.60818	0.000941685	0.0330064	lightgreen
GSE29618_MONOCYTE_VS_MDC_DAY7_FLU_VACCINE_DN	3.60818	0.000941685	0.0330064	lightgreen
GSE30962_PRIMARY_VS_SECONDARY_CHRONIC_LCMV_INF_CD8_TCELL_UP	3.628	0.000905939	0.0330064	lightgreen
GSE7460_CD8_TCELL_VS_TREG_ACT_DN	3.60818	0.000941685	0.0330064	lightgreen
GSE557_CIITA_KO_VS_I_AB_KO_DC_DN	3.628	0.000905939	0.0330064	lightgreen
GSE8685_IL2_STARVED_VS_IL21_ACT_IL2_STARVED_CD4_TCELL_UP	3.628	0.000905939	0.0330064	lightgreen
GSE37301_LYMPHOID_PRIMED_MPP_VS_RAG2_KO_NK_CELL_UP	3.60818	0.000941685	0.0330064	lightgreen
GSE43863_NAIVE_VS_MEMORY_LY6C_INT_CXCR5POS_CD4_TCELL_D150_LCMV_DN	3.60818	0.000941685	0.0330064	lightgreen
GSE46606_DAY1_VS_DAY3_CD40L_IL2_IL5_STIMULATED_IRF4HIGH_BCELL_UP	3.60818	0.000941685	0.0330064	lightgreen
GSE11057_CD4_EFF_MEM_VS_PBMC_UP	3.58857	0.000978568	0.0333397	lightgreen
GSE15930_NAIVE_VS_48H_IN_VITRO_STIM_IL12_CD8_TCELL_DN	3.58857	0.000978568	0.0333397	lightgreen
GSE22886_NAIVE_CD8_TCELL_VS_NEUTROPHIL_UP	3.58857	0.000978568	0.0333397	lightgreen
GSE3982_CENT_MEMORY_CD4_TCELL_VS_TH1_DN	3.58857	0.000978568	0.0333397	lightgreen
GSE24634_NAIVE_CD4_TCELL_VS_DAY3_IL4_CONV_TREG_DN	3.56917	0.00101661	0.0334659	lightgreen
GSE14415_INDUCED_TREG_VS_FAILED_INDUCED_TREG_UP	3.56917	0.00101661	0.0334659	lightgreen
GSE22140_HEALTHY_VS_ARTHRITIC_GERMFREE_MOUSE_CD4_TCELL_UP	3.56917	0.00101661	0.0334659	lightgreen
GSE23695_CD57_POS_VS_NEG_NK_CELL_UP	3.56917	0.00101661	0.0334659	lightgreen
GSE22432_CONVENTIONAL_CDC_VS_PLASMACYTOID_PDC_UP	3.56917	0.00101661	0.0334659	lightgreen
GSE18791_CTRL_VS_NEWCASTLE_VIRUS_DC_18H_UP	3.54998	0.00105585	0.0340669	lightgreen
GSE22886_DAY1_VS_DAY7_MONOCYTE_IN_CULTURE_DN	3.54998	0.00105585	0.0340669	lightgreen
GSE41176_WT_VS_TAK1_KO_ANTI_IGM_STIM_BCELL_3H_DN	3.54998	0.00105585	0.0340669	lightgreen
GSE10325_CD4_TCELL_VS_BCELL_UP	3.49363	0.00118098	0.0359609	lightgreen
GSE22886_NAIVE_BCELL_VS_BLOOD_PLASMA_CELL_DN	3.49363	0.00118098	0.0359609	lightgreen
GSE22886_DAY0_VS_DAY7_MONOCYTE_IN_CULTURE_DN	3.49363	0.00118098	0.0359609	lightgreen
GSE26669_CTRL_VS_COSTIM_BLOCK_MLR_CD8_TCELL_UP	3.51222	0.00113801	0.0359609	lightgreen
GSE5099_MONOCYTE_VS_ALTERNATIVE_M2_MACROPHAGE_DN	3.86138	0.00116357	0.0359609	lightgreen
GSE7831_UNSTIM_VS_CPG_STIM_PDC_4H_UP	3.49363	0.00118098	0.0359609	lightgreen
GSE21927_BALBC_VS_C57BL6_MONOCYTE_TUMOR_UP	3.51222	0.00113801	0.0359609	lightgreen
GSE24574_BCL6_LOW_TFH_VS_TCONV_CD4_TCELL_DN	3.49363	0.00118098	0.0359609	lightgreen
GSE37301_HEMATOPOIETIC_STEM_CELL_VS_COMMON_LYMPHOID_PROGENITOR_UP	3.86138	0.00116357	0.0359609	lightgreen
GSE15930_NAIVE_VS_24H_IN_VITRO_STIM_CD8_TCELL_DN	3.47525	0.00122526	0.0366225	lightgreen
GSE15930_NAIVE_VS_24H_IN_VITRO_STIM_INFAB_CD8_TCELL_DN	3.47525	0.00122526	0.0366225	lightgreen
GSE22886_UNSTIM_VS_IL15_STIM_NKCELL_DN	3.47525	0.00122526	0.0366225	lightgreen
GSE28726_ACT_CD4_TCELL_VS_ACT_VA24NEG_NKTCELL_UP	3.45705	0.00127087	0.037754	lightgreen
GSE1460_INTRATHYMIC_T_PROGENITOR_VS_NAIVE_CD4_TCELL_CORD_BLOOD_UP	3.43905	0.00131784	0.0389121	lightgreen
GSE25123_CTRL_VS_ROSIGLITAZONE_STIM_MACROPHAGE_DN	3.73841	0.00143108	0.0420014	lightgreen
GSE6259_BCELL_VS_CD4_TCELL_UP	3.69139	0.00155086	0.0452441	lightgreen
GSE11864_UNTREATED_VS_CSF1_PAM3CYS_IN_MAC_DN	3.66832	0.00161365	0.046519	lightgreen
GSE18281_MEDULLARY_THYMOCYTE_VS_WHOLE_MEDULLA_THYMUS_DN	3.66832	0.00161365	0.046519	lightgreen
GSE13547_CTRL_VS_ANTI_IGM_STIM_ZFX_KO_BCELL_2H_UP	3.64553	0.00167844	0.0481022	lightgreen
GSE10463_CD40L_AND_VA347_VS_CD40L_IN_DC_UP	3.62303	0.00174528	0.049436	lightgreen
GSE32901_NAIVE_VS_TH1_CD4_TCELL_DN	3.62303	0.00174528	0.049436	lightgreen
GSE22886_NAIVE_BCELL_VS_NEUTROPHIL_UP	5.17442	1.56075e-06	0.003802	lightyellow
GSE7400_CTRL_VS_CSF3_IN_VIVO_TREATED_PBMC_DN	5.02064	5.39434e-06	0.00876041	lightyellow
GSE2405_0H_VS_9H_A_PHAGOCYTOPHILUM_STIM_NEUTROPHIL_DN	4.75071	9.48492e-06	0.0115526	lightyellow
GSE10239_NAIVE_VS_DAY4.5_EFF_CD8_TCELL_UP	4.55054	3.32812e-05	0.0231637	lightyellow
GSE34156_NOD2_LIGAND_VS_TLR1_TLR2_LIGAND_24H_TREATED_MONOCYTE_DN	4.70928	2.42425e-05	0.0231637	lightyellow
GSE42724_NAIVE_VS_B1_BCELL_DN	4.60225	2.99905e-05	0.0231637	lightyellow
GSE22886_NAIVE_TCELL_VS_DC_UP	4.47512	3.88001e-05	0.0236293	lightyellow
GSE20366_CD103_KLRG1_DP_VS_DN_TREG_UP	4.54543	7.64659e-05	0.0412772	lightyellow
GSE3720_UNSTIM_VS_PMA_STIM_VD2_GAMMADELTA_TCELL_UP	4.49	8.47234e-05	0.0412772	lightyellow
GSE17721_LPS_VS_GARDIQUIMOD_12H_BMDC_DN	4.3062	0.000119845	0.0428382	lightyellow
GSE6269_FLU_VS_STAPH_AUREUS_INF_PBMC_UP	4.3831	0.000103525	0.0428382	lightyellow
GSE3720_UNSTIM_VS_PMA_STIM_VD1_GAMMADELTA_TCELL_UP	4.3062	0.000119845	0.0428382	lightyellow
GSE4984_UNTREATED_VS_GALECTIN1_TREATED_DC_DN	4.25642	0.000131891	0.0428382	lightyellow
GSE21927_SPLENIC_C26GM_TUMOROUS_VS_4T1_TUMOR_MONOCYTES_DN	4.25642	0.000131891	0.0428382	lightyellow
GSE3039_CD4_TCELL_VS_ALPHABETA_CD8_TCELL_DN	4.16023	0.000159071	0.045588	lightyellow
GSE11961_MARGINAL_ZONE_BCELL_VS_PLASMA_CELL_DAY7_UP	4.18387	0.000151869	0.045588	lightyellow
GSE26495_PD1HIGH_VS_PD1LOW_CD8_TCELL_UP	4.13651	8.10543e-07	0.000141035	magenta
GSE40068_CXCR5NEG_BCL6NEG_CD4_TCELL_VS_CXCR5POS_BCL6NEG_TFH_DN	3.74366	1.68099e-06	0.000282406	magenta
GSE33424_CD161_HIGH_VS_NEG_CD8_TCELL_DN	3.72286	3.51233e-06	0.000570403	magenta
GSE15767_MED_VS_SCS_MAC_LN_DN	3.6583	4.45659e-06	0.000678516	magenta
GSE22886_NAIVE_CD8_TCELL_VS_NKCELL_UP	3.6583	4.45659e-06	0.000678516	magenta
GSE7218_UNSTIM_VS_ANTIGEN_STIM_THROUGH_IGG_BCELL_DN	3.794	5.30589e-06	0.000783343	magenta
GSE4748_CYANOBACTERIUM_LPSLIKE_VS_LPS_AND_CYANOBACTERIUM_LPSLIKE_STIM_DC_3H_UP	3.59595	5.62302e-06	0.000805745	magenta
GSE16522_MEMORY_VS_NAIVE_ANTI_CD3CD28_STIM_CD8_TCELL_DN	3.57563	6.06873e-06	0.000821301	magenta
GSE24142_EARLY_THYMIC_PROGENITOR_VS_DN2_THYMOCYTE_DN	3.57563	6.06873e-06	0.000821301	magenta
GSE29618_BCELL_VS_MONOCYTE_DAY7_FLU_VACCINE_UP	3.49661	8.18574e-06	0.00107786	magenta
GSE24142_EARLY_THYMIC_PROGENITOR_VS_DN3_THYMOCYTE_DN	3.42101	1.09414e-05	0.00140281	magenta
GSE7218_IGM_VS_IGG_SIGNAL_THGOUGH_ANTIGEN_BCELL_DN	3.72286	1.30735e-05	0.00163318	magenta
GSE3982_DC_VS_CENT_MEMORY_CD4_TCELL_DN	3.50387	1.46422e-05	0.00178342	magenta
GSE39916_B_CELL_SPLEEN_VS_PLASMA_CELL_BONE_MARROW_DN	3.48338	1.57609e-05	0.00187285	magenta
GSE22886_NAIVE_CD4_TCELL_VS_12H_ACT_TH2_UP	3.42332	1.95865e-05	0.00227204	magenta
GSE15330_MEGAKARYOCYTE_ERYTHROID_PROGENITOR_VS_PRO_BCELL_UP	3.34639	2.596e-05	0.00294133	magenta
GSE32986_UNSTIM_VS_GMCSF_AND_CURDLAN_LOWDOSE_STIM_DC_DN	3.30921	2.97876e-05	0.0032983	magenta
GSE7460_FOXP3_MUT_VS_WT_ACT_WITH_TGFB_TCONV_DN	3.27285	3.41063e-05	0.00369258	magenta
GSE21033_CTRL_VS_POLYIC_STIM_DC_12H_UP	3.42595	3.50876e-05	0.00371623	magenta
GSE22886_NAIVE_CD8_TCELL_VS_NEUTROPHIL_UP	3.23727	3.89693e-05	0.00395539	magenta
GSE2405_HEAT_KILLED_LYSATE_VS_LIVE_A_PHAGOCYTOPHILUM_STIM_NEUTROPHIL_9H_DN	3.23727	3.89693e-05	0.00395539	magenta
GSE37301_COMMON_LYMPHOID_PROGENITOR_VS_RAG2_KO_NK_CELL_UP	3.54558	4.35536e-05	0.00433047	magenta
GSE16385_IFNG_TNF_VS_UNSTIM_MACROPHAGE_ROSIGLITAZONE_TREATED_DN	3.15163	5.39005e-05	0.00525206	magenta
GSE11961_MARGINAL_ZONE_BCELL_VS_PLASMA_CELL_DAY7_DN	3.26567	6.10971e-05	0.00583657	magenta
GSE1460_DP_THYMOCYTE_VS_NAIVE_CD4_TCELL_ADULT_BLOOD_DN	3.15497	9.04551e-05	0.00831504	magenta
GSE30971_2H_VS_4H_LPS_STIM_MACROPHAGE_WBP7_KO_UP	3.31975	8.93979e-05	0.00831504	magenta
GSE5679_RARA_AGONIST_AM580_VS_AM580_AND_ROSIGLITAZONE_TREATED_DC_DN	3.13724	9.63902e-05	0.00853842	magenta
GSE7219_UNSTIM_VS_LPS_AND_ANTI_CD40_STIM_NIK_NFKB2_KO_DC_UP	3.13724	9.63902e-05	0.00853842	magenta
GSE3982_MAC_VS_TH1_DN	3.10239	0.000109287	0.00950799	magenta
GSE46468_LUNG_INNATE_LYMPHOID_CELL_VS_SPLEEN_CD4_TCELL_DN	3.06829	0.000123663	0.0105699	magenta
GSE32164_RESTING_DIFFERENTIATED_VS_CMYC_INHIBITED_MACROPHAGE_DN	3.01854	0.000148306	0.0122466	magenta
GSE32986_UNSTIM_VS_CURDLAN_HIGHDOSE_STIM_DC_DN	3.01854	0.000148306	0.0122466	magenta
GOLDRATH_EFF_VS_MEMORY_CD8_TCELL_DN	3.00231	0.000157418	0.0127823	magenta
GSE3982_MEMORY_CD4_TCELL_VS_TH2_UP	3.13976	0.000161945	0.0129344	magenta
GSE45365_HEALTHY_VS_MCMV_INFECTION_CD11B_DC_IFNAR_KO_UP	3.12096	0.000172507	0.0135557	magenta
GSE22886_NAIVE_CD8_TCELL_VS_MEMORY_TCELL_DN	2.97037	0.000177108	0.0136963	magenta
GSE22886_NAIVE_CD4_TCELL_VS_NKCELL_UP	3.10239	0.000183659	0.013981	magenta
GSE1460_DP_VS_CD4_THYMOCYTE_DN	3.06589	0.000207839	0.0150592	magenta
GSE2935_UV_INACTIVATED_VS_LIVE_SENDAI_VIRUS_INF_MACROPHAGE_DN	3.06589	0.000207839	0.0150592	magenta
GSE5589_LPS_AND_IL10_VS_LPS_AND_IL6_STIM_IL10_KO_MACROPHAGE_45MIN_DN	3.06589	0.000207839	0.0150592	magenta
GSE24972_MARGINAL_ZONE_BCELL_VS_FOLLICULAR_BCELL_DN	3.22648	0.000210186	0.0150592	magenta
GSE33424_CD161_HIGH_VS_INT_CD8_TCELL_DN	3.04796	0.000220924	0.0155991	magenta
GSE30962_ACUTE_VS_CHRONIC_LCMV_SECONDARY_INF_CD8_TCELL_UP	3.01272	0.000249234	0.0173467	magenta
GSE37301_HEMATOPOIETIC_STEM_CELL_VS_PRO_BCELL_UP	3.16322	0.000255553	0.017536	magenta
GSE11057_NAIVE_CD4_VS_PBMC_CD4_TCELL_UP	2.97829	0.000280607	0.0187276	magenta
GSE38304_MYC_NEG_VS_POS_GC_BCELL_DN	2.97829	0.000280607	0.0187276	magenta
GSE39110_UNTREATED_VS_IL2_TREATED_CD8_TCELL_DAY3_POST_IMMUNIZATION_UP	2.96137	0.000297525	0.0195884	magenta
GSE22886_UNSTIM_VS_STIM_MEMORY_TCELL_UP	2.92809	0.000333999	0.0214111	magenta
GSE29949_MICROGLIA_BRAIN_VS_CD8_POS_DC_SPLEEN_UP	2.92809	0.000333999	0.0214111	magenta
GSE13547_2H_VS_12_H_ANTI_IGM_STIM_ZFX_KO_BCELL_UP	3.06311	0.000349773	0.0218474	magenta
GSE13547_WT_VS_ZFX_KO_BCELL_UP	3.06311	0.000349773	0.0218474	magenta
GSE3982_DC_VS_TH2_DN	2.89556	0.000374234	0.0225095	magenta
GSE5679_CTRL_VS_RARA_AGONIST_AM580_TREATED_DC_DN	2.89556	0.000374234	0.0225095	magenta
GSE14415_INDUCED_TREG_VS_FOXP3_KO_INDUCED_TREG_IL2_CULTURE_DN	3.4413	0.0003659	0.0225095	magenta
GSE36476_CTRL_VS_TSST_ACT_16H_MEMORY_CD4_TCELL_YOUNG_UP	2.87956	0.000395859	0.0226897	magenta
GSE6674_PL2_3_VS_ANTI_IGM_AND_CPG_STIM_BCELL_DN	2.87956	0.000395859	0.0226897	magenta
GSE33374_CD8_ALPHAALPHA_VS_ALPHABETA_CD161_HIGH_TCELL_DN	2.87956	0.000395859	0.0226897	magenta
GSE36888_UNTREATED_VS_IL2_TREATED_STAT5_AB_KNOCKIN_TCELL_2H_DN	2.87956	0.000395859	0.0226897	magenta
GSE17186_NAIVE_VS_CD21LOW_TRANSITIONAL_BCELL_CORD_BLOOD_UP	2.86374	0.000418542	0.0234384	magenta
GSE17301_IFNA2_VS_IFNA5_STIM_ACD3_ACD28_ACT_CD8_TCELL_UP	2.86374	0.000418542	0.0234384	magenta
GSE27786_CD4_TCELL_VS_NEUTROPHIL_UP	2.8173	0.000493363	0.0273144	magenta
GSE17974_IL4_AND_ANTI_IL12_VS_UNTREATED_48H_ACT_CD4_TCELL_DN	3.10239	0.000520872	0.0285133	magenta
GSE15930_STIM_VS_STIM_AND_IL12_48H_CD8_T_CELL_UP	2.78717	0.00054933	0.0294103	magenta
GSE45739_UNSTIM_VS_ACD3_ACD28_STIM_NRAS_KO_CD4_TCELL_UP	2.78717	0.00054933	0.0294103	magenta
GSE15330_HSC_VS_MEGAKARYOCYTE_ERYTHROID_PROGENITOR_UP	2.89804	0.000594392	0.0314769	magenta
GSE3565_CTRL_VS_LPS_INJECTED_SPLENOCYTES_UP	2.88079	0.000628841	0.0329431	magenta
GSE24634_TEFF_VS_TCONV_DAY7_IN_CULTURE_UP	2.74316	0.000643352	0.0333448	magenta
GSE16450_CTRL_VS_IFNA_6H_STIM_IMMATURE_NEURON_CELL_LINE_DN	2.84689	0.000702809	0.036043	magenta
GSE7509_UNSTIM_VS_FCGRIIB_STIM_DC_DN	2.83025	0.000742458	0.0376798	magenta
GSE17974_IL4_AND_ANTI_IL12_VS_UNTREATED_12H_ACT_CD4_TCELL_DN	3.15011	0.000774897	0.0379956	magenta
GSE20715_0H_VS_48H_OZONE_TLR4_KO_LUNG_UP	2.81379	0.000783972	0.0379956	magenta
GSE3720_VD1_VS_VD2_GAMMADELTA_TCELL_WITH_LPS_STIM_DN	2.81379	0.000783972	0.0379956	magenta
GSE5589_WT_VS_IL6_KO_LPS_AND_IL6_STIM_MACROPHAGE_45MIN_UP	2.95857	0.000795475	0.0379956	magenta
GSE21033_1H_VS_24H_POLYIC_STIM_DC_DN	2.95857	0.000795475	0.0379956	magenta
GSE27896_HDAC6_KO_VS_WT_TREG_UP	2.81379	0.000783972	0.0379956	magenta
GSE1460_INTRATHYMIC_T_PROGENITOR_VS_DP_THYMOCYTE_DN	2.79753	0.00082742	0.0380301	magenta
GSE30962_ACUTE_VS_CHRONIC_LCMV_PRIMARY_INF_CD8_TCELL_UP	2.79753	0.00082742	0.0380301	magenta
GSE4984_UNTREATED_VS_GALECTIN1_TREATED_DC_DN	2.79753	0.00082742	0.0380301	magenta
GSE5542_UNTREATED_VS_IFNG_TREATED_EPITHELIAL_CELLS_6H_UP	2.79753	0.00082742	0.0380301	magenta
GSE14308_NAIVE_CD4_TCELL_VS_NATURAL_TREG_DN	2.78145	0.000872871	0.0389629	magenta
GSE24634_NAIVE_CD4_TCELL_VS_DAY3_IL4_CONV_TREG_UP	2.78145	0.000872871	0.0389629	magenta
GSE33425_CD8_ALPHAALPHA_VS_ALPHABETA_CD161_HIGH_TCELL_DN	2.78145	0.000872871	0.0389629	magenta
GSE34156_UNTREATED_VS_24H_NOD2_LIGAND_TREATED_MONOCYTE_UP	3.10239	0.000879704	0.0389629	magenta
GSE5679_PPARG_LIGAND_ROSIGLITAZONE_VS_ROSIGLITAZONE_AND_RARA_AGONIST_AM580_TREATED_DC_DN	2.76555	0.000920398	0.0400373	magenta
GSE17301_CTRL_VS_48H_ACD3_ACD28_STIM_CD8_TCELL_UP	2.76555	0.000920398	0.0400373	magenta
GSE1460_INTRATHYMIC_T_PROGENITOR_VS_NAIVE_CD4_TCELL_ADULT_BLOOD_DN	2.74984	0.000970075	0.0407432	magenta
GSE29618_BCELL_VS_MDC_DAY7_FLU_VACCINE_UP	2.74984	0.000970075	0.0407432	magenta
GSE14699_NAIVE_VS_DELETIONAL_TOLERANCE_CD8_TCELL_UP	2.90093	0.000945583	0.0407432	magenta
GSE16697_CD4_TCELL_VS_TFH_CD4_TCELL_DN	2.74984	0.000970075	0.0407432	magenta
GSE10325_BCELL_VS_MYELOID_UP	2.73431	0.00102198	0.0425562	magenta
GSE11961_MARGINAL_ZONE_BCELL_VS_MEMORY_BCELL_DAY40_DN	2.71894	0.00107618	0.0444335	magenta
GSE33425_CD161_HIGH_VS_INT_CD8_TCELL_DN	2.70375	0.00113277	0.0463768	magenta
GSE3982_DC_VS_EFF_MEMORY_CD4_TCELL_DN	2.82749	0.00118175	0.0479791	magenta
GSE3982_NEUTROPHIL_VS_CENT_MEMORY_CD4_TCELL_DN	2.68873	0.00119181	0.0479878	magenta
GSE10325_LUPUS_BCELL_VS_LUPUS_MYELOID_UP	2.67388	0.00125341	0.0488528	magenta
GSE14350_TREG_VS_TEFF_IN_IL2RB_KO_UP	2.67388	0.00125341	0.0488528	magenta
GSE24142_EARLY_THYMIC_PROGENITOR_VS_DN3_THYMOCYTE_ADULT_DN	2.67388	0.00125341	0.0488528	magenta
GSE15735_2H_VS_12H_HDAC_INHIBITOR_TREATED_CD4_TCELL_UP	2.67388	0.00125341	0.0488528	magenta
GSE6269_E_COLI_VS_STAPH_AUREUS_INF_PBMC_DN	6.12814	1.99734e-06	0.00486551	orange
GSE29618_BCELL_VS_MDC_DN	5.36213	7.24404e-06	0.00882324	orange
GSE9988_ANTI_TREM1_VS_ANTI_TREM1_AND_LPS_MONOCYTE_UP	5.5055	5.63179e-06	0.00882324	orange
GSE9988_ANTI_TREM1_AND_LPS_VS_CTRL_TREATED_MONOCYTES_DN	4.97838	3.58866e-05	0.0249771	orange
GSE9988_ANTI_TREM1_AND_LPS_VS_VEHICLE_TREATED_MONOCYTES_DN	5.03191	3.27603e-05	0.0249771	orange
GSE16450_IMMATURE_VS_MATURE_NEURON_CELL_LINE_6H_IFNA_STIM_DN	5.61561	3.46423e-05	0.0249771	orange
GSE22886_NAIVE_BCELL_VS_MONOCYTE_DN	4.79966	4.89205e-05	0.0297926	orange
GSE45365_HEALTHY_VS_MCMV_INFECTION_CD11B_DC_DN	9.617	4.25024e-07	0.000690239	paleturquoise
GSE45365_BCELL_VS_CD8_TCELL_DN	8.63532	1.73303e-05	0.0211083	paleturquoise
GSE32986_UNSTIM_VS_GMCSF_AND_CURDLAN_HIGHDOSE_STIM_DC_DN	3.49974	6.46063e-07	0.000116578	pink
GSE6269_E_COLI_VS_STAPH_AUREUS_INF_PBMC_UP	3.93304	7.291e-07	0.000126863	pink
GSE22886_NAIVE_CD4_TCELL_VS_DC_UP	3.46063	7.78845e-07	0.000130846	pink
GSE16450_IMMATURE_VS_MATURE_NEURON_CELL_LINE_UP	3.41015	1.79107e-06	0.00029087	pink
GSE21063_CTRL_VS_ANTI_IGM_STIM_BCELL_3H_UP	3.50286	2.15945e-06	0.000339382	pink
GSE1460_INTRATHYMIC_T_PROGENITOR_VS_CD4_THYMOCYTE_DN	3.20628	4.65823e-06	0.000709215	pink
GSE21063_CTRL_VS_ANTI_IGM_STIM_BCELL_NFATC1_KO_3H_DN	3.25848	6.33243e-06	0.000934896	pink
GSE17974_0H_VS_24H_IN_VITRO_ACT_CD4_TCELL_UP	3.23964	6.89272e-06	0.000959467	pink
GSE22886_NAIVE_TCELL_VS_NKCELL_UP	3.23964	6.89272e-06	0.000959467	pink
GSE3982_CENT_MEMORY_CD4_TCELL_VS_NKCELL_UP	3.21794	1.31233e-05	0.00177602	pink
GSE24081_CONTROLLER_VS_PROGRESSOR_HIV_SPECIFIC_CD8_TCELL_UP	3.19856	1.42634e-05	0.00187814	pink
GSE13738_RESTING_VS_TCR_ACTIVATED_CD4_TCELL_UP	3.1794	1.54912e-05	0.00198613	pink
GSE3982_EFF_MEMORY_CD4_TCELL_VS_NKCELL_UP	3.23524	2.11337e-05	0.00264008	pink
GSE11057_PBMC_VS_MEM_CD4_TCELL_DN	3.08698	2.31642e-05	0.00275259	pink
GSE2770_IL12_AND_TGFB_ACT_VS_ACT_CD4_TCELL_6H_UP	3.08698	2.31642e-05	0.00275259	pink
GSE4984_UNTREATED_VS_GALECTIN1_TREATED_DC_DN	3.06913	2.50538e-05	0.00290624	pink
GSE1460_INTRATHYMIC_T_PROGENITOR_VS_NAIVE_CD4_TCELL_CORD_BLOOD_DN	3.15385	2.94368e-05	0.00325946	pink
GSE22045_TREG_VS_TCONV_DN	3.15385	2.94368e-05	0.00325946	pink
GSE1460_INTRATHYMIC_T_PROGENITOR_VS_NAIVE_CD4_TCELL_ADULT_BLOOD_DN	3.01682	3.15738e-05	0.00341839	pink
GSE11057_CD4_CENT_MEM_VS_PBMC_UP	2.96626	3.95619e-05	0.00419012	pink
GSE24634_NAIVE_CD4_TCELL_VS_DAY10_IL4_CONV_TREG_UP	3.14643	5.1579e-05	0.00534665	pink
GSE25087_FETAL_VS_ADULT_TCONV_DN	2.94978	6.89885e-05	0.00700233	pink
GSE13738_RESTING_VS_BYSTANDER_ACTIVATED_CD4_TCELL_UP	3.02541	8.2777e-05	0.00806579	pink
GSE25087_TREG_VS_TCONV_ADULT_DN	3.02541	8.2777e-05	0.00806579	pink
GSE36476_CTRL_VS_TSST_ACT_40H_MEMORY_CD4_TCELL_YOUNG_UP	2.83312	0.000113807	0.0108719	pink
GSE22886_NAIVE_CD8_TCELL_VS_DC_UP	2.75529	0.00015983	0.0149748	pink
GSE22886_NAIVE_CD4_TCELL_VS_48H_ACT_TH1_UP	2.74023	0.000170772	0.0156982	pink
GSE26928_NAIVE_VS_CENT_MEMORY_CD4_TCELL_UP	2.80931	0.000197563	0.0178246	pink
GSE17186_MEMORY_VS_NAIVE_BCELL_UP	2.77626	0.000226332	0.0200489	pink
GSE24634_NAIVE_CD4_TCELL_VS_DAY5_IL4_CONV_TREG_UP	2.76003	0.000242032	0.0206873	pink
GSE34156_NOD2_LIGAND_VS_NOD2_AND_TLR1_TLR2_LIGAND_24H_TREATED_MONOCYTE_DN	2.76003	0.000242032	0.0206873	pink
GSE6269_E_COLI_VS_STREP_PNEUMO_INF_PBMC_UP	2.99253	0.000253781	0.0213176	pink
GSE22886_TCELL_VS_BCELL_NAIVE_UP	2.63928	0.000267402	0.0220811	pink
GSE5542_UNTREATED_VS_IFNA_TREATED_EPITHELIAL_CELLS_6H_DN	2.68162	0.000335497	0.0272424	pink
GSE3982_EFF_MEMORY_VS_CENT_MEMORY_CD4_TCELL_DN	2.74824	0.000392169	0.0313221	pink
GSE21063_CTRL_VS_ANTI_IGM_STIM_BCELL_NFATC1_KO_8H_UP	2.63667	0.000405356	0.0318531	pink
GSE22886_NAIVE_CD4_TCELL_VS_12H_ACT_TH1_UP	2.62203	0.000431267	0.0333513	pink
GSE34156_UNTREATED_VS_24H_TLR1_TLR2_LIGAND_TREATED_MONOCYTE_DN	2.69797	0.000477339	0.0363374	pink
GSE17301_IFNA2_VS_IFNA5_STIM_ACD3_ACD28_ACT_CD8_TCELL_UP	2.59321	0.000487385	0.0365314	pink
GSE45365_HEALTHY_VS_MCMV_INFECTION_CD11B_DC_IFNAR_KO_UP	2.6495	0.000577853	0.0426561	pink
GSE3982_DC_VS_CENT_MEMORY_CD4_TCELL_DN	2.60275	0.00069588	0.0498578	pink
GSE7219_UNSTIM_VS_LPS_AND_ANTI_CD40_STIM_DC_UP	2.60275	0.00069588	0.0498578	pink
GSE17974_CTRL_VS_ACT_IL4_AND_ANTI_IL12_24H_CD4_TCELL_DN	4.08547	1.08401e-07	0.000528132	purple
GSE19888_ADENOSINE_A3R_ACT_VS_A3R_ACT_WITH_A3R_INH_PRETREATMENT_IN_MAST_CELL_UP	3.82152	1.25308e-06	0.00305249	purple
GSE4142_NAIVE_VS_GC_BCELL_DN	3.7095	7.12782e-06	0.00949398	purple
GSE15330_MEGAKARYOCYTE_ERYTHROID_VS_GRANULOCYTE_MONOCYTE_PROGENITOR_IKAROS_KO_UP	3.5106	7.79473e-06	0.00949398	purple
GSE9650_GP33_VS_GP276_LCMV_SPECIFIC_EXHAUSTED_CD8_TCELL_DN	3.39915	1.19551e-05	0.0116491	purple
GSE5960_TH1_VS_ANERGIC_TH1_UP	3.47499	1.63104e-05	0.0132441	purple
GSE41867_DAY8_VS_DAY15_LCMV_CLONE13_EFFECTOR_CD8_TCELL_DN	3.30409	3.04689e-05	0.0212063	purple
GSE19772_HCMV_INFL_VS_HCMV_INF_MONOCYTES_AND_PI3K_INHIBITION_DN	3.23342	3.96738e-05	0.0241613	purple
GSE11864_UNTREATED_VS_CSF1_IFNG_IN_MAC_DN	3.31496	5.16098e-05	0.0251443	purple
GSE15930_NAIVE_VS_48H_IN_VITRO_STIM_CD8_TCELL_DN	3.18236	4.81085e-05	0.0251443	purple
GSE18893_TCONV_VS_TREG_24H_TNF_STIM_UP	3.14921	9.26244e-05	0.0410242	purple
GSE16385_ROSIGLITAZONE_IL4_VS_ROSIGLITAZONE_ALONE_STIM_MACROPHAGE_DN	3.0641	0.000125926	0.0471932	purple
GSE41867_NAIVE_VS_EFFECTOR_CD8_TCELL_DN	3.08075	0.000118538	0.0471932	purple
GSE10239_KLRG1INT_VS_KLRG1HIGH_EFF_CD8_TCELL_UP	3.14921	0.00015736	0.048489	purple
GSE15930_NAIVE_VS_48H_IN_VITRO_STIM_IFNAB_CD8_TCELL_DN	2.99925	0.000159635	0.048489	purple
GSE39820_TGFBETA3_IL6_VS_TGFBETA3_IL6_IL23A_TREATED_CD4_TCELL_DN	3.14921	0.00015736	0.048489	purple
GSE23114_WT_VS_SLE2C1_MOUSE_SPLEEN_B1A_BCELL_UP	2.98347	0.000169194	0.048489	purple
GSE30971_CTRL_VS_LPS_STIM_MACROPHAGE_WBP7_HET_2H_DN	2.60533	1.25205e-06	0.000107018	red
GSE30971_CTRL_VS_LPS_STIM_MACROPHAGE_WBP7_KO_2H_DN	2.57622	1.5945e-06	0.000133938	red
GSE29618_PDC_VS_MDC_DAY7_FLU_VACCINE_DN	2.49484	2.17146e-06	0.000179311	red
GSE36888_UNTREATED_VS_IL2_TREATED_STAT5_AB_KNOCKIN_TCELL_6H_UP	2.60849	2.73341e-06	0.000221953	red
GSE3982_EOSINOPHIL_VS_CENT_MEMORY_CD4_TCELL_UP	2.54727	2.98777e-06	0.000234781	red
GSE3982_DC_VS_NEUTROPHIL_DN	2.54727	2.98777e-06	0.000234781	red
GSE10325_LUPUS_CD4_TCELL_VS_LUPUS_BCELL_DN	2.47927	3.59103e-06	0.000277707	red
GSE22886_NAIVE_CD8_TCELL_VS_NKCELL_DN	2.46601	4.01579e-06	0.000305702	red
GSE34156_UNTREATED_VS_6H_TLR1_TLR2_LIGAND_TREATED_MONOCYTE_UP	2.49035	4.73996e-06	0.000355278	red
GSE3982_MAST_CELL_VS_NEUTROPHIL_DN	2.53177	4.96496e-06	0.000366505	red
GSE9006_HEALTHY_VS_TYPE_1_DIABETES_PBMC_AT_DX_DN	2.47651	5.30528e-06	0.000385781	red
GSE36888_STAT5_AB_KNOCKIN_VS_WT_TCELL_IL2_TREATED_2H_DN	2.42707	5.58234e-06	0.000399958	red
GSE3039_NKT_CELL_VS_B1_BCELL_UP	2.56191	5.80251e-06	0.000409708	red
GSE13485_PRE_VS_POST_YF17D_VACCINATION_PBMC_UP	2.61214	5.97284e-06	0.000409855	red
GSE15330_GRANULOCYTE_MONOCYTE_PROGENITOR_VS_PRO_BCELL_DN	2.46283	5.93177e-06	0.000409855	red
GSE29618_PDC_VS_MDC_DN	2.41436	6.2179e-06	0.000420745	red
GSE11057_NAIVE_CD4_VS_PBMC_CD4_TCELL_DN	2.40179	6.91916e-06	0.000461783	red
GSE24634_TREG_VS_TCONV_POST_DAY5_IL4_CONVERSION_DN	2.43591	7.3924e-06	0.000480211	red
GSE36888_STAT5_AB_KNOCKIN_VS_WT_TCELL_IL2_TREATED_17H_DN	2.43591	7.3924e-06	0.000480211	red
GSE24634_TREG_VS_TCONV_POST_DAY7_IL4_CONVERSION_DN	2.42267	8.23989e-06	0.000521361	red
GSE40274_CTRL_VS_FOXP3_TRANSDUCED_ACTIVATED_CD4_TCELL_DN	2.42267	8.23989e-06	0.000521361	red
GSE46606_UNSTIM_VS_CD40L_IL2_IL5_1DAY_STIMULATED_IRF4HIGH_SORTED_BCELL_DN	2.45943	8.76361e-06	0.000547389	red
GSE32986_CURDLAN_HIGHDOSE_VS_GMCSF_AND_CURDLAN_HIGHDOSE_STIM_DC_DN	2.44546	9.78617e-06	0.000603522	red
GSE24634_TEFF_VS_TCONV_DAY10_IN_CULTURE_DN	2.39662	1.02068e-05	0.000613921	red
GSE34515_CD16_NEG_MONOCYTE_VS_DC_UP	2.39662	1.02068e-05	0.000613921	red
GSE9988_LOW_LPS_VS_ANTI_TREM1_AND_LPS_MONOCYTE_UP	2.47041	1.1587e-05	0.000688438	red
GSE9988_ANTI_TREM1_VS_CTRL_TREATED_MONOCYTES_DN	2.35858	1.39689e-05	0.000819958	red
GSE22886_NAIVE_CD8_TCELL_VS_DC_DN	2.34617	1.54795e-05	0.000897812	red
GSE22886_IGG_IGA_MEMORY_BCELL_VS_BLOOD_PLASMA_CELL_UP	2.42707	1.61237e-05	0.000913428	red
GSE22886_NAIVE_CD8_TCELL_VS_NEUTROPHIL_DN	2.5282	1.60663e-05	0.000913428	red
GSE3982_NEUTROPHIL_VS_BCELL_UP	2.46702	1.71308e-05	0.000927708	red
GSE2770_UNTREATED_VS_IL12_TREATED_ACT_CD4_TCELL_2H_UP	2.33389	1.71375e-05	0.000927708	red
GSE42088_UNINF_VS_LEISHMANIA_INF_DC_24H_UP	2.33389	1.71375e-05	0.000927708	red
GSE45365_NK_CELL_VS_CD11B_DC_MCMV_INFECTION_DN	2.3779	1.67286e-05	0.000927708	red
GSE30971_CTRL_VS_LPS_STIM_MACROPHAGE_WBP7_KO_4H_DN	2.41296	1.79618e-05	0.000961645	red
GSE30971_WBP7_HET_VS_KO_MACROPHAGE_4H_LPS_STIM_DN	2.3716	2.46741e-05	0.0012926	red
GSE39110_DAY3_VS_DAY6_POST_IMMUNIZATION_CD8_TCELL_WITH_IL2_TREATMENT_DN	2.3716	2.46741e-05	0.0012926	red
GSE3982_BASOPHIL_VS_EFF_MEMORY_CD4_TCELL_UP	2.32649	2.52294e-05	0.00130763	red
GSE7852_TREG_VS_TCONV_LN_UP	2.31398	2.78916e-05	0.0014304	red
GSE6269_E_COLI_VS_STAPH_AUREUS_INF_PBMC_DN	2.37891	3.27914e-05	0.00166416	red
GSE30971_WBP7_HET_VS_KO_MACROPHAGE_2H_LPS_STIM_UP	2.3186	3.71427e-05	0.00186556	red
GSE2770_UNTREATED_VS_ACT_CD4_TCELL_2H_UP	2.30572	4.104e-05	0.00201966	red
GSE26343_WT_VS_NFAT5_KO_MACROPHAGE_LPS_STIM_DN	2.30572	4.104e-05	0.00201966	red
GSE6269_FLU_VS_STAPH_AUREUS_INF_PBMC_DN	2.38687	4.35776e-05	0.0021231	red
GSE37416_0H_VS_3H_F_TULARENSIS_LVS_NEUTROPHIL_UP	2.28038	4.99597e-05	0.00240994	red
GSE25123_CTRL_VS_ROSIGLITAZONE_STIM_PPARG_KO_MACROPHAGE_UP	2.31016	5.46832e-05	0.00261193	red
GSE3982_DC_VS_BCELL_UP	2.25559	6.05892e-05	0.00283837	red
GSE43863_NAIVE_VS_MEMORY_LY6C_INT_CXCR5POS_CD4_TCELL_D150_LCMV_UP	2.29688	6.03864e-05	0.00283837	red
GSE14769_UNSTIM_VS_40MIN_LPS_BMDM_DN	2.2434	6.66317e-05	0.00303392	red
GSE24634_TREG_VS_TCONV_POST_DAY10_IL4_CONVERSION_DN	2.2434	6.66317e-05	0.00303392	red
GSE37416_12H_VS_48H_F_TULARENSIS_LVS_NEUTROPHIL_UP	2.2434	6.66317e-05	0.00303392	red
GSE19198_CTRL_VS_IL21_TREATED_TCELL_1H_DN	2.25795	8.08396e-05	0.00361331	red
GSE36888_STAT5_AB_KNOCKIN_VS_WT_TCELL_IL2_TREATED_2H_UP	2.25795	8.08396e-05	0.00361331	red
GSE360_DC_VS_MAC_T_GONDII_DN	2.28742	8.88537e-05	0.00393541	red
GSE37301_HEMATOPOIETIC_STEM_CELL_VS_GRAN_MONO_PROGENITOR_UP	2.37277	9.51113e-05	0.00417462	red
GSE19888_CTRL_VS_A3R_INHIBITOR_TREATED_MAST_CELL_DN	2.26051	0.000107891	0.00469328	red
GSE19198_1H_VS_24H_IL21_TREATED_TCELL_DN	2.19592	0.000128979	0.00556092	red
GSE3982_NEUTROPHIL_VS_BASOPHIL_UP	2.26328	0.000144046	0.00615607	red
GSE29164_UNTREATED_VS_CD8_TCELL_TREATED_MELANOMA_DAY3_DN	2.17205	0.000154492	0.00654507	red
GSE22886_NEUTROPHIL_VS_DC_UP	2.31625	0.000191132	0.00787674	red
GSE2706_UNSTIM_VS_2H_R848_DC_DN	2.22238	0.000191447	0.00787674	red
GSE3982_EOSINOPHIL_VS_TH1_UP	2.22238	0.000191447	0.00787674	red
GSE7768_OVA_ALONE_VS_OVA_WITH_LPS_IMMUNIZED_MOUSE_WHOLE_SPLEEN_6H_DN	2.2663	0.000192392	0.00787674	red
GSE16385_UNTREATED_VS_12H_ROSIGLITAZONE_IL4_TREATED_MACROPHAGE_UP	2.13721	0.000201202	0.0081013	red
GSE37533_UNTREATED_VS_PIOGLIZATONE_TREATED_CD4_TCELL_PPARG1_AND_FOXP3_TRASDUCED_DN	2.13721	0.000201202	0.0081013	red
GSE21360_NAIVE_VS_SECONDARY_MEMORY_CD8_TCELL_UP	2.20907	0.000210066	0.00838887	red
GSE24634_TREG_VS_TCONV_POST_DAY3_IL4_CONVERSION_DN	2.12584	0.000219348	0.0086883	red
GSE24634_IL4_VS_CTRL_TREATED_NAIVE_CD4_TCELL_DAY7_DN	2.14685	0.00024636	0.00967958	red
GSE17721_LPS_VS_GARDIQUIMOD_6H_BMDC_DN	2.13492	0.000268791	0.0103932	red
GSE32034_UNTREATED_VS_ROSIGLIZATONE_TREATED_LY6C_LOW_MONOCYTE_UP	2.43381	0.000267801	0.0103932	red
GSE22886_DAY0_VS_DAY1_MONOCYTE_IN_CULTURE_UP	2.09245	0.000282791	0.0108485	red
GSE3982_EOSINOPHIL_VS_BCELL_UP	2.1574	0.000301545	0.0114775	red
GSE29618_BCELL_VS_MDC_DN	2.08155	0.00030728	0.0116052	red
GSE16266_CTRL_VS_LPS_STIM_MEF_UP	2.11146	0.000319124	0.0119598	red
GSE22886_NAIVE_BCELL_VS_DC_DN	2.07077	0.000333622	0.0124077	red
GSE2770_IL12_ACT_VS_ACT_CD4_TCELL_2H_UP	2.18237	0.000337203	0.0124458	red
GSE10325_CD4_TCELL_VS_BCELL_DN	2.09992	0.000347273	0.0127212	red
GSE3982_MAC_VS_NEUTROPHIL_DN	2.16898	0.000368936	0.0133145	red
GSE40274_CTRL_VS_FOXP3_AND_EOS_TRANSDUCED_ACTIVATED_CD4_TCELL_UP	2.16898	0.000368936	0.0133145	red
GSE3982_EOSINOPHIL_VS_TH2_UP	2.1202	0.000391569	0.013925	red
GSE43863_LY6C_INT_CXCR5POS_VS_LY6C_LOW_CXCR5NEG_EFFECTOR_CD4_TCELL_DN	2.1202	0.000391569	0.013925	red
GSE15330_HSC_VS_MEGAKARYOCYTE_ERYTHROID_PROGENITOR_DN	2.15575	0.000403256	0.0142367	red
GSE14769_UNSTIM_VS_120MIN_LPS_BMDM_DN	2.07722	0.000410199	0.0142749	red
GSE21546_SAP1A_KO_VS_SAP1A_KO_AND_ELK1_KO_ANTI_CD3_STIM_DP_THYMOCYTES_DN	2.07722	0.000410199	0.0142749	red
GSE9988_LPS_VS_LPS_AND_ANTI_TREM1_MONOCYTE_UP	2.10808	0.00042642	0.0146304	red
GSE39022_LN_VS_SPLEEN_DC_DN	2.10808	0.00042642	0.0146304	red
GSE17721_POLYIC_VS_CPG_1H_BMDC_DN	2.09611	0.000463959	0.015589	red
GSE3920_UNTREATED_VS_IFNA_TREATED_ENDOTHELIAL_CELL_UP	2.09611	0.000463959	0.015589	red
GSE37301_PRO_BCELL_VS_GRANULOCYTE_MONOCYTE_PROGENITOR_DN	2.09611	0.000463959	0.015589	red
GSE39382_IL3_VS_IL3_IL33_TREATED_MAST_CELL_UP	2.05501	0.000482923	0.0161151	red
GSE27786_LIN_NEG_VS_NKTCELL_UP	2.08426	0.00050436	0.0167159	red
GSE9988_LOW_LPS_VS_VEHICLE_TREATED_MONOCYTE_DN	2.04408	0.000523349	0.0172281	red
GSE8835_CD4_VS_CD8_TCELL_CLL_PATIENT_DN	2.07256	0.000547803	0.0174438	red
GSE3039_CD4_TCELL_VS_NKT_CELL_UP	2.07256	0.000547803	0.0174438	red
GSE41867_MEMORY_VS_EXHAUSTED_CD8_TCELL_DAY30_LCMV_UP	2.07256	0.000547803	0.0174438	red
GSE44732_UNSTIM_VS_IL27_STIM_IMATURE_DC_DN	2.07256	0.000547803	0.0174438	red
GSE46606_IRF4_KO_VS_WT_UNSTIM_BCELL_DN	2.15396	0.00053958	0.0174438	red
GSE360_CTRL_VS_T_GONDII_DC_UP	2.10442	0.000570065	0.0180348	red
GSE3982_MAC_VS_TH2_UP	2.06098	0.000594478	0.0182157	red
GSE39820_TGFBETA3_IL6_VS_TGFBETA3_IL6_IL23A_TREATED_CD4_TCELL_UP	2.06098	0.000594478	0.0182157	red
GSE35825_UNTREATED_VS_IFNG_STIM_MACROPHAGE_UP	2.06098	0.000594478	0.0182157	red
GSE20727_CTRL_VS_H2O2_TREATED_DC_UP	2.06098	0.000594478	0.0182157	red
GSE45365_NK_CELL_VS_CD11B_DC_DN	2.06098	0.000594478	0.0182157	red
GSE17974_0H_VS_48H_IN_VITRO_ACT_CD4_TCELL_UP	2.09197	0.000620145	0.0186503	red
GSE29617_CTRL_VS_DAY7_TIV_FLU_VACCINE_PBMC_2008_UP	2.09197	0.000620145	0.0186503	red
GSE46242_TH1_VS_ANERGIC_TH1_CD4_TCELL_UP	2.09197	0.000620145	0.0186503	red
GSE17721_LPS_VS_PAM3CSK4_8H_BMDC_UP	2.04953	0.000644584	0.0191489	red
GSE360_T_GONDII_VS_B_MALAYI_HIGH_DOSE_DC_DN	2.04953	0.000644584	0.0191489	red
GSE27786_CD8_TCELL_VS_NKCELL_DN	2.0382	0.000698329	0.0206197	red
GSE41176_WT_VS_TAK1_KO_ANTI_IGM_STIM_BCELL_6H_DN	2.00149	0.000716167	0.0210191	red
GSE21670_UNTREATED_VS_TGFB_IL6_TREATED_STAT3_KO_CD4_TCELL_DN	2.027	0.000755929	0.0219219	red
GSE41867_NAIVE_VS_DAY6_LCMV_EFFECTOR_CD8_TCELL_UP	2.027	0.000755929	0.0219219	red
GSE3982_BCELL_VS_BASOPHIL_DN	2.10045	0.000762513	0.021982	red
GSE1791_CTRL_VS_NEUROMEDINU_IN_T_CELL_LINE_6H_UP	2.01593	0.000817613	0.0234318	red
GSE36392_TYPE_2_MYELOID_VS_EOSINOPHIL_IL25_TREATED_LUNG_DN	2.08748	0.000829347	0.0234917	red
GSE30971_CTRL_VS_LPS_STIM_MACROPHAGE_WBP7_HET_2H_UP	2.08748	0.000829347	0.0234917	red
GSE17721_LPS_VS_PAM3CSK4_4H_BMDC_UP	2.0436	0.000860708	0.0240998	red
GSE21360_SECONDARY_VS_QUATERNARY_MEMORY_CD8_TCELL_UP	2.0436	0.000860708	0.0240998	red
GSE1460_INTRATHYMIC_T_PROGENITOR_VS_CD4_THYMOCYTE_DN	2.00497	0.000883617	0.0243219	red
GSE17812_WT_VS_THPOK_KO_MEMORY_CD8_TCELL_DN	2.00497	0.000883617	0.0243219	red
GSE41867_NAIVE_VS_DAY15_LCMV_ARMSTRONG_EFFECTOR_CD8_TCELL_DN	2.00497	0.000883617	0.0243219	red
GSE3982_EOSINOPHIL_VS_MAC_UP	2.07467	0.000901185	0.0245283	red
GSE21678_WT_VS_FOXO1_FOXO3_KO_TREG_UP	2.07467	0.000901185	0.0245283	red
GSE17721_POLYIC_VS_CPG_8H_BMDC_UP	2.03186	0.000932166	0.0252306	red
GSE5589_LPS_VS_LPS_AND_IL6_STIM_MACROPHAGE_45MIN_UP	1.99413	0.000954189	0.025684	red
GSE13484_UNSTIM_VS_3H_YF17D_VACCINE_STIM_PBMC_DN	2.02025	0.00100869	0.0264213	red
GSE5960_TH1_VS_ANERGIC_TH1_DN	2.02025	0.00100869	0.0264213	red
GSE19198_6H_VS_24H_IL21_TREATED_TCELL_UP	2.02025	0.00100869	0.0264213	red
GSE21033_CTRL_VS_POLYIC_STIM_DC_12H_DN	2.02025	0.00100869	0.0264213	red
GSE37533_UNTREATED_VS_PIOGLIZATONE_TREATED_CD4_TCELL_PPARG1_AND_FOXP3_TRASDUCED_UP	2.02025	0.00100869	0.0264213	red
GSE7348_UNSTIM_VS_LPS_STIM_MACROPHAGE_DN	2.09611	0.00102055	0.0265889	red
GSE4984_UNTREATED_VS_VEHICLE_CTRL_TREATED_DC_UP	2.13492	0.00105691	0.0273898	red
GSE22886_DAY1_VS_DAY7_MONOCYTE_IN_CULTURE_UP	2.00877	0.00109058	0.0276735	red
GSE10240_CTRL_VS_IL22_STIM_PRIMARY_BRONCHIAL_EPITHELIAL_CELLS_UP	2.00877	0.00109058	0.0276735	red
GSE25085_FETAL_BM_VS_ADULT_BM_SP4_THYMIC_IMPLANT_DN	2.00877	0.00109058	0.0276735	red
GSE40666_WT_VS_STAT1_KO_CD8_TCELL_DN	2.00877	0.00109058	0.0276735	red
GSE21927_SPLENIC_VS_TUMOR_MONOCYTES_FROM_C26GM_TUMOROUS_MICE_BALBC_DN	1.97281	0.00111008	0.0280222	red
GSE21360_NAIVE_VS_SECONDARY_MEMORY_CD8_TCELL_DN	2.03718	0.00114982	0.0288758	red
GSE17721_POLYIC_VS_PAM3CSK4_4H_BMDC_DN	1.99742	0.00117813	0.0289892	red
GSE4984_UNTREATED_VS_GALECTIN1_TREATED_DC_UP	1.99742	0.00117813	0.0289892	red
GSE19888_CTRL_VS_A3R_ACT_TREATED_MAST_CELL_PRETREATED_WITH_A3R_INH_DN	1.99742	0.00117813	0.0289892	red
GSE27859_MACROPHAGE_VS_CD11C_INT_F480_INT_DC_DN	1.99742	0.00117813	0.0289892	red
GSE24142_EARLY_THYMIC_PROGENITOR_VS_DN2_THYMOCYTE_FETAL_UP	1.96231	0.00119594	0.0292795	red
GSE3982_MAST_CELL_VS_DC_DN	2.02498	0.00124484	0.0303243	red
GSE14000_UNSTIM_VS_16H_LPS_DC_TRANSLATED_RNA_UP	1.9862	0.00127167	0.0303704	red
GSE3337_4H_VS_16H_IFNG_IN_CD8POS_DC_DN	1.9862	0.00127167	0.0303704	red
GSE12392_WT_VS_IFNAR_KO_CD8A_NEG_SPLEEN_DC_UP	1.9862	0.00127167	0.0303704	red
GSE19772_CTRL_VS_HCMV_INF_MONOCYTES_UP	1.9862	0.00127167	0.0303704	red
GSE15735_2H_VS_12H_HDAC_INHIBITOR_TREATED_CD4_TCELL_DN	1.95193	0.00128746	0.0305977	red
GSE29617_DAY3_VS_DAY7_TIV_FLU_VACCINE_PBMC_2008_UP	2.05605	0.00130847	0.030946	red
GSE21546_WT_VS_SAP1A_KO_AND_ELK1_KO_DP_THYMOCYTES_DN	1.96413	0.001478	0.0346193	red
GSE23321_CENTRAL_MEMORY_VS_NAIVE_CD8_TCELL_UP	1.96413	0.001478	0.0346193	red
GSE29618_PRE_VS_DAY7_POST_TIV_FLU_VACCINE_MDC_DN	1.98925	0.00157135	0.0362826	red
GSE3039_ALPHAALPHA_CD8_TCELL_VS_B2_BCELL_UP	1.98925	0.00157135	0.0362826	red
GSE25123_WT_VS_PPARG_KO_MACROPHAGE_UP	1.98925	0.00157135	0.0362826	red
GSE11057_NAIVE_VS_CENT_MEMORY_CD4_TCELL_DN	1.91148	0.00171638	0.0381836	red
GSE29618_PRE_VS_DAY7_FLU_VACCINE_MDC_DN	1.97761	0.0016953	0.0381836	red
GSE4142_NAIVE_BCELL_VS_PLASMA_CELL_DN	1.97761	0.0016953	0.0381836	red
GSE5589_LPS_VS_LPS_AND_IL10_STIM_MACROPHAGE_180MIN_DN	1.94255	0.00171237	0.0381836	red
GSE6674_UNSTIM_VS_ANTI_IGM_AND_CPG_STIM_BCELL_UP	1.94255	0.00171237	0.0381836	red
GSE10240_IL22_VS_IL22_AND_IL17_STIM_PRIMARY_BRONCHIAL_EPITHELIAL_CELLS_DN	1.97761	0.0016953	0.0381836	red
GSE19401_PAM2CSK4_VS_RETINOIC_ACID_AND_PAM2CSK4_STIM_FOLLICULAR_DC_DN	1.94255	0.00171237	0.0381836	red
GSE22611_UNSTIM_VS_2H_MDP_STIM_MUTANT_NOD2_TRANSDUCED_HEK293T_CELL_UP	2.0175	0.00166319	0.0381836	red
GSE13485_DAY3_VS_DAY21_YF17D_VACCINE_PBMC_UP	1.93193	0.00184099	0.039339	red
GSE14350_IL2RB_KO_VS_WT_TREG_DN	1.93193	0.00184099	0.039339	red
GSE2706_R848_VS_LPS_8H_STIM_DC_UP	2.25636	0.00180586	0.039339	red
GSE29615_CTRL_VS_LAIV_FLU_VACCINE_PBMC_UP	2.08613	0.0018321	0.039339	red
GSE360_T_GONDII_VS_B_MALAYI_LOW_DOSE_DC_DN	1.96612	0.00182748	0.039339	red
GSE37416_12H_VS_24H_F_TULARENSIS_LVS_NEUTROPHIL_UP	1.93193	0.00184099	0.039339	red
GSE411_UNSTIM_VS_400MIN_IL6_STIM_SOCS3_KO_MACROPHAGE_DN	1.93193	0.00184099	0.039339	red
GSE4748_CTRL_VS_CYANOBACTERIUM_LPSLIKE_STIM_DC_3H_UP	1.93193	0.00184099	0.039339	red
GSE37301_LYMPHOID_PRIMED_MPP_VS_CD4_TCELL_DN	1.93193	0.00184099	0.039339	red
GSE22886_NEUTROPHIL_VS_MONOCYTE_UP	2.12835	0.00190215	0.0404685	red
GSE14000_4H_VS_16H_LPS_DC_TRANSLATED_RNA_UP	1.95475	0.00196834	0.0406566	red
GSE1432_CTRL_VS_IFNG_24H_MICROGLIA_UP	1.92143	0.00197775	0.0406566	red
GSE20151_CTRL_VS_FUSOBACT_NUCLEATUM_NEUTROPHIL_DN	1.95475	0.00196834	0.0406566	red
GSE22886_NAIVE_TCELL_VS_DC_DN	1.89187	0.00197319	0.0406566	red
GSE2770_TGFB_AND_IL4_ACT_VS_ACT_CD4_TCELL_48H_DN	1.92143	0.00197775	0.0406566	red
GSE24292_WT_VS_PPARG_KO_MACROPHAGE_DN	1.92143	0.00197775	0.0406566	red
GSE23502_BM_VS_COLON_TUMOR_HDC_KO_MYELOID_DERIVED_SUPPRESSOR_CELL_DN	1.92143	0.00197775	0.0406566	red
GSE46242_TH1_VS_ANERGIC_TH1_CD4_TCELL_WITH_EGR2_DELETED_UP	1.95475	0.00196834	0.0406566	red
GSE17721_12H_VS_24H_POLYIC_BMDC_UP	1.94352	0.00211831	0.0425664	red
GSE22886_IGG_IGA_MEMORY_BCELL_VS_BM_PLASMA_CELL_UP	1.91105	0.00212308	0.0425664	red
GSE36476_CTRL_VS_TSST_ACT_72H_MEMORY_CD4_TCELL_OLD_UP	1.98037	0.00209661	0.0425664	red
GSE3982_NEUTROPHIL_VS_TH1_UP	1.98037	0.00209661	0.0425664	red
GSE19198_6H_VS_24H_IL21_TREATED_TCELL_DN	1.94352	0.00211831	0.0425664	red
GSE42021_TREG_PLN_VS_CD24HI_TREG_THYMUS_UP	1.94352	0.00211831	0.0425664	red
GSE13485_CTRL_VS_DAY7_YF17D_VACCINE_PBMC_UP	2.05674	0.00216221	0.0431734	red
GSE12845_IGD_POS_BLOOD_VS_NAIVE_TONSIL_BCELL_UP	1.9683	0.00226084	0.0440387	red
GSE13484_UNSTIM_VS_12H_YF17D_VACCINE_STIM_PBMC_DN	1.93241	0.00227786	0.0440387	red
GSE360_T_GONDII_VS_B_MALAYI_HIGH_DOSE_MAC_DN	1.93241	0.00227786	0.0440387	red
GSE3982_MAC_VS_TH1_UP	1.93241	0.00227786	0.0440387	red
GSE9988_ANTI_TREM1_VS_VEHICLE_TREATED_MONOCYTES_DN	1.90077	0.00227737	0.0440387	red
GSE20727_CTRL_VS_ROS_INH_AND_DNFB_ALLERGEN_TREATED_DC_UP	1.93241	0.00227786	0.0440387	red
GSE46606_IRF4MID_VS_WT_CD40L_IL2_IL5_DAY3_STIMULATED_BCELL_DN	1.90077	0.00227737	0.0440387	red
GSE45365_WT_VS_IFNAR_KO_BCELL_UP	1.9683	0.00226084	0.0440387	red
GSE22886_IGA_VS_IGM_MEMORY_BCELL_DN	1.92143	0.00244748	0.0462174	red
GSE9988_ANTI_TREM1_VS_LPS_MONOCYTE_DN	1.95637	0.0024358	0.0462174	red
GSE9988_LPS_VS_VEHICLE_TREATED_MONOCYTE_DN	1.89061	0.00244108	0.0462174	red
GSE411_UNSTIM_VS_100MIN_IL6_STIM_SOCS3_KO_MACROPHAGE_DN	1.89061	0.00244108	0.0462174	red
GSE2770_TGFB_AND_IL4_VS_IL12_TREATED_ACT_CD4_TCELL_48H_DN	1.89061	0.00244108	0.0462174	red
GSE43863_TH1_VS_LY6C_LOW_CXCR5NEG_EFFECTOR_CD4_TCELL_DN	1.89061	0.00244108	0.0462174	red
GSE22886_NAIVE_CD4_TCELL_VS_NKCELL_DN	1.88055	0.00261464	0.0484919	red
GSE9988_ANTI_TREM1_VS_LPS_MONOCYTE_UP	1.91058	0.00262764	0.0484919	red
GSE13522_CTRL_VS_T_CRUZI_Y_STRAIN_INF_SKIN_IFNAR_KO_DN	1.91058	0.00262764	0.0484919	red
GSE19198_CTRL_VS_IL21_TREATED_TCELL_6H_DN	1.91058	0.00262764	0.0484919	red
GSE24726_WT_VS_E2_2_KO_PDC_DAY6_POST_DELETION_DN	1.88055	0.00261464	0.0484919	red
GSE29164_CD8_TCELL_VS_CD8_TCELL_AND_IL12_TREATED_MELANOMA_DAY7_UP	1.91058	0.00262764	0.0484919	red
GSE24634_IL4_VS_CTRL_TREATED_NAIVE_CD4_TCELL_DAY3_UP	4.03667	1.19049e-06	0.000103572	salmon
GSE30971_WBP7_HET_VS_KO_MACROPHAGE_4H_LPS_STIM_DN	4.03667	1.19049e-06	0.000103572	salmon
GSE36888_STAT5_AB_KNOCKIN_VS_WT_TCELL_IL2_TREATED_2H_UP	3.99106	1.39487e-06	0.000119225	salmon
GSE3982_DC_VS_EFF_MEMORY_CD4_TCELL_UP	3.94646	1.63046e-06	0.000134637	salmon
GSE32986_GMCSF_VS_GMCSF_AND_CURDLAN_HIGHDOSE_STIM_DC_UP	3.94646	1.63046e-06	0.000134637	salmon
GSE3039_CD4_TCELL_VS_B1_BCELL_UP	3.88141	2.05157e-06	0.000166588	salmon
GSE24634_TREG_VS_TCONV_POST_DAY5_IL4_CONVERSION_DN	3.8602	2.21235e-06	0.000176698	salmon
GSE13485_CTRL_VS_DAY3_YF17D_VACCINE_PBMC_DN	3.83922	2.3844e-06	0.000184394	salmon
GSE360_CTRL_VS_L_DONOVANI_MAC_UP	3.83922	2.3844e-06	0.000184394	salmon
GSE16266_LPS_VS_HEATSHOCK_AND_LPS_STIM_MEF_UP	4.02947	2.50557e-06	0.000190737	salmon
GSE22886_NEUTROPHIL_VS_MONOCYTE_DN	3.79794	2.76516e-06	0.000204119	salmon
GSE17301_ACD3_ACD28_VS_ACD3_ACD28_AND_IFNA5_STIM_CD8_TCELL_DN	3.79794	2.76516e-06	0.000204119	salmon
GSE37301_HEMATOPOIETIC_STEM_CELL_VS_CD4_TCELL_UP	3.91096	3.70239e-06	0.000269225	salmon
GSE22886_NAIVE_CD4_TCELL_VS_DC_DN	3.69852	3.96768e-06	0.000282133	salmon
GSE27670_BLIMP1_VS_LMP1_TRANSDUCED_GC_BCELL_UP	3.88809	3.99572e-06	0.000282133	salmon
GSE6259_FLT3L_INDUCED_33D1_POS_DC_VS_CD4_TCELL_UP	4.10072	4.14341e-06	0.000288381	salmon
GSE22886_NAIVE_CD4_TCELL_VS_MONOCYTE_DN	3.67926	4.25823e-06	0.000292198	salmon
GSE10273_HIGH_VS_LOW_IL7_TREATED_IRF4_8_NULL_PRE_BCELL_DN	3.84314	4.64562e-06	0.000314353	salmon
GSE17721_POLYIC_VS_GARDIQUIMOD_16H_BMDC_UP	3.77763	5.79857e-06	0.000381766	salmon
GSE3920_UNTREATED_VS_IFNA_TREATED_ENDOTHELIAL_CELL_UP	3.77763	5.79857e-06	0.000381766	salmon
GSE1112_HY_CD8AB_VS_HY_CD8AA_THYMOCYTE_RTOC_CULTURE_UP	3.97012	6.17681e-06	0.000401245	salmon
GSE22886_NAIVE_BCELL_VS_BLOOD_PLASMA_CELL_UP	3.63313	9.53979e-06	0.000603609	salmon
GSE21360_TERTIARY_VS_QUATERNARY_MEMORY_CD8_TCELL_UP	3.63313	9.53979e-06	0.000603609	salmon
GSE24142_EARLY_THYMIC_PROGENITOR_VS_DN3_THYMOCYTE_UP	3.61339	1.02213e-05	0.000630354	salmon
GSE24634_TREG_VS_TCONV_POST_DAY7_IL4_CONVERSION_DN	3.61339	1.02213e-05	0.000630354	salmon
GSE30971_CTRL_VS_LPS_STIM_MACROPHAGE_WBP7_HET_4H_DN	3.59385	1.09458e-05	0.000658369	salmon
GSE41176_UNSTIM_VS_ANTI_IGM_STIM_BCELL_6H_UP	3.59385	1.09458e-05	0.000658369	salmon
GSE45365_NK_CELL_VS_CD8_TCELL_MCMV_INFECTION_UP	3.55542	1.25335e-05	0.000744676	salmon
GSE42088_2H_VS_24H_LEISHMANIA_INF_DC_UP	3.53651	1.34018e-05	0.000786669	salmon
GSE360_CTRL_VS_T_GONDII_DC_UP	3.71017	1.40416e-05	0.000814414	salmon
GSE6092_IFNG_VS_IFNG_AND_B_BURGDORFERI_INF_ENDOTHELIAL_CELL_UP	3.51779	1.43232e-05	0.00082097	salmon
GSE22886_CD4_TCELL_VS_BCELL_NAIVE_DN	3.64508	1.73472e-05	0.000982737	salmon
GSE6259_FLT3L_INDUCED_VS_WT_SPLENIC_DC_33D1_POS_UP	3.60294	1.99169e-05	0.00111534	salmon
GSE24142_EARLY_THYMIC_PROGENITOR_VS_DN2_THYMOCYTE_ADULT_UP	3.50174	2.7869e-05	0.00152559	salmon
GSE2770_IL12_AND_TGFB_ACT_VS_ACT_CD4_TCELL_2H_DN	3.50174	2.7869e-05	0.00152559	salmon
GSE360_L_DONOVANI_VS_B_MALAYI_LOW_DOSE_DC_DN	3.46283	3.17618e-05	0.00171937	salmon
GSE17721_POLYIC_VS_PAM3CSK4_16H_BMDC_UP	3.4437	3.38821e-05	0.00179428	salmon
GSE26030_UNSTIM_VS_RESTIM_TH1_DAY5_POST_POLARIZATION_DN	3.4437	3.38821e-05	0.00179428	salmon
GSE19401_UNSTIM_VS_RETINOIC_ACID_AND_PAM2CSK4_STIM_FOLLICULAR_DC_DN	3.42478	3.61261e-05	0.00187241	salmon
GSE41867_NAIVE_VS_DAY15_LCMV_EFFECTOR_CD8_TCELL_DN	3.42478	3.61261e-05	0.00187241	salmon
GSE22886_NAIVE_BCELL_VS_BM_PLASMA_CELL_UP	3.40606	3.84999e-05	0.00197444	salmon
KAECH_DAY15_EFF_VS_MEMORY_CD8_TCELL_UP	3.36924	4.36626e-05	0.00221587	salmon
GSE9988_ANTI_TREM1_AND_LPS_VS_VEHICLE_TREATED_MONOCYTES_DN	3.35112	4.64649e-05	0.00233378	salmon
GSE3982_MAST_CELL_VS_DC_DN	3.48356	5.42559e-05	0.00269729	salmon
GSE3982_DC_VS_CENT_MEMORY_CD4_TCELL_UP	3.29793	5.58425e-05	0.00274813	salmon
GSE23568_CTRL_TRANSDUCED_VS_WT_CD8_TCELL_UP	3.28057	5.93176e-05	0.00288995	salmon
GSE33425_CD161_INT_VS_NEG_CD8_TCELL_DN	3.2634	6.29807e-05	0.00303804	salmon
GSE1791_CTRL_VS_NEUROMEDINU_IN_T_CELL_LINE_3H_UP	3.62551	6.60876e-05	0.00312601	salmon
GSE6259_33D1_POS_DC_VS_CD4_TCELL_DN	3.42209	6.58735e-05	0.00312601	salmon
GSE1460_INTRATHYMIC_T_PROGENITOR_VS_THYMIC_STROMAL_CELL_DN	3.40208	7.02007e-05	0.00328863	salmon
GSE22886_NAIVE_TCELL_VS_DC_DN	3.19646	7.96906e-05	0.00369764	salmon
GSE6092_B_BURGDOFERI_VS_B_BURGDORFERI_AND_IFNG_STIM_ENDOTHELIAL_CELL_UP	3.32432	9.00846e-05	0.00414049	salmon
GSE3337_CTRL_VS_4H_IFNG_IN_CD8POS_DC_UP	3.30543	9.57607e-05	0.00431987	salmon
GSE11961_MARGINAL_ZONE_BCELL_VS_MEMORY_BCELL_DAY40_UP	3.30543	9.57607e-05	0.00431987	salmon
GSE40274_FOXP3_VS_FOXP3_AND_LEF1_TRANSDUCED_ACTIVATED_CD4_TCELL_UP	3.28675	0.000101745	0.00454773	salmon
GSE17721_PAM3CSK4_VS_CPG_4H_BMDC_UP	3.25003	0.000114695	0.00503416	salmon
GSE18893_TCONV_VS_TREG_24H_CULTURE_UP	3.25003	0.000114695	0.00503416	salmon
GSE24142_ADULT_VS_FETAL_EARLY_THYMIC_PROGENITOR_UP	3.23197	0.000121689	0.00529347	salmon
GSE12845_IGD_NEG_BLOOD_VS_DARKZONE_GC_TONSIL_BCELL_UP	3.21412	0.00012905	0.00551519	salmon
GSE29618_BCELL_VS_PDC_DN	3.21412	0.00012905	0.00551519	salmon
GSE25123_WT_VS_PPARG_KO_MACROPHAGE_DN	3.19646	0.000136794	0.00579529	salmon
GSE29618_MONOCYTE_VS_MDC_DAY7_FLU_VACCINE_DN	3.17899	0.000144936	0.0060353	salmon
GSE33425_CD161_HIGH_VS_INT_CD8_TCELL_UP	3.17899	0.000144936	0.0060353	salmon
GSE3982_MEMORY_CD4_TCELL_VS_BCELL_DN	3.16171	0.000153495	0.00627608	salmon
GSE1740_UNSTIM_VS_IFNA_STIMULATED_MCSF_DERIVED_MACROPHAGE_DN	3.33458	0.000154583	0.00627608	salmon
GSE24292_WT_VS_PPARG_KO_MACROPHAGE_DN	3.16171	0.000153495	0.00627608	salmon
GSE33292_DN3_THYMOCYTE_VS_TCF1_KO_TCELL_LYMPHOMA_UP	3.14462	0.000162487	0.00654246	salmon
GSE36826_NORMAL_VS_STAPH_AUREUS_INF_IL1R_KO_SKIN_DN	3.12772	0.000171931	0.00686596	salmon
GSE21360_SECONDARY_VS_TERTIARY_MEMORY_CD8_TCELL_DN	3.29391	0.000174701	0.00691986	salmon
GSE24142_EARLY_THYMIC_PROGENITOR_VS_DN3_THYMOCYTE_FETAL_UP	3.11099	0.000181845	0.00708758	salmon
GSE26030_TH1_VS_TH17_DAY15_POST_POLARIZATION_DN	3.11099	0.000181845	0.00708758	salmon
GSE34156_UNTREATED_VS_6H_NOD2_LIGAND_TREATED_MONOCYTE_DN	3.23474	0.000209079	0.00808441	salmon
GSE36888_STAT5_AB_KNOCKIN_VS_WT_TCELL_IL2_TREATED_2H_DN	3.06187	0.000214602	0.00823262	salmon
GSE21774_CD62L_POS_CD56_BRIGHT_VS_CD62L_NEG_CD56_DIM_NK_CELL_UP	3.21548	0.000221758	0.00837523	salmon
GSE19941_LPS_VS_LPS_AND_IL10_STIM_IL10_KO_NFKBP50_KO_MACROPHAGE_DN	3.21548	0.000221758	0.00837523	salmon
GSE11961_GERMINAL_CENTER_BCELL_DAY7_VS_MEMORY_BCELL_DAY40_DN	3.19646	0.000235089	0.00881043	salmon
GSE17721_CTRL_VS_LPS_24H_BMDC_UP	3.17765	0.000249101	0.00926427	salmon
GSE23568_ID3_KO_VS_WT_CD8_TCELL_DN	3.01428	0.000252319	0.00931288	salmon
GSE4748_LPS_VS_LPS_AND_CYANOBACTERIUM_LPSLIKE_STIM_DC_3H_UP	3.15907	0.000263821	0.00966417	salmon
GSE2706_UNSTIM_VS_8H_R848_DC_UP	3.1407	0.000279277	0.010154	salmon
GSE6259_FLT3L_INDUCED_DEC205_POS_DC_VS_CD8_TCELL_UP	3.32432	0.000282527	0.0101961	salmon
GSE2770_IL12_AND_TGFB_VS_IL4_TREATED_ACT_CD4_TCELL_48H_DN	3.3023	0.000300373	0.0107604	salmon
GSE17721_ALL_VS_24H_PAM3CSK4_BMDC_UP	3.1046	0.000312522	0.0110334	salmon
GSE24102_GRANULOCYSTIC_MDSC_VS_NEUTROPHIL_DN	3.1046	0.000312522	0.0110334	salmon
GSE360_T_GONDII_VS_B_MALAYI_HIGH_DOSE_MAC_DN	3.08686	0.000330372	0.011335	salmon
GSE3982_MAC_VS_TH1_UP	3.08686	0.000330372	0.011335	salmon
GSE5589_WT_VS_IL6_KO_LPS_STIM_MACROPHAGE_45MIN_UP	3.08686	0.000330372	0.011335	salmon
GSE17301_CTRL_VS_48H_ACD3_ACD28_STIM_CD8_TCELL_DN	3.08686	0.000330372	0.011335	salmon
GSE26351_UNSTIM_VS_BMP_PATHWAY_STIM_HEMATOPOIETIC_PROGENITORS_UP	3.06933	0.000349083	0.0118106	salmon
GSE26343_WT_VS_NFAT5_KO_MACROPHAGE_LPS_STIM_UP	3.06933	0.000349083	0.0118106	salmon
GSE2706_UNSTIM_VS_8H_LPS_DC_UP	3.05198	0.000368689	0.0123879	salmon
GSE3337_4H_VS_16H_IFNG_IN_CD8POS_DC_DN	3.03484	0.000389224	0.0129	salmon
GSE6259_33D1_POS_VS_DEC205_POS_FLT3L_INDUCED_SPLENIC_DC_DN	3.03484	0.000389224	0.0129	salmon
GSE360_L_DONOVANI_VS_B_MALAYI_HIGH_DOSE_DC_DN	3.01788	0.000410723	0.0135206	salmon
GSE2770_TGFB_AND_IL4_VS_TGFB_AND_IL12_TREATED_ACT_CD4_TCELL_48H_DN	3.00112	0.000433223	0.0140711	salmon
GSE21360_NAIVE_VS_PRIMARY_MEMORY_CD8_TCELL_DN	3.00112	0.000433223	0.0140711	salmon
GSE13485_DAY7_VS_DAY21_YF17D_VACCINE_PBMC_UP	2.98454	0.00045676	0.0146404	salmon
GSE18281_SUBCAPSULAR_VS_PERIMEDULLARY_CORTICAL_REGION_OF_THYMUS_UP	2.98454	0.00045676	0.0146404	salmon
GSE7764_IL15_NK_CELL_24H_VS_SPLENOCYTE_DN	2.96814	0.000481373	0.0152289	salmon
GSE45365_HEALTHY_VS_MCMV_INFECTION_CD8A_DC_DN	2.96814	0.000481373	0.0152289	salmon
GSE32986_CURDLAN_HIGHDOSE_VS_GMCSF_AND_CURDLAN_HIGHDOSE_STIM_DC_UP	2.95192	0.0005071	0.0158371	salmon
GSE36888_STAT5_AB_KNOCKIN_VS_WT_TCELL_IL2_TREATED_17H_DN	2.95192	0.0005071	0.0158371	salmon
GSE3565_DUSP1_VS_WT_SPLENOCYTES_POST_LPS_INJECTION_DN	3.31227	0.000517344	0.0160541	salmon
GSE26030_TH1_VS_TH17_RESTIMULATED_DAY15_POST_POLARIZATION_UP	2.93588	0.000533983	0.0164656	salmon
GSE2405_0H_VS_3H_A_PHAGOCYTOPHILUM_STIM_NEUTROPHIL_UP	3.09719	0.000537929	0.0164829	salmon
GSE29618_BCELL_VS_PDC_DAY7_FLU_VACCINE_DN	2.92001	0.000562061	0.0170085	salmon
GSE22196_HEALTHY_VS_OBESE_MOUSE_SKIN_GAMMADELTA_TCELL_DN	2.92001	0.000562061	0.0170085	salmon
GSE16385_UNTREATED_VS_12H_IL4_TREATED_MACROPHAGE_UP	3.07807	0.000568596	0.0171	salmon
GSE24634_TEFF_VS_TCONV_DAY10_IN_CULTURE_DN	2.90431	0.000591377	0.0173566	salmon
GSE9988_ANTI_TREM1_VS_VEHICLE_TREATED_MONOCYTES_DN	2.90431	0.000591377	0.0173566	salmon
GSE24210_CTRL_VS_IL35_TREATED_TCONV_CD4_TCELL_UP	2.90431	0.000591377	0.0173566	salmon
GSE43955_1H_VS_20H_ACT_CD4_TCELL_UP	2.90431	0.000591377	0.0173566	salmon
GSE15624_3H_VS_6H_HALOFUGINONE_TREATED_CD4_TCELL_UP	3.05919	0.00060072	0.0175252	salmon
GSE22935_WT_VS_MYD88_KO_MACROPHAGE_48H_MBOVIS_BCG_STIM_DN	2.88878	0.000621974	0.0180373	salmon
GSE22140_GERMFREE_VS_SPF_MOUSE_CD4_TCELL_DN	2.87341	0.000653897	0.018522	salmon
GSE22140_HEALTHY_VS_ARTHRITIC_GERMFREE_MOUSE_CD4_TCELL_DN	2.87341	0.000653897	0.018522	salmon
GSE19401_NAIVE_VS_IMMUNIZED_MOUSE_PLN_FOLLICULAR_DC_DN	2.87341	0.000653897	0.018522	salmon
GSE33424_CD161_HIGH_VS_NEG_CD8_TCELL_UP	2.87341	0.000653897	0.018522	salmon
GSE40685_TREG_VS_FOXP3_KO_TREG_PRECURSOR_DN	2.85821	0.00068719	0.0193525	salmon
GSE3982_MAST_CELL_VS_MAC_DN	3.0039	0.000706371	0.0197784	salmon
GSE22886_TH1_VS_TH2_48H_ACT_UP	3.17426	0.00073951	0.0205879	salmon
GSE25146_UNSTIM_VS_HELIOBACTER_PYLORI_LPS_STIM_AGS_CELL_DN	2.98591	0.000744871	0.0206194	salmon
GSE360_DC_VS_MAC_T_GONDII_DN	2.96814	0.000785111	0.0216105	salmon
GSE22886_NAIVE_BCELL_VS_DC_DN	2.79897	0.000835009	0.0228548	salmon
GSE2826_WT_VS_XID_BCELL_DN	2.93322	0.000871053	0.0237082	salmon
GSE2706_2H_VS_8H_R848_STIM_DC_UP	2.91607	0.000916882	0.0248169	salmon
GSE40274_CTRL_VS_GATA1_TRANSDUCED_ACTIVATED_CD4_TCELL_UP	3.08847	0.000927724	0.0249717	salmon
GSE3982_MAC_VS_BCELL_UP	2.89911	0.000964702	0.0251338	salmon
GSE6259_CD4_TCELL_VS_CD8_TCELL_DN	2.89911	0.000964702	0.0251338	salmon
GSE7548_DAY7_VS_DAY28_PCC_IMMUNIZATION_CD4_TCELL_DN	2.89911	0.000964702	0.0251338	salmon
GSE8621_LPS_STIM_VS_LPS_PRIMED_AND_LPS_STIM_MACROPHAGE_DN	2.89911	0.000964702	0.0251338	salmon
GSE29164_UNTREATED_VS_CD8_TCELL_AND_IL12_TREATED_MELANOMA_DAY3_UP	2.89911	0.000964702	0.0251338	salmon
GSE30971_WBP7_HET_VS_KO_MACROPHAGE_DN	2.89911	0.000964702	0.0251338	salmon
GSE17721_0.5H_VS_12H_PAM3CSK4_BMDC_UP	2.88235	0.00101458	0.0262927	salmon
GSE360_DC_VS_MAC_L_DONOVANI_UP	2.86579	0.00106658	0.0273495	salmon
GSE5589_IL6_KO_VS_IL10_KO_LPS_AND_IL6_STIM_MACROPHAGE_45MIN_DN	2.86579	0.00106658	0.0273495	salmon
GSE3337_CTRL_VS_16H_IFNG_IN_CD8POS_DC_UP	2.84941	0.00112078	0.0284399	salmon
GSE21380_NON_TFH_VS_TFH_CD4_TCELL_UP	2.84941	0.00112078	0.0284399	salmon
GSE22025_UNTREATED_VS_PROGESTERONE_TREATED_CD4_TCELL_UP	3.00719	0.00115393	0.0291292	salmon
GSE17186_MEMORY_VS_CD21LOW_TRANSITIONAL_BCELL_UP	2.83322	0.00117725	0.0292631	salmon
GSE25123_CTRL_VS_IL4_AND_ROSIGLITAZONE_STIM_PPARG_KO_MACROPHAGE_DN	2.83322	0.00117725	0.0292631	salmon
GSE43955_TGFB_IL6_VS_TGFB_IL6_IL23_TH17_ACT_CD4_TCELL_60H_UP	2.83322	0.00117725	0.0292631	salmon
GSE17721_POLYIC_VS_GARDIQUIMOD_2H_BMDC_UP	2.81722	0.00123605	0.0302616	salmon
GSE24142_EARLY_THYMIC_PROGENITOR_VS_DN3_THYMOCYTE_ADULT_UP	2.81722	0.00123605	0.0302616	salmon
GSE40274_FOXP3_VS_FOXP3_AND_IRF4_TRANSDUCED_ACTIVATED_CD4_TCELL_UP	2.81722	0.00123605	0.0302616	salmon
GSE8835_CD4_VS_CD8_TCELL_CLL_PATIENT_DN	2.80139	0.00129727	0.0308308	salmon
GSE9509_10MIN_VS_30MIN_LPS_STIM_IL10_KO_MACROPHAGE_UP	2.80139	0.00129727	0.0308308	salmon
GSE21546_WT_VS_ELK1_KO_DP_THYMOCYTES_DN	2.96814	0.00128301	0.0308308	salmon
GSE33424_CD161_HIGH_VS_INT_CD8_TCELL_UP	2.80139	0.00129727	0.0308308	salmon
GSE42021_CD24HI_TREG_VS_CD24HI_TCONV_THYMUS_UP	2.80139	0.00129727	0.0308308	salmon
GSE41176_UNSTIM_VS_ANTI_IGM_STIM_BCELL_3H_DN	2.80139	0.00129727	0.0308308	salmon
GSE339_CD4POS_VS_CD8POS_DC_DN	2.78574	0.00136098	0.0318782	salmon
GSE37416_CTRL_VS_24H_F_TULARENSIS_LVS_NEUTROPHIL_UP	2.78574	0.00136098	0.0318782	salmon
GSE13522_WT_VS_IFNAR_KO_SKING_T_CRUZI_Y_STRAIN_INF_UP	2.78574	0.00136098	0.0318782	salmon
GSE17721_POLYIC_VS_PAM3CSK4_0.5H_BMDC_DN	2.77026	0.00142724	0.0320439	salmon
GSE339_CD8POS_VS_CD4CD8DN_DC_IN_CULTURE_UP	2.77026	0.00142724	0.0320439	salmon
GSE360_T_GONDII_VS_B_MALAYI_HIGH_DOSE_DC_DN	2.77026	0.00142724	0.0320439	salmon
GSE7460_TCONV_VS_TREG_THYMUS_UP	2.77026	0.00142724	0.0320439	salmon
GSE2770_IL12_AND_TGFB_VS_IL4_TREATED_ACT_CD4_TCELL_2H_UP	2.77026	0.00142724	0.0320439	salmon
GSE8921_UNSTIM_VS_TLR1_2_STIM_MONOCYTE_3H_DN	2.77026	0.00142724	0.0320439	salmon
GSE36888_UNTREATED_VS_IL2_TREATED_TCELL_2H_UP	2.77026	0.00142724	0.0320439	salmon
GSE39556_UNTREATED_VS_3H_POLYIC_INJ_MOUSE_CD8A_DC_UP	2.77026	0.00142724	0.0320439	salmon
GSE42021_CD24LO_TREG_VS_CD24LO_TCONV_THYMUS_DN	2.77026	0.00142724	0.0320439	salmon
GSE2770_TGFB_AND_IL4_VS_IL4_TREATED_ACT_CD4_TCELL_48H_DN	2.75496	0.00149615	0.0333405	salmon
GSE21774_CD62L_POS_CD56_DIM_VS_CD62L_NEG_CD56_DIM_NK_CELL_DN	2.91142	0.00149868	0.0333405	salmon
GSE3982_DC_VS_NKCELL_UP	2.73982	0.00156779	0.0342522	salmon
GSE15330_LYMPHOID_MULTIPOTENT_VS_GRANULOCYTE_MONOCYTE_PROGENITOR_IKAROS_KO_DN	2.73982	0.00156779	0.0342522	salmon
GSE16266_CTRL_VS_LPS_STIM_MEF_UP	2.73982	0.00156779	0.0342522	salmon
GSE32986_GMCSF_AND_CURDLAN_LOWDOSE_VS_GMCSF_AND_CURDLAN_HIGHDOSE_STIM_DC_UP	2.73982	0.00156779	0.0342522	salmon
GSE2585_CTEC_VS_THYMIC_DC_UP	2.893	0.00157684	0.0342964	salmon
GSE5589_UNSTIM_VS_180MIN_LPS_AND_IL10_STIM_MACROPHAGE_DN	2.72485	0.00164222	0.0354022	salmon
GSE11961_GERMINAL_CENTER_BCELL_DAY7_VS_PLASMA_CELL_DAY7_DN	2.72485	0.00164222	0.0354022	salmon
GSE10856_CTRL_VS_TNFRSF6B_IN_MACROPHAGE_UP	2.8748	0.00165831	0.0354983	salmon
GSE20366_TREG_VS_NAIVE_CD4_TCELL_DEC205_CONVERSION_UP	2.71004	0.00171954	0.0354983	salmon
GSE29618_MONOCYTE_VS_MDC_DN	2.71004	0.00171954	0.0354983	salmon
GSE3982_BCELL_VS_CENT_MEMORY_CD4_TCELL_UP	2.71004	0.00171954	0.0354983	salmon
GSE2770_TGFB_AND_IL4_ACT_VS_ACT_CD4_TCELL_48H_DN	2.71004	0.00171954	0.0354983	salmon
GSE1740_UNSTIM_VS_IFNA_STIMULATED_MCSF_IFNG_DERIVED_MACROPHAGE_UP	3.05544	0.001695	0.0354983	salmon
GSE40273_XBP1_KO_VS_WT_TREG_DN	2.71004	0.00171954	0.0354983	salmon
GSE28737_FOLLICULAR_VS_MARGINAL_ZONE_BCELL_UP	2.71004	0.00171954	0.0354983	salmon
GSE36826_NORMAL_VS_STAPH_AUREUS_INF_SKIN_DN	2.71004	0.00171954	0.0354983	salmon
GSE42088_UNINF_VS_LEISHMANIA_INF_DC_4H_UP	2.71004	0.00171954	0.0354983	salmon
GSE12366_PLASMA_CELL_VS_NAIVE_BCELL_UP	2.85683	0.00174318	0.0358346	salmon
GSE22140_HEALTHY_VS_ARTHRITIC_GERMFREE_MOUSE_CD4_TCELL_UP	2.69539	0.00179983	0.0362345	salmon
GSE19401_NAIVE_VS_IMMUNIZED_MOUSE_PLN_FOLLICULAR_DC_UP	2.69539	0.00179983	0.0362345	salmon
GSE22103_LPS_VS_GMCSF_AND_IFNG_STIM_NEUTROPHIL_DN	2.69539	0.00179983	0.0362345	salmon
GSE40274_CTRL_VS_FOXP3_AND_HELIOS_TRANSDUCED_ACTIVATED_CD4_TCELL_UP	2.69539	0.00179983	0.0362345	salmon
GSE45382_UNTREATED_VS_TGFB_TREATED_MACROPHAGES_UP	2.69539	0.00179983	0.0362345	salmon
GSE11864_CSF1_IFNG_VS_CSF1_PAM3CYS_IN_MAC_UP	2.6809	0.00188317	0.0376016	salmon
GSE3982_DC_VS_NEUTROPHIL_UP	2.6809	0.00188317	0.0376016	salmon
GSE17721_0.5H_VS_24H_LPS_BMDC_UP	2.82156	0.00192357	0.0380962	salmon
GSE4748_CTRL_VS_LPS_STIM_DC_3H_DN	2.82156	0.00192357	0.0380962	salmon
GSE15930_STIM_VS_STIM_AND_IL12_48H_CD8_T_CELL_UP	2.66656	0.00196965	0.0383845	salmon
GSE9988_LPS_VS_VEHICLE_TREATED_MONOCYTE_DN	2.66656	0.00196965	0.0383845	salmon
GSE37533_PPARG1_FOXP3_VS_FOXP3_TRANSDUCED_CD4_TCELL_PIOGLITAZONE_TREATED_DN	2.66656	0.00196965	0.0383845	salmon
GSE37533_UNTREATED_VS_PIOGLIZATONE_TREATED_CD4_TCELL_PPARG1_AND_FOXP3_TRASDUCED_DN	2.66656	0.00196965	0.0383845	salmon
GSE20366_CD103_POS_VS_CD103_KLRG1_DP_TREG_DN	2.80425	0.00201931	0.0391955	salmon
GSE28783_ANTI_MIR33_VS_UNTREATED_ATHEROSCLEROSIS_MACROPHAGE_DN	2.78715	0.00211888	0.040965	salmon
GSE9988_ANTI_TREM1_VS_CTRL_TREATED_MONOCYTES_DN	2.63835	0.00215239	0.0412852	salmon
GSE5542_UNTREATED_VS_IFNA_TREATED_EPITHELIAL_CELLS_24H_UP	2.63835	0.00215239	0.0412852	salmon
GSE22886_TCELL_VS_BCELL_NAIVE_DN	2.73709	0.00244176	0.0465562	salmon
GSE3400_UNTREATED_VS_IFNB_TREATED_MEF_DN	2.90587	0.00245586	0.0465562	salmon
GSE43260_BTLA_POS_VS_NEG_INTRATUMORAL_CD8_TCELL_UP	2.59712	0.0024523	0.0465562	salmon
GSE9988_LOW_LPS_VS_ANTI_TREM1_AND_LPS_MONOCYTE_UP	2.72079	0.00255783	0.0479615	salmon
GSE22140_HEALTHY_VS_ARTHRITIC_MOUSE_CD4_TCELL_DN	2.58366	0.00255952	0.0479615	salmon
GSE44649_WT_VS_MIR155_KO_NAIVE_CD8_TCELL_UP	2.72079	0.00255783	0.0479615	salmon
GSE14308_TH17_VS_NAIVE_CD4_TCELL_DN	2.70469	0.00267833	0.0496152	salmon
GSE2706_2H_VS_8H_LPS_STIM_DC_UP	2.70469	0.00267833	0.0496152	salmon
GSE37605_C57BL6_VS_NOD_FOXP3_FUSION_GFP_TREG_DN	2.70469	0.00267833	0.0496152	salmon
GSE6259_FLT3L_INDUCED_DEC205_POS_DC_VS_BCELL_DN	11.5223	2.52547e-06	0.000183643	sienna3
GSE19941_IL10_KO_VS_IL10_KO_AND_NFKBP50_KO_LPS_AND_IL10_STIM_MACROPHAGE_DN	11.2342	2.98827e-06	0.000214101	sienna3
GSE13485_DAY3_VS_DAY7_YF17D_VACCINE_PBMC_DN	10.9602	3.51985e-06	0.000248532	sienna3
GSE40274_FOXP3_VS_FOXP3_AND_EOS_TRANSDUCED_ACTIVATED_CD4_TCELL_DN	10.6359	4.29312e-06	0.000298801	sienna3
GSE14415_INDUCED_TREG_VS_TCONV_UP	10.39	5.00931e-06	0.000338963	sienna3
GSE19941_LPS_VS_LPS_AND_IL10_STIM_IL10_KO_MACROPHAGE_UP	10.39	5.00931e-06	0.000338963	sienna3
GSE9509_LPS_VS_LPS_AND_IL10_STIM_IL10_KO_MACROPHAGE_20MIN_DN	10.3303	5.20311e-06	0.000342561	sienna3
GSE24671_BAKIMULC_VS_SENDAI_VIRUS_INFECTED_MOUSE_SPLENOCYTES_UP	10.3303	5.20311e-06	0.000342561	sienna3
GSE21546_ELK1_KO_VS_SAP1A_KO_AND_ELK1_KO_DP_THYMOCYTES_DN	10.2129	5.60947e-06	0.000364391	sienna3
GSE3982_NKCELL_VS_TH2_DN	10.0982	6.04192e-06	0.000387319	sienna3
GSE7218_UNSTIM_VS_ANTIGEN_STIM_THROUGH_IGG_BCELL_UP	9.9308	6.74236e-06	0.000421138	sienna3
GSE20754_WT_VS_TCF1_KO_MEMORY_CD8_TCELL_DN	9.9308	6.74236e-06	0.000421138	sienna3
GSE28726_NAIVE_VS_ACTIVATED_CD4_TCELL_DN	9.87623	6.99032e-06	0.000431099	sienna3
GSE37532_TREG_VS_TCONV_PPARG_KO_CD4_TCELL_FROM_LN_UP	9.82226	7.24583e-06	0.000441271	sienna3
KAECH_DAY8_EFF_VS_DAY15_EFF_CD8_TCELL_UP	9.71608	7.78017e-06	0.000445941	sienna3
GSE30962_ACUTE_VS_CHRONIC_LCMV_SECONDARY_INF_CD8_TCELL_DN	9.71608	7.78017e-06	0.000445941	sienna3
GSE3982_CENT_MEMORY_CD4_TCELL_VS_TH1_DN	9.76888	7.50905e-06	0.000445941	sienna3
GSE37532_WT_VS_PPARG_KO_VISCERAL_ADIPOSE_TISSUE_TREG_UP	9.71608	7.78017e-06	0.000445941	sienna3
GSE39110_DAY3_VS_DAY6_POST_IMMUNIZATION_CD8_TCELL_WITH_IL2_TREATMENT_UP	9.71608	7.78017e-06	0.000445941	sienna3
GSE1460_INTRATHYMIC_T_PROGENITOR_VS_NAIVE_CD4_TCELL_ADULT_BLOOD_UP	9.66384	8.05937e-06	0.000456573	sienna3
GSE45365_WT_VS_IFNAR_KO_CD11B_DC_MCMV_INFECTION_DN	12.526	8.49306e-06	0.000475611	sienna3
GSE10239_MEMORY_VS_KLRG1HIGH_EFF_CD8_TCELL_DN	9.36185	9.91521e-06	0.000548942	sienna3
GSE26156_DOUBLE_POSITIVE_VS_CD4_SINGLE_POSITIVE_THYMOCYTE_DN	9.26533	1.06075e-05	0.000580669	sienna3
GSE2585_CD80_HIGH_VS_LOW_AIRE_KO_MTEC_DN	10.5527	2.2573e-05	0.00122195	sienna3
GSE360_CTRL_VS_L_DONOVANI_DC_DN	10.2033	2.73004e-05	0.00146162	sienna3
GSE7509_UNSTIM_VS_IFNA_STIM_IMMATURE_DC_UP	9.33753	4.49015e-05	0.00237782	sienna3
GSE10239_KLRG1INT_VS_KLRG1HIGH_EFF_CD8_TCELL_DN	9.28128	4.64422e-05	0.00240709	sienna3
GSE9509_LPS_VS_LPS_AND_IL10_STIM_IL10_KO_MACROPHAGE_30MIN_DN	9.28128	4.64422e-05	0.00240709	sienna3
GSE24634_IL4_VS_CTRL_TREATED_NAIVE_CD4_TCELL_DAY7_UP	8.95751	5.66009e-05	0.0028725	sienna3
GSE17301_CTRL_VS_48H_ACD3_ACD28_IFNA2_STIM_CD8_TCELL_DN	8.95751	5.66009e-05	0.0028725	sienna3
GSE3982_DC_VS_TH1_DN	8.80396	6.23073e-05	0.0031295	sienna3
GSE39556_UNTREATED_VS_3H_POLYIC_INJ_MOUSE_NK_CELL_UP	8.60722	7.06218e-05	0.00351091	sienna3
GSE20366_EX_VIVO_VS_DEC205_CONVERSION_NAIVE_CD4_TCELL_UP	8.5594	7.28328e-05	0.00351328	sienna3
GSE3982_DC_VS_TH2_DN	8.5594	7.28328e-05	0.00351328	sienna3
GSE5142_HTERT_TRANSDUCED_VS_CTRL_CD8_TCELL_LATE_PASSAGE_CLONE_UP	8.5594	7.28328e-05	0.00351328	sienna3
GSE24026_PD1_LIGATION_VS_CTRL_IN_ACT_TCELL_LINE_DN	8.51211	7.50988e-05	0.00355225	sienna3
GSE5589_UNSTIM_VS_180MIN_LPS_STIM_MACROPHAGE_DN	8.51211	7.50988e-05	0.00355225	sienna3
GSE22229_RENAL_TRANSPLANT_VS_HEALTHY_PBMC_UP	8.46534	7.74207e-05	0.00362686	sienna3
GSE7764_IL15_TREATED_VS_CTRL_NK_CELL_24H_UP	8.41908	7.97995e-05	0.00366777	sienna3
GSE32901_NAIVE_VS_TH17_NEG_CD4_TCELL_DN	11.362	7.95272e-05	0.00366777	sienna3
GSE15930_NAIVE_VS_48H_IN_VITRO_STIM_IL12_CD8_TCELL_DN	8.37333	8.22363e-05	0.00368584	sienna3
GSE15930_NAIVE_VS_72H_IN_VITRO_STIM_CD8_TCELL_DN	8.32807	8.4732e-05	0.00368584	sienna3
GSE24634_NAIVE_CD4_TCELL_VS_DAY3_IL4_CONV_TREG_DN	8.32807	8.4732e-05	0.00368584	sienna3
GSE24634_NAIVE_CD4_TCELL_VS_DAY7_IL4_CONV_TREG_DN	8.32807	8.4732e-05	0.00368584	sienna3
GSE24634_TEFF_VS_TCONV_DAY3_IN_CULTURE_UP	8.32807	8.4732e-05	0.00368584	sienna3
GSE26030_TH1_VS_TH17_RESTIMULATED_DAY15_POST_POLARIZATION_UP	8.37333	8.22363e-05	0.00368584	sienna3
GSE12366_GC_VS_MEMORY_BCELL_UP	8.28329	8.72877e-05	0.0037304	sienna3
GSE15930_NAIVE_VS_72H_IN_VITRO_STIM_IFNAB_CD8_TCELL_DN	8.28329	8.72877e-05	0.0037304	sienna3
GSE3982_MEMORY_CD4_TCELL_VS_TH1_DN	8.239	8.99046e-05	0.00380883	sienna3
GSE22886_NAIVE_CD4_TCELL_VS_48H_ACT_TH2_DN	8.19517	9.25835e-05	0.0038226	sienna3
GSE5679_CTRL_VS_RARA_AGONIST_AM580_TREATED_DC_UP	8.19517	9.25835e-05	0.0038226	sienna3
GSE21927_GMCSF_IL6_VS_GMCSF_GCSF_TREATED_BONE_MARROW_DN	8.19517	9.25835e-05	0.0038226	sienna3
GSE28726_NAIVE_CD4_TCELL_VS_NAIVE_VA24NEG_NKTCELL_UP	8.15181	9.53257e-05	0.00387022	sienna3
GSE32986_UNSTIM_VS_GMCSF_AND_CURDLAN_HIGHDOSE_STIM_DC_UP	8.15181	9.53257e-05	0.00387022	sienna3
KAECH_NAIVE_VS_DAY8_EFF_CD8_TCELL_DN	8.06645	0.000101004	0.00406687	sienna3
GSE411_WT_VS_SOCS3_KO_MACROPHAGE_IL6_STIM_100MIN_UP	8.02444	0.000103942	0.00415088	sienna3
GSE29614_CTRL_VS_TIV_FLU_VACCINE_PBMC_2007_DN	8.97839	0.000240247	0.00951612	sienna3
GSE6259_33D1_POS_DC_VS_BCELL_DN	8.61685	0.000290592	0.0114175	sienna3
GSE36476_YOUNG_VS_OLD_DONOR_MEMORY_CD4_TCELL_16H_TSST_ACT_DN	8.44678	0.000318583	0.0124171	sienna3
GSE7509_UNSTIM_VS_FCGRIIB_STIM_DC_UP	8.28329	0.000348571	0.0134781	sienna3
GSE40274_CTRL_VS_FOXP3_AND_XBP1_TRANSDUCED_ACTIVATED_CD4_TCELL_UP	8.12601	0.000380651	0.0144885	sienna3
GSE45365_CD8A_DC_VS_CD11B_DC_UP	8.12601	0.000380651	0.0144885	sienna3
GSE12003_4D_VS_8D_CULTURE_MIR223_KO_BM_PROGENITOR_DN	8.07491	0.000391824	0.0147982	sienna3
GSE13411_PLASMA_CELL_VS_MEMORY_BCELL_UP	7.92537	0.000426838	0.0158745	sienna3
GSE13547_WT_VS_ZFX_KO_BCELL_ANTI_IGM_STIM_2H_DN	7.92537	0.000426838	0.0158745	sienna3
GSE360_T_GONDII_VS_B_MALAYI_LOW_DOSE_DC_UP	7.87675	0.000439018	0.0162038	sienna3
GSE3982_BCELL_VS_TH2_DN	7.82872	0.000451459	0.0164142	sienna3
GSE13547_2H_VS_12_H_ANTI_IGM_STIM_ZFX_KO_BCELL_DN	7.82872	0.000451459	0.0164142	sienna3
GSE10273_LOW_IL7_VS_HIGH_IL7_AND_IRF4_IN_IRF4_8_NULL_PRE_BCELL_UP	7.78127	0.000464164	0.0167512	sienna3
GSE20366_EX_VIVO_VS_HOMEOSTATIC_CONVERSION_TREG_DN	7.64232	0.0005039	0.0180515	sienna3
GSE24634_IL4_VS_CTRL_TREATED_NAIVE_CD4_TCELL_DAY10_UP	7.5971	0.000517698	0.018155	sienna3
GSE12507_PDC_CELL_LINE_VS_IMMATUE_T_CELL_LINE_DN	10.8119	0.000517969	0.018155	sienna3
GSE21546_UNSTIM_VS_ANTI_CD3_STIM_DP_THYMOCYTES_DN	7.5971	0.000517698	0.018155	sienna3
GSE33424_CD161_HIGH_VS_NEG_CD8_TCELL_DN	7.55241	0.000531779	0.0185059	sienna3
GSE6259_33D1_POS_DC_VS_CD4_TCELL_UP	7.46459	0.000560803	0.0193775	sienna3
GSE37532_WT_VS_PPARG_KO_LN_TCONV_DN	7.42145	0.000575754	0.019754	sienna3
GSE27241_CTRL_VS_DIGOXIN_TREATED_RORGT_KO_CD4_TCELL_IN_TH17_POLARIZING_CONDITIONS_UP	7.37879	0.000591002	0.0199956	sienna3
GSE33425_CD8_ALPHAALPHA_VS_ALPHABETA_CD161_HIGH_TCELL_DN	7.37879	0.000591002	0.0199956	sienna3
GSE10240_CTRL_VS_IL17_AND_IL22_STIM_PRIMARY_BRONCHIAL_EPITHELIAL_CELLS_DN	7.33663	0.000606552	0.0202406	sienna3
GSE36095_WT_VS_HDAC9_KO_TREG_UP	7.33663	0.000606552	0.0202406	sienna3
GSE3982_MAC_VS_NEUTROPHIL_LPS_STIM_UP	7.29494	0.000622407	0.020489	sienna3
GSE23502_WT_VS_HDC_KO_MYELOID_DERIVED_SUPPRESSOR_CELL_COLON_TUMOR_UP	7.29494	0.000622407	0.020489	sienna3
GSE2128_C57BL6_VS_NOD_THYMOCYTE_UP	7.21298	0.000655048	0.020996	sienna3
GSE13547_2H_VS_12_H_ANTI_IGM_STIM_BCELL_DN	7.21298	0.000655048	0.020996	sienna3
GSE20727_CTRL_VS_ROS_INH_AND_DNFB_ALLERGEN_TREATED_DC_DN	7.21298	0.000655048	0.020996	sienna3
GSE43863_TH1_VS_LY6C_LOW_CXCR5NEG_EFFECTOR_CD4_TCELL_UP	7.21298	0.000655048	0.020996	sienna3
GSE10239_NAIVE_VS_KLRG1INT_EFF_CD8_TCELL_DN	7.17268	0.000671842	0.0212443	sienna3
GSE7218_IGM_VS_IGG_SIGNAL_THGOUGH_ANTIGEN_BCELL_UP	7.13283	0.000688957	0.0212443	sienna3
GSE9878_CTRL_VS_EBF_TRANSDUCED_PAX5_KO_PRO_BCELL_DN	7.13283	0.000688957	0.0212443	sienna3
GSE17186_CD21LOW_VS_CD21HIGH_TRANSITIONAL_BCELL_UP	7.13283	0.000688957	0.0212443	sienna3
GSE18893_TCONV_VS_TREG_24H_TNF_STIM_UP	7.13283	0.000688957	0.0212443	sienna3
GSE19401_PLN_VS_PEYERS_PATCH_FOLLICULAR_DC_DN	7.13283	0.000688957	0.0212443	sienna3
GSE10239_NAIVE_VS_KLRG1HIGH_EFF_CD8_TCELL_DN	7.09343	0.000706396	0.021645	sienna3
GSE40666_WT_VS_STAT1_KO_CD8_TCELL_WITH_IFNA_STIM_90MIN_DN	7.05445	0.000724163	0.0220508	sienna3
GSE34205_HEALTHY_VS_FLU_INF_INFANT_PBMC_DN	6.97777	0.0007607	0.0224614	sienna3
GSE3982_MEMORY_CD4_TCELL_VS_TH2_DN	6.97777	0.0007607	0.0224614	sienna3
GSE22313_HEALTHY_VS_SLE_MOUSE_CD4_TCELL_DN	6.97777	0.0007607	0.0224614	sienna3
GSE40274_CTRL_VS_FOXP3_AND_HELIOS_TRANSDUCED_ACTIVATED_CD4_TCELL_DN	6.97777	0.0007607	0.0224614	sienna3
GSE40068_BCL6_POS_VS_NEG_CXCR5_POS_TFH_UP	6.97777	0.0007607	0.0224614	sienna3
GSE8921_UNSTIM_0H_VS_TLR1_2_STIM_MONOCYTE_12H_UP	6.94006	0.000779477	0.0228303	sienna3
GSE13762_CTRL_VS_125_VITAMIND_DAY12_DC_DN	9.68989	0.000782567	0.0228303	sienna3
GSE40277_EOS_AND_LEF1_TRANSDUCED_VS_GATA1_AND_SATB1_TRANSDUCED_CD4_TCELL_DN	6.90274	0.000798598	0.0231593	sienna3
GSE1460_DP_THYMOCYTE_VS_NAIVE_CD4_TCELL_ADULT_BLOOD_UP	6.86583	0.000818068	0.0235836	sienna3
GSE22886_CTRL_VS_LPS_24H_DC_DN	6.82931	0.00083789	0.0237337	sienna3
GSE22886_NAIVE_CD4_TCELL_VS_48H_ACT_TH1_DN	6.82931	0.00083789	0.0237337	sienna3
GSE24634_TEFF_VS_TCONV_DAY5_IN_CULTURE_UP	6.82931	0.00083789	0.0237337	sienna3
GSE24574_BCL6_HIGH_VS_LOW_TFH_CD4_TCELL_DN	6.79318	0.000858068	0.0241648	sienna3
GSE10239_MEMORY_VS_KLRG1INT_EFF_CD8_TCELL_DN	6.72204	0.00089951	0.0250424	sienna3
GSE30962_ACUTE_VS_CHRONIC_LCMV_PRIMARY_INF_CD8_TCELL_DN	6.72204	0.00089951	0.0250424	sienna3
GSE12845_NAIVE_VS_PRE_GC_TONSIL_BCELL_DN	6.68703	0.000920782	0.0253449	sienna3
GSE22886_UNSTIM_VS_IL2_STIM_NKCELL_DN	6.68703	0.000920782	0.0253449	sienna3
GSE9946_IMMATURE_VS_PROSTAGLANDINE2_TREATED_MATURE_DC_DN	9.0099	0.00102681	0.0281045	sienna3
GSE12963_UNINF_VS_ENV_AND_NEF_DEFICIENT_HIV1_INF_CD4_TCELL_DN	8.35064	0.00136063	0.0370334	sienna3
GSE3720_LPS_VS_PMA_STIM_VD2_GAMMADELTA_TCELL_DN	8.21703	0.00144398	0.0390836	sienna3
GSE12963_ENV_NEF_VS_ENV_NEF_AND_VPR_DEFICIENT_HIV1_INF_CD4_TCELL_DN	8.08762	0.00153083	0.0412054	sienna3
GSE3565_CTRL_VS_LPS_INJECTED_DUSP1_KO_SPLENOCYTES_UP	7.99561	5.31801e-07	0.000210572	skyblue
GSE3565_CTRL_VS_LPS_INJECTED_SPLENOCYTES_UP	7.94802	5.61871e-07	0.000210572	skyblue
GSE21063_WT_VS_NFATC1_KO_16H_ANTI_IGM_STIM_BCELL_DN	9.17359	6.333e-07	0.000220388	skyblue
GSE15330_LYMPHOID_MULTIPOTENT_VS_MEGAKARYOCYTE_ERYTHROID_PROGENITOR_IKAROS_KO_DN	7.58674	8.61087e-07	0.000279681	skyblue
GSE5542_UNTREATED_VS_IFNG_TREATED_EPITHELIAL_CELLS_24H_UP	7.29654	1.22882e-06	0.000374175	skyblue
KAECH_NAIVE_VS_DAY15_EFF_CD8_TCELL_DN	7.14046	1.49521e-06	0.000428511	skyblue
GSE5542_UNTREATED_VS_IFNA_TREATED_EPITHELIAL_CELLS_24H_UP	7.0649	1.64635e-06	0.000445613	skyblue
GSE5542_UNTREATED_VS_IFNG_TREATED_EPITHELIAL_CELLS_6H_DN	6.95451	1.89801e-06	0.00048669	skyblue
GSE3565_DUSP1_VS_WT_SPLENOCYTES_UP	7.75316	2.58429e-06	0.000629533	skyblue
GSE2935_UV_INACTIVATED_VS_LIVE_SENDAI_VIRUS_INF_MACROPHAGE_DN	7.06906	5.51258e-06	0.00127892	skyblue
GSE34205_RSV_VS_FLU_INF_INFANT_PBMC_DN	6.98686	6.06285e-06	0.00134264	skyblue
GSE30083_SP3_VS_SP4_THYMOCYTE_DN	6.63945	9.16115e-06	0.00194057	skyblue
GSE7764_NKCELL_VS_SPLENOCYTE_UP	6.60297	9.57693e-06	0.00194412	skyblue
GSE7218_UNSTIM_VS_ANTIGEN_STIM_THROUGH_IGG_BCELL_DN	6.80391	2.44629e-05	0.00476733	skyblue
GSE11057_EFF_MEM_VS_CENT_MEM_CD4_TCELL_UP	6.5135	3.34481e-05	0.00603552	skyblue
GSE40274_CTRL_VS_EOS_TRANSDUCED_ACTIVATED_CD4_TCELL_UP	6.5135	3.34481e-05	0.00603552	skyblue
GSE13946_CTRL_VS_DSS_COLITIS_GD_TCELL_FROM_COLON_UP	6.43502	3.64712e-05	0.00634598	skyblue
GSE15330_MEGAKARYOCYTE_ERYTHROID_VS_GRANULOCYTE_MONOCYTE_PROGENITOR_UP	6.17464	4.89118e-05	0.00821719	skyblue
GSE36078_WT_VS_IL1R_KO_LUNG_DC_AFTER_AD5_INF_UP	6.13916	5.09481e-05	0.00827397	skyblue
GSE5542_UNTREATED_VS_IFNA_TREATED_EPITHELIAL_CELLS_6H_UP	6.10408	5.30545e-05	0.00833812	skyblue
GSE20366_EX_VIVO_VS_DEC205_CONVERSION_NAIVE_CD4_TCELL_UP	5.93452	6.4707e-05	0.0096402	skyblue
GSE3039_ALPHAALPHA_VS_ALPHABETA_CD8_TCELL_DN	5.90173	6.72756e-05	0.0096402	skyblue
GSE39110_UNTREATED_VS_IL2_TREATED_CD8_TCELL_DAY6_POST_IMMUNIZATION_UP	5.90173	6.72756e-05	0.0096402	skyblue
GSE22886_NAIVE_CD8_TCELL_VS_DC_UP	5.8693	6.99284e-05	0.00973403	skyblue
GSE9650_NAIVE_VS_EFF_CD8_TCELL_DN	5.80551	7.54953e-05	0.010217	skyblue
GOLDRATH_NAIVE_VS_MEMORY_CD8_TCELL_DN	5.77413	7.84139e-05	0.0103252	skyblue
KAECH_NAIVE_VS_DAY8_EFF_CD8_TCELL_DN	5.59274	9.79619e-05	0.0125597	skyblue
GSE26495_PD1HIGH_VS_PD1LOW_CD8_TCELL_DN	6.18998	0.000144075	0.0179983	skyblue
GSE3982_MAST_CELL_VS_EFF_MEMORY_CD4_TCELL_DN	6.14925	0.000150096	0.0182817	skyblue
GSE3920_IFNA_VS_IFNB_TREATED_ENDOTHELIAL_CELL_DN	5.76967	0.00022229	0.0264145	skyblue
GSE3920_IFNA_VS_IFNG_TREATED_FIBROBLAST_UP	5.66477	0.000248697	0.0288488	skyblue
GSE14415_INDUCED_TREG_VS_FOXP3_KO_INDUCED_TREG_IL2_CULTURE_UP	5.63064	0.00025804	0.0292366	skyblue
GSE7460_CD8_TCELL_VS_CD4_TCELL_ACT_UP	5.49816	0.000298282	0.0322939	skyblue
GSE41867_NAIVE_VS_DAY6_LCMV_ARMSTRONG_EFFECTOR_CD8_TCELL_DN	5.49816	0.000298282	0.0322939	skyblue
GSE7509_UNSTIM_VS_FCGRIIB_STIM_DC_DN	5.466	0.000309091	0.0327367	skyblue
GSE30962_ACUTE_VS_CHRONIC_LCMV_PRIMARY_INF_CD8_TCELL_UP	5.40281	0.000331652	0.0336627	skyblue
GSE37532_WT_VS_PPARG_KO_LN_TCONV_DN	5.40281	0.000331652	0.0336627	skyblue
GSE3720_LPS_VS_PMA_STIM_VD2_GAMMADELTA_TCELL_UP	6.46097	0.000344871	0.03429	skyblue
GSE14699_DELETIONAL_TOLERANCE_VS_ACTIVATED_CD8_TCELL_UP	5.31072	0.000367955	0.0358535	skyblue
KAECH_NAIVE_VS_MEMORY_CD8_TCELL_DN	5.25105	0.000393876	0.0369031	skyblue
GSE7460_FOXP3_MUT_VS_WT_ACT_WITH_TGFB_TCONV_UP	5.25105	0.000393876	0.0369031	skyblue
GSE11057_NAIVE_VS_EFF_MEMORY_CD4_TCELL_DN	5.13564	0.0004501	0.0406091	skyblue
GSE9650_NAIVE_VS_MEMORY_CD8_TCELL_DN	5.13564	0.0004501	0.0406091	skyblue
GSE7852_LN_VS_FAT_TCONV_DN	5.07982	0.000480521	0.0424235	skyblue
GSE29164_UNTREATED_VS_CD8_TCELL_TREATED_MELANOMA_DAY7_UP	5.05236	0.000496334	0.0424235	skyblue
GSE32164_RESTING_DIFFERENTIATED_VS_CMYC_INHIBITED_MACROPHAGE_DN	5.05236	0.000496334	0.0424235	skyblue
GSE25123_CTRL_VS_IL4_STIM_MACROPHAGE_UP	5.0252	0.000512559	0.043055	skyblue
GSE2770_IL12_AND_TGFB_ACT_VS_ACT_CD4_TCELL_6H_DN	4.99832	0.000529205	0.0436998	skyblue
GOLDRATH_NAIVE_VS_EFF_CD8_TCELL_DN	4.94543	0.000563787	0.0457795	skyblue
GSE22886_CD8_TCELL_VS_BCELL_NAIVE_UP	4.89365	0.000600145	0.0479329	skyblue
GSE9006_HEALTHY_VS_TYPE_1_DIABETES_PBMC_AT_DX_UP	8.54745	7.13201e-08	0.000347472	steelblue
GSE9509_LPS_VS_LPS_AND_IL10_STIM_IL10_KO_MACROPHAGE_20MIN_UP	8.74782	2.30801e-07	0.00056223	steelblue
GSE11057_PBMC_VS_MEM_CD4_TCELL_UP	7.60056	8.45284e-07	0.00137274	steelblue
GSE7400_CTRL_VS_CSF3_IN_VIVO_TREATED_PBMC_UP	6.65858	8.93685e-06	0.0108851	steelblue
GSE45365_WT_VS_IFNAR_KO_BCELL_MCMV_INFECTION_DN	7.32054	1.44e-05	0.0140313	steelblue
GSE37605_TREG_VS_TCONV_NOD_FOXP3_FUSION_GFP_DN	6.54542	3.2276e-05	0.0262081	steelblue
GSE17974_0H_VS_24H_IN_VITRO_ACT_CD4_TCELL_DN	4.03307	2.54168e-06	0.000103192	tan
GSE17812_WT_VS_THPOK_KO_MEMORY_CD8_TCELL_DN	3.96732	3.15005e-06	0.000125795	tan
GSE32164_ALTERNATIVELY_ACT_M2_VS_CMYC_INHIBITED_MACROPHAGE_DN	3.96732	3.15005e-06	0.000125795	tan
KAECH_DAY8_EFF_VS_DAY15_EFF_CD8_TCELL_UP	3.94587	3.38013e-06	0.000132806	tan
GSE39110_DAY3_VS_DAY6_POST_IMMUNIZATION_CD8_TCELL_WITH_IL2_TREATMENT_UP	3.94587	3.38013e-06	0.000132806	tan
GSE5589_LPS_AND_IL10_VS_LPS_AND_IL6_STIM_MACROPHAGE_45MIN_DN	3.92466	3.62517e-06	0.000141295	tan
GSE32986_UNSTIM_VS_GMCSF_AND_CURDLAN_HIGHDOSE_STIM_DC_UP	3.86236	4.45878e-06	0.000171049	tan
GSE33162_UNTREATED_VS_4H_LPS_STIM_HDAC3_KO_MACROPHAGE_UP	3.86236	4.45878e-06	0.000171049	tan
GSE15930_NAIVE_VS_48H_IN_VITRO_STIM_CD8_TCELL_DN	3.84203	4.77258e-06	0.000180248	tan
GSE22886_NAIVE_CD4_TCELL_VS_12H_ACT_TH1_DN	3.84203	4.77258e-06	0.000180248	tan
GSE21546_UNSTIM_VS_ANTI_CD3_STIM_DP_THYMOCYTES_DN	4.04948	4.96564e-06	0.000186097	tan
GSE32901_NAIVE_VS_TH17_NEG_CD4_TCELL_UP	4.02566	5.33883e-06	0.000198556	tan
GSE29614_DAY3_VS_DAY7_TIV_FLU_VACCINE_PBMC_DN	3.95585	6.61304e-06	0.000244081	tan
GSE2770_IL12_AND_TGFB_VS_IL4_TREATED_ACT_CD4_TCELL_6H_UP	3.93312	7.0943e-06	0.000257936	tan
GSE33425_CD8_ALPHAALPHA_VS_ALPHABETA_CD161_HIGH_TCELL_DN	3.93312	7.0943e-06	0.000257936	tan
GSE11386_NAIVE_VS_MEMORY_BCELL_UP	3.86645	8.73063e-06	0.000315079	tan
GSE17974_0H_VS_72H_IN_VITRO_ACT_CD4_TCELL_DN	3.84473	9.34624e-06	0.000332371	tan
GSE2128_C57BL6_VS_NOD_THYMOCYTE_UP	3.84473	9.34624e-06	0.000332371	tan
GSE3982_EFF_MEMORY_CD4_TCELL_VS_TH1_DN	3.82325	1.00001e-05	0.000353048	tan
GSE40274_CTRL_VS_FOXP3_AND_XBP1_TRANSDUCED_ACTIVATED_CD4_TCELL_UP	4.04265	1.0438e-05	0.000365856	tan
GSE2770_UNTREATED_VS_IL4_TREATED_ACT_CD4_TCELL_48H_DN	3.80201	1.06943e-05	0.000369524	tan
GSE7218_IGM_VS_IGG_SIGNAL_THGOUGH_ANTIGEN_BCELL_UP	3.80201	1.06943e-05	0.000369524	tan
GSE21670_UNTREATED_VS_TGFB_IL6_TREATED_STAT3_KO_CD4_TCELL_UP	3.76023	1.22124e-05	0.000416076	tan
GSE22033_UNTREATED_VS_MRL24_TREATED_MEF_UP	3.76023	1.22124e-05	0.000416076	tan
GSE34205_HEALTHY_VS_RSV_INF_INFANT_PBMC_DN	3.73968	1.30408e-05	0.000441215	tan
GSE3982_CENT_MEMORY_CD4_TCELL_VS_TH1_DN	3.71936	1.39187e-05	0.000467669	tan
GSE24634_NAIVE_CD4_TCELL_VS_DAY3_IL4_CONV_TREG_DN	3.69926	1.48486e-05	0.000492125	tan
GSE24726_WT_VS_E2_2_KO_PDC_DAY6_POST_DELETION_UP	3.69926	1.48486e-05	0.000492125	tan
GSE12366_GC_VS_MEMORY_BCELL_UP	3.67937	1.58331e-05	0.000521209	tan
GSE26669_CTRL_VS_COSTIM_BLOCK_MLR_CD8_TCELL_UP	3.64022	1.79772e-05	0.000583898	tan
GSE17186_NAIVE_VS_CD21LOW_TRANSITIONAL_BCELL_CORD_BLOOD_DN	3.64022	1.79772e-05	0.000583898	tan
GSE9509_LPS_VS_LPS_AND_IL10_STIM_IL10_KO_MACROPHAGE_30MIN_DN	3.84782	1.83146e-05	0.00059092	tan
GSE3982_EFF_MEMORY_CD4_TCELL_VS_TH2_DN	3.62096	1.91425e-05	0.000613568	tan
GSE15930_NAIVE_VS_24H_IN_VITRO_STIM_CD8_TCELL_DN	3.60191	2.03742e-05	0.000644567	tan
GSE15930_NAIVE_VS_24H_IN_VITRO_STIM_IL12_CD8_TCELL_DN	3.60191	2.03742e-05	0.000644567	tan
GSE23505_IL6_IL1_VS_IL6_IL1_IL23_TREATED_CD4_TCELL_UP	3.80201	2.09601e-05	0.000658824	tan
GSE10239_MEMORY_VS_KLRG1INT_EFF_CD8_TCELL_DN	3.58305	2.16755e-05	0.000672631	tan
GSE24634_TREG_VS_TCONV_POST_DAY10_IL4_CONVERSION_UP	3.58305	2.16755e-05	0.000672631	tan
GSE40274_FOXP3_VS_FOXP3_AND_EOS_TRANSDUCED_ACTIVATED_CD4_TCELL_DN	3.77952	2.24048e-05	0.000690861	tan
GSE33424_CD161_HIGH_VS_NEG_CD8_TCELL_DN	3.75728	2.39363e-05	0.000733445	tan
GSE14308_TH1_VS_TH17_UP	3.73531	2.55592e-05	0.000773444	tan
GSE33424_CD161_HIGH_VS_INT_CD8_TCELL_DN	3.73531	2.55592e-05	0.000773444	tan
GSE21670_UNTREATED_VS_TGFB_IL6_TREATED_CD4_TCELL_UP	3.71359	2.7278e-05	0.000815329	tan
GSE11961_UNSTIM_VS_ANTI_IGM_AND_CD40_STIM_6H_FOLLICULAR_BCELL_UP	3.71359	2.7278e-05	0.000815329	tan
GSE15330_HSC_VS_LYMPHOID_PRIMED_MULTIPOTENT_PROGENITOR_DN	3.67091	3.10229e-05	0.000921607	tan
GSE28237_FOLLICULAR_VS_EARLY_GC_BCELL_DN	3.64993	3.30591e-05	0.000976145	tan
GSE13411_NAIVE_BCELL_VS_PLASMA_CELL_DN	3.85139	3.5922e-05	0.00105429	tan
GSE17974_CTRL_VS_ACT_IL4_AND_ANTI_IL12_12H_CD4_TCELL_DN	3.58842	3.98882e-05	0.00116369	tan
GSE21063_WT_VS_NFATC1_KO_BCELL_DN	3.52894	4.79228e-05	0.00138976	tan
GSE12845_IGD_POS_BLOOD_VS_DARKZONE_GC_TONSIL_BCELL_DN	3.50955	5.08986e-05	0.00146733	tan
GSE9650_EFFECTOR_VS_MEMORY_CD8_TCELL_UP	3.45264	6.08172e-05	0.00171344	tan
GSE8921_UNSTIM_0H_VS_TLR1_2_STIM_MONOCYTE_12H_UP	3.45264	6.08172e-05	0.00171344	tan
GSE37532_VISCERAL_ADIPOSE_TISSUE_VS_LN_DERIVED_PPARG_KO_TCONV_CD4_TCELL_UP	3.6612	6.08425e-05	0.00171344	tan
GSE40274_GATA1_VS_FOXP3_AND_GATA1_TRANSDUCED_ACTIVATED_CD4_TCELL_DN	3.45264	6.08172e-05	0.00171344	tan
GSE15930_NAIVE_VS_72H_IN_VITRO_STIM_IFNAB_CD8_TCELL_DN	3.43408	6.44787e-05	0.00179446	tan
GSE6259_FLT3L_INDUCED_33D1_POS_DC_VS_CD4_TCELL_DN	3.63874	6.48244e-05	0.00179446	tan
GSE40277_EOS_AND_LEF1_TRANSDUCED_VS_GATA1_AND_SATB1_TRANSDUCED_CD4_TCELL_DN	3.43408	6.44787e-05	0.00179446	tan
GSE15930_NAIVE_VS_72H_IN_VITRO_STIM_TRICHOSTATINA_CD8_TCELL_DN	3.37957	7.66416e-05	0.00209774	tan
GSE21927_SPLEEN_C57BL6_VS_EL4_TUMOR_BALBC_MONOCYTES_DN	3.37957	7.66416e-05	0.00209774	tan
GSE3982_BCELL_VS_TH1_DN	3.57298	7.8158e-05	0.00211548	tan
GSE9037_WT_VS_IRAK4_KO_LPS_4H_STIM_BMDM_DN	3.57298	7.8158e-05	0.00211548	tan
GSE15930_NAIVE_VS_24H_IN_VITRO_STIM_INFAB_CD8_TCELL_DN	3.36178	8.11175e-05	0.00218345	tan
KAECH_NAIVE_VS_DAY8_EFF_CD8_TCELL_DN	3.34418	8.58191e-05	0.00229731	tan
GSE22886_UNSTIM_VS_STIM_MEMORY_TCELL_DN	3.32676	9.0756e-05	0.00241619	tan
GSE45365_HEALTHY_VS_MCMV_INFECTION_CD11B_DC_IFNAR_KO_DN	3.74993	9.22549e-05	0.00244275	tan
GSE3720_UNSTIM_VS_PMA_STIM_VD2_GAMMADELTA_TCELL_DN	3.50955	9.38056e-05	0.0024571	tan
GSE25123_CTRL_VS_IL4_STIM_PPARG_KO_MACROPHAGE_UP	3.50955	9.38056e-05	0.0024571	tan
GSE24634_NAIVE_CD4_TCELL_VS_DAY10_IL4_CONV_TREG_DN	3.30952	9.5938e-05	0.00249952	tan
GSE5503_MLN_DC_VS_PLN_DC_ACTIVATED_ALLOGENIC_TCELL_UP	3.4685	0.000105682	0.00273874	tan
GSE9037_WT_VS_IRAK4_KO_LPS_1H_STIM_BMDM_DN	3.67443	0.000112098	0.00287443	tan
GSE6259_33D1_POS_DC_VS_CD4_TCELL_UP	3.44834	0.000112093	0.00287443	tan
GSE16450_IMMATURE_VS_MATURE_NEURON_CELL_LINE_DN	3.4087	0.000125926	0.00321211	tan
GSE3039_B2_VS_B1_BCELL_DN	3.36997	0.000141208	0.00358315	tan
GSE29617_CTRL_VS_TIV_FLU_VACCINE_PBMC_2008_DN	3.35093	0.00014943	0.00375269	tan
GSE41867_DAY8_EFFECTOR_VS_DAY30_EXHAUSTED_CD8_TCELL_LCMV_CLONE13_UP	3.35093	0.00014943	0.00375269	tan
GSE7831_UNSTIM_VS_INFLUENZA_STIM_PDC_1H_UP	3.3321	0.00015806	0.00392893	tan
GSE19888_ADENOSINE_A3R_ACT_VS_A3R_ACT_WITH_A3R_INH_PRETREATMENT_IN_MAST_CELL_UP	3.3321	0.00015806	0.00392893	tan
GSE17186_CD21LOW_VS_CD21HIGH_TRANSITIONAL_BCELL_DN	3.31349	0.000167116	0.00413295	tan
GSE27859_DC_VS_CD11C_INT_F480_INT_DC_DN	3.29508	0.000176615	0.00434579	tan
GSE17721_CTRL_VS_GARDIQUIMOD_8H_BMDC_UP	3.27687	0.000186573	0.00447775	tan
GSE24026_PD1_LIGATION_VS_CTRL_IN_ACT_TCELL_LINE_DN	3.27687	0.000186573	0.00447775	tan
GSE20754_WT_VS_TCF1_KO_MEMORY_CD8_TCELL_DN	3.27687	0.000186573	0.00447775	tan
GSE19941_UNSTIM_VS_LPS_STIM_IL10_KO_NFKBP50_KO_MACROPHAGE_UP	3.27687	0.000186573	0.00447775	tan
GSE37301_COMMON_LYMPHOID_PROGENITOR_VS_PRO_BCELL_DN	3.27687	0.000186573	0.00447775	tan
GSE37301_COMMON_LYMPHOID_PROGENITOR_VS_CD4_TCELL_DN	3.24106	0.000207943	0.00496616	tan
GSE15930_NAIVE_VS_48H_IN_VITRO_STIM_IL12_CD8_TCELL_DN	3.22345	0.000219392	0.00516366	tan
GSE19941_IL10_KO_VS_IL10_KO_AND_NFKBP50_KO_LPS_AND_IL10_STIM_MACROPHAGE_DN	3.42181	0.000219319	0.00516366	tan
GSE40068_BCL6_POS_VS_NEG_CXCR5_POS_TFH_UP	3.22345	0.000219392	0.00516366	tan
GSE30962_ACUTE_VS_CHRONIC_LCMV_SECONDARY_INF_CD8_TCELL_DN	3.20602	0.000231377	0.00541957	tan
GSE32986_UNSTIM_VS_CURDLAN_LOWDOSE_STIM_DC_DN	3.18878	0.000243919	0.005686	tan
GSE5542_IFNA_VS_IFNA_AND_IFNG_TREATED_EPITHELIAL_CELLS_24H_DN	3.37957	0.000246109	0.00570972	tan
GSE28726_ACT_CD4_TCELL_VS_ACT_NKTCELL_UP	3.17173	0.000257038	0.00593501	tan
GSE14415_ACT_VS_CTRL_NATURAL_TREG_UP	3.35883	0.000260515	0.00598694	tan
GSE22886_NAIVE_CD4_TCELL_VS_48H_ACT_TH2_DN	3.15486	0.000270755	0.0061641	tan
GSE24634_TREG_VS_TCONV_POST_DAY3_IL4_CONVERSION_UP	3.15486	0.000270755	0.0061641	tan
GSE3982_DC_VS_MAC_DN	3.33835	0.000275633	0.00624596	tan
GSE15930_NAIVE_VS_48H_IN_VITRO_STIM_IFNAB_CD8_TCELL_DN	3.13817	0.000285093	0.00637143	tan
GSE24634_TREG_VS_TCONV_POST_DAY5_IL4_CONVERSION_UP	3.13817	0.000285093	0.00637143	tan
GSE17301_CTRL_VS_48H_ACD3_ACD28_IFNA5_STIM_CD8_TCELL_DN	3.13817	0.000285093	0.00637143	tan
GSE37534_UNTREATED_VS_GW1929_TREATED_CD4_TCELL_PPARG1_AND_FOXP3_TRASDUCED_DN	3.10531	0.000315722	0.00702373	tan
GSE9601_UNTREATED_VS_PI3K_INHIBITOR_TREATED_HCMV_INF_MONOCYTE_UP	3.25887	0.000343779	0.00761315	tan
GSE22935_UNSTIM_VS_12H_MBOVIS_BCG_STIM_MYD88_KO_MACROPHAGE_DN	3.18308	0.000425682	0.00938426	tan
GSE29164_CD8_TCELL_VS_CD8_TCELL_AND_IL12_TREATED_MELANOMA_DAY7_DN	3.39098	0.000429617	0.00942834	tan
GSE45365_HEALTHY_VS_MCMV_INFECTION_BCELL_IFNAR_KO_UP	3.16468	0.000448552	0.00979976	tan
GSE1460_DP_THYMOCYTE_VS_NAIVE_CD4_TCELL_CORD_BLOOD_UP	3.12851	0.000497413	0.0108187	tan
GSE17974_2H_VS_72H_UNTREATED_IN_VITRO_CD4_TCELL_DN	3.09316	0.00055068	0.0119241	tan
GSE22432_PDC_VS_TGFB1_TREATEDCOMMON_DC_PROGENITOR_UP	3.07579	0.000579062	0.0124282	tan
GSE20727_DNFB_ALLERGEN_VS_ROS_INH_AND_DNFB_ALLERGEN_TREATED_DC_DN	3.07579	0.000579062	0.0124282	tan
GSE369_SOCS3_KO_VS_IFNG_KO_LIVER_DN	3.0586	0.000608663	0.0128373	tan
GSE19923_E2A_KO_VS_E2A_AND_HEB_KO_DP_THYMOCYTE_UP	3.0586	0.000608663	0.0128373	tan
GSE24210_RESTING_TREG_VS_TCONV_DN	3.0586	0.000608663	0.0128373	tan
GSE40274_CTRL_VS_IRF4_TRANSDUCED_ACTIVATED_CD4_TCELL_DN	3.25887	0.000600984	0.0128373	tan
GSE27786_LIN_NEG_VS_CD4_TCELL_UP	3.04161	0.000639524	0.0132024	tan
GSE3982_DC_VS_NEUTROPHIL_LPS_STIM_UP	3.04161	0.000639524	0.0132024	tan
GSE3982_NEUTROPHIL_VS_TH1_DN	3.04161	0.000639524	0.0132024	tan
GSE7509_UNSTIM_VS_FCGRIIB_STIM_DC_UP	3.23784	0.000634443	0.0132024	tan
GSE19923_WT_VS_HEB_AND_E2A_KO_DP_THYMOCYTE_UP	3.04161	0.000639524	0.0132024	tan
GSE13411_IGM_MEMORY_BCELL_VS_PLASMA_CELL_DN	3.21709	0.000669441	0.0136352	tan
GSE6259_FLT3L_INDUCED_DEC205_POS_DC_VS_BCELL_DN	3.21709	0.000669441	0.0136352	tan
GSE7218_UNSTIM_VS_ANTIGEN_STIM_THROUGH_IGG_BCELL_UP	3.02481	0.000671686	0.0136352	tan
GSE21670_IL6_VS_TGFB_AND_IL6_TREATED_CD4_TCELL_DN	3.21709	0.000669441	0.0136352	tan
GSE41867_LCMV_ARMSTRONG_VS_CLONE13_DAY6_EFFECTOR_CD8_TCELL_UP	3.00819	0.000705192	0.014256	tan
GSE7460_CD8_TCELL_VS_TREG_ACT_DN	2.99175	0.000740087	0.0147172	tan
GSE411_UNSTIM_VS_400MIN_IL6_STIM_SOCS3_KO_MACROPHAGE_DN	2.99175	0.000740087	0.0147172	tan
GSE36888_STAT5_AB_KNOCKIN_VS_WT_TCELL_IL2_TREATED_6H_DN	2.99175	0.000740087	0.0147172	tan
GSE37532_TREG_VS_TCONV_PPARG_KO_CD4_TCELL_FROM_LN_UP	2.99175	0.000740087	0.0147172	tan
GSE25677_R848_VS_MPL_AND_R848_STIM_BCELL_DN	3.17636	0.000744266	0.0147401	tan
GSE39110_UNTREATED_VS_IL2_TREATED_CD8_TCELL_DAY3_POST_IMMUNIZATION_DN	2.97549	0.000776415	0.0153145	tan
GSE17974_CTRL_VS_ACT_IL4_AND_ANTI_IL12_48H_CD4_TCELL_DN	2.9594	0.000814221	0.0159955	tan
GSE339_EX_VIVO_VS_IN_CULTURE_CD8POS_DC_UP	2.94349	0.000853552	0.0167008	tan
GSE32901_NAIVE_VS_TH17_NEG_CD4_TCELL_DN	3.63378	0.000860262	0.0167648	tan
GSE39556_CD8A_DC_VS_NK_CELL_UP	2.92775	0.000894456	0.0173617	tan
GSE22886_NAIVE_BCELL_VS_BLOOD_PLASMA_CELL_DN	2.89677	0.000981177	0.0189694	tan
GSE24574_NAIVE_VS_TCONV_CD4_TCELL_DN	2.88152	0.00102709	0.0197787	tan
GSE7509_UNSTIM_VS_IFNA_STIM_IMMATURE_DC_UP	3.04161	0.00106299	0.02023	tan
GSE10273_LOW_IL7_VS_HIGH_IL7_AND_IRF4_IN_IRF4_8_NULL_PRE_BCELL_UP	3.04161	0.00106299	0.02023	tan
GSE26351_WNT_VS_BMP_PATHWAY_STIM_HEMATOPOIETIC_PROGENITORS_UP	3.04161	0.00106299	0.02023	tan
GSE30962_ACUTE_VS_CHRONIC_LCMV_PRIMARY_INF_CD8_TCELL_DN	2.86644	0.00107478	0.0202959	tan
GSE28726_NAIVE_VS_ACTIVATED_VA24NEG_NKTCELL_UP	2.86644	0.00107478	0.0202959	tan
GSE7568_IL4_TGFB_DEXAMETHASONE_VS_IL4_TGFB_TREATED_MACROPHAGE_UP	3.02329	0.00111656	0.0210034	tan
GSE21360_NAIVE_VS_TERTIARY_MEMORY_CD8_TCELL_UP	2.9873	0.00123039	0.0230556	tan
GSE15624_CTRL_VS_3H_HALOFUGINONE_TREATED_CD4_TCELL_DN	3.12494	0.00144723	0.027015	tan
GSE11961_GERMINAL_CENTER_BCELL_DAY7_VS_PLASMA_CELL_DAY7_UP	2.90096	0.00155725	0.0289577	tan
GSE29617_CTRL_VS_DAY7_TIV_FLU_VACCINE_PBMC_2008_DN	2.88429	0.00163046	0.0300894	tan
GSE3039_ALPHAALPHA_CD8_TCELL_VS_B1_BCELL_DN	2.88429	0.00163046	0.0300894	tan
GSE17721_0.5H_VS_12H_LPS_BMDC_UP	2.8678	0.00170645	0.031138	tan
GSE25088_WT_VS_STAT6_KO_MACROPHAGE_ROSIGLITAZONE_AND_IL4_STIM_UP	2.8678	0.00170645	0.031138	tan
GSE40068_CXCR5NEG_BCL6NEG_CD4_TCELL_VS_CXCR5POS_BCL6NEG_TFH_UP	2.8678	0.00170645	0.031138	tan
GSE27786_LSK_VS_CD8_TCELL_UP	2.85151	0.00178532	0.0323349	tan
GSE3982_MAC_VS_TH2_DN	2.85151	0.00178532	0.0323349	tan
GSE3982_BASOPHIL_VS_TH1_DN	2.8354	0.00186713	0.0336914	tan
[truncated: 48 more rows]
