# Supplementary material for: Downregulation of exhausted cytotoxic T cells in gene expression networks of multisystem inflammatory syndrome in children
Source: Nat Commun. 2021 Aug 11;12:4854. doi: 10.1038/s41467-021-24981-1 (PMC8357784; doi:10.1038/s41467-021-24981-1)
Supplement: Supplementary file 4 — Supplementary Data 1-21 [file 41467_2021_24981_MOESM4_ESM.zip › 280943_2_data_set_5621765_q33pms/DONE_SupplementaryDataFiles/DONE_SupplementaryData12_MSigDBHallmarkTermEnrichment.xlsx]

## Sheet: MSigDBHallmarkTermEnrichment
MSigDB Hallmark Term.	Fold enrichment of module genes in the MSigDB Hallmark Term.	P value of module genes in the MSigDB Hallmark Term.	FDR (BH) Adjusted P value of module genes in the MSigDB Hallmark Term.	Modules
Term	fold_enrichment	Pvalue	Adjusted.Pvalue	Module
HALLMARK_REACTIVE_OXYGEN_SPECIES_PATHWAY	3.37791	0.00056925	0.0284625	black
HALLMARK_FATTY_ACID_METABOLISM	3.06803	0.00165136	0.020642	cyan
HALLMARK_ADIPOGENESIS	2.61457	0.00348586	0.0348586	cyan
HALLMARK_UV_RESPONSE_UP	4.91947	0.000235588	0.0117794	darkgreen
HALLMARK_OXIDATIVE_PHOSPHORYLATION	4.97491	1.46402e-05	0.00073201	darkred
HALLMARK_DNA_REPAIR	4.76342	0.00029256	0.00731401	darkred
HALLMARK_MTORC1_SIGNALING	4.48528	8.61648e-05	0.00430824	darkturquoise
HALLMARK_HYPOXIA	1.93755	0.000848094	0.0106012	green
HALLMARK_INTERFERON_GAMMA_RESPONSE	1.83793	0.00126469	0.0126469	green
HALLMARK_COMPLEMENT	1.86092	0.00154451	0.0128709	green
HALLMARK_FATTY_ACID_METABOLISM	3.99336	1.16228e-05	0.000290569	greenyellow
HALLMARK_UNFOLDED_PROTEIN_RESPONSE	3.48048	0.00114894	0.019149	greenyellow
HALLMARK_OXIDATIVE_PHOSPHORYLATION	2.6373	0.00215283	0.0269103	greenyellow
HALLMARK_MYC_TARGETS_V2	8.85455	1.34397e-05	0.000223994	lightgreen
HALLMARK_G2M_CHECKPOINT	3.49363	0.00118098	0.014672	lightgreen
HALLMARK_MTORC1_SIGNALING	3.38614	0.0014672	0.014672	lightgreen
HALLMARK_EPITHELIAL_MESENCHYMAL_TRANSITION	5.61981	0.000722116	0.0180529	paleturquoise
HALLMARK_COAGULATION	7.58674	0.000525748	0.0180529	paleturquoise
HALLMARK_UV_RESPONSE_DN	5.92714	0.00159584	0.0265973	paleturquoise
HALLMARK_MYOGENESIS	4.89467	0.00366047	0.0457558	paleturquoise
HALLMARK_DNA_REPAIR	2.99062	0.00119184	0.0297961	purple
HALLMARK_MYC_TARGETS_V1	2.69933	0.00075544	0.0297961	purple
HALLMARK_TNFA_SIGNALING_VIA_NFKB	2.53376	2.27259e-06	0.000113629	red
HALLMARK_NOTCH_SIGNALING	4.61144	8.33216e-05	0.00208304	red
HALLMARK_APOPTOSIS	2.16645	0.000660943	0.0110157	red
HALLMARK_APICAL_JUNCTION	3.9341	3.42852e-06	0.000171426	salmon
HALLMARK_ALLOGRAFT_REJECTION	3.25003	0.000114695	0.00286737	salmon
HALLMARK_MITOTIC_SPINDLE	2.79897	0.000835009	0.0139168	salmon
HALLMARK_INTERFERON_GAMMA_RESPONSE	2.58366	0.00255952	0.031994	salmon
HALLMARK_ESTROGEN_RESPONSE_LATE	3.42181	0.000219319	0.00274148	tan
HALLMARK_MTORC1_SIGNALING	3.04161	0.000385466	0.00385466	tan
HALLMARK_MITOTIC_SPINDLE	2.83673	0.00117569	0.00979743	tan
