# Supplementary material for: Downregulation of exhausted cytotoxic T cells in gene expression networks of multisystem inflammatory syndrome in children
Source: Nat Commun. 2021 Aug 11;12:4854. doi: 10.1038/s41467-021-24981-1 (PMC8357784; doi:10.1038/s41467-021-24981-1)
Supplement: Supplementary file 4 — Supplementary Data 1-21 [file 41467_2021_24981_MOESM4_ESM.zip › 280943_2_data_set_5621765_q33pms/DONE_SupplementaryDataFiles/DONE_SupplementaryData13_AgeMatchedMISCEnrichments.xlsx]

## Sheet: AgeMatchedMISCEnrichments
Reference paper the cell type signature originated.	Disease specific signature name.	Comparison used to derive disease specific signature.	Tissue used to derive disease specific signature.	Regulation direction of disease differential expression signature.	Modules from our data being compared to disease signature.	Number of genes in the module.	Genes found in both the module and disease DE signature.	Odds ratio between module and disease DE signature.	FDR (BH) adjusted P value between module and disease DE signature.
Reference	Disease	Comparison	Tissue	Disease DE signature	Module	Number of module genes	Gene intersection size	Odds Ratio	Adjusted p-value
Watson et al, Nature Communications, 2017	HC	Pediatric COVID-19 vs Watson et al, Healthy Control	Whole Blood	Downregulated	skyblue	159	41	2.3992	0.000234763
Watson et al, Nature Communications, 2017	HC	MIS-C vs Watson et al, Healthy Control downsampling 1	Whole Blood	Downregulated	skyblue	159	23	4.54049	7.46e-07
Watson et al, Nature Communications, 2017	HC	MIS-C vs Watson et al, Healthy Control downsampling 10	Whole Blood	Downregulated	skyblue	159	36	5.36706	3.1e-12
Watson et al, Nature Communications, 2017	HC	MIS-C vs Watson et al, Healthy Control downsampling 2	Whole Blood	Downregulated	skyblue	159	32	5.86453	5.57e-12
Watson et al, Nature Communications, 2017	HC	MIS-C vs Watson et al, Healthy Control downsampling 3	Whole Blood	Downregulated	skyblue	159	21	3.6547	7.59e-05
Watson et al, Nature Communications, 2017	HC	MIS-C vs Watson et al, Healthy Control downsampling 4	Whole Blood	Downregulated	skyblue	159	31	4.7089	2.23e-09
Watson et al, Nature Communications, 2017	HC	MIS-C vs Watson et al, Healthy Control downsampling 6	Whole Blood	Downregulated	skyblue	159	17	4.69077	2.6e-05
Watson et al, Nature Communications, 2017	HC	MIS-C vs Watson et al, Healthy Control downsampling 7	Whole Blood	Downregulated	skyblue	159	37	5.4553	9.86e-13
Watson et al, Nature Communications, 2017	HC	MIS-C vs Watson et al, Healthy Control downsampling 8	Whole Blood	Downregulated	skyblue	159	37	5.4553	9.86e-13
Watson et al, Nature Communications, 2017	HC	MIS-C vs Watson et al, Healthy Control	Whole Blood	Downregulated	skyblue	159	57	3.16358	3.59e-09
Watson et al, Nature Communications, 2017	HC	Healthy Control vs Watson et al, Healthy Control downsampling 1	Whole Blood	Downregulated	black	1429	125	1.43382	0.00903332
Watson et al, Nature Communications, 2017	HC	Pediatric COVID-19 vs Watson et al, Healthy Control downsampling 10	Whole Blood	Downregulated	black	1429	111	1.77395	6.09e-06
Watson et al, Nature Communications, 2017	HC	Pediatric COVID-19 vs Watson et al, Healthy Control downsampling 2	Whole Blood	Downregulated	black	1429	118	1.47426	0.00497347
Watson et al, Nature Communications, 2017	HC	Pediatric COVID-19 vs Watson et al, Healthy Control downsampling 3	Whole Blood	Downregulated	black	1429	107	1.49939	0.00542123
Watson et al, Nature Communications, 2017	HC	Pediatric COVID-19 vs Watson et al, Healthy Control downsampling 4	Whole Blood	Downregulated	black	1429	126	1.47157	0.00337873
Watson et al, Nature Communications, 2017	HC	Pediatric COVID-19 vs Watson et al, Healthy Control downsampling 7	Whole Blood	Downregulated	black	1429	108	1.59617	0.000569567
Watson et al, Nature Communications, 2017	HC	Pediatric COVID-19 vs Watson et al, Healthy Control downsampling 8	Whole Blood	Downregulated	black	1429	108	1.59617	0.000569567
Watson et al, Nature Communications, 2017	HC	Pediatric COVID-19 vs Watson et al, Healthy Control downsampling 9	Whole Blood	Downregulated	black	1429	86	1.59837	0.0033718
Watson et al, Nature Communications, 2017	HC	Pediatric COVID-19 vs Watson et al, Healthy Control	Whole Blood	Downregulated	black	1429	231	1.34862	0.00222707
Watson et al, Nature Communications, 2017	HC	Pediatric COVID-19 vs Watson et al, Healthy Control downsampling 10	Whole Blood	Upregulated	black	1429	87	1.84916	2.41e-05
Watson et al, Nature Communications, 2017	HC	Pediatric COVID-19 vs Watson et al, Healthy Control downsampling 2	Whole Blood	Upregulated	black	1429	72	1.77743	0.000619051
Watson et al, Nature Communications, 2017	HC	Pediatric COVID-19 vs Watson et al, Healthy Control downsampling 3	Whole Blood	Upregulated	black	1429	70	2.14254	2.36e-06
Watson et al, Nature Communications, 2017	HC	Pediatric COVID-19 vs Watson et al, Healthy Control downsampling 4	Whole Blood	Upregulated	black	1429	78	1.84289	9.24e-05
Watson et al, Nature Communications, 2017	HC	Pediatric COVID-19 vs Watson et al, Healthy Control downsampling 7	Whole Blood	Upregulated	black	1429	82	2.14121	2.14e-07
Watson et al, Nature Communications, 2017	HC	Pediatric COVID-19 vs Watson et al, Healthy Control downsampling 8	Whole Blood	Upregulated	black	1429	82	2.14121	2.14e-07
Watson et al, Nature Communications, 2017	HC	Pediatric COVID-19 vs Watson et al, Healthy Control downsampling 9	Whole Blood	Upregulated	black	1429	67	2.00843	3.35e-05
Watson et al, Nature Communications, 2017	HC	Pediatric COVID-19 vs Watson et al, Healthy Control	Whole Blood	Upregulated	black	1429	183	1.64166	3.31e-07
Watson et al, Nature Communications, 2017	HC	Healthy Control vs Watson et al, Healthy Control downsampling 7	Whole Blood	Upregulated	blue	2241	55	1.6461	0.0342887
Watson et al, Nature Communications, 2017	HC	Healthy Control vs Watson et al, Healthy Control downsampling 8	Whole Blood	Upregulated	blue	2241	55	1.6461	0.0342887
Watson et al, Nature Communications, 2017	HC	Healthy Control vs Watson et al, Healthy Control	Whole Blood	Upregulated	blue	2241	210	1.41617	0.000338759
Watson et al, Nature Communications, 2017	HC	Pediatric COVID-19 vs Watson et al, Healthy Control downsampling 10	Whole Blood	Upregulated	blue	2241	140	1.9773	7.6e-10
Watson et al, Nature Communications, 2017	HC	Pediatric COVID-19 vs Watson et al, Healthy Control downsampling 2	Whole Blood	Upregulated	blue	2241	107	1.71449	5.43e-05
Watson et al, Nature Communications, 2017	HC	Pediatric COVID-19 vs Watson et al, Healthy Control downsampling 4	Whole Blood	Upregulated	blue	2241	118	1.82147	1.18e-06
Watson et al, Nature Communications, 2017	HC	Pediatric COVID-19 vs Watson et al, Healthy Control downsampling 7	Whole Blood	Upregulated	blue	2241	110	1.83447	2.37e-06
Watson et al, Nature Communications, 2017	HC	Pediatric COVID-19 vs Watson et al, Healthy Control downsampling 8	Whole Blood	Upregulated	blue	2241	110	1.83447	2.37e-06
Watson et al, Nature Communications, 2017	HC	Pediatric COVID-19 vs Watson et al, Healthy Control downsampling 9	Whole Blood	Upregulated	blue	2241	97	1.88999	4.02e-06
Watson et al, Nature Communications, 2017	HC	Pediatric COVID-19 vs Watson et al, Healthy Control	Whole Blood	Upregulated	blue	2241	301	1.79495	3.42e-15
Watson et al, Nature Communications, 2017	HC	Pediatric COVID-19 vs Watson et al, Healthy Control downsampling 3	Whole Blood	Downregulated	brown	2029	146	1.44853	0.00227868
Watson et al, Nature Communications, 2017	HC	Pediatric COVID-19 vs Watson et al, Healthy Control downsampling 5	Whole Blood	Downregulated	brown	2029	50	2.51025	4.07e-06
Watson et al, Nature Communications, 2017	HC	Pediatric COVID-19 vs Watson et al, Healthy Control downsampling 6	Whole Blood	Downregulated	brown	2029	91	1.4404	0.0494938
Watson et al, Nature Communications, 2017	HC	Pediatric COVID-19 vs Watson et al, Healthy Control downsampling 9	Whole Blood	Downregulated	brown	2029	122	1.62473	0.00010318
Watson et al, Nature Communications, 2017	HC	MIS-C vs Watson et al, Healthy Control downsampling 5	Whole Blood	Downregulated	brown	2029	34	2.74679	7.47e-05
Watson et al, Nature Communications, 2017	HC	Healthy Control vs Watson et al, Healthy Control downsampling 1	Whole Blood	Downregulated	cyan	508	86	3.09323	3.92e-15
Watson et al, Nature Communications, 2017	HC	Healthy Control vs Watson et al, Healthy Control downsampling 10	Whole Blood	Downregulated	cyan	508	43	2.87542	4.09e-07
Watson et al, Nature Communications, 2017	HC	Healthy Control vs Watson et al, Healthy Control downsampling 2	Whole Blood	Downregulated	cyan	508	62	2.71095	4.31e-09
Watson et al, Nature Communications, 2017	HC	Healthy Control vs Watson et al, Healthy Control downsampling 3	Whole Blood	Downregulated	cyan	508	46	2.53682	4.24e-06
Watson et al, Nature Communications, 2017	HC	Healthy Control vs Watson et al, Healthy Control downsampling 4	Whole Blood	Downregulated	cyan	508	70	2.72828	2.86e-10
Watson et al, Nature Communications, 2017	HC	Healthy Control vs Watson et al, Healthy Control downsampling 6	Whole Blood	Downregulated	cyan	508	37	2.89868	3.1e-06
Watson et al, Nature Communications, 2017	HC	Healthy Control vs Watson et al, Healthy Control downsampling 7	Whole Blood	Downregulated	cyan	508	43	2.53482	1.04e-05
Watson et al, Nature Communications, 2017	HC	Healthy Control vs Watson et al, Healthy Control downsampling 8	Whole Blood	Downregulated	cyan	508	43	2.53482	1.04e-05
Watson et al, Nature Communications, 2017	HC	Healthy Control vs Watson et al, Healthy Control downsampling 9	Whole Blood	Downregulated	cyan	508	42	3.49387	2.99e-09
Watson et al, Nature Communications, 2017	HC	Healthy Control vs Watson et al, Healthy Control	Whole Blood	Downregulated	cyan	508	83	2.2634	2.55e-08
Watson et al, Nature Communications, 2017	HC	Pediatric COVID-19 vs Watson et al, Healthy Control downsampling 10	Whole Blood	Upregulated	cyan	508	39	2.317	0.000243521
Watson et al, Nature Communications, 2017	HC	Pediatric COVID-19 vs Watson et al, Healthy Control downsampling 3	Whole Blood	Upregulated	cyan	508	36	3.09568	1.01e-06
Watson et al, Nature Communications, 2017	HC	Pediatric COVID-19 vs Watson et al, Healthy Control downsampling 6	Whole Blood	Upregulated	cyan	508	24	3.70269	9.15e-06
Watson et al, Nature Communications, 2017	HC	Pediatric COVID-19 vs Watson et al, Healthy Control downsampling 7	Whole Blood	Upregulated	cyan	508	40	2.92354	8.13e-07
Watson et al, Nature Communications, 2017	HC	Pediatric COVID-19 vs Watson et al, Healthy Control downsampling 8	Whole Blood	Upregulated	cyan	508	40	2.92354	8.13e-07
Watson et al, Nature Communications, 2017	HC	Pediatric COVID-19 vs Watson et al, Healthy Control downsampling 9	Whole Blood	Upregulated	cyan	508	33	2.77104	3.54e-05
Watson et al, Nature Communications, 2017	HC	Pediatric COVID-19 vs Watson et al, Healthy Control	Whole Blood	Upregulated	cyan	508	77	1.96064	1.74e-05
Watson et al, Nature Communications, 2017	HC	Healthy Control vs Watson et al, Healthy Control downsampling 1	Whole Blood	Downregulated	darkgreen	257	37	2.48751	0.00013177
Watson et al, Nature Communications, 2017	HC	Healthy Control vs Watson et al, Healthy Control downsampling 10	Whole Blood	Downregulated	darkgreen	257	21	2.70899	0.0039341
Watson et al, Nature Communications, 2017	HC	Healthy Control vs Watson et al, Healthy Control downsampling 2	Whole Blood	Downregulated	darkgreen	257	31	2.62655	0.000247865
Watson et al, Nature Communications, 2017	HC	Healthy Control vs Watson et al, Healthy Control downsampling 4	Whole Blood	Downregulated	darkgreen	257	35	2.64267	6.56e-05
Watson et al, Nature Communications, 2017	HC	Healthy Control vs Watson et al, Healthy Control downsampling 9	Whole Blood	Downregulated	darkgreen	257	20	3.17904	0.000698969
Watson et al, Nature Communications, 2017	HC	Healthy Control vs Watson et al, Healthy Control	Whole Blood	Downregulated	darkgreen	257	40	2.10621	0.00203683
Watson et al, Nature Communications, 2017	HC	MIS-C vs Watson et al, Healthy Control downsampling 10	Whole Blood	Downregulated	darkgrey	244	27	2.2538	0.00936281
Watson et al, Nature Communications, 2017	HC	MIS-C vs Watson et al, Healthy Control	Whole Blood	Downregulated	darkgrey	244	94	3.57842	1.28e-17
Watson et al, Nature Communications, 2017	HC	Pediatric COVID-19 vs Watson et al, Healthy Control downsampling 1	Whole Blood	Downregulated	darkolivegreen	130	22	3.81371	2.89e-05
Watson et al, Nature Communications, 2017	HC	Pediatric COVID-19 vs Watson et al, Healthy Control downsampling 10	Whole Blood	Downregulated	darkolivegreen	130	21	3.93039	3.09e-05
Watson et al, Nature Communications, 2017	HC	Pediatric COVID-19 vs Watson et al, Healthy Control downsampling 2	Whole Blood	Downregulated	darkolivegreen	130	21	3.09803	0.000942913
Watson et al, Nature Communications, 2017	HC	Pediatric COVID-19 vs Watson et al, Healthy Control downsampling 3	Whole Blood	Downregulated	darkolivegreen	130	26	4.56939	1.36e-07
Watson et al, Nature Communications, 2017	HC	Pediatric COVID-19 vs Watson et al, Healthy Control downsampling 4	Whole Blood	Downregulated	darkolivegreen	130	20	2.71179	0.00748652
Watson et al, Nature Communications, 2017	HC	Pediatric COVID-19 vs Watson et al, Healthy Control downsampling 6	Whole Blood	Downregulated	darkolivegreen	130	17	4.52117	4.73e-05
Watson et al, Nature Communications, 2017	HC	Pediatric COVID-19 vs Watson et al, Healthy Control downsampling 7	Whole Blood	Downregulated	darkolivegreen	130	22	3.89097	2.12e-05
Watson et al, Nature Communications, 2017	HC	Pediatric COVID-19 vs Watson et al, Healthy Control downsampling 8	Whole Blood	Downregulated	darkolivegreen	130	22	3.89097	2.12e-05
Watson et al, Nature Communications, 2017	HC	Pediatric COVID-19 vs Watson et al, Healthy Control downsampling 9	Whole Blood	Downregulated	darkolivegreen	130	21	4.72223	1.8e-06
Watson et al, Nature Communications, 2017	HC	Pediatric COVID-19 vs Watson et al, Healthy Control	Whole Blood	Downregulated	darkolivegreen	130	36	2.64302	0.000148712
Watson et al, Nature Communications, 2017	HC	Healthy Control vs Watson et al, Healthy Control downsampling 1	Whole Blood	Downregulated	darkred	270	32	1.97989	0.023491
Watson et al, Nature Communications, 2017	HC	Pediatric COVID-19 vs Watson et al, Healthy Control downsampling 10	Whole Blood	Upregulated	darkred	270	27	3.08026	5.62e-05
Watson et al, Nature Communications, 2017	HC	Pediatric COVID-19 vs Watson et al, Healthy Control downsampling 2	Whole Blood	Upregulated	darkred	270	19	2.45867	0.0241186
Watson et al, Nature Communications, 2017	HC	Pediatric COVID-19 vs Watson et al, Healthy Control downsampling 3	Whole Blood	Upregulated	darkred	270	27	4.48104	4.63e-08
Watson et al, Nature Communications, 2017	HC	Pediatric COVID-19 vs Watson et al, Healthy Control downsampling 4	Whole Blood	Upregulated	darkred	270	20	2.46683	0.0172363
Watson et al, Nature Communications, 2017	HC	Pediatric COVID-19 vs Watson et al, Healthy Control downsampling 6	Whole Blood	Upregulated	darkred	270	13	3.67652	0.00456798
Watson et al, Nature Communications, 2017	HC	Pediatric COVID-19 vs Watson et al, Healthy Control downsampling 7	Whole Blood	Upregulated	darkred	270	26	3.60164	5.42e-06
Watson et al, Nature Communications, 2017	HC	Pediatric COVID-19 vs Watson et al, Healthy Control downsampling 8	Whole Blood	Upregulated	darkred	270	26	3.60164	5.42e-06
Watson et al, Nature Communications, 2017	HC	Pediatric COVID-19 vs Watson et al, Healthy Control downsampling 9	Whole Blood	Upregulated	darkred	270	21	3.32471	0.000233807
Watson et al, Nature Communications, 2017	HC	Pediatric COVID-19 vs Watson et al, Healthy Control	Whole Blood	Upregulated	darkred	270	57	2.93623	3.95e-09
Watson et al, Nature Communications, 2017	HC	Pediatric COVID-19 vs Watson et al, Healthy Control downsampling 2	Whole Blood	Upregulated	green	1758	80	1.5929	0.00665882
Watson et al, Nature Communications, 2017	HC	Pediatric COVID-19 vs Watson et al, Healthy Control downsampling 4	Whole Blood	Upregulated	green	1758	81	1.52422	0.0200386
Watson et al, Nature Communications, 2017	HC	Pediatric COVID-19 vs Watson et al, Healthy Control	Whole Blood	Upregulated	green	1758	192	1.35468	0.00563252
Watson et al, Nature Communications, 2017	HC	MIS-C vs Watson et al, Healthy Control downsampling 1	Whole Blood	Upregulated	green	1758	94	2.02325	2.86e-07
Watson et al, Nature Communications, 2017	HC	MIS-C vs Watson et al, Healthy Control downsampling 10	Whole Blood	Upregulated	green	1758	129	2.30951	2.78e-13
Watson et al, Nature Communications, 2017	HC	MIS-C vs Watson et al, Healthy Control downsampling 2	Whole Blood	Upregulated	green	1758	127	2.71369	1.17e-17
Watson et al, Nature Communications, 2017	HC	MIS-C vs Watson et al, Healthy Control downsampling 3	Whole Blood	Upregulated	green	1758	121	3.24136	4.3e-22
Watson et al, Nature Communications, 2017	HC	MIS-C vs Watson et al, Healthy Control downsampling 4	Whole Blood	Upregulated	green	1758	130	2.99777	3.8e-21
Watson et al, Nature Communications, 2017	HC	MIS-C vs Watson et al, Healthy Control downsampling 5	Whole Blood	Upregulated	green	1758	29	3.1735	3e-05
Watson et al, Nature Communications, 2017	HC	MIS-C vs Watson et al, Healthy Control downsampling 6	Whole Blood	Upregulated	green	1758	93	3.87312	1.88e-21
Watson et al, Nature Communications, 2017	HC	MIS-C vs Watson et al, Healthy Control downsampling 7	Whole Blood	Upregulated	green	1758	147	3.00191	8.07e-24
Watson et al, Nature Communications, 2017	HC	MIS-C vs Watson et al, Healthy Control downsampling 8	Whole Blood	Upregulated	green	1758	147	3.00191	8.07e-24
Watson et al, Nature Communications, 2017	HC	MIS-C vs Watson et al, Healthy Control downsampling 9	Whole Blood	Upregulated	green	1758	115	2.64294	2.36e-15
Watson et al, Nature Communications, 2017	HC	MIS-C vs Watson et al, Healthy Control	Whole Blood	Upregulated	green	1758	282	2.65921	1.06e-35
Watson et al, Nature Communications, 2017	HC	MIS-C vs Watson et al, Healthy Control downsampling 1	Whole Blood	Downregulated	greenyellow	549	42	2.23928	0.000245556
Watson et al, Nature Communications, 2017	HC	MIS-C vs Watson et al, Healthy Control downsampling 2	Whole Blood	Downregulated	greenyellow	549	48	2.2301	6.89e-05
Watson et al, Nature Communications, 2017	HC	MIS-C vs Watson et al, Healthy Control downsampling 4	Whole Blood	Downregulated	greenyellow	549	54	2.12965	6.48e-05
Watson et al, Nature Communications, 2017	HC	MIS-C vs Watson et al, Healthy Control	Whole Blood	Downregulated	greenyellow	549	131	1.78418	1.57e-06
Watson et al, Nature Communications, 2017	HC	Pediatric COVID-19 vs Watson et al, Healthy Control downsampling 7	Whole Blood	Downregulated	grey60	359	35	2.06655	0.00601283
Watson et al, Nature Communications, 2017	HC	Pediatric COVID-19 vs Watson et al, Healthy Control downsampling 8	Whole Blood	Downregulated	grey60	359	35	2.06655	0.00601283
Watson et al, Nature Communications, 2017	HC	Pediatric COVID-19 vs Watson et al, Healthy Control	Whole Blood	Downregulated	grey60	359	71	1.70562	0.00373767
Watson et al, Nature Communications, 2017	HC	Healthy Control vs Watson et al, Healthy Control downsampling 1	Whole Blood	Upregulated	grey60	359	43	2.87066	5.17e-07
Watson et al, Nature Communications, 2017	HC	Healthy Control vs Watson et al, Healthy Control downsampling 2	Whole Blood	Upregulated	grey60	359	31	3.26095	3.01e-06
Watson et al, Nature Communications, 2017	HC	Healthy Control vs Watson et al, Healthy Control downsampling 3	Whole Blood	Upregulated	grey60	359	17	2.70433	0.0159067
Watson et al, Nature Communications, 2017	HC	Healthy Control vs Watson et al, Healthy Control downsampling 4	Whole Blood	Upregulated	grey60	359	37	3.58703	1.98e-08
Watson et al, Nature Communications, 2017	HC	Healthy Control vs Watson et al, Healthy Control	Whole Blood	Upregulated	grey60	359	56	2.48477	6.74e-07
Watson et al, Nature Communications, 2017	HC	MIS-C vs Watson et al, Healthy Control downsampling 2	Whole Blood	Downregulated	lightgreen	301	27	2.2656	0.00800742
Watson et al, Nature Communications, 2017	HC	MIS-C vs Watson et al, Healthy Control downsampling 4	Whole Blood	Downregulated	lightgreen	301	31	2.21739	0.004424
Watson et al, Nature Communications, 2017	HC	MIS-C vs Watson et al, Healthy Control	Whole Blood	Downregulated	lightgreen	301	75	1.87649	0.000231898
Watson et al, Nature Communications, 2017	HC	MIS-C vs Watson et al, Healthy Control downsampling 3	Whole Blood	Upregulated	lightgreen	301	20	2.72988	0.00491042
Watson et al, Nature Communications, 2017	HC	MIS-C vs Watson et al, Healthy Control downsampling 10	Whole Blood	Downregulated	lightyellow	291	29	2.0041	0.0319709
Watson et al, Nature Communications, 2017	HC	Pediatric COVID-19 vs Watson et al, Healthy Control downsampling 4	Whole Blood	Upregulated	lightyellow	291	20	2.27365	0.0437271
Watson et al, Nature Communications, 2017	HC	Pediatric COVID-19 vs Watson et al, Healthy Control downsampling 2	Whole Blood	Downregulated	magenta	587	65	2.03167	3.2e-05
Watson et al, Nature Communications, 2017	HC	Pediatric COVID-19 vs Watson et al, Healthy Control downsampling 4	Whole Blood	Downregulated	magenta	587	64	1.84728	0.000600533
Watson et al, Nature Communications, 2017	HC	Pediatric COVID-19 vs Watson et al, Healthy Control	Whole Blood	Downregulated	magenta	587	130	1.99321	4.31e-09
Watson et al, Nature Communications, 2017	HC	MIS-C vs Watson et al, Healthy Control	Whole Blood	Downregulated	magenta	587	117	1.40718	0.0362346
Watson et al, Nature Communications, 2017	HC	MIS-C vs Watson et al, Healthy Control downsampling 10	Whole Blood	Downregulated	midnightblue	447	42	1.88614	0.00915846
Watson et al, Nature Communications, 2017	HC	MIS-C vs Watson et al, Healthy Control downsampling 7	Whole Blood	Downregulated	midnightblue	447	43	1.89884	0.00691622
Watson et al, Nature Communications, 2017	HC	MIS-C vs Watson et al, Healthy Control downsampling 8	Whole Blood	Downregulated	midnightblue	447	43	1.89884	0.00691622
Watson et al, Nature Communications, 2017	HC	MIS-C vs Watson et al, Healthy Control	Whole Blood	Downregulated	midnightblue	447	119	2.06789	7.38e-09
Watson et al, Nature Communications, 2017	HC	Healthy Control vs Watson et al, Healthy Control downsampling 1	Whole Blood	Upregulated	midnightblue	447	36	1.82657	0.0384567
Watson et al, Nature Communications, 2017	HC	Healthy Control vs Watson et al, Healthy Control downsampling 1	Whole Blood	Downregulated	orange	241	44	3.32373	1.08e-08
Watson et al, Nature Communications, 2017	HC	Healthy Control vs Watson et al, Healthy Control downsampling 10	Whole Blood	Downregulated	orange	241	26	3.71217	3.33e-06
Watson et al, Nature Communications, 2017	HC	Healthy Control vs Watson et al, Healthy Control downsampling 2	Whole Blood	Downregulated	orange	241	35	3.26853	6.7e-07
Watson et al, Nature Communications, 2017	HC	Healthy Control vs Watson et al, Healthy Control downsampling 3	Whole Blood	Downregulated	orange	241	27	3.17922	3.41e-05
Watson et al, Nature Communications, 2017	HC	Healthy Control vs Watson et al, Healthy Control downsampling 4	Whole Blood	Downregulated	orange	241	33	2.65685	0.000113919
Watson et al, Nature Communications, 2017	HC	Healthy Control vs Watson et al, Healthy Control downsampling 6	Whole Blood	Downregulated	orange	241	16	2.5609	0.040751
Watson et al, Nature Communications, 2017	HC	Healthy Control vs Watson et al, Healthy Control downsampling 7	Whole Blood	Downregulated	orange	241	27	3.42826	8.7e-06
Watson et al, Nature Communications, 2017	HC	Healthy Control vs Watson et al, Healthy Control downsampling 8	Whole Blood	Downregulated	orange	241	27	3.42826	8.7e-06
Watson et al, Nature Communications, 2017	HC	Healthy Control vs Watson et al, Healthy Control downsampling 9	Whole Blood	Downregulated	orange	241	21	3.60482	7.44e-05
Watson et al, Nature Communications, 2017	HC	Healthy Control vs Watson et al, Healthy Control	Whole Blood	Downregulated	orange	241	45	2.63344	4.44e-06
Watson et al, Nature Communications, 2017	HC	Pediatric COVID-19 vs Watson et al, Healthy Control downsampling 6	Whole Blood	Downregulated	orange	241	18	2.4166	0.0398847
Watson et al, Nature Communications, 2017	HC	Healthy Control vs Watson et al, Healthy Control downsampling 1	Whole Blood	Upregulated	orange	241	24	2.30035	0.0144933
Watson et al, Nature Communications, 2017	HC	Pediatric COVID-19 vs Watson et al, Healthy Control downsampling 1	Whole Blood	Upregulated	orange	241	21	3.34509	0.000221385
Watson et al, Nature Communications, 2017	HC	MIS-C vs Watson et al, Healthy Control downsampling 1	Whole Blood	Upregulated	orange	241	19	2.89695	0.00356618
Watson et al, Nature Communications, 2017	HC	MIS-C vs Watson et al, Healthy Control downsampling 2	Whole Blood	Upregulated	orange	241	20	2.84525	0.00304777
Watson et al, Nature Communications, 2017	HC	MIS-C vs Watson et al, Healthy Control downsampling 4	Whole Blood	Upregulated	orange	241	18	2.67974	0.0128831
Watson et al, Nature Communications, 2017	HC	MIS-C vs Watson et al, Healthy Control downsampling 9	Whole Blood	Upregulated	orange	241	17	2.58997	0.0261686
Watson et al, Nature Communications, 2017	HC	MIS-C vs Watson et al, Healthy Control	Whole Blood	Upregulated	orange	241	35	2.13806	0.00410326
Watson et al, Nature Communications, 2017	HC	MIS-C vs Watson et al, Healthy Control downsampling 10	Whole Blood	Upregulated	paleturquoise	146	15	3.07633	0.0107912
Watson et al, Nature Communications, 2017	HC	MIS-C vs Watson et al, Healthy Control	Whole Blood	Upregulated	paleturquoise	146	28	2.98587	0.000115625
Watson et al, Nature Communications, 2017	HC	Pediatric COVID-19 vs Watson et al, Healthy Control downsampling 1	Whole Blood	Downregulated	pink	758	88	2.543	2.33e-11
Watson et al, Nature Communications, 2017	HC	Pediatric COVID-19 vs Watson et al, Healthy Control downsampling 10	Whole Blood	Downregulated	pink	758	90	2.86674	2.84e-14
Watson et al, Nature Communications, 2017	HC	Pediatric COVID-19 vs Watson et al, Healthy Control downsampling 2	Whole Blood	Downregulated	pink	758	99	2.50248	2.84e-12
Watson et al, Nature Communications, 2017	HC	Pediatric COVID-19 vs Watson et al, Healthy Control downsampling 3	Whole Blood	Downregulated	pink	758	90	2.53786	1.49e-11
Watson et al, Nature Communications, 2017	HC	Pediatric COVID-19 vs Watson et al, Healthy Control downsampling 4	Whole Blood	Downregulated	pink	758	109	2.60664	1.94e-14
Watson et al, Nature Communications, 2017	HC	Pediatric COVID-19 vs Watson et al, Healthy Control downsampling 6	Whole Blood	Downregulated	pink	758	63	2.83265	5.06e-10
Watson et al, Nature Communications, 2017	HC	Pediatric COVID-19 vs Watson et al, Healthy Control downsampling 7	Whole Blood	Downregulated	pink	758	92	2.74265	1.56e-13
Watson et al, Nature Communications, 2017	HC	Pediatric COVID-19 vs Watson et al, Healthy Control downsampling 8	Whole Blood	Downregulated	pink	758	92	2.74265	1.56e-13
Watson et al, Nature Communications, 2017	HC	Pediatric COVID-19 vs Watson et al, Healthy Control downsampling 9	Whole Blood	Downregulated	pink	758	68	2.4842	1.5e-08
Watson et al, Nature Communications, 2017	HC	Pediatric COVID-19 vs Watson et al, Healthy Control	Whole Blood	Downregulated	pink	758	199	2.54549	5.45e-23
Watson et al, Nature Communications, 2017	HC	MIS-C vs Watson et al, Healthy Control downsampling 10	Whole Blood	Downregulated	purple	570	55	1.95432	0.000509674
Watson et al, Nature Communications, 2017	HC	MIS-C vs Watson et al, Healthy Control downsampling 2	Whole Blood	Downregulated	purple	570	45	1.98622	0.0018478
Watson et al, Nature Communications, 2017	HC	MIS-C vs Watson et al, Healthy Control downsampling 4	Whole Blood	Downregulated	purple	570	51	1.91065	0.00165561
Watson et al, Nature Communications, 2017	HC	MIS-C vs Watson et al, Healthy Control	Whole Blood	Downregulated	purple	570	193	2.97764	6.87e-28
Watson et al, Nature Communications, 2017	HC	Healthy Control vs Watson et al, Healthy Control downsampling 1	Whole Blood	Downregulated	red	1435	123	1.39956	0.0223802
Watson et al, Nature Communications, 2017	HC	Healthy Control vs Watson et al, Healthy Control	Whole Blood	Downregulated	red	1435	155	1.402	0.00535917
Watson et al, Nature Communications, 2017	HC	MIS-C vs Watson et al, Healthy Control downsampling 10	Whole Blood	Upregulated	red	1435	81	1.6525	0.00196743
Watson et al, Nature Communications, 2017	HC	MIS-C vs Watson et al, Healthy Control downsampling 3	Whole Blood	Upregulated	red	1435	62	1.77738	0.00217649
Watson et al, Nature Communications, 2017	HC	MIS-C vs Watson et al, Healthy Control downsampling 6	Whole Blood	Upregulated	red	1435	48	2.10816	0.000328516
Watson et al, Nature Communications, 2017	HC	MIS-C vs Watson et al, Healthy Control downsampling 7	Whole Blood	Upregulated	red	1435	81	1.79771	0.00014082
Watson et al, Nature Communications, 2017	HC	MIS-C vs Watson et al, Healthy Control downsampling 8	Whole Blood	Upregulated	red	1435	81	1.79771	0.00014082
Watson et al, Nature Communications, 2017	HC	MIS-C vs Watson et al, Healthy Control downsampling 9	Whole Blood	Upregulated	red	1435	65	1.65947	0.00851125
Watson et al, Nature Communications, 2017	HC	MIS-C vs Watson et al, Healthy Control	Whole Blood	Upregulated	red	1435	162	1.64657	1.56e-06
Watson et al, Nature Communications, 2017	HC	MIS-C vs Watson et al, Healthy Control	Whole Blood	Downregulated	royalblue	288	68	1.74468	0.00372659
Watson et al, Nature Communications, 2017	HC	Healthy Control vs Watson et al, Healthy Control downsampling 1	Whole Blood	Upregulated	royalblue	288	31	2.52134	0.000488671
Watson et al, Nature Communications, 2017	HC	Healthy Control vs Watson et al, Healthy Control downsampling 2	Whole Blood	Upregulated	royalblue	288	19	2.39728	0.031695
Watson et al, Nature Communications, 2017	HC	Healthy Control vs Watson et al, Healthy Control downsampling 4	Whole Blood	Upregulated	royalblue	288	27	3.1919	2.9e-05
Watson et al, Nature Communications, 2017	HC	Healthy Control vs Watson et al, Healthy Control	Whole Blood	Upregulated	royalblue	288	46	2.54649	6.14e-06
Watson et al, Nature Communications, 2017	HC	MIS-C vs Watson et al, Healthy Control downsampling 7	Whole Blood	Downregulated	saddlebrown	157	20	2.58653	0.0118158
Watson et al, Nature Communications, 2017	HC	MIS-C vs Watson et al, Healthy Control downsampling 8	Whole Blood	Downregulated	saddlebrown	157	20	2.58653	0.0118158
Watson et al, Nature Communications, 2017	HC	MIS-C vs Watson et al, Healthy Control	Whole Blood	Downregulated	saddlebrown	157	39	1.85943	0.0383546
Watson et al, Nature Communications, 2017	HC	Healthy Control vs Watson et al, Healthy Control downsampling 1	Whole Blood	Downregulated	salmon	524	99	3.56955	4.85e-21
Watson et al, Nature Communications, 2017	HC	Healthy Control vs Watson et al, Healthy Control downsampling 10	Whole Blood	Downregulated	salmon	524	59	4.04044	2.66e-15
Watson et al, Nature Communications, 2017	HC	Healthy Control vs Watson et al, Healthy Control downsampling 2	Whole Blood	Downregulated	salmon	524	86	3.91899	6.84e-21
Watson et al, Nature Communications, 2017	HC	Healthy Control vs Watson et al, Healthy Control downsampling 3	Whole Blood	Downregulated	salmon	524	68	3.90502	8.89e-17
Watson et al, Nature Communications, 2017	HC	Healthy Control vs Watson et al, Healthy Control downsampling 4	Whole Blood	Downregulated	salmon	524	92	3.70352	1.09e-20
Watson et al, Nature Communications, 2017	HC	Healthy Control vs Watson et al, Healthy Control downsampling 5	Whole Blood	Downregulated	salmon	524	20	4.23749	1.24e-05
Watson et al, Nature Communications, 2017	HC	Healthy Control vs Watson et al, Healthy Control downsampling 6	Whole Blood	Downregulated	salmon	524	41	3.15237	7.81e-08
Watson et al, Nature Communications, 2017	HC	Healthy Control vs Watson et al, Healthy Control downsampling 7	Whole Blood	Downregulated	salmon	524	58	3.47966	1.69e-12
Watson et al, Nature Communications, 2017	HC	Healthy Control vs Watson et al, Healthy Control downsampling 8	Whole Blood	Downregulated	salmon	524	58	3.47966	1.69e-12
Watson et al, Nature Communications, 2017	HC	Healthy Control vs Watson et al, Healthy Control downsampling 9	Whole Blood	Downregulated	salmon	524	62	5.39988	1.13e-21
Watson et al, Nature Communications, 2017	HC	Healthy Control vs Watson et al, Healthy Control	Whole Blood	Downregulated	salmon	524	101	2.79653	7.43e-15
Watson et al, Nature Communications, 2017	HC	MIS-C vs Watson et al, Healthy Control downsampling 1	Whole Blood	Downregulated	salmon	524	47	2.68447	6.67e-07
Watson et al, Nature Communications, 2017	HC	MIS-C vs Watson et al, Healthy Control downsampling 2	Whole Blood	Downregulated	salmon	524	47	2.29367	4.35e-05
Watson et al, Nature Communications, 2017	HC	MIS-C vs Watson et al, Healthy Control downsampling 4	Whole Blood	Downregulated	salmon	524	54	2.24555	1.53e-05
Watson et al, Nature Communications, 2017	HC	MIS-C vs Watson et al, Healthy Control downsampling 9	Whole Blood	Downregulated	salmon	524	41	2.41651	5.68e-05
Watson et al, Nature Communications, 2017	HC	MIS-C vs Watson et al, Healthy Control	Whole Blood	Downregulated	salmon	524	117	1.63053	0.000265594
Watson et al, Nature Communications, 2017	HC	Pediatric COVID-19 vs Watson et al, Healthy Control	Whole Blood	Upregulated	sienna3	90	23	3.7251	4.72e-05
Watson et al, Nature Communications, 2017	HC	Pediatric COVID-19 vs Watson et al, Healthy Control downsampling 1	Whole Blood	Downregulated	skyblue3	41	14	9.67601	3e-07
Watson et al, Nature Communications, 2017	HC	Pediatric COVID-19 vs Watson et al, Healthy Control downsampling 10	Whole Blood	Downregulated	skyblue3	41	15	11.7423	9.37e-09
Watson et al, Nature Communications, 2017	HC	Pediatric COVID-19 vs Watson et al, Healthy Control downsampling 2	Whole Blood	Downregulated	skyblue3	41	16	10.2916	1.96e-08
Watson et al, Nature Communications, 2017	HC	Pediatric COVID-19 vs Watson et al, Healthy Control downsampling 3	Whole Blood	Downregulated	skyblue3	41	20	17.3777	8.36e-14
Watson et al, Nature Communications, 2017	HC	Pediatric COVID-19 vs Watson et al, Healthy Control downsampling 4	Whole Blood	Downregulated	skyblue3	41	20	14.2604	2.7e-12
Watson et al, Nature Communications, 2017	HC	Pediatric COVID-19 vs Watson et al, Healthy Control downsampling 6	Whole Blood	Downregulated	skyblue3	41	17	21.3651	1.34e-13
Watson et al, Nature Communications, 2017	HC	Pediatric COVID-19 vs Watson et al, Healthy Control downsampling 7	Whole Blood	Downregulated	skyblue3	41	18	14.9489	9.97e-12
Watson et al, Nature Communications, 2017	HC	Pediatric COVID-19 vs Watson et al, Healthy Control downsampling 8	Whole Blood	Downregulated	skyblue3	41	18	14.9489	9.97e-12
Watson et al, Nature Communications, 2017	HC	Pediatric COVID-19 vs Watson et al, Healthy Control downsampling 9	Whole Blood	Downregulated	skyblue3	41	17	17.3462	3.32e-12
Watson et al, Nature Communications, 2017	HC	Pediatric COVID-19 vs Watson et al, Healthy Control	Whole Blood	Downregulated	skyblue3	41	20	6.5598	8.34e-07
Watson et al, Nature Communications, 2017	HC	MIS-C vs Watson et al, Healthy Control downsampling 3	Whole Blood	Downregulated	skyblue3	41	15	13.8276	1.08e-09
Watson et al, Nature Communications, 2017	HC	Pediatric COVID-19 vs Watson et al, Healthy Control downsampling 1	Whole Blood	Upregulated	tan	530	33	2.34284	0.000903963
Watson et al, Nature Communications, 2017	HC	Pediatric COVID-19 vs Watson et al, Healthy Control downsampling 10	Whole Blood	Upregulated	tan	530	35	1.95746	0.0139912
Watson et al, Nature Communications, 2017	HC	Pediatric COVID-19 vs Watson et al, Healthy Control	Whole Blood	Upregulated	tan	530	86	2.13481	1.54e-07
Watson et al, Nature Communications, 2017	HC	Healthy Control vs Watson et al, Healthy Control downsampling 1	Whole Blood	Downregulated	turquoise	2341	240	1.79696	2.07e-12
Watson et al, Nature Communications, 2017	HC	Healthy Control vs Watson et al, Healthy Control downsampling 10	Whole Blood	Downregulated	turquoise	2341	122	1.77405	2.61e-06
Watson et al, Nature Communications, 2017	HC	Healthy Control vs Watson et al, Healthy Control downsampling 2	Whole Blood	Downregulated	turquoise	2341	196	1.87199	1.3e-11
Watson et al, Nature Communications, 2017	HC	Healthy Control vs Watson et al, Healthy Control downsampling 3	Whole Blood	Downregulated	turquoise	2341	137	1.63283	2.62e-05
Watson et al, Nature Communications, 2017	HC	Healthy Control vs Watson et al, Healthy Control downsampling 4	Whole Blood	Downregulated	turquoise	2341	208	1.725	1.5e-09
Watson et al, Nature Communications, 2017	HC	Healthy Control vs Watson et al, Healthy Control downsampling 7	Whole Blood	Downregulated	turquoise	2341	121	1.5245	0.00150025
Watson et al, Nature Communications, 2017	HC	Healthy Control vs Watson et al, Healthy Control downsampling 8	Whole Blood	Downregulated	turquoise	2341	121	1.5245	0.00150025
Watson et al, Nature Communications, 2017	HC	Healthy Control vs Watson et al, Healthy Control downsampling 9	Whole Blood	Downregulated	turquoise	2341	99	1.75093	6.15e-05
Watson et al, Nature Communications, 2017	HC	Healthy Control vs Watson et al, Healthy Control	Whole Blood	Downregulated	turquoise	2341	268	1.53988	7.61e-08
Watson et al, Nature Communications, 2017	HC	Healthy Control vs Watson et al, Healthy Control downsampling 9	Whole Blood	Upregulated	turquoise	2341	61	1.69038	0.0109722
Watson et al, Nature Communications, 2017	HC	Healthy Control vs Watson et al, Healthy Control downsampling 1	Whole Blood	Upregulated	violet	133	26	5.08909	1.58e-08
Watson et al, Nature Communications, 2017	HC	Healthy Control vs Watson et al, Healthy Control downsampling 10	Whole Blood	Upregulated	violet	133	13	5.59522	7.86e-05
Watson et al, Nature Communications, 2017	HC	Healthy Control vs Watson et al, Healthy Control downsampling 2	Whole Blood	Upregulated	violet	133	22	6.80803	1.57e-09
Watson et al, Nature Communications, 2017	HC	Healthy Control vs Watson et al, Healthy Control downsampling 3	Whole Blood	Upregulated	violet	133	13	5.89457	4.54e-05
Watson et al, Nature Communications, 2017	HC	Healthy Control vs Watson et al, Healthy Control downsampling 4	Whole Blood	Upregulated	violet	133	25	7.17098	3.41e-11
Watson et al, Nature Communications, 2017	HC	Healthy Control vs Watson et al, Healthy Control downsampling 7	Whole Blood	Upregulated	violet	133	11	5.68572	0.000381438
Watson et al, Nature Communications, 2017	HC	Healthy Control vs Watson et al, Healthy Control downsampling 8	Whole Blood	Upregulated	violet	133	11	5.68572	0.000381438
Watson et al, Nature Communications, 2017	HC	Healthy Control vs Watson et al, Healthy Control downsampling 9	Whole Blood	Upregulated	violet	133	12	6.00672	9.26e-05
Watson et al, Nature Communications, 2017	HC	Healthy Control vs Watson et al, Healthy Control	Whole Blood	Upregulated	violet	133	35	4.78346	2.31e-10
Watson et al, Nature Communications, 2017	HC	Pediatric COVID-19 vs Watson et al, Healthy Control downsampling 4	Whole Blood	Upregulated	violet	133	12	3.04136	0.0440576
Watson et al, Nature Communications, 2017	HC	MIS-C vs Watson et al, Healthy Control downsampling 1	Whole Blood	Upregulated	white	210	19	3.37195	0.00053991
Watson et al, Nature Communications, 2017	HC	MIS-C vs Watson et al, Healthy Control downsampling 2	Whole Blood	Upregulated	white	210	23	3.89029	8.15e-06
Watson et al, Nature Communications, 2017	HC	MIS-C vs Watson et al, Healthy Control downsampling 3	Whole Blood	Upregulated	white	210	14	2.72115	0.0469567
Watson et al, Nature Communications, 2017	HC	MIS-C vs Watson et al, Healthy Control downsampling 4	Whole Blood	Upregulated	white	210	22	3.91575	1.29e-05
Watson et al, Nature Communications, 2017	HC	MIS-C vs Watson et al, Healthy Control	Whole Blood	Upregulated	white	210	32	2.26112	0.00318401
Watson et al, Nature Communications, 2017	HC	Pediatric COVID-19 vs Watson et al, Healthy Control downsampling 3	Whole Blood	Downregulated	yellow	1890	143	1.53554	0.000224572
Watson et al, Nature Communications, 2017	HC	Pediatric COVID-19 vs Watson et al, Healthy Control downsampling 5	Whole Blood	Downregulated	yellow	1890	45	2.38064	5.14e-05
Watson et al, Nature Communications, 2017	HC	Pediatric COVID-19 vs Watson et al, Healthy Control downsampling 6	Whole Blood	Downregulated	yellow	1890	87	1.48112	0.0293058
Watson et al, Nature Communications, 2017	HC	Pediatric COVID-19 vs Watson et al, Healthy Control downsampling 9	Whole Blood	Downregulated	yellow	1890	107	1.50438	0.00524056
Watson et al, Nature Communications, 2017	HC	MIS-C vs Watson et al, Healthy Control	Whole Blood	Downregulated	yellowgreen	79	27	2.9209	0.000807689
