# Supplementary material for: Downregulation of exhausted cytotoxic T cells in gene expression networks of multisystem inflammatory syndrome in children
Source: Nat Commun. 2021 Aug 11;12:4854. doi: 10.1038/s41467-021-24981-1 (PMC8357784; doi:10.1038/s41467-021-24981-1)
Supplement: Supplementary file 4 — Supplementary Data 1-21 [file 41467_2021_24981_MOESM4_ESM.zip › 280943_2_data_set_5621765_q33pms/DONE_SupplementaryDataFiles/DONE_SupplementaryData14_DiffExpressionAgeMatch.xlsx]

## Sheet: DiffExpressionAgeMatch
Ensembl Gene.	Gene name.	Average expression of the gene of Healthy Control vs Watson et al, Healthy Control downsampling 1	logFC of of Healthy Control vs Watson et al, Healthy Control downsampling 1	P value of Healthy Control vs Watson et al, Healthy Control downsampling 1	FDR (BH) adjusted P value of Healthy Control vs Watson et al, Healthy Control downsampling 1	Average expression of the gene of Healthy Control vs Watson et al, Healthy Control downsampling 10	logFC of of Healthy Control vs Watson et al, Healthy Control downsampling 10	P value of Healthy Control vs Watson et al, Healthy Control downsampling 10	FDR (BH) adjusted P value of Healthy Control vs Watson et al, Healthy Control downsampling 10	Average expression of the gene of Healthy Control vs Watson et al, Healthy Control downsampling 2	logFC of of Healthy Control vs Watson et al, Healthy Control downsampling 2	P value of Healthy Control vs Watson et al, Healthy Control downsampling 2	FDR (BH) adjusted P value of Healthy Control vs Watson et al, Healthy Control downsampling 2	Average expression of the gene of Healthy Control vs Watson et al, Healthy Control downsampling 3	logFC of of Healthy Control vs Watson et al, Healthy Control downsampling 3	P value of Healthy Control vs Watson et al, Healthy Control downsampling 3	FDR (BH) adjusted P value of Healthy Control vs Watson et al, Healthy Control downsampling 3	Average expression of the gene of Healthy Control vs Watson et al, Healthy Control downsampling 4	logFC of of Healthy Control vs Watson et al, Healthy Control downsampling 4	P value of Healthy Control vs Watson et al, Healthy Control downsampling 4	FDR (BH) adjusted P value of Healthy Control vs Watson et al, Healthy Control downsampling 4	Average expression of the gene of Healthy Control vs Watson et al, Healthy Control downsampling 5	logFC of of Healthy Control vs Watson et al, Healthy Control downsampling 5	P value of Healthy Control vs Watson et al, Healthy Control downsampling 5	FDR (BH) adjusted P value of Healthy Control vs Watson et al, Healthy Control downsampling 5	Average expression of the gene of Healthy Control vs Watson et al, Healthy Control downsampling 6	logFC of of Healthy Control vs Watson et al, Healthy Control downsampling 6	P value of Healthy Control vs Watson et al, Healthy Control downsampling 6	FDR (BH) adjusted P value of Healthy Control vs Watson et al, Healthy Control downsampling 6	Average expression of the gene of Healthy Control vs Watson et al, Healthy Control downsampling 7	logFC of of Healthy Control vs Watson et al, Healthy Control downsampling 7	P value of Healthy Control vs Watson et al, Healthy Control downsampling 7	FDR (BH) adjusted P value of Healthy Control vs Watson et al, Healthy Control downsampling 7	Average expression of the gene of Healthy Control vs Watson et al, Healthy Control downsampling 8	logFC of of Healthy Control vs Watson et al, Healthy Control downsampling 8	P value of Healthy Control vs Watson et al, Healthy Control downsampling 8	FDR (BH) adjusted P value of Healthy Control vs Watson et al, Healthy Control downsampling 8	Average expression of the gene of Healthy Control vs Watson et al, Healthy Control downsampling 9	logFC of of Healthy Control vs Watson et al, Healthy Control downsampling 9	P value of Healthy Control vs Watson et al, Healthy Control downsampling 9	FDR (BH) adjusted P value of Healthy Control vs Watson et al, Healthy Control downsampling 9	Average expression of the gene of Healthy Control vs Watson et al, Healthy Control	logFC of of Healthy Control vs Watson et al, Healthy Control	P value of Healthy Control vs Watson et al, Healthy Control	FDR (BH) adjusted P value of Healthy Control vs Watson et al, Healthy Control	Average expression of the gene of Pediatric COVID-19 vs Watson et al, Healthy Control downsampling 1	logFC of of Pediatric COVID-19 vs Watson et al, Healthy Control downsampling 1	P value of Pediatric COVID-19 vs Watson et al, Healthy Control downsampling 1	FDR (BH) adjusted P value of Pediatric COVID-19 vs Watson et al, Healthy Control downsampling 1
Genes	geneName	AveExpr.Healthy Control vs Watson et al, Healthy Control downsampling 1	logFC.Healthy Control vs Watson et al, Healthy Control downsampling 1	P.Value.Healthy Control vs Watson et al, Healthy Control downsampling 1	adj.P.Val.Healthy Control vs Watson et al, Healthy Control downsampling 1	AveExpr.Healthy Control vs Watson et al, Healthy Control downsampling 10	logFC.Healthy Control vs Watson et al, Healthy Control downsampling 10	P.Value.Healthy Control vs Watson et al, Healthy Control downsampling 10	adj.P.Val.Healthy Control vs Watson et al, Healthy Control downsampling 10	AveExpr.Healthy Control vs Watson et al, Healthy Control downsampling 2	logFC.Healthy Control vs Watson et al, Healthy Control downsampling 2	P.Value.Healthy Control vs Watson et al, Healthy Control downsampling 2	adj.P.Val.Healthy Control vs Watson et al, Healthy Control downsampling 2	AveExpr.Healthy Control vs Watson et al, Healthy Control downsampling 3	logFC.Healthy Control vs Watson et al, Healthy Control downsampling 3	P.Value.Healthy Control vs Watson et al, Healthy Control downsampling 3	adj.P.Val.Healthy Control vs Watson et al, Healthy Control downsampling 3	AveExpr.Healthy Control vs Watson et al, Healthy Control downsampling 4	logFC.Healthy Control vs Watson et al, Healthy Control downsampling 4	P.Value.Healthy Control vs Watson et al, Healthy Control downsampling 4	adj.P.Val.Healthy Control vs Watson et al, Healthy Control downsampling 4	AveExpr.Healthy Control vs Watson et al, Healthy Control downsampling 5	logFC.Healthy Control vs Watson et al, Healthy Control downsampling 5	P.Value.Healthy Control vs Watson et al, Healthy Control downsampling 5	adj.P.Val.Healthy Control vs Watson et al, Healthy Control downsampling 5	AveExpr.Healthy Control vs Watson et al, Healthy Control downsampling 6	logFC.Healthy Control vs Watson et al, Healthy Control downsampling 6	P.Value.Healthy Control vs Watson et al, Healthy Control downsampling 6	adj.P.Val.Healthy Control vs Watson et al, Healthy Control downsampling 6	AveExpr.Healthy Control vs Watson et al, Healthy Control downsampling 7	logFC.Healthy Control vs Watson et al, Healthy Control downsampling 7	P.Value.Healthy Control vs Watson et al, Healthy Control downsampling 7	adj.P.Val.Healthy Control vs Watson et al, Healthy Control downsampling 7	AveExpr.Healthy Control vs Watson et al, Healthy Control downsampling 8	logFC.Healthy Control vs Watson et al, Healthy Control downsampling 8	P.Value.Healthy Control vs Watson et al, Healthy Control downsampling 8	adj.P.Val.Healthy Control vs Watson et al, Healthy Control downsampling 8	AveExpr.Healthy Control vs Watson et al, Healthy Control downsampling 9	logFC.Healthy Control vs Watson et al, Healthy Control downsampling 9	P.Value.Healthy Control vs Watson et al, Healthy Control downsampling 9	adj.P.Val.Healthy Control vs Watson et al, Healthy Control downsampling 9	AveExpr.Healthy Control vs Watson et al, Healthy Control	logFC.Healthy Control vs Watson et al, Healthy Control	P.Value.Healthy Control vs Watson et al, Healthy Control	adj.P.Val.Healthy Control vs Watson et al, Healthy Control	AveExpr.Pediatric COVID-19 vs Watson et al, Healthy Control downsampling 1	logFC.Pediatric COVID-19 vs Watson et al, Healthy Control downsampling 1	P.Value.Pediatric COVID-19 vs Watson et al, Healthy Control downsampling 1	adj.P.Val.Pediatric COVID-19 vs Watson et al, Healthy Control downsampling 1
ENSG00000148584.15	A1CF	-2.75866	1.14546	0.623428	0.775515	-2.68673	0.943731	0.687631	0.902865	-2.77895	1.13242	0.640499	0.809958	-2.6847	0.339533	0.894797	0.963035	-2.72352	0.783597	0.742609	0.865475	-2.66295	0.375915	0.910191	0.999179	-2.66086	0.324733	0.899495	0.977176	-2.6484	0.377135	0.86842	0.960519	-2.6484	0.377135	0.86842	0.960519	-2.66641	0.198845	0.935048	0.986763	NA	NA	NA	NA	-2.75866	-0.496252	0.739216	0.91452
ENSG00000166535.20	A2ML1	-2.52037	0.232021	0.905012	0.951128	-2.54369	0.465613	0.799646	0.938652	-2.52438	-0.189053	0.923338	0.963155	-2.39798	-1.48391	0.465023	0.800264	-2.45005	-0.730874	0.706812	0.843737	-2.4911	-0.451987	0.86745	0.999179	-2.43889	-1.20579	0.56358	0.898463	-2.43461	-0.875771	0.639542	0.874391	-2.43461	-0.875771	0.639542	0.874391	-2.50007	-0.00981109	0.996178	0.999018	NA	NA	NA	NA	-2.52037	-1.45934	0.247168	0.615604
ENSG00000256069.7	A2MP1	-2.61486	-2.32976	0.286149	0.525649	-2.41501	-4.47106	0.0366485	0.402922	-2.52759	-4.2241	0.072169	0.343162	-2.34059	-5.58564	0.0187112	0.255601	-2.53738	-3.43779	0.141536	0.417912	-2.73337	-4.93035	0.108671	0.999179	-2.55718	-5.80703	0.0180451	0.401933	-2.34807	-5.36486	0.014534	0.258137	-2.34807	-5.36486	0.014534	0.258137	-2.45719	-4.19841	0.0657616	0.568004	-0.875241	-2.69426	0.0732035	0.18814	-2.61486	-3.9939	0.00722499	0.10384
ENSG00000128274.17	A4GALT	-0.978922	-1.15595	0.586121	0.75065	-0.93643	-0.777334	0.719313	0.911958	-0.921892	-1.28714	0.561353	0.765549	-1.06394	-0.0815042	0.972171	0.990865	-0.822049	-2.23112	0.329558	0.603235	-0.811431	-1.22666	0.684422	0.999179	-0.897447	0.000802617	0.999726	0.999757	-0.957443	-0.293318	0.888121	0.966047	-0.957443	-0.293318	0.888121	0.966047	-1.00086	-0.609727	0.784254	0.947397	-1.6114	-0.274847	0.839424	0.895127	-0.978922	1.65852	0.227706	0.595874
ENSG00000081760.17	AACS	3.04004	-1.3252	0.266991	0.51041	3.06528	-0.783929	0.504763	0.830518	3.0742	-1.27768	0.317784	0.616373	3.06677	-1.21933	0.340514	0.746585	3.10499	-1.51927	0.218908	0.508173	3.02253	-0.530655	0.76256	0.999179	3.03464	-0.846466	0.527323	0.888833	3.07574	-0.999604	0.38574	0.762693	3.07574	-0.999604	0.38574	0.762693	3.04141	-0.859086	0.490356	0.869781	3.30077	-0.82867	0.217643	0.374743	3.04004	-1.45133	0.0791749	0.36682
ENSG00000115977.19	AAK1	7.31202	0.797464	0.242299	0.485873	7.43746	0.0565794	0.93118	0.979566	7.34828	0.516751	0.48091	0.719394	7.42147	0.0703506	0.918922	0.969762	7.38173	0.484321	0.496696	0.719426	7.40228	0.285861	0.762424	0.999179	7.41362	-0.097122	0.892388	0.976307	7.44212	0.019295	0.97605	0.994687	7.44212	0.0192948	0.97605	0.994687	7.40512	0.194183	0.773388	0.943532	7.46021	0.446522	0.258155	0.418186	7.31202	0.499422	0.246038	0.614718
ENSG00000127837.9	AAMP	5.40936	-1.66859	0.0254169	0.161174	5.40903	-1.00798	0.148905	0.607641	5.45067	-1.71173	0.0307411	0.244161	5.39733	-1.16919	0.12958	0.547833	5.46512	-1.72989	0.021895	0.187168	5.40583	-1.18613	0.288104	0.999179	5.40267	-1.13789	0.178172	0.776051	5.42791	-1.18129	0.092354	0.523515	5.42791	-1.18129	0.092354	0.523569	5.40604	-1.21754	0.110963	0.654298	5.52331	-1.10696	0.0112777	0.0556723	5.40936	-0.330851	0.518435	0.827716
ENSG00000129673.9	AANAT	-2.86937	-5.53925	0.00278544	0.0627397	-2.93443	-4.5057	0.0125975	0.261491	-2.86198	-5.50794	0.00480508	0.124904	-2.85282	-5.51217	0.00563723	0.153588	-2.80882	-5.81007	0.00269429	0.0766098	-3.21248	-5.58001	0.0322501	0.999179	-3.0847	-5.43965	0.00832	0.296394	-2.87464	-5.16639	0.00558066	0.171725	-2.87464	-5.16639	0.00558066	0.171725	-2.89974	-4.7253	0.0166692	0.366942	-0.900779	-4.19342	0.000162631	0.00306061	-2.86937	-5.91387	1.11396e-05	0.00136862
ENSG00000124608.5	AARS2	4.16768	-1.49703	0.0679073	0.256262	4.18853	-1.1205	0.14506	0.600858	4.21639	-1.59713	0.0670102	0.333216	4.18673	-1.24503	0.135264	0.554121	4.2344	-1.61782	0.0612546	0.292629	4.12696	-1.07737	0.358117	0.999179	4.16469	-1.62142	0.0783678	0.641056	4.20968	-1.35618	0.087055	0.511254	4.20968	-1.35618	0.087055	0.511253	4.15514	-0.897416	0.262094	0.792155	4.58034	-1.08635	0.00894325	0.0476966	4.16768	-0.947804	0.0767392	0.362174
ENSG00000266967.7	AARSD1	3.27321	0.454212	0.544736	0.72357	3.32117	0.584874	0.425467	0.79368	3.31063	0.444872	0.579178	0.775644	3.29362	0.752055	0.361681	0.758305	3.32883	0.44269	0.575274	0.768147	3.33728	0.797086	0.482858	0.999179	3.33609	0.318094	0.71128	0.932681	3.33286	0.458753	0.534525	0.82816	3.33286	0.458753	0.534525	0.82816	3.3064	0.576345	0.47316	0.867988	3.16339	0.574201	0.113815	0.247695	3.27321	0.127571	0.791338	0.932538
ENSG00000157426.14	AASDH	3.18903	1.68909	0.24725	0.489616	3.3793	0.0866369	0.948221	0.984559	3.22292	1.07329	0.480926	0.719394	3.35772	0.192831	0.89392	0.962451	3.25432	1.18146	0.4411	0.683277	3.2865	0.18682	0.924589	0.999179	3.30753	0.0260165	0.986189	0.996058	3.38112	0.0876404	0.947938	0.985301	3.38112	0.0876404	0.947938	0.985301	3.35115	0.202139	0.88524	0.973102	3.6605	0.671108	0.424745	0.577836	3.18903	0.619935	0.500465	0.816981
ENSG00000149313.11	AASDHPPT	4.71122	0.207647	0.756925	0.864344	4.79917	-0.0779437	0.912614	0.974362	4.75478	0.082991	0.906039	0.955124	4.72776	0.441317	0.535096	0.824995	4.76254	0.168852	0.815203	0.906202	4.74794	0.375237	0.698321	0.999179	4.73877	0.353471	0.630581	0.911568	4.77578	0.228935	0.741477	0.913376	4.77578	0.228935	0.741477	0.913375	4.76489	-0.0791396	0.91356	0.980552	4.92791	-0.012161	0.975353	0.984068	4.71122	0.0162508	0.970075	0.991833
ENSG00000008311.15	AASS	1.14485	0.842579	0.561815	0.734638	1.27454	0.641883	0.653067	0.891413	1.22719	0.702986	0.631094	0.80411	1.19578	1.22417	0.420333	0.784594	1.2605	0.430974	0.770608	0.880892	1.12168	0.923001	0.655956	0.999179	1.1579	0.565969	0.720006	0.933649	1.25485	0.607914	0.664772	0.884388	1.25485	0.607914	0.664773	0.884388	1.19456	0.860023	0.575259	0.89609	1.95246	0.313516	0.705565	0.803564	1.14485	-1.99594	0.0473861	0.281574
ENSG00000275700.5	AATF	5.6956	0.0494483	0.923441	0.961154	5.73614	0.278921	0.56207	0.853536	5.73304	0.0605999	0.914365	0.959928	5.7014	0.416511	0.441777	0.793445	5.74249	0.116826	0.818834	0.907731	5.75439	0.339399	0.652035	0.999179	5.73325	0.330268	0.564749	0.898612	5.7382	0.269334	0.562015	0.837819	5.7382	0.269334	0.562014	0.837819	5.70655	0.378313	0.479903	0.867988	5.57787	0.221734	0.408541	0.563395	5.6956	0.361941	0.280799	0.648428
ENSG00000276072.2	AATF	5.6956	0.0494483	0.923441	0.961154	5.73614	0.278921	0.56207	0.853536	5.73304	0.0605999	0.914365	0.959928	5.7014	0.416511	0.441777	0.793445	5.74249	0.116826	0.818834	0.907731	5.75439	0.339399	0.652035	0.999179	5.73325	0.330268	0.564749	0.898612	5.7382	0.269334	0.562015	0.837819	5.7382	0.269334	0.562014	0.837819	5.70655	0.378313	0.479903	0.867988	5.57787	0.221734	0.408541	0.563395	5.6956	0.361941	0.280799	0.648428
ENSG00000183044.12	ABAT	5.03355	-0.671623	0.268524	0.51175	5.08935	-0.798129	0.214582	0.678828	5.06834	-0.718953	0.277139	0.585956	5.05999	-0.470657	0.479037	0.806402	5.07479	-0.400933	0.527677	0.739403	5.07739	-0.316958	0.724951	0.999179	5.049	0.128304	0.850136	0.96539	5.06693	-0.0507833	0.934205	0.981931	5.06693	-0.0507833	0.934204	0.981931	5.06379	-0.623849	0.340627	0.829143	5.09451	-0.370206	0.336811	0.49786	5.03355	-0.0450165	0.913152	0.974072
ENSG00000165029.16	ABCA1	6.97857	-0.835024	0.365893	0.596475	7.01813	-0.633005	0.493817	0.826486	6.9881	-0.697976	0.478691	0.718005	7.04808	-1.07804	0.285322	0.705151	7.0086	-0.650081	0.50407	0.724806	7.01306	-1.32066	0.334309	0.999179	6.98746	-0.505415	0.625741	0.909449	6.99695	-0.396566	0.662373	0.882718	6.99695	-0.396566	0.662373	0.882718	7.00339	-0.468678	0.642565	0.909548	7.13189	-0.675242	0.193534	0.346353	6.97857	-0.581119	0.333977	0.697627
ENSG00000154263.17	ABCA10	0.339585	4.05445	0.0285387	0.170546	0.527504	3.06341	0.0863905	0.523369	0.384875	3.90564	0.0454176	0.289828	0.528397	2.81132	0.136405	0.554678	0.425359	3.71503	0.0544574	0.278057	0.45649	2.93735	0.251009	0.999179	0.485942	2.24497	0.247826	0.814623	0.538267	2.54913	0.143201	0.591166	0.538267	2.54913	0.143201	0.591166	0.490128	3.05418	0.103667	0.636224	0.63465	3.07428	0.00327004	0.0245643	0.339585	-0.968342	0.404374	0.751092
ENSG00000251595.7	ABCA11P	2.97576	1.08954	0.412405	0.631993	3.06923	0.826533	0.539211	0.844231	3.01143	1.07832	0.441896	0.694927	3.03621	1.01044	0.487475	0.80915	3.02652	1.14483	0.424256	0.671027	3.0308	1.04325	0.596924	0.999179	3.04184	0.643415	0.668223	0.920796	3.07836	0.735036	0.58503	0.848776	3.07836	0.735036	0.585029	0.848775	3.03808	0.910569	0.518757	0.880765	3.16725	0.98921	0.0882371	0.210572	2.97576	0.0200329	0.980828	0.994493
ENSG00000144452.15	ABCA12	-2.60805	1.6808	0.411014	0.631246	-2.6273	2.37377	0.269685	0.715707	-2.62689	1.95921	0.361007	0.644371	-2.43168	0.23535	0.913334	0.967696	-2.61718	2.21463	0.295408	0.57536	-2.57053	2.5296	0.391691	0.999179	-2.50252	0.799899	0.721261	0.934457	-2.55883	1.46036	0.486826	0.809463	-2.55883	1.46036	0.486826	0.809462	-2.53325	1.38099	0.517194	0.879684	NA	NA	NA	NA	-2.60805	-1.04409	0.426557	0.766624
ENSG00000179869.15	ABCA13	3.93946	0.139077	0.925007	0.961693	3.99049	0.299682	0.824098	0.949372	3.90653	0.759471	0.611768	0.794231	3.97167	0.195137	0.895377	0.963331	3.88872	1.22917	0.414094	0.66373	4.06575	0.78345	0.7338	0.999179	3.9686	1.88314	0.281895	0.833178	3.92664	1.26938	0.386771	0.762725	3.92664	1.26938	0.386772	0.762726	3.95672	0.507276	0.741216	0.936208	3.29519	0.830711	0.351618	0.512077	3.93946	1.2476	0.248094	0.616708
ENSG00000238098.9	ABCA17P	-1.88216	-0.0934218	0.962632	0.980743	-1.8397	-0.280513	0.887795	0.967704	-1.86442	-0.188789	0.929218	0.966092	-1.92146	0.284831	0.896452	0.963351	-1.84431	-0.202295	0.923639	0.962471	-1.91111	0.7401	0.802985	0.999179	-1.87324	-0.11069	0.961168	0.991196	-1.89177	0.254274	0.898151	0.969301	-1.89177	0.254274	0.898151	0.969301	-1.99054	1.46504	0.507011	0.877773	-1.74506	0.514479	0.642615	0.754689	-1.88216	-2.18278	0.102202	0.413367
ENSG00000107331.17	ABCA2	5.7328	-3.01733	0.0659753	0.253219	5.69975	-2.00246	0.197134	0.666205	5.77665	-2.90767	0.0922765	0.378262	5.71789	-2.38182	0.163167	0.592221	5.80084	-3.04133	0.0751992	0.316034	5.65084	-2.13529	0.359915	0.999179	5.69188	-2.70383	0.135792	0.733366	5.73647	-2.45824	0.116402	0.561578	5.73647	-2.45824	0.116402	0.561577	5.68338	-1.95628	0.240093	0.776432	6.13434	-2.43012	0.0050017	0.0320892	5.7328	-1.47778	0.157019	0.503395
ENSG00000167972.14	ABCA3	2.70818	-2.02122	0.00573159	0.0856263	2.70652	-1.25501	0.055083	0.456492	2.73422	-1.81958	0.0169935	0.197733	2.69437	-1.45461	0.0463603	0.372892	2.74757	-1.80124	0.0146496	0.157953	2.65647	-0.705323	0.495841	0.999179	2.68927	-1.48416	0.0625478	0.597872	2.71603	-1.35332	0.0412825	0.386682	2.71603	-1.35332	0.0412825	0.386682	2.65171	-0.963906	0.17467	0.72599	2.90274	-1.32122	0.00385653	0.0272343	2.70818	-1.07549	0.0338324	0.240254
ENSG00000198691.13	ABCA4	-3.03987	-0.184902	0.931593	0.964777	-2.99032	-0.149913	0.944334	0.982766	-3.07813	0.186732	0.935197	0.968404	-2.94223	-1.00576	0.671879	0.880556	-3.01086	-0.17915	0.937443	0.969049	-2.98576	0.0928935	0.976589	0.999179	-2.98468	0.0877401	0.971474	0.992147	-3.01747	0.275475	0.898716	0.969301	-3.01747	0.275475	0.898716	0.969301	-3.00425	0.0456146	0.984499	0.99659	NA	NA	NA	NA	-3.03987	-0.692422	0.61538	0.873324
ENSG00000154265.16	ABCA5	4.48035	2.25267	0.0210609	0.146791	4.70784	0.579216	0.538649	0.844231	4.53378	1.8479	0.0737073	0.345222	4.65434	1.01964	0.299107	0.713683	4.56597	1.83077	0.0779748	0.321586	4.58806	0.814312	0.56245	0.999179	4.61347	0.500086	0.636844	0.912797	4.69031	0.641442	0.495212	0.813588	4.69031	0.641442	0.495212	0.813588	4.63922	1.07674	0.268366	0.798201	5.00019	1.08139	0.108196	0.24008	4.48035	-0.356647	0.595027	0.86538
ENSG00000154262.13	ABCA6	-0.215054	2.3973	0.169852	0.406436	-0.0884455	1.90777	0.271445	0.71598	-0.184353	2.48974	0.169336	0.482297	-0.148302	2.30053	0.214565	0.647686	-0.147	2.3436	0.196949	0.484505	-0.13943	2.05994	0.439891	0.999179	-0.122521	1.69347	0.399649	0.850977	-0.072322	1.74606	0.315446	0.727884	-0.072322	1.74606	0.315446	0.727884	-0.156899	2.28025	0.211742	0.756079	0.0103271	2.05196	0.0394972	0.126587	-0.215054	-0.821792	0.502373	0.817875
ENSG00000141338.14	ABCA8	-2.57356	2.5368	0.326009	0.561506	-2.58064	3.326	0.20855	0.6746	-2.57316	2.63138	0.341631	0.632304	-2.49689	1.94171	0.492415	0.811426	-2.55639	2.65319	0.329668	0.603245	-2.37982	2.84384	0.454287	0.999179	-2.46626	3.39031	0.249738	0.814623	-2.60165	3.3468	0.197714	0.658995	-2.60165	3.3468	0.197714	0.658995	-2.51112	2.3131	0.403251	0.844242	NA	NA	NA	NA	-2.57356	0.919862	0.576756	0.85753
ENSG00000154258.17	ABCA9	-0.572527	3.31006	0.0986155	0.308853	-0.383695	1.69443	0.373192	0.771552	-0.447838	1.82479	0.366376	0.647766	-0.398229	1.58494	0.444587	0.794274	-0.426446	1.93143	0.344325	0.614882	-0.355791	1.49132	0.596619	0.999179	-0.371355	1.47285	0.49485	0.88015	-0.34308	1.28416	0.500767	0.816482	-0.34308	1.28416	0.500767	0.816482	-0.400405	1.35872	0.507334	0.877773	-0.644851	2.09044	0.0668321	0.177883	-0.572527	1.69317	0.193697	0.554681
ENSG00000135776.5	ABCB10	5.77836	0.206705	0.852276	0.91973	5.82838	0.451941	0.677379	0.898921	5.77108	0.773092	0.503952	0.734647	5.82704	0.413926	0.728333	0.899575	5.76299	1.07944	0.364812	0.629068	5.80448	0.352875	0.825292	0.999179	5.80073	0.263721	0.829301	0.961632	5.82197	0.488772	0.659145	0.882302	5.82197	0.488772	0.659145	0.882302	5.83798	0.376333	0.744708	0.936987	5.96678	0.132451	0.826154	0.885507	5.77836	-0.293679	0.683149	0.892586
ENSG00000004846.16	ABCB5	-0.276636	3.38027	0.115293	0.33435	-0.12403	2.47195	0.233907	0.690396	-0.317242	3.95626	0.0841852	0.364644	-0.170032	2.97845	0.190868	0.624039	-0.309315	4.33369	0.0612277	0.292629	-0.173743	2.90837	0.33931	0.999179	-0.214587	3.33378	0.157666	0.752135	-0.186757	3.22988	0.125233	0.571974	-0.186757	3.22987	0.12524	0.571974	-0.147535	2.92026	0.187999	0.738359	-0.262136	2.75571	0.025345	0.095128	-0.276636	0.364964	0.791491	0.932538
ENSG00000115657.14	ABCB6	3.35565	-1.49062	0.0680283	0.256262	3.34324	-0.676348	0.370064	0.769589	3.38652	-1.26799	0.136804	0.442789	3.35011	-0.822101	0.331156	0.740283	3.40435	-1.27285	0.12592	0.397121	3.36868	-0.922034	0.432355	0.999179	3.36192	-1.06831	0.236316	0.80509	3.36579	-0.897856	0.250604	0.69252	3.36579	-0.897856	0.250604	0.69252	3.33955	-0.724708	0.384357	0.839753	3.36885	-1.03809	0.0232793	0.0900532	3.35565	0.396929	0.457116	0.789201
ENSG00000197150.12	ABCB8	4.22515	-1.7065	0.0849956	0.286647	4.21754	-1.0391	0.25908	0.708608	4.26576	-1.70113	0.106204	0.398612	4.23519	-1.38068	0.180038	0.613657	4.28549	-1.75427	0.0855241	0.33411	4.20337	-1.24882	0.381472	0.999179	4.22176	-1.56755	0.155082	0.751813	4.24375	-1.34262	0.14933	0.598006	4.24375	-1.34262	0.149329	0.598006	4.19381	-0.891909	0.374411	0.839639	4.41169	-1.03397	0.0579092	0.162616	4.22515	-0.645924	0.30246	0.668577
ENSG00000150967.18	ABCB9	1.35306	0.0691442	0.954192	0.975961	1.3969	0.426978	0.716295	0.911156	1.39408	0.236387	0.854802	0.930576	1.38431	0.325913	0.804169	0.927739	1.42606	-0.000156822	0.999898	0.999919	1.41239	0.4255	0.813764	0.999179	1.42923	-0.264601	0.847755	0.965235	1.44372	-0.122296	0.916891	0.976458	1.44372	-0.122296	0.916891	0.976458	1.36847	0.509072	0.691532	0.922446	1.30731	0.308359	0.656907	0.765607	1.35306	-0.240865	0.766101	0.924825
ENSG00000103222.19	ABCC1	6.02142	-1.22537	0.0158459	0.131108	6.03674	-0.622902	0.179063	0.649776	6.05395	-1.07262	0.035739	0.262279	6.06572	-1.12096	0.0314172	0.31866	6.09079	-1.31127	0.0146731	0.157953	6.03009	-0.850687	0.212392	0.999179	6.03542	-0.955247	0.0707888	0.624427	6.06223	-0.889219	0.0585359	0.445532	6.06223	-0.889219	0.0585358	0.445531	6.04271	-0.861602	0.0949107	0.62876	6.23386	-0.82224	0.0113125	0.0557928	6.02142	-0.392533	0.220264	0.586378
ENSG00000278183.4	ABCC1	6.02142	-1.22537	0.0158459	0.131108	6.03674	-0.622902	0.179063	0.649776	6.05395	-1.07262	0.035739	0.262279	6.06572	-1.12096	0.0314172	0.31866	6.09079	-1.31127	0.0146731	0.157953	6.03009	-0.850687	0.212392	0.999179	6.03542	-0.955247	0.0707888	0.624427	6.06223	-0.889219	0.0585359	0.445532	6.06223	-0.889219	0.0585358	0.445531	6.04271	-0.861602	0.0949107	0.62876	6.23386	-0.82224	0.0113125	0.0557928	6.02142	-0.392533	0.220264	0.586378
ENSG00000124574.15	ABCC10	5.07875	-2.12978	0.0380784	0.195019	5.08187	-1.44383	0.118414	0.572812	5.11377	-1.9223	0.071198	0.340852	5.07869	-1.58142	0.125939	0.540902	5.1526	-2.20674	0.0365737	0.237121	5.02266	-1.48264	0.294949	0.999179	5.05078	-1.82788	0.097138	0.674908	5.10492	-1.69655	0.0706588	0.478837	5.10492	-1.69655	0.0706588	0.478853	5.0613	-1.43976	0.155744	0.700821	5.51544	-1.66177	0.00276802	0.0217368	5.07875	-1.30436	0.0487634	0.284998
ENSG00000121270.15	ABCC11	-2.36978	-0.594791	0.780539	0.879271	-2.39391	0.255574	0.906738	0.972782	-2.30705	-1.0115	0.655294	0.818843	-2.37656	-0.292125	0.900569	0.964195	-2.36759	-0.200777	0.930793	0.96612	-2.3111	-0.801863	0.799902	0.999179	-2.37111	0.53966	0.82357	0.9599	-2.47248	0.976386	0.647948	0.877693	-2.47248	0.976382	0.647948	0.877696	-2.47724	1.08145	0.640277	0.909086	-2.54086	0.377063	0.757295	0.83892	-2.36978	-0.17729	0.898381	0.969301
ENSG00000140798.16	ABCC12	-3.09627	2.40268	0.290535	0.529535	-3.10335	2.97463	0.194195	0.664287	-3.09587	2.62962	0.278036	0.586306	-3.05826	2.28502	0.365501	0.760925	-3.02247	1.98856	0.415805	0.664987	-2.9438	2.8144	0.400643	0.999179	-3.01578	3.26222	0.209663	0.796915	-3.12436	3.28093	0.153617	0.603019	-3.12436	3.28093	0.153617	0.603019	-3.03383	2.11419	0.389697	0.841061	NA	NA	NA	NA	-3.09627	0.571323	0.687845	0.893546
ENSG00000243064.8	ABCC13	4.30324	2.04514	0.450109	0.659691	4.32221	2.5975	0.340746	0.755028	4.31422	2.72619	0.339222	0.630783	4.2572	3.52205	0.239101	0.669513	4.28881	3.2049	0.269825	0.553648	4.28893	2.80803	0.477103	0.999179	4.27863	2.52721	0.405993	0.85391	4.29933	2.8348	0.302231	0.719066	4.29933	2.8348	0.302231	0.719066	4.32258	2.85932	0.321342	0.823726	4.59592	1.60203	0.25358	0.413523	4.30324	-0.272192	0.874149	0.962794
ENSG00000108846.16	ABCC3	5.08935	-2.41602	0.0413003	0.202097	5.03174	-0.708733	0.513656	0.834199	5.07152	-1.52114	0.195453	0.509227	5.07617	-1.50796	0.209596	0.644401	5.09112	-1.53069	0.189373	0.475024	5.07161	-2.15923	0.186812	0.999179	5.05045	-1.29745	0.294059	0.835974	5.06722	-1.18233	0.273112	0.707136	5.06722	-1.18233	0.273112	0.707136	5.05222	-1.07856	0.364289	0.835458	5.22804	-1.72041	0.00884498	0.0473532	5.08935	-1.05905	0.147665	0.489947
ENSG00000114770.17	ABCC5	5.50057	0.0203513	0.969502	0.984057	5.5744	-0.0615048	0.90991	0.973415	5.53766	0.00573597	0.991869	0.996045	5.5947	-0.431137	0.454429	0.798311	5.58481	-0.219627	0.699044	0.839804	5.57716	-0.383062	0.624501	0.999179	5.56432	-0.135548	0.819319	0.958826	5.58429	-0.0757548	0.886991	0.965796	5.58429	-0.0757548	0.886991	0.965796	5.53495	0.165946	0.779489	0.946139	5.57401	0.0921321	0.789042	0.860779	5.50057	0.413285	0.25701	0.623745
ENSG00000275331.5	ABCC6	1.63262	-3.64478	0.0016197	0.0497824	1.67538	-3.41539	0.00295994	0.13954	1.68888	-4.07625	0.000762423	0.0559003	1.72147	-4.41779	0.000412867	0.040244	1.72933	-4.27254	0.000410482	0.0314844	1.57192	-4.025	0.0201463	0.999179	1.61264	-3.60945	0.00636501	0.261695	1.71116	-3.78966	0.00111495	0.078633	1.71116	-3.78966	0.00111495	0.0786332	1.65579	-3.55439	0.00462736	0.222874	2.3729	-3.0386	4.98082e-05	0.00136299	1.63262	-1.96395	0.0137636	0.147961
ENSG00000091262.15	ABCC6	1.63262	-3.64478	0.0016197	0.0497824	1.67538	-3.41539	0.00295994	0.13954	1.68888	-4.07625	0.000762423	0.0559003	1.72147	-4.41779	0.000412867	0.040244	1.72933	-4.27254	0.000410482	0.0314844	1.57192	-4.025	0.0201463	0.999179	1.61264	-3.60945	0.00636501	0.261695	1.71116	-3.78966	0.00111495	0.078633	1.71116	-3.78966	0.00111495	0.0786332	1.65579	-3.55439	0.00462736	0.222874	2.3729	-3.0386	4.98082e-05	0.00136299	1.63262	-1.96395	0.0137636	0.147961
ENSG00000256340.8	ABCC6P1	-2.78716	-0.0532563	0.977029	0.986969	-2.66002	-1.10445	0.604137	0.870894	-2.68177	-1.98895	0.314648	0.614165	-2.46135	-3.66598	0.0435173	0.362971	-2.61773	-2.11097	0.287238	0.569032	-2.70554	-3.39487	0.155309	0.999179	-2.61666	-3.38977	0.068325	0.617131	-2.57263	-2.71716	0.192736	0.654004	-2.57263	-2.71716	0.192736	0.654004	-2.59255	-1.75056	0.395762	0.842288	-2.13482	-0.0611957	0.974436	0.983513	-2.78716	-1.22676	0.305516	0.6707
ENSG00000069431.11	ABCC9	-2.78677	-3.16427	0.301306	0.53978	-2.64783	-2.56117	0.461166	0.811289	-2.78373	-0.991099	0.765496	0.881708	-3.18803	1.78703	0.488008	0.80915	-2.71582	-2.42173	0.489677	0.716116	-3.04211	2.05966	0.551803	0.999179	-3.07093	1.78076	0.503651	0.883122	-2.88893	0.43656	0.891509	0.967436	-2.88893	0.43656	0.891509	0.967436	-2.92879	-1.84622	0.567453	0.893405	-1.4107	-4.05821	0.245366	0.404492	-2.78677	-3.5782	0.0711486	0.34756
ENSG00000101986.12	ABCD1	4.10784	-3.69298	0.000738429	0.0342575	4.04337	-2.42561	0.0115073	0.256149	4.12616	-3.48109	0.00266458	0.0963369	4.08408	-3.10972	0.00387967	0.125701	4.15638	-3.66467	0.00126215	0.0538376	4.02533	-2.91231	0.0426175	0.999179	4.04014	-2.81579	0.0116774	0.33656	4.0608	-2.60773	0.00444363	0.157141	4.0608	-2.60773	0.00444364	0.157141	4.06497	-2.7843	0.00860645	0.278174	4.46369	-2.74058	1.34544e-05	0.000515447	4.10784	-1.17146	0.0719337	0.350497
ENSG00000173208.4	ABCD2	3.99559	1.46991	0.401915	0.624135	4.18341	0.290211	0.873397	0.964393	4.05619	0.994993	0.588246	0.781995	4.11823	0.514081	0.786632	0.92143	4.06903	0.946349	0.610225	0.788445	4.06803	0.246638	0.922855	0.999179	4.09516	0.00311721	0.998718	0.99959	4.1753	0.0724905	0.966648	0.99167	4.1753	0.0724905	0.966648	0.99167	4.1212	0.306339	0.87083	0.970214	4.52056	0.62192	0.499586	0.640937	3.99559	-0.0933635	0.934762	0.980875
ENSG00000119688.21	ABCD4	4.72369	-0.308584	0.595561	0.756939	4.75777	-0.150468	0.790645	0.936135	4.76774	-0.455453	0.457074	0.704576	4.77626	-0.392068	0.52722	0.822208	4.79548	-0.46735	0.422226	0.669488	4.78215	-0.300238	0.740839	0.999179	4.78386	-0.540762	0.431204	0.860826	4.78941	-0.33357	0.556078	0.835503	4.78941	-0.33357	0.556078	0.835503	4.74123	-0.0632405	0.918635	0.982504	4.66265	0.0241262	0.947603	0.967273	4.72369	0.300809	0.468443	0.796848
ENSG00000164163.11	ABCE1	4.76776	2.50431	0.0585659	0.236903	4.96838	1.18275	0.369109	0.76938	4.81627	2.19003	0.113055	0.409131	4.90657	1.57755	0.243629	0.672507	4.83185	2.15605	0.127874	0.400346	4.87449	1.17657	0.527529	0.999179	4.88095	1.09894	0.436036	0.862638	4.95157	1.11833	0.371824	0.758574	4.95157	1.11833	0.371824	0.758573	4.93569	1.05813	0.44097	0.859884	5.20878	1.27057	0.122505	0.259297	4.76776	0.472064	0.581238	0.860343
ENSG00000236149.9	ABCF1	5.80692	-0.26544	0.64655	0.790021	5.84517	-0.0264801	0.963617	0.989582	5.84631	-0.341207	0.592164	0.784519	5.83624	-0.179235	0.777281	0.917093	5.87171	-0.458409	0.460313	0.695679	5.87217	-0.342767	0.697109	0.999179	5.85898	-0.284198	0.671299	0.921598	5.86583	-0.25246	0.659923	0.882385	5.86583	-0.25246	0.659923	0.882385	5.83831	-0.146229	0.816233	0.953533	5.72648	0.0690485	0.813355	0.876429	5.80692	0.482309	0.193345	0.554681
ENSG00000232169.9	ABCF1	5.80692	-0.26544	0.64655	0.790021	5.84517	-0.0264801	0.963617	0.989582	5.84631	-0.341207	0.592164	0.784519	5.83624	-0.179235	0.777281	0.917093	5.87171	-0.458409	0.460313	0.695679	5.87217	-0.342767	0.697109	0.999179	5.85898	-0.284198	0.671299	0.921598	5.86583	-0.25246	0.659923	0.882385	5.86583	-0.25246	0.659923	0.882385	5.83831	-0.146229	0.816233	0.953533	5.72648	0.0690485	0.813355	0.876429	5.80692	0.482309	0.193345	0.554681
ENSG00000236342.8	ABCF1	5.80692	-0.26544	0.64655	0.790021	5.84517	-0.0264801	0.963617	0.989582	5.84631	-0.341207	0.592164	0.784519	5.83624	-0.179235	0.777281	0.917093	5.87171	-0.458409	0.460313	0.695679	5.87217	-0.342767	0.697109	0.999179	5.85898	-0.284198	0.671299	0.921598	5.86583	-0.25246	0.659923	0.882385	5.86583	-0.25246	0.659923	0.882385	5.83831	-0.146229	0.816233	0.953533	5.72648	0.0690485	0.813355	0.876429	5.80692	0.482309	0.193345	0.554681
ENSG00000225989.9	ABCF1	5.80692	-0.26544	0.64655	0.790021	5.84517	-0.0264801	0.963617	0.989582	5.84631	-0.341207	0.592164	0.784519	5.83624	-0.179235	0.777281	0.917093	5.87171	-0.458409	0.460313	0.695679	5.87217	-0.342767	0.697109	0.999179	5.85898	-0.284198	0.671299	0.921598	5.86583	-0.25246	0.659923	0.882385	5.86583	-0.25246	0.659923	0.882385	5.83831	-0.146229	0.816233	0.953533	5.72648	0.0690485	0.813355	0.876429	5.80692	0.482309	0.193345	0.554681
ENSG00000204574.13	ABCF1	5.80692	-0.26544	0.64655	0.790021	5.84517	-0.0264801	0.963617	0.989582	5.84631	-0.341207	0.592164	0.784519	5.83624	-0.179235	0.777281	0.917093	5.87171	-0.458409	0.460313	0.695679	5.87217	-0.342767	0.697109	0.999179	5.85898	-0.284198	0.671299	0.921598	5.86583	-0.25246	0.659923	0.882385	5.86583	-0.25246	0.659923	0.882385	5.83831	-0.146229	0.816233	0.953533	5.72648	0.0690485	0.813355	0.876429	5.80692	0.482309	0.193345	0.554681
ENSG00000231129.8	ABCF1	5.80692	-0.26544	0.64655	0.790021	5.84517	-0.0264801	0.963617	0.989582	5.84631	-0.341207	0.592164	0.784519	5.83624	-0.179235	0.777281	0.917093	5.87171	-0.458409	0.460313	0.695679	5.87217	-0.342767	0.697109	0.999179	5.85898	-0.284198	0.671299	0.921598	5.86583	-0.25246	0.659923	0.882385	5.86583	-0.25246	0.659923	0.882385	5.83831	-0.146229	0.816233	0.953533	5.72648	0.0690485	0.813355	0.876429	5.80692	0.482309	0.193345	0.554681
ENSG00000206490.11	ABCF1	5.80692	-0.26544	0.64655	0.790021	5.84517	-0.0264801	0.963617	0.989582	5.84631	-0.341207	0.592164	0.784519	5.83624	-0.179235	0.777281	0.917093	5.87171	-0.458409	0.460313	0.695679	5.87217	-0.342767	0.697109	0.999179	5.85898	-0.284198	0.671299	0.921598	5.86583	-0.25246	0.659923	0.882385	5.86583	-0.25246	0.659923	0.882385	5.83831	-0.146229	0.816233	0.953533	5.72648	0.0690485	0.813355	0.876429	5.80692	0.482309	0.193345	0.554681
ENSG00000033050.9	ABCF2	4.80975	-0.670827	0.264909	0.508201	4.86508	-0.61645	0.322079	0.74516	4.85456	-0.767766	0.256364	0.568536	4.84141	-0.626298	0.33999	0.746518	4.86958	-0.8068	0.229993	0.517778	4.82177	-0.569842	0.520295	0.999179	4.82942	-0.657545	0.33363	0.844036	4.87032	-0.646296	0.29476	0.71621	4.87032	-0.646296	0.294759	0.716209	4.84386	-0.638509	0.31611	0.822066	5.06983	-0.53446	0.0964905	0.223313	4.80975	-0.226929	0.548798	0.844089
ENSG00000285292.1	ABCF2	4.80975	-0.670827	0.264909	0.508201	4.86508	-0.61645	0.322079	0.74516	4.85456	-0.767766	0.256364	0.568536	4.84141	-0.626298	0.33999	0.746518	4.86958	-0.8068	0.229993	0.517778	4.82177	-0.569842	0.520295	0.999179	4.82942	-0.657545	0.33363	0.844036	4.87032	-0.646296	0.29476	0.71621	4.87032	-0.646296	0.294759	0.716209	4.84386	-0.638509	0.31611	0.822066	5.06983	-0.53446	0.0964905	0.223313	4.80975	-0.226929	0.548798	0.844089
ENSG00000161204.11	ABCF3	4.85934	-1.12904	0.0765548	0.27352	4.86848	-0.543699	0.371148	0.769709	4.89122	-1.02358	0.140381	0.44754	4.87131	-0.812242	0.225538	0.657831	4.91494	-1.13389	0.0911755	0.343358	4.86586	-0.750625	0.415049	0.999179	4.86989	-0.860723	0.223923	0.803935	4.89067	-0.779736	0.199399	0.659241	4.89067	-0.779736	0.199399	0.659241	4.86058	-0.657606	0.316297	0.822066	4.96329	-0.649821	0.070606	0.183654	4.85934	-0.414884	0.302516	0.668577
ENSG00000160179.18	ABCG1	4.58431	-1.31333	0.142675	0.372277	4.61751	-0.871332	0.304961	0.733116	4.63635	-1.31452	0.154901	0.465955	4.61143	-0.997804	0.283879	0.703241	4.65926	-1.44267	0.121674	0.390131	4.54831	-1.2719	0.328075	0.999179	4.53569	-0.482368	0.62129	0.908948	4.59291	-0.555545	0.506665	0.819204	4.59291	-0.555545	0.506665	0.819204	4.5783	-0.66243	0.462024	0.865361	5.13232	-1.06139	0.0434522	0.135066	4.58431	-1.71784	0.00711465	0.102641
ENSG00000118777.12	ABCG2	3.03639	1.19389	0.594905	0.756358	3.08954	1.25577	0.574492	0.859787	3.01012	1.80742	0.447124	0.697969	3.09683	1.2892	0.595643	0.848464	2.98804	2.37947	0.329287	0.602937	3.06754	0.937328	0.773072	0.999179	3.0632	0.939741	0.706327	0.930868	3.08491	1.30084	0.563742	0.838717	3.08491	1.30084	0.563742	0.838717	3.1061	1.31183	0.579175	0.897072	3.25571	0.89329	0.448605	0.598232	3.03639	0.498817	0.727209	0.907701
ENSG00000143994.14	ABHD1	-1.7271	-0.854421	0.611294	0.767628	-1.66968	-0.9295	0.591095	0.866264	-1.67202	-1.35486	0.45389	0.702882	-1.57502	-1.91071	0.29555	0.711321	-1.63973	-1.31613	0.458402	0.694801	-1.88251	-1.93989	0.436366	0.999179	-1.7771	-2.16433	0.259168	0.818186	-1.60217	-1.76524	0.302279	0.719066	-1.60217	-1.76524	0.302279	0.719066	-1.67936	-0.539579	0.772038	0.943483	-0.254932	-0.571508	0.598351	0.719438	-1.7271	-4.40763	0.000515671	0.0183376
ENSG00000144827.9	ABHD10	4.00247	0.0910797	0.892543	0.944277	4.08272	-0.127862	0.852376	0.957148	4.04685	-0.0147155	0.983381	0.9916	4.02354	0.300293	0.674427	0.881463	4.06657	-0.0449917	0.950236	0.975895	4.01292	-0.032766	0.972869	0.999179	4.00958	0.159971	0.827309	0.9609	4.06655	0.0911819	0.893005	0.968054	4.06655	0.0911819	0.893005	0.968054	4.04632	-0.071125	0.923344	0.982808	4.41793	-0.166987	0.647339	0.758444	4.00247	-0.529427	0.216996	0.584145
ENSG00000106077.18	ABHD11	2.09225	-2.73841	0.0131034	0.118594	2.0861	-2.02862	0.0454845	0.426757	2.1355	-2.73095	0.0194118	0.207079	2.05059	-1.96349	0.0761129	0.451499	2.15896	-2.80127	0.0130087	0.152002	2.03531	-2.33599	0.12347	0.999179	2.04415	-2.03163	0.083572	0.654502	2.09003	-2.02806	0.0445822	0.40124	2.09003	-2.02806	0.0445821	0.401239	2.04925	-1.81805	0.097044	0.631724	2.52172	-2.18889	0.000488873	0.00666065	2.09225	-1.03476	0.121477	0.445727
ENSG00000131969.15	ABHD12B	-2.42617	-3.45978	0.0591173	0.237714	-2.28888	-4.58647	0.0101116	0.241329	-2.43889	-3.89877	0.0453607	0.289626	-2.21907	-5.57414	0.00404614	0.128689	-2.38444	-3.89814	0.0400958	0.24641	-2.66397	-4.85963	0.0508864	0.999179	-2.51627	-5.11042	0.00977825	0.310283	-2.25035	-5.05606	0.00447084	0.157618	-2.25035	-5.05606	0.00447084	0.157618	-2.26762	-4.85383	0.0102693	0.298099	-0.166466	-3.87964	0.00110513	0.011668	-2.42617	-5.31155	9.42425e-05	0.00572774
ENSG00000139826.6	ABHD13	5.09767	0.978068	0.12877	0.353769	5.21768	0.290177	0.653414	0.891456	5.13627	0.761304	0.255178	0.567632	5.17636	0.567073	0.398918	0.773316	5.1563	0.83047	0.227899	0.515488	5.1582	0.461517	0.633143	0.999179	5.15598	0.520699	0.475555	0.877588	5.20369	0.479535	0.46161	0.799228	5.20369	0.479535	0.46161	0.799228	5.18818	0.401507	0.541744	0.886962	5.38788	0.582024	0.142859	0.285957	5.09767	-0.395362	0.380587	0.735412
ENSG00000248487.9	ABHD14A	1.56084	-0.347239	0.8607	0.92376	1.55953	0.200877	0.919123	0.976407	1.59345	-0.243079	0.908509	0.956422	1.57517	-0.129332	0.952547	0.98268	1.60979	-0.326679	0.875549	0.936714	1.52314	0.0459885	0.987586	0.999179	1.55549	-0.492767	0.827485	0.960932	1.59738	-0.260971	0.895139	0.968607	1.59738	-0.260971	0.895139	0.968607	1.55132	0.241849	0.909096	0.979657	1.89567	-0.0082652	0.992419	0.995197	1.56084	-1.01444	0.427071	0.767009
ENSG00000114779.19	ABHD14B	4.6468	-0.84289	0.262982	0.506486	4.66651	-0.367651	0.609282	0.87424	4.68825	-0.79286	0.342713	0.63283	4.65014	-0.436762	0.57766	0.840511	4.69392	-0.740198	0.353542	0.619778	4.65783	-0.302661	0.779869	0.999179	4.65677	-0.46681	0.571556	0.900166	4.67312	-0.42666	0.546906	0.834075	4.67312	-0.42666	0.546906	0.834075	4.64645	-0.36672	0.631832	0.906512	4.74563	-0.507886	0.215121	0.371894	4.6468	-0.018277	0.969327	0.991619
ENSG00000168792.5	ABHD15	3.48201	-1.75757	0.0275733	0.16776	3.49259	-1.18591	0.0941414	0.532322	3.54089	-1.90224	0.020346	0.209323	3.46057	-1.07654	0.167318	0.598783	3.56874	-2.04511	0.0105699	0.141499	3.3955	-1.18136	0.295072	0.999179	3.41355	-1.08286	0.204206	0.796076	3.49399	-1.16346	0.101259	0.53776	3.49399	-1.16346	0.101259	0.537719	3.46839	-1.19113	0.123291	0.671169	4.14009	-1.4462	0.00340593	0.0251448	3.48201	-1.74146	0.00271736	0.0549878
ENSG00000230475.9	ABHD16A	5.51532	-1.71825	0.00547806	0.0841294	5.5062	-1.08232	0.0565095	0.460808	5.54057	-1.51233	0.0218298	0.215868	5.49703	-1.04457	0.0790525	0.456942	5.55019	-1.37996	0.0241542	0.195791	5.47532	-0.966167	0.233475	0.999179	5.47716	-0.962753	0.121389	0.712619	5.51655	-0.966487	0.0631334	0.455488	5.51655	-0.966487	0.0631333	0.455487	5.49455	-0.94242	0.128712	0.67934	5.7622	-1.13052	0.00501472	0.0321344	5.51532	-0.749675	0.0493716	0.287523
ENSG00000204427.12	ABHD16A	5.51532	-1.71825	0.00547806	0.0841294	5.5062	-1.08232	0.0565095	0.460808	5.54057	-1.51233	0.0218298	0.215868	5.49703	-1.04457	0.0790525	0.456942	5.55019	-1.37996	0.0241542	0.195791	5.47532	-0.966167	0.233475	0.999179	5.47716	-0.962753	0.121389	0.712619	5.51655	-0.966487	0.0631334	0.455488	5.51655	-0.966487	0.0631333	0.455487	5.49455	-0.94242	0.128712	0.67934	5.7622	-1.13052	0.00501472	0.0321344	5.51532	-0.749675	0.0493716	0.287523
ENSG00000236063.9	ABHD16A	5.51532	-1.71825	0.00547806	0.0841294	5.5062	-1.08232	0.0565095	0.460808	5.54057	-1.51233	0.0218298	0.215868	5.49703	-1.04457	0.0790525	0.456942	5.55019	-1.37996	0.0241542	0.195791	5.47532	-0.966167	0.233475	0.999179	5.47716	-0.962753	0.121389	0.712619	5.51655	-0.966487	0.0631334	0.455488	5.51655	-0.966487	0.0631333	0.455487	5.49455	-0.94242	0.128712	0.67934	5.7622	-1.13052	0.00501472	0.0321344	5.51532	-0.749675	0.0493716	0.287523
ENSG00000235676.9	ABHD16A	5.51532	-1.71825	0.00547806	0.0841294	5.5062	-1.08232	0.0565095	0.460808	5.54057	-1.51233	0.0218298	0.215868	5.49703	-1.04457	0.0790525	0.456942	5.55019	-1.37996	0.0241542	0.195791	5.47532	-0.966167	0.233475	0.999179	5.47716	-0.962753	0.121389	0.712619	5.51655	-0.966487	0.0631334	0.455488	5.51655	-0.966487	0.0631333	0.455487	5.49455	-0.94242	0.128712	0.67934	5.7622	-1.13052	0.00501472	0.0321344	5.51532	-0.749675	0.0493716	0.287523
ENSG00000206403.11	ABHD16A	5.51532	-1.71825	0.00547806	0.0841294	5.5062	-1.08232	0.0565095	0.460808	5.54057	-1.51233	0.0218298	0.215868	5.49703	-1.04457	0.0790525	0.456942	5.55019	-1.37996	0.0241542	0.195791	5.47532	-0.966167	0.233475	0.999179	5.47716	-0.962753	0.121389	0.712619	5.51655	-0.966487	0.0631334	0.455488	5.51655	-0.966487	0.0631333	0.455487	5.49455	-0.94242	0.128712	0.67934	5.7622	-1.13052	0.00501472	0.0321344	5.51532	-0.749675	0.0493716	0.287523
ENSG00000224552.9	ABHD16A	5.51532	-1.71825	0.00547806	0.0841294	5.5062	-1.08232	0.0565095	0.460808	5.54057	-1.51233	0.0218298	0.215868	5.49703	-1.04457	0.0790525	0.456942	5.55019	-1.37996	0.0241542	0.195791	5.47532	-0.966167	0.233475	0.999179	5.47716	-0.962753	0.121389	0.712619	5.51655	-0.966487	0.0631334	0.455488	5.51655	-0.966487	0.0631333	0.455487	5.49455	-0.94242	0.128712	0.67934	5.7622	-1.13052	0.00501472	0.0321344	5.51532	-0.749675	0.0493716	0.287523
ENSG00000231488.9	ABHD16A	5.51532	-1.71825	0.00547806	0.0841294	5.5062	-1.08232	0.0565095	0.460808	5.54057	-1.51233	0.0218298	0.215868	5.49703	-1.04457	0.0790525	0.456942	5.55019	-1.37996	0.0241542	0.195791	5.47532	-0.966167	0.233475	0.999179	5.47716	-0.962753	0.121389	0.712619	5.51655	-0.966487	0.0631334	0.455488	5.51655	-0.966487	0.0631333	0.455487	5.49455	-0.94242	0.128712	0.67934	5.7622	-1.13052	0.00501472	0.0321344	5.51532	-0.749675	0.0493716	0.287523
ENSG00000183260.7	ABHD16B	-2.85971	-8.47509	6.92804e-07	0.000791597	-2.9021	-7.54729	2.49713e-06	0.00286072	-2.82677	-8.39501	1.76112e-06	0.00201842	-2.87629	-7.95637	2.97675e-06	0.00163041	-2.79527	-8.54351	1.2101e-06	0.000938066	-3.3561	-7.66376	0.000213263	0.122285	-3.17252	-8.06679	4.4717e-06	0.00269973	-2.89151	-7.6783	2.10883e-06	0.0015148	-2.89151	-7.6783	2.10883e-06	0.0015148	-2.91699	-7.49986	4.6513e-06	0.00484454	0.00343958	-7.68104	5.10213e-13	2.37959e-10	-2.85971	-7.58927	1.33751e-09	2.1832e-06
ENSG00000140526.18	ABHD2	8.43937	-1.09214	0.183501	0.421319	8.49786	-0.783468	0.331478	0.750892	8.46394	-0.852171	0.312007	0.611581	8.46886	-0.851351	0.332969	0.742086	8.47988	-0.834526	0.317318	0.593866	8.45734	-0.513321	0.658841	0.999179	8.46029	-0.655712	0.460697	0.87127	8.4994	-0.787508	0.316746	0.728166	8.4994	-0.787508	0.316746	0.728166	8.46878	-0.776375	0.361641	0.835409	8.637	-0.888634	0.0256324	0.0956712	8.43937	-0.5421	0.28829	0.655001
ENSG00000158201.10	ABHD3	5.43815	0.705713	0.225072	0.468771	5.57341	-0.1139	0.84794	0.955578	5.48674	0.405091	0.506839	0.735966	5.50254	0.447353	0.467763	0.800533	5.49793	0.573014	0.36777	0.630623	5.51993	-0.0413962	0.962415	0.999179	5.50172	0.393734	0.552811	0.894399	5.5361	0.331054	0.577914	0.84514	5.5361	0.331054	0.577914	0.845141	5.49924	0.436941	0.467842	0.867185	5.60021	0.298485	0.432063	0.583352	5.43815	0.0469821	0.908209	0.972929
ENSG00000100439.10	ABHD4	4.67835	-0.157618	0.811024	0.896118	4.69809	0.477627	0.481649	0.822694	4.70527	0.0619701	0.925775	0.964396	4.70144	0.235964	0.738753	0.903138	4.73681	-0.0227123	0.973402	0.987851	4.76035	0.0428701	0.964154	0.999179	4.71842	0.534156	0.462513	0.871592	4.70841	0.438015	0.50835	0.819873	4.70841	0.438015	0.508349	0.819873	4.68187	0.566445	0.449604	0.862384	4.41616	0.243172	0.501601	0.642731	4.67835	0.626588	0.150647	0.494198
ENSG00000127220.6	ABHD8	1.62797	-4.40022	0.000577119	0.0318558	1.59934	-3.46049	0.0040538	0.161813	1.65347	-4.28318	0.00127473	0.0681967	1.58879	-3.7221	0.00430198	0.134096	1.68232	-4.44844	0.000710649	0.0404085	1.50149	-3.37237	0.0658229	0.999179	1.52284	-3.17673	0.0231197	0.438482	1.58656	-3.27276	0.00658086	0.180645	1.58656	-3.27276	0.00658086	0.180645	1.58448	-3.62777	0.00452613	0.222281	2.29236	-3.61037	3.19552e-06	0.000176538	1.62797	-1.54502	0.0702768	0.344628
ENSG00000136754.17	ABI1	6.7157	1.42984	0.0627781	0.246157	6.84566	0.703332	0.358951	0.763937	6.75045	1.32762	0.0942238	0.380852	6.79957	1.07577	0.176942	0.60952	6.75351	1.55679	0.0611927	0.292629	6.79585	0.868039	0.444976	0.999179	6.78801	0.924677	0.28208	0.833178	6.83198	0.889163	0.24827	0.69095	6.83198	0.889163	0.24827	0.69095	6.81895	0.826569	0.286716	0.806917	6.92784	0.913724	0.060557	0.167465	6.7157	0.227101	0.669489	0.889001
ENSG00000138443.16	ABI2	4.40784	1.59441	0.00476239	0.078977	4.53892	1.22688	0.0308301	0.377339	4.44839	1.56998	0.00720863	0.145968	4.51352	1.11111	0.0524413	0.394235	4.47252	1.37514	0.0214435	0.186054	4.50329	0.845464	0.273679	0.999179	4.48932	0.982132	0.0972805	0.674908	4.53145	0.918183	0.0834681	0.504671	4.53145	0.918183	0.083468	0.504498	4.50718	1.14836	0.0537665	0.530629	4.60357	1.03408	0.012135	0.0581903	4.40784	0.132081	0.719169	0.904483
ENSG00000108798.9	ABI3	5.03601	-2.34759	0.0277828	0.168105	5.03511	-1.7965	0.0782492	0.509331	5.06759	-2.30574	0.0409421	0.278235	5.03206	-1.92917	0.0826885	0.464317	5.08606	-2.3086	0.035833	0.235404	4.96827	-2.03267	0.179693	0.999179	4.99361	-2.08404	0.0764208	0.639009	5.04856	-1.95163	0.0565214	0.440315	5.04856	-1.95163	0.0565214	0.440315	5.0058	-1.54047	0.161308	0.711633	5.45985	-1.77582	0.00204234	0.0176313	5.03601	-1.0124	0.127837	0.457105
ENSG00000154175.17	ABI3BP	-2.39561	-2.5133	0.285967	0.525649	-2.1868	-4.22053	0.0597754	0.472787	-2.42413	-2.96977	0.22416	0.536569	-2.17637	-4.96302	0.0445433	0.366378	-2.36514	-3.06067	0.210638	0.499256	-2.50587	-4.08399	0.206032	0.999179	-2.37268	-4.54247	0.0725291	0.629499	-2.15558	-4.61035	0.0401642	0.381742	-2.15558	-4.61035	0.0401642	0.381742	-2.19679	-4.618	0.0536351	0.530629	-0.635123	-2.74634	0.0483616	0.145437	-2.39561	-4.19376	0.0090439	0.119079
ENSG00000099204.20	ABLIM1	6.88353	1.65163	0.0895175	0.29325	7.00878	1.1847	0.223695	0.68273	6.93399	1.37863	0.175453	0.486776	7.01505	0.834767	0.40386	0.776011	6.96025	1.19451	0.253331	0.538609	6.95819	0.696831	0.601055	0.999179	6.97591	0.409261	0.686333	0.925573	7.02897	0.605161	0.513839	0.820732	7.02897	0.605161	0.513839	0.820732	7.00582	0.910696	0.35299	0.835148	7.21502	1.18005	0.0467742	0.142178	6.88353	0.0452423	0.941813	0.982849
ENSG00000163995.20	ABLIM2	-0.471004	-1.21808	0.334534	0.569316	-0.433315	-0.936726	0.446928	0.806023	-0.430045	-1.35894	0.303317	0.603921	-0.442628	-1.2977	0.328317	0.737526	-0.396673	-1.55	0.237851	0.525617	-0.520538	-0.374868	0.844378	0.999179	-0.462203	-1.31054	0.365091	0.845704	-0.409419	-1.21629	0.32545	0.733644	-0.409419	-1.21629	0.32545	0.733643	-0.534965	-0.193596	0.883656	0.972859	-0.0300258	-0.682151	0.359079	0.519397	-0.471004	-1.5286	0.0913724	0.391312
ENSG00000173210.19	ABLIM3	4.29057	0.11009	0.92358	0.961154	4.31373	1.05561	0.311235	0.737853	4.28472	0.84889	0.467814	0.710858	4.39181	-0.00414608	0.99701	0.998931	4.32344	0.619239	0.607673	0.78683	4.45579	-0.184683	0.900982	0.999179	4.41139	0.310358	0.783982	0.948013	4.37354	0.378137	0.714101	0.900762	4.37354	0.378137	0.714101	0.900762	4.37704	0.236322	0.828872	0.957049	3.89054	0.260043	0.685801	0.787595	4.29057	1.5076	0.0518752	0.295477
ENSG00000175164.15	ABO	1.49736	2.08356	0.221218	0.463617	1.42062	3.54792	0.0465735	0.431323	1.49799	2.7204	0.12674	0.430263	1.53591	2.33451	0.239992	0.670634	1.58162	2.10033	0.23846	0.525909	1.63713	2.49426	0.302498	0.999179	1.58358	2.71278	0.161469	0.755026	1.47728	3.11455	0.0924881	0.523515	1.47728	3.11454	0.092528	0.523569	1.42794	4.12796	0.0507619	0.52311	0.643326	3.04694	0.021078	0.0845249	1.49736	0.497015	0.640388	0.879762
ENSG00000281879.4	ABO	1.49736	2.08356	0.221218	0.463617	1.42062	3.54792	0.0465735	0.431323	1.49799	2.7204	0.12674	0.430263	1.53591	2.33451	0.239992	0.670634	1.58162	2.10033	0.23846	0.525909	1.63713	2.49426	0.302498	0.999179	1.58358	2.71278	0.161469	0.755026	1.47728	3.11455	0.0924881	0.523515	1.47728	3.11454	0.092528	0.523569	1.42794	4.12796	0.0507619	0.52311	0.643326	3.04694	0.021078	0.0845249	1.49736	0.497015	0.640388	0.879762
ENSG00000278741.4	ABR	7.10875	-2.12343	0.016326	0.133288	7.11355	-1.49714	0.0702973	0.497797	7.13189	-1.99566	0.0340194	0.255503	7.1111	-1.79495	0.0506759	0.387523	7.15881	-2.11356	0.0209722	0.184164	7.10582	-1.55949	0.215627	0.999179	7.09826	-1.41093	0.141767	0.738747	7.11573	-1.49323	0.0677992	0.470039	7.11573	-1.49323	0.0677992	0.470039	7.09581	-1.51536	0.0955594	0.629405	7.191	-1.50223	0.00162713	0.0150597	7.10875	-0.470538	0.379294	0.735282
ENSG00000159842.15	ABR	7.10875	-2.12343	0.016326	0.133288	7.11355	-1.49714	0.0702973	0.497797	7.13189	-1.99566	0.0340194	0.255503	7.1111	-1.79495	0.0506759	0.387523	7.15881	-2.11356	0.0209722	0.184164	7.10582	-1.55949	0.215627	0.999179	7.09826	-1.41093	0.141767	0.738747	7.11573	-1.49323	0.0677992	0.470039	7.11573	-1.49323	0.0677992	0.470039	7.09581	-1.51536	0.0955594	0.629405	7.191	-1.50223	0.00162713	0.0150597	7.10875	-0.470538	0.379294	0.735282
ENSG00000276016.4	ABR	7.10875	-2.12343	0.016326	0.133288	7.11355	-1.49714	0.0702973	0.497797	7.13189	-1.99566	0.0340194	0.255503	7.1111	-1.79495	0.0506759	0.387523	7.15881	-2.11356	0.0209722	0.184164	7.10582	-1.55949	0.215627	0.999179	7.09826	-1.41093	0.141767	0.738747	7.11573	-1.49323	0.0677992	0.470039	7.11573	-1.49323	0.0677992	0.470039	7.09581	-1.51536	0.0955594	0.629405	7.191	-1.50223	0.00162713	0.0150597	7.10875	-0.470538	0.379294	0.735282
ENSG00000174429.4	ABRA	NA	NA	NA	NA	-3.01103	-4.54191	0.0059527	0.194232	NA	NA	NA	NA	-3.09004	-4.16159	0.0196553	0.260037	-3.12627	-3.70951	0.0294066	0.214453	-3.33176	-3.95902	0.092014	0.999179	-3.22745	-4.2577	0.0218819	0.430633	-3.0348	-4.26869	0.0093412	0.208868	-3.0348	-4.26869	0.0093412	0.208868	NA	NA	NA	NA	-1.626	-3.44198	0.000301392	0.00475337	NA	NA	NA	NA
ENSG00000146109.5	ABT1	4.3646	-0.922079	0.120153	0.341204	4.37341	-0.309221	0.556581	0.851977	4.40118	-0.717817	0.292889	0.596341	4.32516	-0.0217655	0.968173	0.989156	4.40616	-0.699687	0.264934	0.548561	4.31236	-0.0324091	0.965338	0.999179	4.3206	-0.238348	0.675184	0.921898	4.37381	-0.283678	0.568662	0.841406	4.37381	-0.283678	0.568661	0.841405	4.34589	-0.266038	0.627535	0.905957	4.71971	-0.616206	0.169278	0.317566	4.3646	-0.964553	0.0150016	0.155684
ENSG00000114626.18	ABTB1	7.86818	-1.67859	0.138209	0.365636	7.81846	-0.238301	0.818782	0.947475	7.8857	-1.10152	0.337449	0.629541	7.83582	-0.610259	0.595395	0.848464	7.8992	-1.07015	0.340184	0.611844	7.89076	-0.324472	0.840511	0.999179	7.8629	-0.402491	0.741647	0.939741	7.8254	-0.28321	0.783713	0.928193	7.8254	-0.28321	0.783713	0.928193	7.80414	-0.23692	0.834564	0.959134	7.59708	-0.900841	0.189352	0.341503	7.86818	0.131881	0.862368	0.958532
ENSG00000166016.6	ABTB2	1.82731	-5.10712	0.000173013	0.0197684	1.79785	-4.19982	0.000702547	0.0788772	1.84417	-4.97931	0.000450874	0.050206	1.84403	-5.05872	0.000370325	0.0395061	1.89577	-5.35774	0.00023387	0.0247834	1.64702	-4.17238	0.0158782	0.972905	1.69549	-4.05477	0.00317164	0.184999	1.79256	-4.14602	0.000740292	0.0680654	1.79256	-4.14602	0.000740293	0.0680655	1.80524	-4.49614	0.0010586	0.130155	2.87898	-4.07667	9.25912e-07	7.4611e-05	1.82731	-3.21725	0.000189064	0.0098193
ENSG00000060971.18	ACAA1	5.76617	-1.02544	0.120754	0.341524	5.78879	-0.614053	0.333778	0.751714	5.79813	-0.877032	0.21511	0.528847	5.76371	-0.516921	0.449573	0.797003	5.82416	-0.9265	0.190164	0.476386	5.82321	-0.219676	0.81098	0.999179	5.79724	-0.229848	0.743222	0.940153	5.77928	-0.303817	0.618024	0.865159	5.77928	-0.303817	0.618024	0.865159	5.75846	-0.500533	0.453919	0.864165	5.56596	-0.582325	0.153594	0.300273	5.76617	0.513183	0.241967	0.610823
ENSG00000167315.18	ACAA2	4.50518	0.486814	0.567548	0.738042	4.58617	0.182835	0.83222	0.951628	4.54352	0.194394	0.820549	0.912509	4.55734	0.225947	0.80224	0.927277	4.55103	0.354261	0.697967	0.839184	4.58311	0.028231	0.981495	0.999179	4.57106	0.0929662	0.920008	0.981478	4.59793	0.0449222	0.957605	0.988393	4.59793	0.0449222	0.957605	0.988393	4.58781	-0.0678169	0.93773	0.986916	4.52703	0.337931	0.408585	0.563395	4.50518	0.286535	0.59254	0.865001
ENSG00000278540.5	ACACA	4.65946	-0.0165522	0.975922	0.986629	4.76287	-0.438302	0.422708	0.79269	4.69952	-0.188032	0.746643	0.869735	4.74878	-0.523572	0.383294	0.768191	4.7277	-0.284014	0.631682	0.80111	4.73469	-0.360723	0.653119	0.999179	4.74332	-0.586882	0.351933	0.845704	4.77351	-0.545215	0.325489	0.733644	4.77351	-0.545215	0.325489	0.733643	4.73995	-0.481991	0.412564	0.846318	4.82412	-0.203209	0.505552	0.646182	4.65946	0.455653	0.20092	0.56449
ENSG00000275176.4	ACACA	4.65946	-0.0165522	0.975922	0.986629	4.76287	-0.438302	0.422708	0.79269	4.69952	-0.188032	0.746643	0.869735	4.74878	-0.523572	0.383294	0.768191	4.7277	-0.284014	0.631682	0.80111	4.73469	-0.360723	0.653119	0.999179	4.74332	-0.586882	0.351933	0.845704	4.77351	-0.545215	0.325489	0.733644	4.77351	-0.545215	0.325489	0.733643	4.73995	-0.481991	0.412564	0.846318	4.82412	-0.203209	0.505552	0.646182	4.65946	0.455653	0.20092	0.56449
ENSG00000076555.15	ACACB	4.02348	-1.15082	0.076889	0.274054	4.06593	-0.875531	0.161009	0.627992	4.06956	-1.23893	0.0670168	0.333216	4.08836	-1.33037	0.0573576	0.405539	4.10669	-1.43882	0.0397965	0.245552	4.00284	-0.871831	0.350564	0.999179	4.03135	-1.15299	0.111542	0.697536	4.07855	-1.02119	0.106338	0.545639	4.07855	-1.02119	0.106337	0.54564	4.04486	-0.847089	0.222607	0.765961	4.50267	-0.823627	0.0448044	0.137791	4.02348	-1.34814	0.00323789	0.0615576
ENSG00000240303.8	ACAD11	2.98991	0.046563	0.975027	0.986024	3.0023	0.378686	0.814187	0.945496	3.04423	-0.352176	0.825946	0.915118	3.08067	-0.407173	0.803	0.927362	3.07212	-0.308363	0.849321	0.923966	2.9902	-0.879677	0.691534	0.999179	3.0276	-0.920154	0.58711	0.901178	3.07143	-0.482998	0.763681	0.921405	3.07143	-0.482998	0.763681	0.921405	3.00611	0.501108	0.75984	0.940727	3.36488	0.613911	0.532288	0.667351	2.98991	-1.088	0.253421	0.620587
ENSG00000177646.19	ACAD9	4.4379	-1.05575	0.161598	0.396026	4.4423	-0.565856	0.437186	0.799398	4.47598	-1.11776	0.167113	0.480986	4.45953	-0.91001	0.244961	0.673063	4.51986	-1.4333	0.0951392	0.349535	4.44652	-0.861094	0.427626	0.999179	4.45552	-1.05261	0.207456	0.796915	4.47076	-0.901208	0.23004	0.680588	4.47076	-0.901208	0.23004	0.680587	4.44094	-0.646571	0.411863	0.846318	4.5483	-0.449858	0.32747	0.488428	4.4379	-0.309211	0.504462	0.819713
ENSG00000122971.9	ACADS	2.62475	-4.00211	0.00130327	0.044853	2.54018	-2.49382	0.0186545	0.300089	2.63852	-3.62331	0.00536356	0.132197	2.55901	-2.94183	0.0134684	0.221622	2.64806	-3.56211	0.00525209	0.10528	2.47127	-2.75872	0.0838207	0.999179	2.49535	-2.72694	0.028279	0.469954	2.55685	-2.62331	0.0137312	0.251695	2.55685	-2.62331	0.0137312	0.251695	2.54186	-2.61293	0.0241432	0.402048	3.19437	-2.95575	0.000121193	0.0025441	2.62475	-1.97226	0.00934194	0.121297
ENSG00000072778.20	ACADVL	6.83405	-1.80499	0.0436115	0.206945	6.83952	-1.13469	0.176966	0.64765	6.8672	-1.67671	0.0780846	0.353572	6.83043	-1.27474	0.167797	0.599291	6.88505	-1.65492	0.0751794	0.316034	6.83569	-1.27494	0.322154	0.999179	6.82931	-1.21109	0.217331	0.797271	6.84705	-1.19372	0.154763	0.603495	6.84705	-1.19372	0.154763	0.603495	6.81978	-1.09413	0.234057	0.772928	6.91571	-1.28416	0.00679259	0.0396817	6.83405	-0.309782	0.570764	0.855462
ENSG00000288169.1	ACAP1	7.43879	-2.20798	0.0447625	0.209702	7.43872	-1.6049	0.12411	0.580654	7.48641	-2.29811	0.0534226	0.307322	7.43426	-1.80899	0.114999	0.520476	7.50197	-2.29094	0.0495326	0.267125	7.41544	-1.68514	0.287445	0.999179	7.42315	-1.79807	0.140552	0.737975	7.44997	-1.70441	0.0990484	0.534945	7.44997	-1.70441	0.0990483	0.534945	7.40669	-1.42716	0.20369	0.754013	7.64983	-1.64441	0.00685636	0.0398419	7.43879	-0.691739	0.317903	0.682132
ENSG00000072818.12	ACAP1	7.43879	-2.20798	0.0447625	0.209702	7.43872	-1.6049	0.12411	0.580654	7.48641	-2.29811	0.0534226	0.307322	7.43426	-1.80899	0.114999	0.520476	7.50197	-2.29094	0.0495326	0.267125	7.41544	-1.68514	0.287445	0.999179	7.42315	-1.79807	0.140552	0.737975	7.44997	-1.70441	0.0990484	0.534945	7.44997	-1.70441	0.0990483	0.534945	7.40669	-1.42716	0.20369	0.754013	7.64983	-1.64441	0.00685636	0.0398419	7.43879	-0.691739	0.317903	0.682132
ENSG00000131584.19	ACAP3	4.50557	-3.8017	0.00109186	0.0409035	4.4856	-2.97737	0.00617948	0.197253	4.54434	-3.82651	0.00150279	0.0725496	4.51347	-3.5124	0.00339793	0.121	4.57976	-4.01482	0.000654318	0.0383444	4.42274	-3.31293	0.0504428	0.999179	4.45627	-3.41051	0.00885809	0.305139	4.51036	-3.22537	0.00350139	0.141198	4.51036	-3.22537	0.00350139	0.141198	4.46979	-3.02997	0.00970195	0.292125	5.0625	-3.14995	5.50398e-06	0.000259945	4.50557	-1.15609	0.13731	0.472418
ENSG00000182827.9	ACBD3	4.72512	1.67337	0.161589	0.396026	4.87761	0.569376	0.610007	0.874524	4.76729	1.18175	0.333849	0.627864	4.84811	0.678634	0.574144	0.839644	4.78258	1.34961	0.283874	0.565713	4.82758	0.688688	0.676616	0.999179	4.82716	0.658786	0.599881	0.904668	4.8708	0.661556	0.558818	0.836808	4.8708	0.661556	0.558818	0.836807	4.8482	0.608207	0.604471	0.901525	4.94949	0.997153	0.111419	0.244815	4.72512	0.461686	0.52949	0.833468
ENSG00000181513.14	ACBD4	3.17545	-1.57371	0.11422	0.332649	3.17082	-0.916819	0.189877	0.658961	3.22063	-1.524	0.144023	0.452966	3.18061	-1.20512	0.122289	0.53461	3.24849	-1.68162	0.105879	0.367187	3.16551	-1.01935	0.473643	0.999179	3.18577	-1.48609	0.175007	0.773429	3.20354	-1.27492	0.075095	0.48797	3.20354	-1.27492	0.075095	0.487969	3.15297	-0.907436	0.237387	0.774691	3.33235	-1.0706	0.0279238	0.100869	3.17545	-0.570696	0.363792	0.721898
ENSG00000107897.19	ACBD5	4.90156	0.195342	0.664649	0.801422	4.99473	-0.167452	0.715471	0.911109	4.94651	-0.0644186	0.89255	0.948406	4.96434	-0.0588554	0.903743	0.965615	4.96344	0.00388175	0.993522	0.996646	4.9518	-0.162449	0.804661	0.999179	4.95832	-0.249139	0.62317	0.909192	5	-0.226743	0.615147	0.864078	5	-0.226743	0.615149	0.86408	4.96048	-0.00710726	0.987985	0.997498	5.12801	0.0189847	0.936901	0.960458	4.90156	-0.184618	0.524999	0.83136
ENSG00000230124.8	ACBD6	4.36132	-0.326645	0.588715	0.752141	4.383	0.0736748	0.890411	0.967704	4.40646	-0.339321	0.592686	0.784566	4.35157	0.241469	0.68748	0.88423	4.42518	-0.381893	0.53359	0.742977	4.37695	0.138679	0.868165	0.999179	4.37666	-0.121774	0.847928	0.965235	4.39169	-0.0116073	0.982622	0.995471	4.39169	-0.0116073	0.982622	0.995471	4.35652	0.135749	0.818541	0.953551	4.4436	-0.0949582	0.797968	0.867431	4.36132	-0.341075	0.400384	0.748872
ENSG00000176244.7	ACBD7	-1.42202	0.178101	0.912916	0.95548	-1.50604	1.75505	0.293781	0.728317	-1.49857	1.16587	0.499252	0.732359	-1.50168	1.08012	0.544388	0.82858	-1.43933	0.69278	0.68321	0.830758	-1.41647	1.96989	0.419816	0.999179	-1.37475	0.0998387	0.956836	0.990808	-1.366	0.0912974	0.954319	0.98704	-1.366	0.0912974	0.954319	0.98704	-1.35371	-0.324762	0.851467	0.964756	-1.79373	0.819833	0.415756	0.569507	-1.42202	0.0196265	0.985651	0.995791
ENSG00000205126.2	ACCSL	-1.64468	0.542218	0.767933	0.871774	-1.665	1.85196	0.318964	0.742391	-1.62365	0.957348	0.621121	0.80018	-1.5873	0.914658	0.647766	0.871009	-1.62738	1.35761	0.499942	0.722034	-1.60368	0.202617	0.939366	0.999179	-1.62159	0.89249	0.661898	0.91896	-1.5587	0.78745	0.666555	0.884948	-1.5587	0.78745	0.666555	0.884948	-1.52294	0.237107	0.901577	0.978591	-1.51716	0.505559	0.637963	0.750511	-1.64468	-0.796395	0.509032	0.822538
ENSG00000159640.16	ACE	0.569397	-1.64181	0.345165	0.579664	0.610909	-1.41568	0.412948	0.789791	0.610727	-1.93447	0.296343	0.598693	0.586736	-1.7455	0.360578	0.757511	0.633061	-2.0247	0.270404	0.554001	0.551168	-1.51859	0.560341	0.999179	0.552351	-1.09052	0.582271	0.900166	0.603403	-1.32056	0.442969	0.790083	0.603403	-1.32056	0.442969	0.790083	0.539909	-1.06105	0.567103	0.893381	0.853561	-0.831766	0.365211	0.525009	0.569397	-1.32535	0.2502	0.618384
ENSG00000177076.6	ACER2	2.76753	0.772141	0.46742	0.672553	2.80106	1.14194	0.27887	0.719724	2.785	1.06363	0.348315	0.635877	2.84748	0.722262	0.527623	0.822208	2.80646	1.09571	0.333185	0.605846	2.84331	0.462571	0.766001	0.999179	2.82235	0.725038	0.542119	0.892502	2.81948	0.974383	0.36369	0.752556	2.81948	0.974383	0.363689	0.752556	2.83435	0.880592	0.429777	0.854384	2.78574	0.717675	0.192771	0.345448	2.76753	0.121862	0.858914	0.957393
ENSG00000078124.12	ACER3	4.92973	0.542759	0.481491	0.682755	5.01115	0.283336	0.717767	0.911225	4.95042	0.528374	0.51093	0.73813	5.00343	0.184823	0.820383	0.934918	4.97728	0.519657	0.533267	0.742856	5.01678	-0.0167488	0.988614	0.999179	4.99307	0.374624	0.672384	0.921686	5.01151	0.313419	0.691493	0.892896	5.01151	0.313419	0.691493	0.892896	5.00946	0.150375	0.850051	0.964582	4.95613	0.427705	0.356482	0.516824	4.92973	0.325114	0.550995	0.844813
ENSG00000087085.15	ACHE	1.34847	-3.40463	0.116276	0.335413	1.19424	-0.61665	0.76367	0.927387	1.31583	-2.06033	0.359059	0.643096	1.33678	-2.37939	0.298468	0.713273	1.30921	-1.97805	0.365709	0.629483	1.38205	-1.80743	0.5609	0.999179	1.34228	-1.79883	0.449823	0.865955	1.28726	-1.6711	0.4214	0.77855	1.28726	-1.6711	0.4214	0.778549	1.28808	-1.7281	0.439123	0.859041	0.826432	-1.92896	0.116023	0.250468	1.34847	1.11366	0.427651	0.76781
ENSG00000100813.14	ACIN1	7.38014	-0.364944	0.502377	0.697234	7.42536	-0.0764743	0.867552	0.963297	7.41612	-0.201751	0.727977	0.86225	7.39579	0.0123691	0.980124	0.993951	7.43953	-0.309862	0.582043	0.772873	7.42206	0.21633	0.749612	0.999179	7.40768	0.0822871	0.873094	0.971805	7.42128	0.00704535	0.987392	0.996846	7.42128	0.00704535	0.987392	0.996846	7.39065	0.0117537	0.981053	0.995198	7.36714	-0.161353	0.577186	0.703737	7.38014	0.319865	0.353914	0.715067
ENSG00000131473.17	ACLY	6.5429	-0.643353	0.38434	0.611115	6.57709	-0.291978	0.67134	0.897205	6.57934	-0.511714	0.551092	0.760627	6.5532	-0.276886	0.721749	0.896109	6.59739	-0.628612	0.425908	0.672195	6.56143	-0.18724	0.860418	0.999179	6.55137	-0.171649	0.831831	0.962568	6.57405	-0.226637	0.738027	0.912255	6.57405	-0.226637	0.738027	0.912254	6.56979	-0.441341	0.557427	0.891656	6.66167	-0.428489	0.238679	0.396701	6.5429	-0.0451014	0.920956	0.976598
ENSG00000153086.14	ACMSD	-3.1104	-2.30675	0.24942	0.492291	NA	NA	NA	NA	NA	NA	NA	NA	-3.00244	-3.27767	0.138119	0.557168	-3.09059	-2.29399	0.283964	0.565713	-3.2357	-2.9917	0.308925	0.999179	-3.1488	-3.21741	0.158644	0.752157	-3.03963	-2.89764	0.161996	0.614696	-3.03963	-2.89764	0.161996	0.614696	-3.09624	-1.56404	0.49302	0.871474	-2.19502	-1.22487	0.377912	0.536793	-3.1104	-3.33683	0.0142225	0.150888
ENSG00000122729.19	ACO1	3.22803	-1.51315	0.0169184	0.135371	3.26438	-1.43012	0.0219243	0.322937	3.24118	-1.54995	0.0162138	0.194154	3.28997	-1.884	0.00681082	0.160531	3.2747	-1.6463	0.0166714	0.167228	3.15155	-1.98935	0.02059	0.999179	3.17291	-1.44278	0.0260715	0.455355	3.27247	-1.47522	0.0209159	0.293289	3.27247	-1.47522	0.0209158	0.293289	3.27577	-1.65097	0.0144588	0.34233	3.99413	-1.22027	0.000539056	0.00716232	3.22803	-1.9966	2.22491e-05	0.00221059
ENSG00000100412.16	ACO2	5.85891	-1.1078	0.0347897	0.186974	5.84775	-0.40682	0.41555	0.789791	5.88075	-0.870663	0.133619	0.440035	5.86158	-0.636003	0.242432	0.67182	5.89699	-0.835144	0.129248	0.401554	5.86838	-0.422784	0.576456	0.999179	5.86576	-0.646171	0.26405	0.821115	5.87155	-0.511713	0.3001	0.718034	5.87155	-0.511713	0.3001	0.718034	5.85506	-0.517747	0.354162	0.835409	5.85137	-0.565259	0.0972574	0.22447	5.85891	0.130504	0.699795	0.897242
ENSG00000184227.8	ACOT1	-2.1286	-0.749812	0.640826	0.786953	-2.06925	-1.05153	0.503975	0.83028	-2.18175	-0.491436	0.792379	0.897659	-1.97393	-2.03224	0.236604	0.667585	-2.05112	-1.28565	0.439325	0.682544	-2.20204	-2.05797	0.386474	0.999179	-2.11265	-2.55898	0.163033	0.755782	-1.98563	-2.04315	0.20524	0.662404	-1.98563	-2.04315	0.20524	0.662404	-2.00777	-1.6373	0.328956	0.825475	-1.25221	-1.03974	0.394723	0.551366	-2.1286	-2.49915	0.0278844	0.216151
ENSG00000162390.17	ACOT11	0.73027	-3.04671	0.00852566	0.1009	0.726349	-2.35937	0.0372912	0.40411	0.785294	-3.42998	0.00508935	0.128478	0.815507	-3.73383	0.00361105	0.12216	0.841686	-3.82976	0.00194445	0.0658477	0.657412	-3.0751	0.0685569	0.999179	0.671433	-2.29358	0.0715661	0.628837	0.739329	-2.50487	0.0258959	0.325563	0.739329	-2.50487	0.0258959	0.325563	0.75168	-2.89261	0.0214772	0.394333	1.49454	-2.02242	0.0139954	0.0639009	0.73027	-2.46392	0.00251357	0.052951
ENSG00000112304.11	ACOT13	3.64247	-1.24352	0.0437246	0.20713	3.76614	-1.8527	0.00430556	0.167524	3.67412	-1.43579	0.0269464	0.235391	3.74247	-1.9332	0.0047017	0.138375	3.69277	-1.42832	0.03108	0.220633	3.62891	-1.93982	0.0274331	0.999179	3.66332	-1.9442	0.00521977	0.241436	3.76354	-1.97726	0.00192754	0.105996	3.76354	-1.97726	0.00192753	0.105996	3.73844	-1.84633	0.00536956	0.241371	4.41964	-1.6186	6.4402e-05	0.0015845	3.64247	-1.03453	0.0148426	0.154595
ENSG00000119673.14	ACOT2	0.764284	-2.65015	0.0769518	0.274081	0.752666	-2.19866	0.12253	0.578996	0.817885	-3.13316	0.049644	0.298942	0.763044	-2.75161	0.0802988	0.459959	0.827134	-3.12005	0.0467002	0.261553	0.679236	-2.69309	0.202566	0.999179	0.709341	-2.42384	0.136272	0.734067	0.770902	-2.37427	0.095308	0.529679	0.770902	-2.37427	0.095308	0.529679	0.749673	-2.52009	0.10021	0.633596	1.41278	-1.90472	0.0190807	0.0787834	0.764284	-1.9541	0.0482352	0.284211
ENSG00000177465.4	ACOT4	-2.23231	0.931234	0.543468	0.722979	-2.14559	0.430525	0.771229	0.929078	-2.20333	1.06196	0.516749	0.742629	-2.25319	1.57045	0.33945	0.746311	-2.19721	1.17941	0.473766	0.705063	-2.37603	2.43418	0.292588	0.999179	-2.31009	1.06088	0.540834	0.892502	-2.21937	1.23018	0.412834	0.773383	-2.21937	1.23018	0.412834	0.773382	-2.24212	1.26562	0.436131	0.857665	-1.42273	0.452605	0.597112	0.718682	-2.23231	-3.23625	0.00446125	0.076538
ENSG00000097021.19	ACOT7	2.43731	-1.50479	0.243336	0.486931	2.40442	-0.325937	0.78898	0.935477	2.4685	-1.18667	0.378001	0.656006	2.38208	-0.36848	0.784504	0.920832	2.49246	-1.33561	0.311756	0.590761	2.49194	-1.1306	0.543074	0.999179	2.43823	-0.364814	0.796315	0.952605	2.41598	-0.425564	0.728132	0.907342	2.41598	-0.425564	0.728132	0.907342	2.41178	-0.652718	0.621004	0.904853	2.08896	-0.747924	0.298223	0.460957	2.43731	0.709531	0.402786	0.750649
ENSG00000101473.17	ACOT8	3.95985	-1.74011	0.00451776	0.0771599	3.94756	-0.975578	0.0684653	0.492696	3.99671	-1.70842	0.00897574	0.156741	3.95235	-1.26386	0.030326	0.315193	4.00307	-1.61535	0.00966606	0.135893	3.94813	-1.24155	0.102762	0.999179	3.94311	-1.13115	0.054613	0.575358	3.95333	-1.02811	0.0468309	0.410258	3.95333	-1.02811	0.0468307	0.410257	3.92178	-0.796443	0.189642	0.739274	4.02156	-0.987336	0.0390871	0.125696	3.95985	-0.285055	0.394455	0.746249
ENSG00000123130.17	ACOT9	5.16921	-0.0358389	0.961582	0.980197	5.18369	0.193865	0.797248	0.937582	5.17828	-0.0531118	0.944574	0.973213	5.16795	0.155399	0.836273	0.9416	5.19611	-0.00719387	0.993131	0.996341	5.20412	-0.121857	0.904011	0.999179	5.17272	0.26104	0.73575	0.938155	5.17492	0.250038	0.731426	0.909334	5.17492	0.250038	0.731426	0.909334	5.18315	0.162878	0.84009	0.960783	5.08113	0.24129	0.537999	0.671607	5.16921	-0.087618	0.853397	0.954849
ENSG00000161533.12	ACOX1	7.13012	-0.408676	0.468004	0.672969	7.22252	-0.690438	0.234327	0.690396	7.1711	-0.511326	0.387887	0.662282	7.15932	-0.291518	0.632855	0.863578	7.19367	-0.52572	0.391101	0.647671	7.16437	-0.326118	0.692455	0.999179	7.15647	-0.208309	0.741651	0.939741	7.20235	-0.419134	0.475738	0.804659	7.20235	-0.419134	0.475738	0.804659	7.18348	-0.574533	0.338435	0.828457	7.36376	-0.578344	0.0662209	0.17688	7.13012	-0.488773	0.188021	0.548321
ENSG00000168306.13	ACOX2	-2.39228	-1.73288	0.357064	0.589995	-2.27632	-2.87838	0.099667	0.542625	-2.31716	-3.24464	0.0869847	0.369371	-2.27873	-3.58647	0.0610351	0.415816	-2.26738	-3.57839	0.0628677	0.294134	-2.27807	-4.2281	0.101187	0.999179	-2.26277	-3.44848	0.0817276	0.648559	-2.22044	-3.54593	0.0472268	0.410258	-2.22044	-3.54593	0.0472268	0.410257	-2.24019	-3.62371	0.0578572	0.542936	NA	NA	NA	NA	-2.39228	0.630379	0.605516	0.869814
ENSG00000087008.16	ACOX3	3.52129	-2.05518	0.000541487	0.0305367	3.54715	-1.68999	0.0017723	0.109402	3.555	-2.10889	0.000779373	0.0565342	3.53939	-1.93202	0.00162433	0.0829362	3.58505	-2.25368	0.000196964	0.023814	3.50328	-1.55666	0.0676245	0.999179	3.51381	-1.64286	0.0123269	0.346567	3.55492	-1.73583	0.00160739	0.0989217	3.55492	-1.73583	0.00160739	0.0989219	3.52914	-1.76065	0.00366179	0.203656	3.78863	-1.5478	2.08921e-05	0.000716005	3.52129	-0.727468	0.0662647	0.333102
ENSG00000153093.18	ACOXL	-1.05139	-3.46711	0.0587926	0.237037	-1.03148	-3.19125	0.0759633	0.50507	-1.04416	-3.72557	0.0566495	0.312723	-1.03134	-4.02075	0.0515734	0.390005	-0.98053	-4.18793	0.0318247	0.222618	-1.02677	-4.4104	0.0917612	0.999179	-1.11657	-1.59757	0.417306	0.85671	-1.0815	-2.41798	0.189267	0.647781	-1.0815	-2.41798	0.189267	0.647781	-1.15087	-2.51767	0.191341	0.740355	-0.978171	-1.95846	0.0735925	0.188903	-1.05139	-0.902897	0.430496	0.769582
ENSG00000143727.16	ACP1	6.30576	0.584978	0.680378	0.812331	6.33849	1.10772	0.433922	0.798076	6.30048	1.38443	0.351776	0.637733	6.28293	1.69037	0.272671	0.691296	6.28928	1.63684	0.27966	0.562059	6.30964	1.69774	0.412043	0.999179	6.29927	1.35455	0.39231	0.848773	6.30636	1.50831	0.293739	0.715713	6.30636	1.50831	0.293739	0.715713	6.31446	1.3862	0.354213	0.835409	6.35811	0.712364	0.34786	0.508378	6.30576	0.0670003	0.941888	0.982849
ENSG00000162836.12	ACP6	3.3084	0.485403	0.35718	0.590016	3.35641	0.708861	0.165084	0.633914	3.34599	0.463341	0.393343	0.665698	3.34123	0.611777	0.267693	0.689247	3.37863	0.303605	0.563845	0.761441	3.40014	0.658654	0.409632	0.999179	3.38718	0.384666	0.522813	0.887864	3.36822	0.50501	0.316614	0.728166	3.36822	0.50501	0.316614	0.728166	3.33337	0.659802	0.229708	0.770504	3.09843	0.578353	0.0680551	0.17995	3.3084	0.640736	0.0899595	0.388382
ENSG00000111644.8	ACRBP	5.22655	1.55674	0.123301	0.345469	5.22	2.14284	0.0480728	0.432535	5.23415	1.6167	0.151342	0.461067	5.33038	0.973825	0.342612	0.748006	5.28158	1.44902	0.210074	0.498348	5.44178	0.368542	0.790005	0.999179	5.37638	1.09358	0.307669	0.841571	5.29524	1.31053	0.227967	0.679221	5.29524	1.31053	0.227966	0.67922	5.29056	1.66242	0.15399	0.699	4.35376	2.13471	0.00644249	0.0383511	5.22655	1.9845	0.00410322	0.0725749
ENSG00000103740.10	ACSBG1	0.538958	-0.0896318	0.966019	0.982529	0.557133	0.641253	0.762179	0.926913	0.535018	0.379383	0.864706	0.935119	0.594147	-0.0793643	0.972392	0.990883	0.582822	0.087284	0.969125	0.98595	0.571259	-0.295176	0.924538	0.999179	0.547382	0.484517	0.839011	0.964103	0.596772	0.22233	0.91702	0.976495	0.596772	0.222337	0.917019	0.976494	0.603527	-0.0856281	0.969503	0.993435	0.713838	0.353863	0.737682	0.82609	0.538958	-1.10549	0.421379	0.763241
ENSG00000130377.13	ACSBG2	-2.5968	-2.74917	0.156982	0.390015	-2.51986	-3.01142	0.123477	0.580654	-2.62332	-2.90824	0.152301	0.463094	-2.48558	-4.22604	0.0514951	0.389926	-2.56606	-3.22612	0.110857	0.376223	-2.6452	-3.34208	0.237891	0.999179	-2.57165	-3.65394	0.0963595	0.672423	-2.49838	-3.55055	0.0675143	0.469282	-2.49838	-3.55055	0.0675143	0.469281	-2.53228	-3.44207	0.0962233	0.62996	-1.88828	-2.21514	0.0619195	0.169398	-2.5968	-2.54827	0.0555985	0.307608
ENSG00000167107.12	ACSF2	3.25376	-1.8531	0.00601827	0.0883866	3.28968	-1.60838	0.0100618	0.241329	3.30531	-2.05903	0.00414672	0.116264	3.29682	-1.95303	0.00577838	0.153588	3.34152	-2.26811	0.00155247	0.0589678	3.22646	-1.54245	0.0908057	0.999179	3.23888	-1.50762	0.0327689	0.496357	3.28877	-1.57696	0.010551	0.226384	3.28877	-1.57696	0.0105511	0.226384	3.25634	-1.42797	0.0445604	0.503343	3.65351	-1.33884	0.00204527	0.0176313	3.25376	-1.10517	0.0120134	0.138652
ENSG00000151726.14	ACSL1	9.16324	-0.165522	0.840762	0.913431	9.19736	0.18338	0.817423	0.946964	9.13152	0.4943	0.550351	0.76059	9.15165	0.448748	0.599808	0.849839	9.12797	0.775511	0.360236	0.625499	9.19475	0.526569	0.650855	0.999179	9.16114	0.760112	0.398114	0.850977	9.16593	0.616473	0.443473	0.790083	9.16593	0.616473	0.443473	0.790083	9.16392	0.50846	0.568395	0.893897	9.00927	0.303684	0.548282	0.679051	9.16324	-0.155446	0.774303	0.926434
ENSG00000123983.14	ACSL3	5.07108	0.96547	0.465409	0.671519	5.13626	0.791642	0.551961	0.849787	5.08987	0.982843	0.481061	0.719394	5.08755	1.19054	0.410636	0.779058	5.09638	1.18491	0.406139	0.658234	5.10094	0.835805	0.669768	0.999179	5.0827	1.11261	0.45873	0.871208	5.11397	1.10304	0.410315	0.772111	5.11397	1.10304	0.410314	0.772111	5.12697	0.750951	0.59487	0.899934	5.25242	0.827325	0.153281	0.299835	5.07108	-0.143923	0.863121	0.958532
ENSG00000197142.10	ACSL5	5.39643	0.840545	0.396007	0.620047	5.50195	0.403593	0.699075	0.906866	5.44412	0.555184	0.600374	0.788009	5.46181	0.54467	0.618834	0.858582	5.46096	0.501645	0.631812	0.80111	5.46324	0.146005	0.921691	0.999179	5.45889	0.216538	0.847626	0.965235	5.49895	0.248784	0.800036	0.935642	5.49895	0.248784	0.800036	0.935642	5.4762	0.376035	0.725057	0.934082	5.59187	0.375143	0.438687	0.589846	5.39643	0.178535	0.778121	0.928221
ENSG00000166743.9	ACSM1	-0.927645	-0.762428	0.609449	0.766659	-0.88075	-0.212326	0.894932	0.968968	-0.920099	-0.599429	0.707399	0.850824	-0.775996	-1.77468	0.281325	0.699885	-0.845762	-1.21692	0.442979	0.684199	-1.01779	-1.32192	0.552024	0.999179	-0.971026	-1.08517	0.523223	0.887864	-0.841825	-1.12104	0.458984	0.797947	-0.841825	-1.12104	0.458984	0.797947	-0.86138	-0.561728	0.73289	0.935138	0.096964	-0.23522	0.816057	0.878371	-0.927645	-2.82243	0.00902559	0.119079
ENSG00000066813.14	ACSM2B	-3.08416	2.84333	0.16162	0.396026	-3.09124	3.46079	0.089641	0.526429	-3.08376	3.15678	0.143913	0.452832	-3.0848	3.20714	0.148953	0.574886	-3.02833	2.7413	0.200751	0.488725	-2.93073	3.34104	0.266597	0.999179	-3.00304	3.68552	0.114833	0.70381	-3.11225	3.75689	0.0680063	0.47035	-3.11225	3.75689	0.0680063	0.47035	-3.06038	2.98992	0.167828	0.720172	NA	NA	NA	NA	-3.08416	0.75781	0.56108	0.850707
ENSG00000005187.12	ACSM3	2.68034	2.53873	0.0800474	0.279444	2.85252	1.3437	0.333169	0.751567	2.74068	2.04666	0.173762	0.485719	2.81091	1.66311	0.26595	0.687938	2.74142	2.34593	0.124841	0.395622	2.87077	1.41193	0.505421	0.999179	2.8382	1.62868	0.311866	0.841571	2.8143	1.77256	0.211219	0.666665	2.8143	1.77256	0.21122	0.666665	2.81689	1.59921	0.272475	0.800772	2.50583	1.86648	0.0259382	0.0962136	2.68034	1.87039	0.0625769	0.325445
ENSG00000183549.10	ACSM5	-3.08267	1.35812	0.512971	0.703795	-2.98262	0.955392	0.640654	0.885653	-2.98699	0.626011	0.775434	0.88719	-3.08332	1.54291	0.495904	0.811713	-3.02685	1.23068	0.572591	0.766257	-2.97084	2.0762	0.494747	0.999179	-2.98259	1.21553	0.602669	0.904668	-2.98566	0.91138	0.657925	0.88212	-2.98566	0.91138	0.657925	0.88212	-3.02023	0.942845	0.666398	0.914695	NA	NA	NA	NA	-3.08267	0.846092	0.533904	0.835344
ENSG00000154930.15	ACSS1	5.2728	-1.47702	0.0204005	0.144421	5.26947	-0.77606	0.196258	0.665776	5.30022	-1.41648	0.0325623	0.250703	5.31252	-1.45211	0.0307645	0.31594	5.34274	-1.66218	0.00955961	0.135543	5.27944	-1.35935	0.159182	0.999179	5.2882	-1.39317	0.0581889	0.586542	5.3125	-1.23704	0.0426634	0.393203	5.3125	-1.23704	0.0426634	0.393203	5.27355	-0.986326	0.140103	0.688508	5.39467	-0.837096	0.0372886	0.122095	5.2728	-0.366265	0.401585	0.749511
ENSG00000131069.20	ACSS2	4.48302	-0.875892	0.2157	0.457213	4.5171	-0.593502	0.400058	0.784647	4.51061	-0.823549	0.269824	0.579436	4.51415	-0.777456	0.30834	0.722895	4.52608	-0.760932	0.301285	0.58119	4.50113	-0.591108	0.570173	0.999179	4.49404	-0.492532	0.535949	0.890494	4.51324	-0.506114	0.470089	0.802664	4.51324	-0.506114	0.470089	0.802664	4.50157	-0.594068	0.428129	0.853264	4.61452	-0.612048	0.125126	0.263453	4.48302	-0.564993	0.230747	0.59836
ENSG00000111058.8	ACSS3	2.65415	7.41786	8.8192e-07	0.000916074	2.8238	6.40988	3.58071e-05	0.0151928	2.70825	7.44917	1.542e-05	0.00871253	2.75586	7.40097	1.48192e-06	0.00109536	2.65334	8.52859	5.65092e-07	0.000540887	3.11608	9.69525	2.13526e-06	0.0022261	2.97742	8.01627	3.81762e-06	0.002576	2.69246	7.87228	1.28639e-06	0.000985634	2.69246	7.87228	1.28639e-06	0.000985632	2.67793	8.05424	1.12515e-06	0.00184154	-0.0268848	7.28607	1.64776e-10	4.90987e-08	2.65415	5.78287	2.28485e-08	2.36524e-05
ENSG00000143632.14	ACTA1	-2.54166	-4.11096	0.0371787	0.193268	NA	NA	NA	NA	-2.48077	-3.46075	0.0780553	0.353572	NA	NA	NA	NA	-2.49381	-3.42061	0.0838283	0.330991	NA	NA	NA	NA	NA	NA	NA	NA	NA	NA	NA	NA	NA	NA	NA	NA	NA	NA	NA	NA	-2.06763	-4.11118	0.0221346	0.0873896	-2.54166	-0.545949	0.653196	0.884322
ENSG00000107796.13	ACTA2	2.72458	-1.68654	0.187176	0.425818	2.74061	-1.1907	0.349752	0.759721	2.75757	-1.64004	0.223922	0.536565	2.74566	-1.43751	0.303287	0.71763	2.75817	-1.41398	0.298592	0.578742	2.72586	-1.34157	0.469305	0.999179	2.71939	-1.1271	0.427795	0.860145	2.74184	-1.15464	0.365356	0.753677	2.74184	-1.15464	0.365355	0.753677	2.70503	-0.978605	0.467409	0.867185	2.82981	-0.909914	0.189273	0.341493	2.72458	0.0486823	0.951289	0.985264
ENSG00000136518.17	ACTL6A	3.73099	1.15982	0.438395	0.651018	3.83811	0.713268	0.63948	0.885328	3.7696	1.06118	0.502799	0.7339	3.79038	1.06668	0.51558	0.817282	3.77532	1.24255	0.442928	0.684199	3.7949	0.742551	0.737825	0.999179	3.78905	0.799538	0.636895	0.912797	3.83016	0.83034	0.586019	0.849643	3.83016	0.83034	0.586019	0.849643	3.80229	0.815353	0.610786	0.902886	3.96831	0.706351	0.315111	0.476308	3.73099	0.449459	0.635845	0.878937
ENSG00000072110.13	ACTN1	8.27235	-1.18111	0.0642409	0.249384	8.25161	-0.130235	0.824909	0.949669	8.27641	-0.647962	0.301461	0.602733	8.27534	-0.603199	0.335529	0.743802	8.29208	-0.657242	0.28368	0.565713	8.29315	-0.401434	0.638097	0.999179	8.27541	-0.326211	0.616385	0.90779	8.26373	-0.248676	0.667842	0.885314	8.26373	-0.248676	0.667841	0.885314	8.25504	-0.26651	0.675147	0.916922	8.1408	-0.384209	0.352977	0.513338	8.27235	-0.271139	0.491789	0.812137
ENSG00000248746.6	ACTN3	-2.60356	-1.44417	0.419532	0.636935	-2.62785	-0.0570651	0.97536	0.99353	-2.65476	-0.430929	0.820472	0.912509	-2.64396	-0.54942	0.784944	0.921043	-2.61524	-0.583084	0.757483	0.873715	-2.69388	0.754277	0.775822	0.999179	-2.67209	-0.0993443	0.960767	0.991196	-2.60814	-0.379112	0.831172	0.945527	-2.60814	-0.379112	0.831172	0.945527	-2.71575	0.2998	0.875705	0.970778	NA	NA	NA	NA	-2.60356	-2.30167	0.0595075	0.318258
ENSG00000282844.2	ACTN4	7.66727	-1.69215	0.0732867	0.26706	7.64939	-0.724973	0.386494	0.778462	7.69839	-1.39653	0.156686	0.46752	7.63497	-0.864428	0.350073	0.753501	7.70968	-1.41176	0.136601	0.411029	7.66086	-0.780232	0.540038	0.999179	7.64381	-0.658729	0.496804	0.88015	7.6509	-0.728123	0.376578	0.758623	7.6509	-0.728123	0.376578	0.758623	7.62574	-0.675854	0.459105	0.865096	7.64272	-1.04102	0.0556176	0.158685	7.66727	-0.32018	0.583303	0.860486
ENSG00000130402.12	ACTN4	7.66727	-1.69215	0.0732867	0.26706	7.64939	-0.724973	0.386494	0.778462	7.69839	-1.39653	0.156686	0.46752	7.63497	-0.864428	0.350073	0.753501	7.70968	-1.41176	0.136601	0.411029	7.66086	-0.780232	0.540038	0.999179	7.64381	-0.658729	0.496804	0.88015	7.6509	-0.728123	0.376578	0.758623	7.6509	-0.728123	0.376578	0.758623	7.62574	-0.675854	0.459105	0.865096	7.64272	-1.04102	0.0556176	0.158685	7.66727	-0.32018	0.583303	0.860486
ENSG00000131966.14	ACTR10	5.0285	1.53507	0.0487279	0.216978	5.1315	1.09956	0.148494	0.607641	5.04986	1.62024	0.0473891	0.293412	5.09193	1.43199	0.080523	0.460326	5.05316	1.84261	0.0302576	0.216862	5.11305	1.39687	0.211322	0.999179	5.10377	1.16551	0.170549	0.766299	5.11741	1.27689	0.100635	0.536763	5.11741	1.27689	0.100635	0.536763	5.10386	1.28626	0.105317	0.64055	5.07201	1.10549	0.0128736	0.0603633	5.0285	0.42891	0.39642	0.746949
ENSG00000138107.13	ACTR1A	6.39355	-1.22969	0.000136117	0.0169051	6.41487	-0.972725	0.0146756	0.273019	6.42441	-1.11433	0.0182503	0.202288	6.39236	-0.763917	0.0581455	0.407566	6.43942	-1.01433	0.0153739	0.161412	6.41247	-0.705385	0.150477	0.999179	6.39545	-0.499647	0.184004	0.778948	6.41556	-0.589151	0.0887301	0.515125	6.41556	-0.589151	0.0887297	0.515124	6.39637	-0.814688	0.0457288	0.507178	6.437	-0.696156	0.0164102	0.0711529	6.39355	0.0634049	0.759496	0.923849
ENSG00000138071.13	ACTR2	8.6516	1.64257	0.013857	0.122281	8.76659	1.11828	0.0911362	0.52703	8.66555	1.6854	0.0139666	0.183989	8.75226	1.01134	0.132697	0.550679	8.68625	1.73982	0.0155905	0.162204	8.79877	1.24542	0.194465	0.999179	8.76908	1.30115	0.0748823	0.636278	8.76415	1.17201	0.0755889	0.489433	8.76415	1.17201	0.0755889	0.489433	8.76174	0.938627	0.149921	0.696146	8.41007	1.37772	0.00220017	0.0184541	8.6516	1.1424	0.0154328	0.158575
ENSG00000133627.18	ACTR3B	2.55958	0.570646	0.353778	0.587113	2.59968	0.784755	0.220149	0.680549	2.58854	0.612012	0.344677	0.634186	2.61804	0.448011	0.505515	0.813663	2.61863	0.526708	0.431827	0.677221	2.61605	0.376323	0.679533	0.999179	2.61313	0.345351	0.618429	0.908439	2.62824	0.488974	0.453262	0.79515	2.62824	0.488974	0.453262	0.795149	2.59146	0.729083	0.268448	0.798238	2.63478	0.623762	0.0714768	0.185156	2.55958	-0.211285	0.595732	0.865428
ENSG00000106526.10	ACTR3C	2.11874	1.24694	0.0945221	0.301847	2.17492	1.4553	0.0490721	0.435472	2.17195	1.0788	0.152952	0.463653	2.16073	1.32208	0.0872091	0.47223	2.18361	1.07894	0.152747	0.431905	2.1847	1.35684	0.219298	0.999179	2.18842	0.802221	0.333498	0.843936	2.1941	0.993332	0.166369	0.620395	2.1941	0.993332	0.166369	0.620395	2.11834	1.7736	0.0214702	0.394333	2.06033	1.32811	0.00329846	0.0246579	2.11874	0.128786	0.80458	0.938554
ENSG00000101442.10	ACTR5	2.07958	-1.16689	0.333382	0.568201	2.13161	-0.461234	0.70204	0.908047	2.13644	-1.18307	0.345721	0.634563	2.08789	-0.693151	0.586617	0.84531	2.13803	-1.30737	0.287805	0.569372	1.99486	-1.06831	0.536994	0.999179	2.03749	-1.344	0.310818	0.841571	2.11951	-1.11998	0.332636	0.737458	2.11951	-1.11998	0.332636	0.737458	2.07562	-0.518371	0.679133	0.917875	2.84632	-1.05488	0.136017	0.277188	2.07958	-2.30828	0.00883984	0.117858
ENSG00000075089.9	ACTR6	3.47965	2.34982	0.0124436	0.115992	3.69655	0.621851	0.277125	0.718755	3.51396	1.82875	0.0550933	0.310177	3.62661	1.19908	0.0434573	0.362971	3.53347	2.0033	0.038268	0.24088	3.6337	1.02031	0.224972	0.999179	3.63449	0.855815	0.177517	0.776051	3.67762	0.845466	0.142525	0.590408	3.67762	0.845466	0.142525	0.590408	3.66025	0.77897	0.185296	0.736322	3.6413	1.14524	0.119053	0.254551	3.47965	0.71425	0.190403	0.55189
ENSG00000113812.14	ACTR8	4.45318	-0.0774435	0.947851	0.97175	4.54393	-0.391254	0.74677	0.92138	4.50813	-0.28828	0.816164	0.910387	4.49927	-0.0727701	0.955206	0.984038	4.51849	-0.202689	0.877992	0.938278	4.46877	-0.0966904	0.956856	0.999179	4.47043	-0.0776614	0.954195	0.98977	4.52403	-0.126637	0.918896	0.977275	4.52403	-0.126637	0.918896	0.977275	4.50704	-0.272455	0.828899	0.957049	4.8346	-0.290741	0.529502	0.66479	4.45318	-0.357893	0.627246	0.87655
ENSG00000135503.13	ACVR1B	4.77158	-0.679573	0.362287	0.593926	4.78681	-0.123987	0.865517	0.963297	4.79348	-0.495341	0.525285	0.747656	4.81083	-0.537865	0.506469	0.813864	4.82111	-0.59718	0.437328	0.680934	4.81809	-0.478368	0.661968	0.999179	4.79669	-0.240023	0.773548	0.945426	4.79814	-0.227309	0.755026	0.918158	4.79814	-0.227309	0.755026	0.918158	4.80433	-0.380848	0.634758	0.907651	4.73031	-0.213085	0.60932	0.727616	4.77158	-0.134416	0.780788	0.929071
ENSG00000123612.16	ACVR1C	-0.0220359	2.48184	0.109175	0.324927	0.179666	1.4847	0.33062	0.750009	0.00587388	2.36827	0.129864	0.435265	0.104783	1.4308	0.384656	0.768911	0.0444784	1.88526	0.228311	0.515743	0.0259068	1.68923	0.460779	0.999179	0.0834151	0.709307	0.680338	0.923254	0.172988	0.763494	0.603775	0.859425	0.172988	0.763494	0.603775	0.859425	0.0891113	1.65181	0.309413	0.817336	0.628827	1.4188	0.159752	0.307715	-0.0220359	-1.44905	0.186492	0.547217
ENSG00000121989.15	ACVR2A	2.46586	-0.141909	0.93472	0.965997	2.66676	-1.70662	0.314493	0.739142	2.49853	-0.859914	0.642811	0.811372	2.64007	-1.84391	0.314811	0.727684	2.53577	-0.78438	0.67431	0.82553	2.52981	-1.93438	0.435991	0.999179	2.56168	-1.53983	0.417379	0.85671	2.66146	-1.59802	0.348239	0.744686	2.66146	-1.59802	0.348239	0.744685	2.61897	-1.59314	0.370247	0.837603	3.2069	-0.710641	0.471782	0.617564	2.46586	0.0436026	0.969094	0.991619
ENSG00000114739.14	ACVR2B	3.76541	0.744703	0.420079	0.637258	3.87059	0.243347	0.780168	0.932944	3.8245	0.228259	0.815755	0.910295	3.86017	0.113261	0.908602	0.966751	3.83513	0.358724	0.705509	0.843146	3.83391	-0.036836	0.97792	0.999179	3.84054	0.026607	0.979	0.994017	3.87996	0.130071	0.879837	0.964606	3.87996	0.130071	0.879837	0.964514	3.85202	0.0918855	0.92541	0.983015	4.10621	0.542404	0.262154	0.422431	3.76541	-0.0559815	0.922129	0.976663
ENSG00000243989.9	ACY1	1.1268	-0.778614	0.517552	0.707171	1.08486	-0.205595	0.885289	0.96756	1.1459	-1.19672	0.344067	0.633674	1.24185	-1.94284	0.129585	0.547833	1.1522	-0.84652	0.502392	0.72348	1.1813	-1.50212	0.385941	0.999179	1.2157	-1.83847	0.170808	0.766863	1.1748	-1.26792	0.361163	0.751452	1.1748	-1.26792	0.361163	0.751451	1.16655	-0.73834	0.599038	0.901153	0.989618	0.114724	0.919307	0.948121	1.1268	0.15838	0.839984	0.950955
ENSG00000132744.8	ACY3	-1.91875	-0.219537	0.860787	0.923767	-1.85858	-0.400508	0.743398	0.920576	-1.82614	-0.962178	0.457691	0.704759	-1.93386	0.181525	0.890557	0.96126	-1.82778	-0.800594	0.533989	0.743261	-1.91586	-0.538134	0.777317	0.999179	-1.86827	-1.13865	0.428766	0.860458	-1.83041	-0.710518	0.566211	0.84021	-1.83041	-0.710518	0.566211	0.840209	-1.89937	-0.14792	0.909109	0.979657	NA	NA	NA	NA	-1.91875	-1.37947	0.125484	0.453012
ENSG00000119640.9	ACYP1	1.802	2.06399	0.0839504	0.285566	1.94777	1.44573	0.23057	0.68852	1.86421	1.66273	0.174405	0.486175	1.91775	1.27678	0.317331	0.729989	1.86448	1.8182	0.145353	0.423738	1.94989	0.956068	0.57446	0.999179	1.92712	1.20492	0.354168	0.845704	1.9371	1.2687	0.270228	0.7048	1.9371	1.2687	0.270228	0.7048	1.89049	1.42846	0.261977	0.792155	1.73321	1.6569	0.0247443	0.0938396	1.802	0.965244	0.227409	0.595274
ENSG00000170634.13	ACYP2	3.00492	2.64884	0.00181015	0.0518364	3.03758	3.01171	4.96574e-05	0.0189625	3.06583	2.71734	0.00102763	0.0623155	3.00726	3.32815	5.89713e-05	0.0127979	3.08823	2.58904	0.00160809	0.0601647	3.15914	3.04493	0.00204147	0.45905	3.10774	2.86498	0.000300883	0.0565808	3.03057	3.12351	3.56138e-05	0.0107713	3.03057	3.12351	3.56154e-05	0.0107718	2.98605	3.34336	0.000103444	0.0382309	2.40096	2.43186	3.54595e-06	0.000189241	3.00492	1.59131	0.00259953	0.0540041
ENSG00000196839.13	ADA	3.47798	-1.57624	0.344646	0.579218	3.47846	-1.03559	0.525256	0.837794	3.53095	-1.69769	0.338985	0.630783	3.44515	-0.959033	0.583209	0.843464	3.55785	-1.93334	0.272536	0.555462	3.46957	-1.34504	0.570534	0.999179	3.47941	-1.44559	0.42593	0.859452	3.51406	-1.41821	0.375199	0.758574	3.51406	-1.41821	0.3752	0.758573	3.46193	-1.15422	0.4962	0.873401	3.66147	-1.06145	0.177729	0.328149	3.47798	-0.507615	0.62495	0.876483
ENSG00000168803.15	ADAL	2.25637	3.00016	0.0468763	0.213006	2.39063	2.88246	0.056515	0.460808	2.26338	3.36547	0.0376965	0.269351	2.38957	2.44326	0.119663	0.530801	2.28835	3.0827	0.0559438	0.281598	2.31815	2.07344	0.340578	0.999179	2.32925	1.76875	0.280722	0.833178	2.38714	2.02371	0.157651	0.606936	2.38714	2.02371	0.157651	0.606936	2.39511	2.47255	0.110274	0.653939	2.66374	2.10792	0.0269244	0.098525	2.25637	-0.560772	0.571059	0.855614
ENSG00000137845.15	ADAM10	7.97447	0.648139	0.138697	0.366045	8.06132	0.318741	0.436123	0.798968	7.99629	0.580415	0.179205	0.491239	8.04265	0.253561	0.555779	0.831541	8.00356	0.762627	0.108205	0.370963	8.07039	0.306141	0.606028	0.999179	8.04001	0.654167	0.15485	0.751813	8.04757	0.513039	0.218224	0.67088	8.04757	0.513039	0.218224	0.67088	8.05518	0.147112	0.726383	0.934082	7.90797	0.469516	0.059411	0.165404	7.97447	0.293408	0.304684	0.670351
ENSG00000073670.14	ADAM11	NA	NA	NA	NA	-1.95589	-1.47924	0.37103	0.769709	-1.92714	-2.05603	0.251613	0.56389	-1.9411	-1.82236	0.320575	0.731966	-1.87904	-2.36556	0.184601	0.469528	-2.11404	-1.4785	0.553637	0.999179	-2.03831	-2.02583	0.291595	0.835316	-1.90798	-1.99634	0.234485	0.68382	-1.90798	-1.99634	0.234485	0.68382	-1.96409	-1.63609	0.360429	0.835409	-0.919318	-1.41756	0.135189	0.276531	NA	NA	NA	NA
ENSG00000148848.14	ADAM12	0.15328	-0.370952	0.845166	0.915401	0.184232	0.0209808	0.991263	0.997634	0.172789	-0.371379	0.853014	0.929807	0.223956	-0.876637	0.672072	0.880556	0.187532	-0.174286	0.931252	0.96616	0.0645315	0.0228912	0.993457	0.999212	0.100778	0.0549707	0.979455	0.994017	0.189859	-0.0233691	0.990232	0.997171	0.189859	-0.0233691	0.990232	0.997171	0.174987	-0.293498	0.884039	0.972859	0.800629	0.203598	0.846435	0.90014	0.15328	-2.77752	0.0343205	0.242066
ENSG00000143537.13	ADAM15	4.6851	-3.55478	9.78373e-05	0.0149052	4.63394	-2.63071	0.00184337	0.110317	4.68831	-3.15829	0.000649375	0.0535431	4.61987	-2.50213	0.00556531	0.153426	4.70798	-3.04505	0.000701576	0.040091	4.61322	-2.54963	0.0463545	0.999179	4.61349	-2.20769	0.0233174	0.438482	4.64265	-2.20034	0.00734301	0.190075	4.64265	-2.20034	0.00734302	0.190075	4.62898	-2.61607	0.00373607	0.204333	4.94422	-2.64293	2.85088e-06	0.000163537	4.6851	-0.645265	0.27462	0.642073
ENSG00000168619.16	ADAM18	-3.36237	1.54626	0.48265	0.683226	-3.31282	1.48656	0.511069	0.832585	-3.36197	1.80617	0.442155	0.694927	-3.36301	1.82332	0.451431	0.797945	-3.3452	1.83376	0.431744	0.677221	-3.2309	1.9869	0.54136	0.999179	-3.29552	2.39912	0.340248	0.845466	-3.39046	2.43609	0.272538	0.706461	-3.39046	2.43609	0.272538	0.706461	-3.33859	1.62777	0.490695	0.869781	NA	NA	NA	NA	-3.36237	0.578093	0.678019	0.89134
ENSG00000278548.4	ADAM18	-3.36237	1.54626	0.48265	0.683226	-3.31282	1.48656	0.511069	0.832585	-3.36197	1.80617	0.442155	0.694927	-3.36301	1.82332	0.451431	0.797945	-3.3452	1.83376	0.431744	0.677221	-3.2309	1.9869	0.54136	0.999179	-3.29552	2.39912	0.340248	0.845466	-3.39046	2.43609	0.272538	0.706461	-3.39046	2.43609	0.272538	0.706461	-3.33859	1.62777	0.490695	0.869781	NA	NA	NA	NA	-3.36237	0.578093	0.678019	0.89134
ENSG00000008277.14	ADAM22	1.62255	-0.503499	0.72872	0.844201	1.77503	-1.55832	0.281508	0.721563	1.66959	-1.09202	0.482763	0.720832	1.72811	-1.43568	0.365638	0.760925	1.6923	-0.953314	0.530754	0.741264	1.60703	-1.18094	0.585025	0.999179	1.6545	-1.3151	0.428592	0.860458	1.75934	-1.33355	0.357624	0.749106	1.75934	-1.33355	0.357624	0.749105	1.71341	-1.32113	0.394589	0.842035	2.43593	-0.522466	0.474615	0.620197	1.62255	-2.00629	0.0429198	0.268272
ENSG00000114948.13	ADAM23	-0.337014	4.41731	0.00873017	0.101354	-0.164049	3.88555	0.0115943	0.256149	-0.303886	4.67734	0.00669881	0.143481	-0.0930471	3.09683	0.0539391	0.398545	-0.285378	4.64803	0.00772635	0.124993	-0.258031	3.74451	0.0912255	0.999179	-0.24271	3.36958	0.0469692	0.548061	-0.166652	3.58342	0.0176958	0.280521	-0.166652	3.58342	0.0176958	0.280522	-0.171015	3.63105	0.0252284	0.41245	0.158915	3.69063	0.000258805	0.00428426	-0.337014	-1.63813	0.132242	0.463713
ENSG00000168594.15	ADAM29	-3.12847	2.08726	0.250009	0.492687	-3.06708	2.26474	0.222392	0.681436	-3.08941	1.79469	0.350378	0.63731	-2.99516	1.10453	0.573756	0.839488	-3.07264	1.89636	0.32443	0.59949	-2.97854	1.36859	0.605243	0.999179	-3.04963	2.6266	0.21121	0.796915	-3.08809	2.57407	0.169931	0.625463	-3.08809	2.57407	0.169931	0.625463	-3.10469	2.38505	0.224461	0.767425	NA	NA	NA	NA	-3.12847	0.192431	0.865984	0.959343
ENSG00000197140.15	ADAM32	-0.882251	3.18426	0.0805405	0.280093	-0.744958	2.27799	0.181845	0.651495	-0.857261	2.84608	0.135138	0.441527	-0.741723	2.05538	0.262636	0.686551	-0.791461	2.45272	0.198167	0.485733	-0.705144	1.14732	0.652772	0.999179	-0.762846	2.4479	0.214559	0.797271	-0.71694	2.02649	0.237706	0.685132	-0.71694	2.02649	0.237706	0.685131	-0.689975	1.71973	0.339283	0.828457	-0.888939	2.55905	0.020425	0.0828665	-0.882251	0.231243	0.84792	0.953287
ENSG00000275594.4	ADAM32	-0.882251	3.18426	0.0805405	0.280093	-0.744958	2.27799	0.181845	0.651495	-0.857261	2.84608	0.135138	0.441527	-0.741723	2.05538	0.262636	0.686551	-0.791461	2.45272	0.198167	0.485733	-0.705144	1.14732	0.652772	0.999179	-0.762846	2.4479	0.214559	0.797271	-0.71694	2.02649	0.237706	0.685132	-0.71694	2.02649	0.237706	0.685131	-0.689975	1.71973	0.339283	0.828457	-0.888939	2.55905	0.020425	0.0828665	-0.882251	0.231243	0.84792	0.953287
ENSG00000069206.15	ADAM7	-3.36584	1.2315	0.550676	0.726879	-3.33426	1.31036	0.52772	0.839281	-3.32679	0.799795	0.715907	0.855523	-3.32783	0.951204	0.679213	0.882547	-3.34867	1.37791	0.526274	0.738654	-3.23465	1.56758	0.606232	0.999179	-3.23964	0.84487	0.718718	0.93335	-3.3373	1.20584	0.561027	0.83756	-3.3373	1.20584	0.561027	0.83756	-3.3034	0.83812	0.708292	0.926208	NA	NA	NA	NA	-3.36584	0.565362	0.665259	0.887788
ENSG00000151651.16	ADAM8	7.73192	-4.41551	0.00274191	0.062597	7.6833	-3.24019	0.0160015	0.281817	7.76174	-4.19089	0.00610214	0.137131	7.69819	-3.64018	0.0133528	0.220846	7.77634	-4.18072	0.00547833	0.107932	7.57443	-3.35648	0.0862762	0.999179	7.6056	-3.22061	0.0341869	0.502422	7.67749	-3.16439	0.016712	0.272688	7.67749	-3.16439	0.0167121	0.272688	7.67174	-3.24865	0.0235747	0.3972	8.50504	-3.56631	2.16822e-05	0.000736027	7.73192	-2.57227	0.00601359	0.0923774
ENSG00000168615.12	ADAM9	4.90084	0.755898	0.411743	0.631692	5.01982	0.0280646	0.972088	0.992813	4.90371	0.682995	0.478241	0.71774	4.99259	0.119877	0.891968	0.96197	4.9296	0.766327	0.430195	0.676138	5.06343	-0.183115	0.87958	0.999179	5.01974	0.348094	0.706249	0.930868	5.00292	0.272614	0.736799	0.911764	5.00292	0.272613	0.736799	0.911764	5.019	-0.068762	0.937151	0.986916	4.61137	0.296611	0.550851	0.681071	4.90084	1.18669	0.0527357	0.297413
ENSG00000282230.1	ADAM9	4.90084	0.755898	0.411743	0.631692	5.01982	0.0280646	0.972088	0.992813	4.90371	0.682995	0.478241	0.71774	4.99259	0.119877	0.891968	0.96197	4.9296	0.766327	0.430195	0.676138	5.06343	-0.183115	0.87958	0.999179	5.01974	0.348094	0.706249	0.930868	5.00292	0.272614	0.736799	0.911764	5.00292	0.272613	0.736799	0.911764	5.019	-0.068762	0.937151	0.986916	4.61137	0.296611	0.550851	0.681071	4.90084	1.18669	0.0527357	0.297413
ENSG00000134028.14	ADAMDEC1	-1.99973	-0.741271	0.529497	0.714548	-1.90989	-0.931535	0.424615	0.79336	-2.0232	-0.590212	0.62669	0.802598	-1.88175	-1.95118	0.128775	0.547163	-2.00078	-0.58279	0.633755	0.801862	-2.02768	-1.16325	0.509511	0.999179	-2.00346	-0.773297	0.562144	0.89773	-1.91654	-1.02192	0.376956	0.758732	-1.91654	-1.02192	0.376956	0.758732	-1.91245	-1.45893	0.234377	0.772928	-1.3325	-0.334463	0.659525	0.767823	-1.99973	-2.09745	0.0169531	0.167132
ENSG00000154734.15	ADAMTS1	0.782175	0.968513	0.490132	0.689515	0.815986	1.43584	0.304553	0.732668	0.798871	1.54545	0.299649	0.601239	0.733568	2.29834	0.135315	0.554121	0.795166	1.87736	0.205404	0.493364	0.665565	2.66828	0.191585	0.999179	0.683038	2.28175	0.148995	0.748839	0.762231	2.22095	0.112731	0.555107	0.762231	2.22095	0.112731	0.555107	0.765385	1.88743	0.203461	0.753741	1.41689	1.08565	0.187283	0.339241	0.782175	-2.99876	0.00305345	0.0590333
ENSG00000142303.14	ADAMTS10	3.03903	-2.46476	0.116224	0.335413	3.0468	-2.03601	0.173583	0.644801	3.11287	-2.7604	0.0923883	0.378315	3.03827	-1.982	0.222541	0.656188	3.13093	-2.74736	0.0893715	0.340697	2.9061	-1.9276	0.380078	0.999179	2.96419	-2.32194	0.172835	0.769742	3.05611	-2.07966	0.163805	0.616968	3.05611	-2.07966	0.163805	0.616968	2.99572	-1.59427	0.314433	0.820551	3.87068	-1.77347	0.0383762	0.124407	3.03903	-2.98547	0.00560804	0.0886273
ENSG00000151388.11	ADAMTS12	-3.07338	1.81616	0.425071	0.640771	-3.02382	1.82684	0.419954	0.791413	-3.07298	2.00218	0.411476	0.677682	-3.11267	2.27363	0.356281	0.75566	-2.89597	0.219418	0.929177	0.965403	-2.9608	2.45768	0.457873	0.999179	-2.99171	2.04844	0.421264	0.856795	-2.9882	1.52003	0.50079	0.816482	-2.9882	1.52003	0.50079	0.816482	-2.99296	0.881411	0.713575	0.928815	NA	NA	NA	NA	-3.07338	0.386937	0.786313	0.930775
ENSG00000281690.2	ADAMTS12	-3.07338	1.81616	0.425071	0.640771	-3.02382	1.82684	0.419954	0.791413	-3.07298	2.00218	0.411476	0.677682	-3.11267	2.27363	0.356281	0.75566	-2.89597	0.219418	0.929177	0.965403	-2.9608	2.45768	0.457873	0.999179	-2.99171	2.04844	0.421264	0.856795	-2.9882	1.52003	0.50079	0.816482	-2.9882	1.52003	0.50079	0.816482	-2.99296	0.881411	0.713575	0.928815	NA	NA	NA	NA	-3.07338	0.386937	0.786313	0.930775
ENSG00000281244.2	ADAMTS13	-0.452888	-3.75058	0.0671373	0.254939	-0.487111	-2.81523	0.151725	0.613508	-0.426561	-3.75272	0.0825007	0.361031	-0.433635	-3.7699	0.0860179	0.471582	-0.373163	-4.19431	0.0495597	0.267125	-0.558046	-3.38181	0.260267	0.999179	-0.490955	-3.81565	0.10086	0.68298	-0.416803	-3.60887	0.0723943	0.481161	-0.416803	-3.60887	0.0723943	0.481162	-0.468657	-3.29303	0.123756	0.67125	0.309245	-2.89646	0.0090308	0.047997	-0.452888	-2.43532	0.0761459	0.360593
ENSG00000160323.18	ADAMTS13	-0.452888	-3.75058	0.0671373	0.254939	-0.487111	-2.81523	0.151725	0.613508	-0.426561	-3.75272	0.0825007	0.361031	-0.433635	-3.7699	0.0860179	0.471582	-0.373163	-4.19431	0.0495597	0.267125	-0.558046	-3.38181	0.260267	0.999179	-0.490955	-3.81565	0.10086	0.68298	-0.416803	-3.60887	0.0723943	0.481161	-0.416803	-3.60887	0.0723943	0.481162	-0.468657	-3.29303	0.123756	0.67125	0.309245	-2.89646	0.0090308	0.047997	-0.452888	-2.43532	0.0761459	0.360593
ENSG00000138316.11	ADAMTS14	-1.84393	-1.3092	0.466816	0.6723	-1.93129	1.01751	0.579368	0.860973	-1.86325	-0.478698	0.802286	0.902266	-1.90913	-0.0983168	0.95858	0.985362	-1.88036	-0.432912	0.816219	0.906582	-1.95547	0.262267	0.916909	0.999179	-1.89526	-1.20791	0.531248	0.888983	-1.87406	-0.737814	0.662519	0.882718	-1.87406	-0.737814	0.662519	0.882718	-1.93168	0.462549	0.798223	0.947875	-1.73719	-0.00440773	0.996942	0.998245	-1.84393	-1.88233	0.129201	0.458759
ENSG00000140470.14	ADAMTS17	0.470114	-0.35723	0.852634	0.919777	0.462943	0.287027	0.879748	0.965734	0.497123	-0.214063	0.916424	0.960619	0.492733	-0.150285	0.942725	0.979657	0.557319	-0.713656	0.724277	0.854815	0.374339	0.0202273	0.994383	0.999212	0.409182	-0.104334	0.962022	0.991196	0.488794	0.0118802	0.995019	0.998932	0.488794	0.0118802	0.995019	0.998932	0.491619	-0.141268	0.94485	0.987721	1.14238	0.363081	0.711008	0.806917	0.470114	-2.79537	0.034952	0.244109
ENSG00000140873.16	ADAMTS18	-3.23934	1.90657	0.346425	0.580609	-3.16911	1.58676	0.436293	0.798968	-3.16163	1.04033	0.626478	0.802598	-3.18335	1.49635	0.511804	0.8156	-3.11505	0.827682	0.702438	0.841927	-3.05646	0.685385	0.81676	0.999179	-3.12555	1.92447	0.401274	0.85195	-3.22878	2.17491	0.283146	0.711113	-3.22878	2.17491	0.283146	0.711112	-3.15893	1.38749	0.531507	0.883241	NA	NA	NA	NA	-3.23934	0.581597	0.650935	0.883741
ENSG00000145808.10	ADAMTS19	-3.23656	1.80812	0.390916	0.616267	-3.24364	2.38854	0.256854	0.706091	-3.23617	2.05711	0.360493	0.644339	-3.2372	2.07007	0.371298	0.762025	-3.16276	1.41763	0.530359	0.740813	-3.09517	2.23637	0.471421	0.999179	-3.16326	2.66163	0.268983	0.823801	-3.26465	2.69365	0.203721	0.66059	-3.26465	2.69365	0.203721	0.66059	-3.21278	1.87836	0.405908	0.844315	NA	NA	NA	NA	-3.23656	0.53537	0.687568	0.893546
ENSG00000087116.16	ADAMTS2	-0.877608	2.78334	0.382579	0.609314	-0.850808	3.29252	0.300438	0.730592	-0.945682	3.9283	0.252773	0.565027	-0.946721	4.15553	0.241357	0.671364	-0.86044	3.4132	0.310563	0.590238	-0.726667	3.5093	0.45768	0.999179	-0.84305	4.28524	0.244801	0.812552	-0.916613	4.02836	0.21417	0.668328	-0.916613	4.02836	0.21417	0.668328	-0.910457	4.14079	0.229671	0.770504	-1.87336	2.8032	0.0921417	0.216981	-0.877608	1.09785	0.592719	0.865152
ENSG00000283802.3	ADAMTS2	-0.877608	2.78334	0.382579	0.609314	-0.850808	3.29252	0.300438	0.730592	-0.945682	3.9283	0.252773	0.565027	-0.946721	4.15553	0.241357	0.671364	-0.86044	3.4132	0.310563	0.590238	-0.726667	3.5093	0.45768	0.999179	-0.84305	4.28524	0.244801	0.812552	-0.916613	4.02836	0.21417	0.668328	-0.916613	4.02836	0.21417	0.668328	-0.910457	4.14079	0.229671	0.770504	-1.87336	2.8032	0.0921417	0.216981	-0.877608	1.09785	0.592719	0.865152
ENSG00000156140.10	ADAMTS3	-0.766732	1.60352	0.361394	0.593862	-0.874722	3.65025	0.0482168	0.432554	-0.854037	3.08183	0.104612	0.398053	-0.816056	2.81935	0.149542	0.57578	-0.837268	3.08391	0.101909	0.359718	-0.796812	2.89927	0.267178	0.999179	-0.829846	2.90614	0.149622	0.749811	-0.857077	3.16712	0.0792367	0.493319	-0.857077	3.16712	0.0792367	0.493319	-0.764857	2.58156	0.173121	0.724413	-0.954086	2.55395	0.0196873	0.0807104	-0.766732	-1.27748	0.27884	0.645897
ENSG00000158859.10	ADAMTS4	0.580525	0.480957	0.715187	0.834872	0.653338	0.216118	0.866429	0.963297	0.651667	-0.00730033	0.995797	0.998178	0.625479	0.30387	0.830346	0.939464	0.667721	0.00666803	0.996101	0.997752	0.615795	0.82413	0.675182	0.999179	0.646121	-0.0419363	0.977615	0.993728	0.664006	0.135412	0.916575	0.976383	0.664006	0.135412	0.916575	0.976383	0.628608	0.284451	0.837751	0.959809	0.7477	0.546186	0.461734	0.609377	0.580525	-0.607314	0.497618	0.815283
ENSG00000154736.6	ADAMTS5	-0.423175	-0.132732	0.926832	0.962376	-0.261038	-1.60761	0.279805	0.719951	-0.363021	-0.744378	0.624284	0.80221	-0.374866	-0.610513	0.701885	0.889451	-0.326725	-0.70226	0.644649	0.808257	-0.429914	-0.215793	0.920975	0.999179	-0.396353	-0.221021	0.892863	0.976307	-0.270154	-0.783464	0.596425	0.855769	-0.270154	-0.783464	0.596425	0.855769	-0.304775	-1.5737	0.295274	0.811182	0.377471	-0.776893	0.383909	0.542277	-0.423175	-1.99314	0.057278	0.312237
ENSG00000049192.15	ADAMTS6	2.03297	2.89391	0.0652163	0.251582	2.18277	1.8783	0.22421	0.68273	2.04377	2.87927	0.0749005	0.348391	2.20927	1.42546	0.379081	0.765217	2.10326	2.36503	0.144316	0.422349	2.15366	2.18711	0.324666	0.999179	2.17342	1.17546	0.48544	0.879985	2.22259	1.20971	0.416763	0.775093	2.22259	1.20971	0.416763	0.775093	2.19821	1.43242	0.368648	0.836854	2.16065	2.11535	0.0233439	0.0902017	2.03297	0.677966	0.509873	0.822898
ENSG00000163638.13	ADAMTS9	-2.96034	1.50925	0.530252	0.714864	-2.96742	1.78328	0.461342	0.811415	-3.03725	2.36022	0.35649	0.641287	-2.96098	1.47728	0.577952	0.840511	-3.02048	2.38431	0.347182	0.616738	-2.88055	2.54518	0.471344	0.999179	-2.95415	2.98142	0.27635	0.828977	-3.06574	3.00483	0.214112	0.668328	-3.06574	3.00483	0.214112	0.668328	-2.93655	1.60469	0.537895	0.88636	NA	NA	NA	NA	-2.96034	0.108749	0.943126	0.983105
ENSG00000178031.17	ADAMTSL1	-2.90013	1.81185	0.354054	0.58724	-2.85058	1.97324	0.305171	0.73323	-2.93839	2.56175	0.214735	0.52881	-2.7848	0.752158	0.717226	0.894761	-2.81927	1.28855	0.534413	0.743582	-2.81559	3.03454	0.282223	0.999179	-2.73759	0.472453	0.823865	0.9599	-2.74648	0.725646	0.697929	0.895502	-2.74648	0.725646	0.697929	0.895502	-2.85837	1.70935	0.404666	0.844242	NA	NA	NA	NA	-2.90013	-0.0911517	0.941356	0.982849
ENSG00000156218.13	ADAMTSL3	-2.92352	1.03856	0.62783	0.778104	-2.94858	1.36457	0.522182	0.836719	-2.97976	1.21779	0.58763	0.781484	-2.94214	0.908452	0.696289	0.887393	-2.96299	1.33494	0.552642	0.753251	-2.86022	2.00165	0.520193	0.999179	-2.93435	2.63564	0.275545	0.828461	-3.0469	2.55108	0.23161	0.681559	-3.0469	2.55108	0.23161	0.681559	-2.9384	1.29502	0.577442	0.897052	NA	NA	NA	NA	-2.92352	-0.507946	0.712593	0.901846
ENSG00000185761.11	ADAMTSL5	-0.85868	-1.50284	0.331217	0.565946	-0.835096	-1.15502	0.447681	0.806023	-0.848625	-1.4621	0.363597	0.646376	-0.833694	-1.61643	0.327555	0.737287	-0.821344	-1.50604	0.341522	0.612546	-0.885998	-0.817192	0.737606	0.999179	-0.807866	-2.19122	0.238045	0.806187	-0.792401	-1.6568	0.286062	0.713522	-0.792401	-1.65679	0.286062	0.713522	-0.879201	-0.979464	0.539757	0.88636	-0.580331	-0.993468	0.282705	0.444529	-0.85868	-0.911172	0.414733	0.759706
ENSG00000105963.15	ADAP1	4.76892	-4.32006	0.00247387	0.0600136	4.72978	-3.22721	0.0127975	0.261491	4.79417	-4.08587	0.00659067	0.14252	4.72443	-3.54484	0.0132283	0.219652	4.81951	-4.26642	0.00360303	0.0865782	4.66629	-3.27998	0.0859086	0.999179	4.68908	-3.29276	0.0271032	0.461962	4.74586	-3.3924	0.00932535	0.208868	4.74586	-3.3924	0.00932536	0.208868	4.7307	-3.50885	0.0129539	0.330848	5.24883	-3.51371	1.53297e-05	0.000579653	4.76892	-1.39245	0.10392	0.417509
ENSG00000184060.11	ADAP2	4.09555	-1.38785	0.0364872	0.191417	4.10714	-1.03774	0.0979561	0.540031	4.10004	-1.22684	0.0649263	0.330127	4.07482	-0.972877	0.144115	0.569039	4.13793	-1.41323	0.0316656	0.222453	4.1235	-0.968671	0.311306	0.999179	4.10337	-0.731041	0.310697	0.841571	4.10831	-0.889127	0.150906	0.599832	4.10831	-0.889127	0.150906	0.599832	4.11874	-1.3528	0.0445151	0.503343	4.0196	-0.94762	0.0144507	0.065406	4.09555	0.134416	0.763866	0.92451
ENSG00000197381.16	ADARB1	4.61379	-0.907458	0.237164	0.480127	4.64215	-0.429448	0.547645	0.847699	4.65249	-0.724088	0.37597	0.654464	4.64717	-0.671168	0.386655	0.769962	4.68838	-1.05802	0.243641	0.52969	4.58371	-0.180566	0.865222	0.999179	4.60442	-0.556763	0.493749	0.88015	4.64779	-0.461857	0.515616	0.821227	4.64779	-0.461857	0.515615	0.821226	4.61904	-0.452949	0.556522	0.891403	5.02036	-0.521045	0.21545	0.372283	4.61379	-1.12762	0.0273745	0.214478
ENSG00000185736.16	ADARB2	-0.536695	3.5275	0.196079	0.435874	-0.441055	2.62162	0.342129	0.755949	-0.409662	2.56044	0.376816	0.655044	-0.373254	2.4329	0.40563	0.776687	-0.240044	0.919968	0.748731	0.868767	-0.370477	0.321195	0.92948	0.999179	-0.435421	2.49908	0.389589	0.848208	-0.544773	3.45552	0.200523	0.659781	-0.544773	3.45552	0.200523	0.659781	-0.524098	3.34399	0.230423	0.770712	-0.21485	1.37082	0.492945	0.634945	-0.536695	-0.222486	0.895568	0.969292
ENSG00000065457.10	ADAT1	4.89798	-0.126224	0.761567	0.867131	4.96502	-0.109708	0.810218	0.943298	4.93008	-0.0819383	0.85754	0.931942	4.93528	-0.0276751	0.952607	0.98268	4.93447	0.0855505	0.860213	0.930096	4.93638	0.258324	0.671195	0.999179	4.94574	-0.22959	0.627068	0.910326	4.967	-0.140185	0.76166	0.920479	4.967	-0.140185	0.76166	0.920479	4.94232	-0.0745651	0.865146	0.968649	5.0245	-0.168657	0.46707	0.613872	4.89798	-0.0685411	0.795348	0.934463
ENSG00000189007.16	ADAT2	2.59678	1.85147	0.0883508	0.292184	2.73387	1.78293	0.102408	0.548292	2.65105	1.75228	0.116686	0.414164	2.72877	1.24332	0.274772	0.692316	2.69712	1.16257	0.299106	0.579251	2.65058	0.590421	0.714031	0.999179	2.6888	0.0838955	0.944952	0.987452	2.76342	0.455921	0.668604	0.885489	2.76342	0.455921	0.668604	0.885489	2.70015	1.6136	0.157646	0.704517	3.16194	1.10237	0.129153	0.269066	2.59678	-1.0964	0.155749	0.501857
ENSG00000213638.6	ADAT3	1.40128	-3.04729	0.0379034	0.194851	1.36159	-2.17994	0.0937022	0.531634	1.43997	-2.98472	0.0558564	0.311064	1.37444	-2.50965	0.0867651	0.47223	1.44986	-2.98094	0.0513973	0.271749	1.37973	-1.80487	0.35527	0.999179	1.39569	-2.4367	0.11015	0.69507	1.36292	-2.17934	0.0963864	0.530033	1.36292	-2.17934	0.0963864	0.530033	1.3507	-2.30024	0.1033	0.636224	1.38612	-2.42672	0.00436655	0.0295334	1.40128	-0.298781	0.740026	0.914678
ENSG00000063761.16	ADCK1	2.46324	-0.166883	0.832121	0.908994	2.50384	0.333941	0.65884	0.893093	2.50481	-0.108843	0.895849	0.950415	2.51113	-0.148444	0.85073	0.945785	2.54226	-0.466742	0.555374	0.754824	2.49056	0.119761	0.914285	0.999179	2.53996	-1.14889	0.186139	0.779222	2.56553	-0.773922	0.307645	0.721291	2.56553	-0.773922	0.307645	0.721291	2.49258	0.0773523	0.92379	0.982808	2.5902	-0.196202	0.653601	0.763412	2.46324	0.00377552	0.994212	0.998115
ENSG00000133597.11	ADCK2	3.0573	-2.20958	0.00166559	0.0499502	3.06019	-1.61999	0.0112228	0.25274	3.09222	-2.20976	0.002644	0.0958952	3.03605	-1.63987	0.0195503	0.260037	3.11629	-2.30421	0.00129154	0.0539443	2.99171	-1.61418	0.108267	0.999179	3.00436	-1.5454	0.0433429	0.539833	3.05802	-1.56596	0.0142055	0.256463	3.05802	-1.56596	0.0142055	0.256463	3.05124	-1.7657	0.0113115	0.319238	3.50368	-1.66517	0.000130271	0.00264661	3.0573	-1.12386	0.019794	0.1805
ENSG00000173137.12	ADCK5	2.10291	-4.45983	0.00251641	0.0606505	2.07525	-3.59505	0.00722341	0.209942	2.14369	-4.55123	0.00355407	0.10776	2.09491	-4.14127	0.00604083	0.154796	2.17562	-4.72502	0.00203669	0.0672226	1.96811	-3.79875	0.0572412	0.999179	2.01501	-3.88068	0.0135463	0.35477	2.10147	-3.85431	0.00470415	0.161634	2.10147	-3.85431	0.00470416	0.161634	2.05401	-3.6272	0.0123218	0.327128	2.88319	-3.6603	1.62466e-05	0.000605131	2.10291	-1.91826	0.035031	0.244361
ENSG00000285451.2	ADCK5	2.10291	-4.45983	0.00251641	0.0606505	2.07525	-3.59505	0.00722341	0.209942	2.14369	-4.55123	0.00355407	0.10776	2.09491	-4.14127	0.00604083	0.154796	2.17562	-4.72502	0.00203669	0.0672226	1.96811	-3.79875	0.0572412	0.999179	2.01501	-3.88068	0.0135463	0.35477	2.10147	-3.85431	0.00470415	0.161634	2.10147	-3.85431	0.00470416	0.161634	2.05401	-3.6272	0.0123218	0.327128	2.88319	-3.6603	1.62466e-05	0.000605131	2.10291	-1.91826	0.035031	0.244361
ENSG00000164742.16	ADCY1	-2.20529	-1.45543	0.508897	0.700224	-2.12708	-1.28855	0.560307	0.852669	-2.16013	-1.47653	0.524585	0.747143	-2.08924	-2.17764	0.368027	0.760925	-2.10471	-1.9455	0.398676	0.651969	-2.33338	-1.24958	0.697638	0.999179	-2.22962	-2.14782	0.387375	0.847823	-2.07614	-2.07129	0.3429	0.742156	-2.07614	-2.07129	0.3429	0.742155	-2.14665	-1.63836	0.489883	0.869781	-0.877169	-1.39787	0.210016	0.365959	-2.20529	-3.35662	0.0235788	0.198975
ENSG00000138031.14	ADCY3	4.39424	-1.58696	0.159509	0.393386	4.37145	-0.709076	0.515673	0.834275	4.39848	-1.28869	0.276549	0.585464	4.42761	-1.51696	0.212832	0.646147	4.42934	-1.45082	0.20635	0.493778	4.43057	-1.38169	0.42088	0.999179	4.41864	-1.27877	0.326003	0.841571	4.40992	-1.17132	0.283839	0.711795	4.40992	-1.17132	0.283839	0.711795	4.39685	-0.969918	0.428781	0.853464	4.23218	-0.879919	0.15542	0.302344	4.39424	0.0103367	0.988713	0.996387
ENSG00000129467.13	ADCY4	3.14477	-1.75063	0.10179	0.314339	3.13339	-1.11627	0.298109	0.730401	3.17237	-1.85271	0.106742	0.399119	3.19463	-1.95331	0.0940986	0.485702	3.21708	-2.05441	0.0635006	0.295594	3.17074	-1.81265	0.255952	0.999179	3.16923	-1.63428	0.179545	0.776051	3.16217	-1.45267	0.173549	0.626444	3.16217	-1.45267	0.173549	0.626444	3.1159	-0.89719	0.458913	0.865096	3.11328	-0.885828	0.207502	0.363231	3.14477	-0.397972	0.555305	0.847079
ENSG00000284814.1	ADCY4	3.14477	-1.75063	0.10179	0.314339	3.13339	-1.11627	0.298109	0.730401	3.17237	-1.85271	0.106742	0.399119	3.19463	-1.95331	0.0940986	0.485702	3.21708	-2.05441	0.0635006	0.295594	3.17074	-1.81265	0.255952	0.999179	3.16923	-1.63428	0.179545	0.776051	3.16217	-1.45267	0.173549	0.626444	3.16217	-1.45267	0.173549	0.626444	3.1159	-0.89719	0.458913	0.865096	3.11328	-0.885828	0.207502	0.363231	3.14477	-0.397972	0.555305	0.847079
ENSG00000173175.14	ADCY5	-2.34242	-2.22958	0.279123	0.520531	-2.26866	-2.44149	0.236321	0.692224	-2.28944	-2.59405	0.236516	0.550135	-2.27012	-2.68554	0.234781	0.666044	-2.24772	-2.8193	0.198892	0.486783	-2.46537	-2.74796	0.367436	0.999179	-2.40696	-2.43759	0.297909	0.840685	-2.26365	-2.45725	0.236624	0.685132	-2.26365	-2.45725	0.236624	0.685131	-2.30755	-2.14602	0.331691	0.825475	-1.12746	-2.05995	0.0521786	0.152263	-2.34242	-2.80328	0.0419374	0.26554
ENSG00000174233.11	ADCY6	0.235669	-2.19631	0.268978	0.511882	0.215236	-0.655188	0.732065	0.917464	0.215264	-1.07534	0.593396	0.785084	0.236748	-1.44776	0.487013	0.80915	0.267903	-1.4886	0.463529	0.697601	0.205938	-0.696788	0.803788	0.999179	0.197162	-0.454764	0.832738	0.962713	0.241811	-0.845783	0.661753	0.882718	0.241811	-0.845783	0.661753	0.882718	0.217712	-1.23639	0.548594	0.888927	0.338691	-0.942047	0.359699	0.519872	0.235669	-0.813194	0.524342	0.830846
ENSG00000155897.10	ADCY8	-3.28296	2.1143	0.251819	0.494803	-3.29004	2.68773	0.14706	0.605553	-3.28256	2.337	0.235396	0.549019	-3.21513	1.6893	0.427997	0.786964	-3.19732	1.56076	0.438605	0.681985	-3.14522	2.52352	0.353436	0.999179	-3.21204	2.97575	0.160154	0.752335	-3.31105	2.9927	0.108429	0.551403	-3.31105	2.9927	0.108429	0.551403	-3.1907	1.56676	0.448109	0.861354	NA	NA	NA	NA	-3.28296	0.579069	0.617025	0.873662
ENSG00000162104.10	ADCY9	3.79675	-2.33195	0.00200907	0.0545264	3.78757	-1.56551	0.0195656	0.30579	3.83066	-2.32526	0.00408229	0.115813	3.77083	-1.82684	0.0127509	0.216187	3.84137	-2.26426	0.0040449	0.0916143	3.7519	-1.72276	0.0788409	0.999179	3.75689	-1.53811	0.0412814	0.528503	3.79372	-1.62555	0.014977	0.260804	3.79372	-1.62555	0.014977	0.260804	3.75794	-1.53042	0.0360222	0.464407	4.04152	-1.56589	0.000542157	0.0071799	3.79675	-0.78147	0.0813196	0.371812
ENSG00000087274.17	ADD1	8.26569	-0.375151	0.445078	0.655367	8.26569	0.367516	0.430907	0.797035	8.26532	0.233913	0.645577	0.813075	8.26096	0.353059	0.499428	0.812159	8.28134	0.251194	0.632266	0.801309	8.2773	0.685208	0.33195	0.999179	8.27002	0.266891	0.615286	0.907248	8.27157	0.390122	0.411875	0.772972	8.27157	0.390122	0.411874	0.772972	8.25454	0.416019	0.411352	0.846318	8.23258	-0.0252366	0.933332	0.958256	8.26569	0.138371	0.675876	0.891026
ENSG00000075340.23	ADD2	4.01412	-0.0166673	0.98486	0.991979	3.96157	1.26329	0.163343	0.631755	3.96295	1.24623	0.200659	0.513566	3.96956	1.18851	0.224946	0.657831	4.00679	0.981165	0.327634	0.601873	4.02311	2.16009	0.0994752	0.999179	4.01193	1.22718	0.219201	0.800492	3.9726	1.3619	0.130016	0.577171	3.9726	1.3619	0.130015	0.577172	3.97076	1.29128	0.179631	0.73213	3.67874	0.771809	0.176633	0.326849	4.01412	0.356394	0.545843	0.842469
ENSG00000196616.14	ADH1B	-3.19007	1.738	0.367713	0.597598	-3.15849	2.06966	0.282815	0.721775	-3.15101	1.40406	0.49451	0.729983	-3.15205	1.46059	0.49605	0.811713	-3.09558	1.0243	0.611585	0.789199	-3.00329	0.495057	0.860494	0.999179	-3.11438	2.62787	0.233257	0.803935	-3.14084	2.02424	0.300964	0.718091	-3.14084	2.02424	0.300964	0.718091	-3.08897	0.912947	0.658063	0.912436	NA	NA	NA	NA	-3.19007	0.694192	0.571401	0.855711
ENSG00000197894.11	ADH5	4.45861	0.831306	0.577665	0.744365	4.59922	0.0165975	0.991277	0.997634	4.5079	0.539967	0.731855	0.863075	4.53358	0.481991	0.766466	0.913725	4.51963	0.60262	0.706599	0.843615	4.50075	0.278667	0.899107	0.999179	4.51215	0.249076	0.882022	0.974071	4.58758	0.18004	0.90511	0.971452	4.58758	0.18004	0.90511	0.971452	4.57057	-0.0227415	0.98856	0.997541	4.96496	0.202326	0.78619	0.858892	4.45861	0.248113	0.79216	0.932538
ENSG00000147576.17	ADHFE1	1.58989	1.38423	0.323924	0.560169	1.68911	0.886721	0.536392	0.842576	1.63389	0.965099	0.534249	0.752228	1.71988	0.540862	0.718211	0.895196	1.68079	0.910354	0.554356	0.754126	1.67143	0.176587	0.931943	0.999179	1.70518	-0.187839	0.905012	0.978	1.75013	0.144953	0.920222	0.977758	1.75013	0.144953	0.920222	0.977758	1.67184	1.12187	0.455247	0.864682	1.80662	1.1479	0.14626	0.290382	1.58989	0.164395	0.856067	0.955952
ENSG00000182551.14	ADI1	4.5935	-0.979112	0.120786	0.341524	4.64549	-0.855626	0.196925	0.666205	4.64105	-1.17727	0.0818843	0.359707	4.62473	-0.986816	0.149147	0.575281	4.65624	-1.18261	0.0975306	0.352674	4.62852	-1.12862	0.217271	0.999179	4.61039	-0.612185	0.374408	0.845704	4.64236	-0.780446	0.242783	0.687717	4.64236	-0.780446	0.242782	0.687717	4.63637	-1.10629	0.0949866	0.62876	4.78586	-0.787942	0.0221819	0.0874555	4.5935	0.0183944	0.962926	0.989779
ENSG00000280830.1	ADI1	4.5935	-0.979112	0.120786	0.341524	4.64549	-0.855626	0.196925	0.666205	4.64105	-1.17727	0.0818843	0.359707	4.62473	-0.986816	0.149147	0.575281	4.65624	-1.18261	0.0975306	0.352674	4.62852	-1.12862	0.217271	0.999179	4.61039	-0.612185	0.374408	0.845704	4.64236	-0.780446	0.242783	0.687717	4.64236	-0.780446	0.242782	0.687717	4.63637	-1.10629	0.0949866	0.62876	4.78586	-0.787942	0.0221819	0.0874555	4.5935	0.0183944	0.962926	0.989779
ENSG00000159346.13	ADIPOR1	10.736	0.416778	0.793326	0.887202	10.6897	1.79821	0.258716	0.708404	10.706	1.61625	0.332614	0.627655	10.7113	1.60775	0.359095	0.756308	10.6991	1.8217	0.281755	0.5641	10.7336	1.36331	0.557562	0.999179	10.7079	1.38765	0.43679	0.862638	10.696	1.70526	0.290271	0.715701	10.696	1.70526	0.290271	0.715701	10.7108	1.75825	0.297641	0.812332	10.7296	0.766907	0.365142	0.525009	10.736	-0.174422	0.865679	0.959198
ENSG00000006831.10	ADIPOR2	5.74033	0.511338	0.545421	0.723807	5.83859	0.173306	0.837559	0.952649	5.77319	0.479798	0.591268	0.783955	5.8008	0.387015	0.676528	0.881463	5.7884	0.5468	0.548896	0.751759	5.8154	0.30397	0.808777	0.999179	5.80283	0.345158	0.71763	0.932832	5.83044	0.308328	0.716401	0.901694	5.83044	0.308328	0.7164	0.901694	5.82188	0.153254	0.862905	0.968097	5.84893	0.160669	0.694931	0.794472	5.74033	0.640448	0.234172	0.60149
ENSG00000285070.2	ADIPOR2	5.74033	0.511338	0.545421	0.723807	5.83859	0.173306	0.837559	0.952649	5.77319	0.479798	0.591268	0.783955	5.8008	0.387015	0.676528	0.881463	5.7884	0.5468	0.548896	0.751759	5.8154	0.30397	0.808777	0.999179	5.80283	0.345158	0.71763	0.932832	5.83044	0.308328	0.716401	0.901694	5.83044	0.308328	0.7164	0.901694	5.82188	0.153254	0.862905	0.968097	5.84893	0.160669	0.694931	0.794472	5.74033	0.640448	0.234172	0.60149
ENSG00000148926.10	ADM	5.11936	-2.54781	0.0928955	0.298656	5.03393	-0.979202	0.49553	0.827535	5.08314	-1.70103	0.281713	0.588752	4.9849	-0.754999	0.635516	0.864256	5.04818	-1.178	0.444418	0.685357	5.05337	-0.85495	0.69267	0.999179	5.01234	-0.426845	0.796295	0.952605	5.00067	-0.538882	0.706372	0.898917	5.00067	-0.538882	0.706372	0.898917	4.99446	-0.531798	0.745725	0.936987	4.8816	-1.20618	0.209494	0.365406	5.11936	-1.34489	0.170402	0.523199
ENSG00000128165.9	ADM2	-0.912807	-1.83584	0.225919	0.469409	-0.877396	-1.51915	0.303975	0.732353	-0.843225	-2.23512	0.158636	0.469649	-0.895078	-1.69673	0.291918	0.708593	-0.812998	-2.42297	0.120709	0.388877	-0.945291	-1.80224	0.429324	0.999179	-0.914757	-1.83067	0.286049	0.834778	-0.842894	-1.87703	0.20676	0.663561	-0.842894	-1.87703	0.20676	0.663561	-0.898868	-1.65128	0.293285	0.809369	-0.382866	-1.5798	0.0687551	0.180902	-0.912807	-1.37713	0.200171	0.563895
ENSG00000101544.9	ADNP2	4.57306	-0.218842	0.683624	0.813994	4.64161	-0.280888	0.608894	0.874016	4.59829	-0.141897	0.802519	0.902389	4.62017	-0.266285	0.6523	0.872826	4.62203	-0.196597	0.735696	0.862024	4.60445	-0.124106	0.876605	0.999179	4.60684	-0.268449	0.660041	0.918782	4.63959	-0.236118	0.664553	0.884199	4.63959	-0.236118	0.664553	0.884199	4.62294	-0.292585	0.60941	0.902614	4.76379	-0.266574	0.298453	0.461047	4.57306	-0.162047	0.635186	0.878937
ENSG00000163485.17	ADORA1	-2.20037	-1.11516	0.427892	0.643133	-2.20039	-0.452499	0.739258	0.919238	-2.1139	-1.52398	0.29887	0.600425	-2.23642	-0.331845	0.8238	0.936796	-2.14523	-0.961448	0.503666	0.724588	-2.2637	-1.23939	0.542936	0.999179	-2.25539	-0.394337	0.797485	0.953309	-2.22056	-0.170788	0.896251	0.968825	-2.22056	-0.170788	0.896251	0.968825	-2.23864	-0.188808	0.897526	0.977862	-1.70447	-0.477768	0.59366	0.715906	-2.20037	-2.26718	0.0256765	0.208505
ENSG00000128271.22	ADORA2A	4.94838	-2.06553	0.0426575	0.205309	4.94131	-1.32075	0.164563	0.633906	4.97819	-1.89426	0.0931557	0.378814	4.93753	-1.53323	0.147369	0.572949	4.99531	-1.94744	0.0720456	0.312416	4.91264	-1.08946	0.454811	0.999179	4.92183	-1.35981	0.224854	0.803935	4.94681	-1.33595	0.153169	0.602761	4.94681	-1.33595	0.153169	0.602761	4.93201	-1.41192	0.17444	0.72599	5.1721	-1.44462	0.0114587	0.0563582	4.94838	-0.822252	0.196238	0.55832
ENSG00000170425.3	ADORA2B	0.578627	-2.13264	0.077377	0.274313	0.682897	-2.90051	0.0192753	0.304157	0.666168	-3.05439	0.0175675	0.199917	0.628259	-2.52468	0.0545633	0.398601	0.65463	-2.60419	0.0387464	0.241472	0.580053	-2.31453	0.18014	0.999179	0.58184	-1.81824	0.165163	0.757964	0.651245	-2.21344	0.0641189	0.459777	0.651245	-2.21344	0.0641189	0.459776	0.666222	-3.02545	0.0176769	0.367853	1.07821	-1.92997	0.00660136	0.0390253	0.578627	-0.625862	0.432853	0.771502
ENSG00000159322.17	ADPGK	6.29248	-0.530684	0.101364	0.313757	6.36031	-0.687741	0.0988574	0.54175	6.31329	-0.47764	0.157168	0.467626	6.33688	-0.58233	0.0906959	0.478744	6.3384	-0.477391	0.152401	0.431905	6.32687	-0.355296	0.472474	0.999179	6.32611	-0.465738	0.215039	0.797271	6.35583	-0.500365	0.118145	0.562304	6.35583	-0.500365	0.118145	0.562305	6.33776	-0.617351	0.0702596	0.576914	6.4512	-0.499685	0.0162301	0.0706004	6.29248	-0.0519719	0.817748	0.944348
ENSG00000144843.11	ADPRH	3.30046	-0.218936	0.73142	0.846214	3.32496	0.186234	0.770088	0.928666	3.31832	-0.100877	0.876408	0.941144	3.3139	0.0434716	0.948287	0.981403	3.34253	-0.18115	0.784628	0.887847	3.32877	-0.0151944	0.987311	0.999179	3.31108	0.224796	0.755107	0.940584	3.34238	0.0356752	0.955195	0.987412	3.34238	0.0356752	0.955195	0.987412	3.35665	-0.353898	0.590306	0.899491	3.36263	0.0904969	0.801599	0.869439	3.30046	-0.347052	0.437239	0.775352
ENSG00000153531.13	ADPRHL1	-0.0756081	-1.34133	0.395454	0.619987	-0.102113	-0.438667	0.777845	0.932598	-0.0247126	-1.68351	0.312517	0.612337	-0.0382298	-1.52734	0.370903	0.762025	-0.0158147	-1.59198	0.330475	0.603952	-0.0552026	-0.980214	0.677772	0.999179	-0.0821762	-0.401615	0.822613	0.9599	-0.078087	-0.654486	0.672251	0.886826	-0.078087	-0.654486	0.672251	0.886826	-0.0828446	-0.930543	0.577196	0.896913	-0.155585	-0.163899	0.857559	0.907381	-0.0756081	-0.409855	0.699986	0.897242
ENSG00000169252.5	ADRB2	4.23947	0.244612	0.898998	0.947575	4.30766	0.270604	0.879021	0.965583	4.30516	0.19063	0.923405	0.963155	4.26067	0.678784	0.738795	0.903138	4.33085	0.116011	0.952034	0.976615	4.23929	0.772403	0.782809	0.999179	4.24917	0.482442	0.820068	0.959311	4.28468	0.55248	0.7549	0.918158	4.28468	0.55248	0.7549	0.918158	4.23078	0.75757	0.702689	0.925894	4.55217	0.0884281	0.905887	0.939066	4.23947	-0.00974807	0.993571	0.997851
ENSG00000130706.13	ADRM1	5.33817	-2.89719	0.00196734	0.0538843	5.30825	-1.90436	0.0260964	0.344821	5.37552	-2.83508	0.00370785	0.110666	5.28502	-1.96738	0.0346234	0.332733	5.38831	-2.84168	0.00271508	0.0768115	5.29303	-2.15108	0.107863	0.999179	5.28744	-1.91802	0.0587283	0.58836	5.31666	-1.9649	0.0223043	0.302301	5.31666	-1.9649	0.0223043	0.302301	5.29297	-1.99689	0.0295736	0.429281	5.52887	-2.1549	0.000217992	0.00383344	5.33817	-0.514441	0.40954	0.753724
ENSG00000239900.12	ADSL	4.81495	0.193044	0.909711	0.953611	4.8763	0.121001	0.943817	0.982628	4.86695	-0.0399787	0.982365	0.991099	4.85551	0.200381	0.914887	0.968545	4.8785	0.00332749	0.99854	0.999062	4.84216	-0.148148	0.953626	0.999179	4.84338	-0.0324057	0.986703	0.996058	4.88681	0.0227936	0.98942	0.997171	4.88681	0.0227936	0.98942	0.997171	4.86242	0.109891	0.951797	0.98929	5.09336	0.186448	0.800959	0.86902	4.81495	0.03604	0.973157	0.992326
ENSG00000106624.11	AEBP1	1.97485	-0.0790462	0.948592	0.972335	1.97894	0.532802	0.656631	0.892364	2.02967	-0.0271525	0.982779	0.991111	2.05262	-0.0684268	0.957634	0.985283	2.05989	-0.230974	0.85393	0.926529	1.91227	0.26757	0.886647	0.999179	1.95344	-0.267571	0.849896	0.96539	2.00796	0.218674	0.85687	0.955282	2.00796	0.218673	0.85687	0.955283	1.97954	0.601448	0.636705	0.907833	2.63988	0.297287	0.674945	0.77951	1.97485	-2.58004	0.00526323	0.0856662
ENSG00000181026.15	AEN	4.23241	-1.36973	0.100658	0.312364	4.24154	-0.778622	0.328603	0.749141	4.26883	-1.21586	0.172022	0.484214	4.21663	-0.675616	0.430587	0.787505	4.28117	-1.19972	0.170823	0.453702	4.22162	-0.72551	0.531397	0.999179	4.22006	-0.808315	0.364657	0.845704	4.24579	-0.763903	0.327724	0.735281	4.24579	-0.763903	0.327723	0.735281	4.21196	-0.67371	0.420841	0.849394	4.39647	-0.918704	0.0599844	0.16631	4.23241	0.0923846	0.862277	0.958532
ENSG00000196526.10	AFAP1	3.73478	0.257222	0.780043	0.878972	3.79792	1.12246	0.17465	0.64636	3.79272	0.643121	0.48204	0.720216	3.8202	0.37524	0.652182	0.872826	3.88316	-0.505602	0.55407	0.754126	3.77324	-0.148724	0.898935	0.999179	3.77306	0.0459593	0.95917	0.990903	3.84587	-0.0494602	0.950847	0.986379	3.84587	-0.0494602	0.950847	0.986379	3.83004	0.120718	0.903759	0.978854	4.26911	-0.294895	0.626413	0.741425	3.73478	-1.03614	0.111786	0.430893
ENSG00000157510.14	AFAP1L1	-1.75803	-0.970106	0.544797	0.72357	-1.7346	-0.629347	0.697693	0.906723	-1.71838	-0.831944	0.638356	0.808777	-1.70866	-1.17428	0.496823	0.811713	-1.61982	-1.97724	0.24018	0.527578	-1.74983	-1.24999	0.592494	0.999179	-1.72128	-1.3527	0.449983	0.866065	-1.67092	-1.32317	0.40313	0.768718	-1.67092	-1.32317	0.40313	0.768718	-1.75651	-0.71228	0.673027	0.916246	-1.26595	-0.435127	0.644014	0.755864	-1.75803	-1.54682	0.150007	0.492805
ENSG00000169129.15	AFAP1L2	2.12322	-0.102128	0.928861	0.963364	2.12754	0.606896	0.590717	0.866042	2.12278	0.359511	0.76402	0.880929	2.12265	0.440871	0.720632	0.895592	2.13706	0.394875	0.738911	0.863478	2.14729	0.570612	0.743814	0.999179	2.14765	0.105429	0.936359	0.984131	2.16335	0.211601	0.852169	0.953742	2.16335	0.211601	0.852169	0.953742	2.10928	0.611949	0.612709	0.90309	2.07182	0.449488	0.489797	0.632638	2.12322	-0.278139	0.726286	0.907392
ENSG00000072364.13	AFF4	6.78978	1.31628	0.0564725	0.234553	6.91988	0.605892	0.357441	0.763658	6.81418	1.27932	0.0806977	0.357648	6.89335	0.712738	0.294884	0.710464	6.83739	1.25256	0.101135	0.358862	6.87484	0.766425	0.431436	0.999179	6.87023	0.72804	0.317614	0.841571	6.90874	0.720886	0.254995	0.694959	6.90874	0.720886	0.254994	0.694959	6.89684	0.598004	0.382381	0.839639	6.97917	0.849435	0.050602	0.149557	6.78978	0.152634	0.719498	0.904597
ENSG00000223959.8	AFG3L1P	4.37778	0.281586	0.507974	0.699582	4.43105	0.291562	0.49743	0.828214	4.41312	0.15363	0.731958	0.863075	4.45211	-0.084125	0.849889	0.945169	4.4448	0.0820761	0.844764	0.921293	4.45151	0.1519	0.801552	0.999179	4.46503	-0.385564	0.405382	0.85391	4.4683	-0.124787	0.774997	0.924108	4.4683	-0.124787	0.774997	0.924108	4.40322	0.475098	0.320606	0.823726	4.29198	0.512186	0.13814	0.280437	4.37778	0.352142	0.213492	0.580386
ENSG00000183077.15	AFMID	1.88967	0.054719	0.96111	0.980006	1.91344	0.117932	0.915906	0.975541	1.93928	-0.254183	0.82702	0.915618	1.89755	0.300634	0.803189	0.927445	1.94461	0.0206511	0.985575	0.993211	1.93327	0.0244929	0.988435	0.999179	1.89521	0.72097	0.574538	0.900166	1.91243	0.517899	0.637455	0.87382	1.91243	0.517899	0.637455	0.87382	1.91026	0.251822	0.835428	0.959301	1.82718	0.516067	0.424995	0.578029	1.88967	0.155238	0.842301	0.951471
ENSG00000119844.15	AFTPH	6.36854	0.832919	0.474508	0.677547	6.47143	0.426014	0.71778	0.911225	6.39422	0.865493	0.4833	0.720832	6.42791	0.747259	0.557585	0.832498	6.40595	1.01287	0.424644	0.671179	6.4129	0.638159	0.713214	0.999179	6.40472	0.734504	0.579273	0.900166	6.45173	0.697894	0.55733	0.836104	6.45173	0.697894	0.55733	0.836104	6.44119	0.538333	0.663445	0.914193	6.66157	0.473171	0.353175	0.513557	6.36854	0.159475	0.828567	0.945492
ENSG00000038002.9	AGA	3.32989	0.0532379	0.917307	0.957882	3.3932	0.00947479	0.986051	0.997105	3.36046	0.0817013	0.880793	0.943908	3.34396	0.284744	0.6063	0.852493	3.38248	0.0114225	0.983587	0.992973	3.33342	-0.125893	0.869787	0.999179	3.33985	0.00701204	0.990416	0.997284	3.38642	0.114521	0.82885	0.945001	3.38642	0.114521	0.82885	0.945001	3.35901	0.130263	0.811782	0.952739	3.71573	0.0212855	0.947122	0.96696	3.32989	-0.924618	0.0125242	0.141965
ENSG00000157985.19	AGAP1	1.57028	-0.522782	0.689419	0.818238	1.56815	0.107897	0.935248	0.980283	1.61145	-0.785686	0.566686	0.769251	1.62543	-0.894076	0.526315	0.822208	1.62925	-0.693241	0.611865	0.789313	1.5363	-0.52395	0.787824	0.999179	1.58984	-0.997468	0.502307	0.882114	1.63053	-0.670111	0.608413	0.860561	1.63053	-0.670111	0.608413	0.860561	1.55321	-0.0062384	0.996403	0.999018	1.84901	0.0526172	0.945794	0.966149	1.57028	-1.36171	0.131141	0.462475
ENSG00000271880.1	AGAP11	-3.01995	-2.20138	0.211352	0.453164	-2.89298	-2.73615	0.108801	0.55804	-3.07036	-2.13459	0.276342	0.585366	-2.81392	-4.20581	0.0196854	0.260037	-2.97924	-2.53328	0.185342	0.469802	-3.06841	-3.84515	0.103155	0.999179	-2.93965	-4.49555	0.0169195	0.394282	-2.81591	-4.03717	0.0229871	0.303668	-2.81591	-4.03717	0.0229872	0.303668	-2.85245	-3.58817	0.042933	0.497766	-1.91381	-1.68865	0.251923	0.411822	-3.01995	-2.82368	0.018249	0.172898
ENSG00000135439.11	AGAP2	6.09052	-1.30427	0.11983	0.341015	6.0951	-0.711307	0.376684	0.77226	6.13237	-1.31543	0.142471	0.450319	6.10487	-1.02811	0.246222	0.673063	6.14827	-1.32953	0.126551	0.398052	6.09579	-0.927957	0.445668	0.999179	6.09818	-1.02455	0.271731	0.825192	6.11321	-0.914744	0.249234	0.69095	6.11321	-0.914744	0.249234	0.69095	6.06717	-0.550535	0.527439	0.881575	6.16024	-0.741563	0.115885	0.250221	6.09052	-0.331829	0.529434	0.833468
ENSG00000133612.19	AGAP3	3.81632	-2.60145	0.00287327	0.0633784	3.78501	-1.65041	0.0374929	0.40411	3.84564	-2.55439	0.00552706	0.132522	3.79263	-2.06042	0.0198515	0.260951	3.88634	-2.82258	0.00178191	0.0623996	3.77426	-2.12962	0.0797875	0.999179	3.77515	-1.82863	0.0489251	0.554566	3.81371	-1.92666	0.0184287	0.284714	3.81371	-1.92666	0.0184287	0.284714	3.79444	-1.9908	0.0237384	0.39937	4.06776	-1.86813	0.000438937	0.00618722	3.81632	-0.996669	0.0753288	0.358407
ENSG00000188234.13	AGAP4	3.14093	0.369163	0.593493	0.755234	3.06902	1.09111	0.413272	0.789791	3.10235	0.544821	0.61373	0.795752	3.28345	-0.551167	0.399875	0.773405	3.16181	0.615855	0.462765	0.697169	3.21337	-0.377995	0.670535	0.999179	3.23683	-0.762435	0.265907	0.821781	3.16158	-0.030157	0.982381	0.995471	3.16158	-0.030157	0.982381	0.995471	3.16597	0.906172	0.357688	0.835409	2.76749	1.33553	0.395552	0.551767	3.14093	0.0622134	0.890855	0.967603
ENSG00000172650.13	AGAP5	2.70024	-0.153585	0.858412	0.922779	2.71905	0.241529	0.782052	0.933601	2.73272	-0.108433	0.904779	0.954498	2.78767	-0.432458	0.638805	0.865944	2.75421	-0.0822574	0.92535	0.963301	2.71171	-0.417887	0.749433	0.999179	2.74804	-0.954808	0.339236	0.845354	2.77384	-0.384533	0.664374	0.884199	2.77384	-0.384533	0.664374	0.884199	2.71535	0.470892	0.625058	0.905059	2.94518	0.104692	0.856196	0.906476	2.70024	-0.611906	0.308551	0.673706
ENSG00000204172.12	AGAP9	1.92874	2.218	0.115544	0.334567	1.86936	2.72891	0.148659	0.607641	1.88485	2.13991	0.230658	0.54372	2.19841	-0.302377	0.776588	0.917023	1.97269	1.99864	0.217766	0.507068	2.11246	-0.345111	0.82032	0.999179	2.13954	-0.688999	0.55075	0.89406	2.03785	0.658424	0.729158	0.908295	2.03785	0.658424	0.729158	0.908282	2.0628	1.6788	0.256522	0.788332	1.32415	3.20279	0.120218	0.256277	1.92874	1.1839	0.191675	0.55389
ENSG00000273540.4	AGBL1	-2.81239	3.02525	0.175592	0.413759	-2.81947	3.60771	0.108278	0.55804	-2.77334	2.78594	0.239482	0.553056	-2.81303	3.25212	0.183013	0.616404	-2.75657	2.82204	0.230678	0.518123	-2.5958	1.86501	0.566068	0.999179	-2.71734	3.8963	0.127841	0.723647	-2.84048	3.90812	0.0842506	0.505636	-2.84048	3.90812	0.0842507	0.505636	-2.78861	3.06968	0.197347	0.746953	NA	NA	NA	NA	-2.81239	0.886771	0.531909	0.834349
ENSG00000165923.16	AGBL2	0.459404	2.35138	0.0862417	0.288546	0.609439	1.04357	0.412444	0.789335	0.522357	1.5133	0.291823	0.59491	0.577898	1.31652	0.350085	0.753501	0.596356	1.12792	0.401932	0.655208	0.566315	0.900296	0.643059	0.999179	0.583112	0.644236	0.66255	0.919422	0.628421	0.844526	0.510065	0.82011	0.628421	0.844526	0.510066	0.82011	0.568237	1.35087	0.327307	0.825475	0.707797	1.52142	0.0417198	0.131542	0.459404	0.188852	0.831469	0.946942
ENSG00000285501.2	AGBL2	0.459404	2.35138	0.0862417	0.288546	0.609439	1.04357	0.412444	0.789335	0.522357	1.5133	0.291823	0.59491	0.577898	1.31652	0.350085	0.753501	0.596356	1.12792	0.401932	0.655208	0.566315	0.900296	0.643059	0.999179	0.583112	0.644236	0.66255	0.919422	0.628421	0.844526	0.510065	0.82011	0.628421	0.844526	0.510066	0.82011	0.568237	1.35087	0.327307	0.825475	0.707797	1.52142	0.0417198	0.131542	0.459404	0.188852	0.831469	0.946942
ENSG00000146856.14	AGBL3	1.05257	2.62235	0.0201719	0.143384	1.20314	1.43954	0.17115	0.642007	1.12522	1.86388	0.12751	0.431298	1.20159	1.52988	0.179144	0.612155	1.18395	1.73749	0.117176	0.384758	1.16593	1.50825	0.331866	0.999179	1.20469	0.586857	0.618827	0.908558	1.23167	1.07954	0.312686	0.726118	1.23167	1.07954	0.312686	0.726118	1.15779	1.81922	0.115671	0.656063	1.1895	1.95958	0.00816012	0.0447709	1.05257	-0.14096	0.84382	0.951885
ENSG00000186094.17	AGBL4	-3.00266	1.93976	0.374085	0.601929	-2.86395	1.01599	0.655679	0.891885	-2.92495	0.9298	0.685142	0.83759	-2.98262	1.91781	0.425188	0.786586	-2.8902	0.75554	0.740438	0.864384	-2.86219	1.0417	0.743723	0.999179	-2.83609	0.333559	0.891902	0.976178	-2.8968	0.850589	0.704777	0.898817	-2.8968	0.850589	0.704777	0.898817	-2.88359	1.05994	0.648582	0.91014	NA	NA	NA	NA	-3.00266	-0.0928112	0.947328	0.984626
ENSG00000084693.16	AGBL5	3.71576	-1.69542	0.0205089	0.144741	3.73434	-1.32747	0.0975582	0.539978	3.74181	-1.86691	0.0239543	0.22382	3.80983	-2.28123	0.00203159	0.0927277	3.76005	-1.66413	0.0345605	0.232141	3.69121	-2.65212	0.00668875	0.730945	3.72181	-2.3112	0.00244243	0.159746	3.7902	-1.98881	0.00881848	0.203925	3.7902	-1.98881	0.00881845	0.203924	3.76192	-1.48413	0.0684986	0.573257	4.25348	-1.19095	0.068075	0.17995	3.71576	-1.0797	0.0227906	0.195393
ENSG00000229058.10	AGER	4.37707	-0.966929	0.229564	0.473124	4.39256	-0.401917	0.630466	0.88296	4.39982	-0.804689	0.346001	0.634563	4.44073	-1.1088	0.205735	0.641116	4.44553	-1.03496	0.2161	0.505076	4.42625	-0.582852	0.626008	0.999179	4.43127	-0.983881	0.285168	0.833991	4.42745	-0.805085	0.323713	0.732476	4.42745	-0.805085	0.323711	0.732476	4.37426	-0.294446	0.740767	0.936208	4.26192	-0.329321	0.556589	0.686031	4.37707	0.235398	0.655487	0.88508
ENSG00000206320.12	AGER	4.37707	-0.966929	0.229564	0.473124	4.39256	-0.401917	0.630466	0.88296	4.39982	-0.804689	0.346001	0.634563	4.44073	-1.1088	0.205735	0.641116	4.44553	-1.03496	0.2161	0.505076	4.42625	-0.582852	0.626008	0.999179	4.43127	-0.983881	0.285168	0.833991	4.42745	-0.805085	0.323713	0.732476	4.42745	-0.805085	0.323711	0.732476	4.37426	-0.294446	0.740767	0.936208	4.26192	-0.329321	0.556589	0.686031	4.37707	0.235398	0.655487	0.88508
ENSG00000234729.9	AGER	4.37707	-0.966929	0.229564	0.473124	4.39256	-0.401917	0.630466	0.88296	4.39982	-0.804689	0.346001	0.634563	4.44073	-1.1088	0.205735	0.641116	4.44553	-1.03496	0.2161	0.505076	4.42625	-0.582852	0.626008	0.999179	4.43127	-0.983881	0.285168	0.833991	4.42745	-0.805085	0.323713	0.732476	4.42745	-0.805085	0.323711	0.732476	4.37426	-0.294446	0.740767	0.936208	4.26192	-0.329321	0.556589	0.686031	4.37707	0.235398	0.655487	0.88508
ENSG00000204305.14	AGER	4.37707	-0.966929	0.229564	0.473124	4.39256	-0.401917	0.630466	0.88296	4.39982	-0.804689	0.346001	0.634563	4.44073	-1.1088	0.205735	0.641116	4.44553	-1.03496	0.2161	0.505076	4.42625	-0.582852	0.626008	0.999179	4.43127	-0.983881	0.285168	0.833991	4.42745	-0.805085	0.323713	0.732476	4.42745	-0.805085	0.323711	0.732476	4.37426	-0.294446	0.740767	0.936208	4.26192	-0.329321	0.556589	0.686031	4.37707	0.235398	0.655487	0.88508
ENSG00000230514.11	AGER	4.37707	-0.966929	0.229564	0.473124	4.39256	-0.401917	0.630466	0.88296	4.39982	-0.804689	0.346001	0.634563	4.44073	-1.1088	0.205735	0.641116	4.44553	-1.03496	0.2161	0.505076	4.42625	-0.582852	0.626008	0.999179	4.43127	-0.983881	0.285168	0.833991	4.42745	-0.805085	0.323713	0.732476	4.42745	-0.805085	0.323711	0.732476	4.37426	-0.294446	0.740767	0.936208	4.26192	-0.329321	0.556589	0.686031	4.37707	0.235398	0.655487	0.88508
ENSG00000231268.9	AGER	4.37707	-0.966929	0.229564	0.473124	4.39256	-0.401917	0.630466	0.88296	4.39982	-0.804689	0.346001	0.634563	4.44073	-1.1088	0.205735	0.641116	4.44553	-1.03496	0.2161	0.505076	4.42625	-0.582852	0.626008	0.999179	4.43127	-0.983881	0.285168	0.833991	4.42745	-0.805085	0.323713	0.732476	4.42745	-0.805085	0.323711	0.732476	4.37426	-0.294446	0.740767	0.936208	4.26192	-0.329321	0.556589	0.686031	4.37707	0.235398	0.655487	0.88508
ENSG00000237405.10	AGER	4.37707	-0.966929	0.229564	0.473124	4.39256	-0.401917	0.630466	0.88296	4.39982	-0.804689	0.346001	0.634563	4.44073	-1.1088	0.205735	0.641116	4.44553	-1.03496	0.2161	0.505076	4.42625	-0.582852	0.626008	0.999179	4.43127	-0.983881	0.285168	0.833991	4.42745	-0.805085	0.323713	0.732476	4.42745	-0.805085	0.323711	0.732476	4.37426	-0.294446	0.740767	0.936208	4.26192	-0.329321	0.556589	0.686031	4.37707	0.235398	0.655487	0.88508
ENSG00000173744.17	AGFG1	6.55465	0.957312	0.132728	0.359117	6.67637	0.292823	0.639917	0.885373	6.57519	0.964556	0.142444	0.450319	6.6532	0.413352	0.521044	0.819416	6.59858	0.990054	0.149967	0.429689	6.64925	0.382346	0.679361	0.999179	6.64445	0.317827	0.64838	0.916493	6.67637	0.333601	0.593278	0.853981	6.67637	0.333601	0.593278	0.853981	6.66343	0.283441	0.651558	0.910252	6.6748	0.530733	0.212355	0.368489	6.55465	0.422223	0.344233	0.705508
ENSG00000106351.13	AGFG2	3.96162	-1.89355	0.0696874	0.259422	3.98791	-1.49976	0.130092	0.589066	4.01185	-1.99183	0.0703538	0.339922	3.97837	-1.66968	0.124437	0.538251	4.03711	-2.11551	0.0529265	0.27513	3.93296	-1.44967	0.330897	0.999179	3.95351	-1.64311	0.152748	0.750696	3.99545	-1.56988	0.111162	0.555107	3.99545	-1.56988	0.111162	0.555107	3.94801	-1.3438	0.203022	0.753432	4.30455	-1.34866	0.0137415	0.0630746	3.96162	-0.806728	0.228641	0.596499
ENSG00000164252.13	AGGF1	5.52759	1.12394	0.0509921	0.22258	5.64221	0.624212	0.293671	0.728317	5.55713	1.11611	0.0613399	0.320719	5.58838	1.01615	0.0945028	0.486776	5.56449	1.21372	0.0522605	0.272905	5.57601	0.711105	0.409647	0.999179	5.57023	0.744398	0.254443	0.818186	5.6163	0.77149	0.190045	0.648897	5.6163	0.77149	0.190045	0.648897	5.61467	0.728295	0.224669	0.767425	5.83944	0.668851	0.0801555	0.198925	5.52759	-0.243212	0.544117	0.841283
ENSG00000162688.17	AGL	4.64217	1.86065	0.114262	0.332649	4.82514	0.487723	0.654768	0.891705	4.68298	1.44631	0.247877	0.560007	4.79425	0.709323	0.540986	0.827098	4.71493	1.4716	0.242557	0.528711	4.75492	0.681628	0.678076	0.999179	4.76937	0.445675	0.718413	0.93318	4.82364	0.52864	0.629325	0.869725	4.82364	0.52864	0.629325	0.869725	4.79428	0.62711	0.579293	0.897072	4.9822	0.918965	0.167784	0.315813	4.64217	0.755359	0.319676	0.684268
ENSG00000116771.6	AGMAT	2.88942	-0.871208	0.568207	0.738598	2.95201	-1.00353	0.515975	0.834275	2.95168	-1.27165	0.435307	0.693117	2.92285	-0.979589	0.556023	0.831541	2.96797	-1.3605	0.404823	0.657122	2.88879	-1.09021	0.630739	0.999179	2.90944	-1.24533	0.473639	0.876591	2.96967	-1.19906	0.435601	0.786058	2.96967	-1.19906	0.435601	0.786058	2.93387	-1.1459	0.481343	0.867988	3.33455	-0.597987	0.408271	0.563274	2.88942	-1.14568	0.249541	0.618048
ENSG00000187546.14	AGMO	-3.36339	0.363794	0.855053	0.921213	-3.35457	0.726794	0.72547	0.914904	-3.36299	0.423422	0.843246	0.924208	-3.19143	-1.35913	0.529619	0.822802	-3.34622	0.46318	0.827047	0.911354	-3.23201	-1.3623	0.637862	0.999179	-3.22776	-0.90043	0.68726	0.925738	-3.32601	0.0457006	0.982164	0.995471	-3.32601	0.0456958	0.982166	0.995471	-3.35145	0.57319	0.791344	0.947799	NA	NA	NA	NA	-3.36339	-0.133672	0.915671	0.97525
ENSG00000227642.9	AGPAT1	5.78658	-0.619995	0.412904	0.632149	5.78386	0.272914	0.710651	0.910072	5.8035	-0.249308	0.750772	0.872854	5.81542	-0.307883	0.697986	0.887863	5.8373	-0.447899	0.554525	0.754146	5.88527	-0.380015	0.733871	0.999179	5.84748	-0.118247	0.888696	0.975705	5.82043	-0.128515	0.859172	0.956203	5.82043	-0.128515	0.859171	0.956203	5.7966	-0.0186372	0.981785	0.995602	5.40239	-0.10029	0.794432	0.865095	5.78658	0.897521	0.072126	0.350835
ENSG00000226467.9	AGPAT1	5.78658	-0.619995	0.412904	0.632149	5.78386	0.272914	0.710651	0.910072	5.8035	-0.249308	0.750772	0.872854	5.81542	-0.307883	0.697986	0.887863	5.8373	-0.447899	0.554525	0.754146	5.88527	-0.380015	0.733871	0.999179	5.84748	-0.118247	0.888696	0.975705	5.82043	-0.128515	0.859172	0.956203	5.82043	-0.128515	0.859171	0.956203	5.7966	-0.0186372	0.981785	0.995602	5.40239	-0.10029	0.794432	0.865095	5.78658	0.897521	0.072126	0.350835
ENSG00000235758.9	AGPAT1	5.78658	-0.619995	0.412904	0.632149	5.78386	0.272914	0.710651	0.910072	5.8035	-0.249308	0.750772	0.872854	5.81542	-0.307883	0.697986	0.887863	5.8373	-0.447899	0.554525	0.754146	5.88527	-0.380015	0.733871	0.999179	5.84748	-0.118247	0.888696	0.975705	5.82043	-0.128515	0.859172	0.956203	5.82043	-0.128515	0.859171	0.956203	5.7966	-0.0186372	0.981785	0.995602	5.40239	-0.10029	0.794432	0.865095	5.78658	0.897521	0.072126	0.350835
ENSG00000204310.13	AGPAT1	5.78658	-0.619995	0.412904	0.632149	5.78386	0.272914	0.710651	0.910072	5.8035	-0.249308	0.750772	0.872854	5.81542	-0.307883	0.697986	0.887863	5.8373	-0.447899	0.554525	0.754146	5.88527	-0.380015	0.733871	0.999179	5.84748	-0.118247	0.888696	0.975705	5.82043	-0.128515	0.859172	0.956203	5.82043	-0.128515	0.859171	0.956203	5.7966	-0.0186372	0.981785	0.995602	5.40239	-0.10029	0.794432	0.865095	5.78658	0.897521	0.072126	0.350835
ENSG00000228892.9	AGPAT1	5.78658	-0.619995	0.412904	0.632149	5.78386	0.272914	0.710651	0.910072	5.8035	-0.249308	0.750772	0.872854	5.81542	-0.307883	0.697986	0.887863	5.8373	-0.447899	0.554525	0.754146	5.88527	-0.380015	0.733871	0.999179	5.84748	-0.118247	0.888696	0.975705	5.82043	-0.128515	0.859172	0.956203	5.82043	-0.128515	0.859171	0.956203	5.7966	-0.0186372	0.981785	0.995602	5.40239	-0.10029	0.794432	0.865095	5.78658	0.897521	0.072126	0.350835
ENSG00000206324.11	AGPAT1	5.78658	-0.619995	0.412904	0.632149	5.78386	0.272914	0.710651	0.910072	5.8035	-0.249308	0.750772	0.872854	5.81542	-0.307883	0.697986	0.887863	5.8373	-0.447899	0.554525	0.754146	5.88527	-0.380015	0.733871	0.999179	5.84748	-0.118247	0.888696	0.975705	5.82043	-0.128515	0.859172	0.956203	5.82043	-0.128515	0.859171	0.956203	5.7966	-0.0186372	0.981785	0.995602	5.40239	-0.10029	0.794432	0.865095	5.78658	0.897521	0.072126	0.350835
ENSG00000236873.9	AGPAT1	5.78658	-0.619995	0.412904	0.632149	5.78386	0.272914	0.710651	0.910072	5.8035	-0.249308	0.750772	0.872854	5.81542	-0.307883	0.697986	0.887863	5.8373	-0.447899	0.554525	0.754146	5.88527	-0.380015	0.733871	0.999179	5.84748	-0.118247	0.888696	0.975705	5.82043	-0.128515	0.859172	0.956203	5.82043	-0.128515	0.859171	0.956203	5.7966	-0.0186372	0.981785	0.995602	5.40239	-0.10029	0.794432	0.865095	5.78658	0.897521	0.072126	0.350835
ENSG00000169692.13	AGPAT2	3.33729	-4.71515	0.0005324	0.0302647	3.2988	-3.64268	0.00256462	0.133547	3.36832	-4.55965	0.00159598	0.0741213	3.27445	-3.81469	0.00381383	0.125324	3.38184	-4.61643	0.00102344	0.0475922	3.22729	-3.63168	0.0387849	0.999179	3.22267	-3.06697	0.0225661	0.435687	3.27106	-3.29651	0.00540836	0.169536	3.27106	-3.2965	0.00540847	0.169535	3.2725	-3.69778	0.00421598	0.217579	3.8564	-3.82307	4.26602e-06	0.000219286	3.33729	-1.50804	0.0622302	0.324529
ENSG00000284980.2	AGPAT5	4.17192	0.820869	0.244314	0.487665	4.28786	0.358624	0.641361	0.885653	4.20906	0.673171	0.357736	0.642033	4.26339	0.297212	0.690806	0.884774	4.23793	0.472949	0.529103	0.74048	4.21065	0.187949	0.853187	0.999179	4.22349	0.0726533	0.924653	0.982295	4.28716	0.107913	0.878916	0.964394	4.28716	0.107913	0.878916	0.964302	4.26979	0.150702	0.843816	0.961593	4.61925	0.285525	0.527231	0.663386	4.17192	-0.581317	0.223178	0.590025
ENSG00000155189.12	AGPAT5	4.17192	0.820869	0.244314	0.487665	4.28786	0.358624	0.641361	0.885653	4.20906	0.673171	0.357736	0.642033	4.26339	0.297212	0.690806	0.884774	4.23793	0.472949	0.529103	0.74048	4.21065	0.187949	0.853187	0.999179	4.22349	0.0726533	0.924653	0.982295	4.28716	0.107913	0.878916	0.964394	4.28716	0.107913	0.878916	0.964302	4.26979	0.150702	0.843816	0.961593	4.61925	0.285525	0.527231	0.663386	4.17192	-0.581317	0.223178	0.590025
ENSG00000188157.15	AGRN	2.11458	-4.30397	0.0460129	0.211312	2.05016	-3.3855	0.0998424	0.542625	2.11238	-4.00986	0.0755066	0.349878	2.0793	-3.65784	0.108917	0.513203	2.16152	-4.43887	0.0457739	0.258995	1.95106	-3.82289	0.217257	0.999179	1.97393	-3.41109	0.151044	0.750696	2.05292	-3.33389	0.105132	0.543049	2.05292	-3.33389	0.105132	0.543049	2.09256	-3.67953	0.103834	0.636224	2.8873	-3.40325	0.00197878	0.0173231	2.11458	-2.28327	0.0976785	0.404521
ENSG00000135049.15	AGTPBP1	7.34866	1.09655	0.359474	0.5924	7.45026	0.597287	0.61606	0.877594	7.36269	1.11986	0.386431	0.661461	7.41545	0.894192	0.490625	0.810567	7.37816	1.32486	0.312487	0.590761	7.39519	0.761121	0.664387	0.999179	7.3942	0.699602	0.601352	0.904668	7.43796	0.762537	0.525446	0.824276	7.43796	0.762537	0.525446	0.824276	7.42886	0.765562	0.539774	0.88636	7.62222	0.602721	0.303431	0.46543	7.34866	-0.0665679	0.929831	0.979673
ENSG00000177674.16	AGTRAP	6.24493	-2.49598	0.0101312	0.107315	6.21393	-1.71392	0.0631869	0.480582	6.26708	-2.32162	0.0238195	0.22382	6.18442	-1.53104	0.115592	0.521265	6.2761	-2.16931	0.0276503	0.209079	6.22347	-1.6665	0.205139	0.999179	6.19881	-1.20469	0.22667	0.803935	6.21119	-1.35419	0.120097	0.565916	6.21119	-1.35419	0.120097	0.565916	6.20347	-1.55734	0.118123	0.661488	6.26092	-1.67435	0.00659127	0.0389986	6.24493	-0.376231	0.526814	0.831749
ENSG00000101444.13	AHCY	4.14063	-0.827393	0.247921	0.490374	4.16028	-0.462493	0.50501	0.830518	4.18629	-0.995253	0.200138	0.512847	4.14797	-0.596422	0.435799	0.791406	4.20601	-1.07422	0.149426	0.42897	4.17528	-1.1255	0.291323	0.999179	4.15523	-0.574012	0.476015	0.878014	4.17409	-0.587199	0.396495	0.766282	4.17409	-0.587195	0.396502	0.766282	4.15983	-0.637037	0.399888	0.843277	4.22044	-0.503498	0.202093	0.356496	4.14063	0.00597223	0.989843	0.996822
ENSG00000168710.18	AHCYL1	5.41715	0.356632	0.577609	0.744365	5.50063	0.101174	0.868994	0.963549	5.43709	0.30658	0.636804	0.808178	5.4982	-0.115692	0.858902	0.949213	5.46048	0.331943	0.636151	0.803505	5.49372	0.104655	0.905538	0.999179	5.49083	0.00260934	0.996887	0.999001	5.51392	-0.01918	0.975145	0.99466	5.51392	-0.01918	0.975145	0.99466	5.49649	-0.0463544	0.941345	0.98707	5.45685	0.321901	0.351752	0.512077	5.41715	0.391344	0.332768	0.697121
ENSG00000158467.16	AHCYL2	3.92182	-0.0870383	0.824189	0.903933	4.02348	-0.556373	0.153587	0.616718	3.96242	-0.280207	0.474443	0.71585	3.99611	-0.510802	0.209322	0.644274	3.993	-0.3806	0.344231	0.61481	3.95735	-0.292284	0.614393	0.999179	3.96808	-0.438522	0.318155	0.841571	4.02271	-0.511231	0.18876	0.646854	4.02271	-0.511231	0.18876	0.646854	3.98917	-0.456012	0.253072	0.787213	4.25965	-0.338721	0.152765	0.299307	3.92182	-0.228779	0.410187	0.754475
ENSG00000135541.21	AHI1	2.45696	2.76035	0.0189254	0.140782	2.63816	1.69883	0.155443	0.619743	2.55509	2.0804	0.0879927	0.370653	2.59693	2.04896	0.102571	0.503896	2.57664	1.96769	0.115552	0.38401	2.57916	1.34738	0.417174	0.999179	2.55581	1.83396	0.155859	0.751813	2.63656	1.59295	0.157848	0.606974	2.63656	1.59295	0.15785	0.606974	2.62127	1.43524	0.257963	0.789698	2.85114	1.77114	0.0176076	0.0747436	2.45696	0.426598	0.562039	0.850919
ENSG00000124942.14	AHNAK	11.0444	-0.40544	0.484993	0.685154	11.1232	-0.610263	0.332615	0.751493	11.0727	-0.436268	0.473166	0.715052	11.0821	-0.456124	0.467666	0.800533	11.0964	-0.436813	0.487022	0.714697	11.0947	-0.147987	0.864293	0.999179	11.0968	-0.369503	0.573576	0.900166	11.1316	-0.510512	0.406097	0.769297	11.1316	-0.510512	0.406096	0.769296	11.0997	-0.652798	0.28379	0.805577	11.1252	-0.398676	0.221726	0.378977	11.0444	0.294897	0.449919	0.785211
ENSG00000185567.7	AHNAK2	-2.07636	-7.11297	0.00384785	0.0711416	-2.04959	-6.64545	0.00618809	0.197253	-2.05364	-7.03514	0.0069162	0.143657	-2.04777	-7.17299	0.00694679	0.162402	-2.01731	-7.34705	0.00510294	0.104478	-2.46243	-6.21245	0.0686823	0.999179	-2.31669	-6.43128	0.0173299	0.397354	-2.0591	-6.53076	0.00678519	0.181547	-2.0591	-6.53076	0.00678519	0.181548	-2.07437	-6.80528	0.00827912	0.274939	0.360492	-6.05268	2.3624e-06	0.000140008	-2.07636	-6.11933	0.000233897	0.011349
ENSG00000106546.14	AHR	6.06165	0.330037	0.659756	0.798049	6.14507	0.0904407	0.90868	0.973415	6.08754	0.361821	0.646843	0.813772	6.09726	0.36548	0.659141	0.875503	6.10639	0.375715	0.655071	0.813949	6.09999	0.251748	0.824302	0.999179	6.08971	0.426651	0.620584	0.908948	6.13039	0.298394	0.705609	0.898817	6.13039	0.298394	0.705609	0.898817	6.1351	-0.0589233	0.941114	0.98707	6.3222	0.118925	0.768845	0.846668	6.06165	-0.0394541	0.936231	0.981248
ENSG00000286169.1	AHRR	-1.24383	-4.79581	0.0139732	0.122879	-1.13589	-5.15387	0.0116045	0.256149	-1.17466	-5.77043	0.00540871	0.132359	-1.12158	-6.21411	0.00366579	0.122569	-1.18231	-5.46328	0.00708317	0.121411	-1.37977	-6.01301	0.0329291	0.999179	-1.28538	-5.71298	0.00957312	0.310263	-1.0541	-6.14417	0.00223218	0.112028	-1.0541	-6.14417	0.0022321	0.112024	-1.1902	-5.17038	0.0132969	0.33134	0.0682148	-3.68361	0.00260114	0.0206835	-1.24383	-3.17482	0.0147012	0.153965
ENSG00000063438.17	AHRR	-1.24383	-4.79581	0.0139732	0.122879	-1.13589	-5.15387	0.0116045	0.256149	-1.17466	-5.77043	0.00540871	0.132359	-1.12158	-6.21411	0.00366579	0.122569	-1.18231	-5.46328	0.00708317	0.121411	-1.37977	-6.01301	0.0329291	0.999179	-1.28538	-5.71298	0.00957312	0.310263	-1.0541	-6.14417	0.00223218	0.112028	-1.0541	-6.14417	0.0022321	0.112024	-1.1902	-5.17038	0.0132969	0.33134	0.0682148	-3.68361	0.00260114	0.0206835	-1.24383	-3.17482	0.0147012	0.153965
ENSG00000100591.8	AHSA1	5.5644	0.249836	0.735452	0.84933	5.60174	0.628118	0.392576	0.781603	5.60906	0.340692	0.678733	0.833687	5.56256	0.810649	0.300641	0.714485	5.61739	0.34352	0.653324	0.812883	5.62497	0.56554	0.598787	0.999179	5.5963	0.690998	0.400622	0.851625	5.60922	0.58484	0.417824	0.775776	5.60922	0.58484	0.417824	0.775775	5.58212	0.572132	0.456811	0.865096	5.46165	0.422989	0.276228	0.43781	5.5644	0.469475	0.315084	0.679161
ENSG00000169877.10	AHSP	6.7587	-0.371073	0.857838	0.922422	6.68079	1.51393	0.462371	0.812311	6.6667	1.53874	0.47911	0.718228	6.64956	1.67544	0.46164	0.799041	6.62462	2.13736	0.335598	0.607719	6.80297	2.01699	0.504025	0.999179	6.71341	2.24218	0.336004	0.844094	6.6139	2.32014	0.271004	0.704832	6.6139	2.32014	0.271004	0.704832	6.64604	2.01561	0.36702	0.835974	5.88245	0.964714	0.401991	0.556977	6.7587	1.5878	0.239622	0.608309
ENSG00000186063.13	AIDA	5.79662	1.71828	0.126385	0.350165	5.90719	1.47922	0.164432	0.633827	5.79191	2.41018	0.0406178	0.277591	5.86291	1.96905	0.0928315	0.483038	5.80039	2.51498	0.0355002	0.234136	5.85846	1.78909	0.261295	0.999179	5.84526	1.65643	0.172744	0.769742	5.87662	1.81543	0.0973893	0.532237	5.87662	1.81543	0.0973893	0.532237	5.89005	1.54188	0.180983	0.73213	6.04185	1.13401	0.108547	0.240529	5.79662	0.310373	0.671708	0.88995
ENSG00000204472.13	AIF1	6.87666	0.942002	0.234893	0.478667	6.99008	0.447583	0.577295	0.860314	6.90419	0.95503	0.249918	0.56229	6.86824	1.43761	0.0990065	0.498673	6.89048	1.28977	0.132766	0.406005	6.97844	1.19747	0.297354	0.999179	6.94132	1.2921	0.14541	0.744644	6.95065	0.981092	0.232527	0.681559	6.95065	0.981092	0.232527	0.681559	6.95195	0.546063	0.509838	0.877773	6.66934	0.700302	0.177809	0.328176	6.87666	0.675516	0.197248	0.559521
ENSG00000237727.7	AIF1	6.87666	0.942002	0.234893	0.478667	6.99008	0.447583	0.577295	0.860314	6.90419	0.95503	0.249918	0.56229	6.86824	1.43761	0.0990065	0.498673	6.89048	1.28977	0.132766	0.406005	6.97844	1.19747	0.297354	0.999179	6.94132	1.2921	0.14541	0.744644	6.95065	0.981092	0.232527	0.681559	6.95065	0.981092	0.232527	0.681559	6.95195	0.546063	0.509838	0.877773	6.66934	0.700302	0.177809	0.328176	6.87666	0.675516	0.197248	0.559521
ENSG00000235985.7	AIF1	6.87666	0.942002	0.234893	0.478667	6.99008	0.447583	0.577295	0.860314	6.90419	0.95503	0.249918	0.56229	6.86824	1.43761	0.0990065	0.498673	6.89048	1.28977	0.132766	0.406005	6.97844	1.19747	0.297354	0.999179	6.94132	1.2921	0.14541	0.744644	6.95065	0.981092	0.232527	0.681559	6.95065	0.981092	0.232527	0.681559	6.95195	0.546063	0.509838	0.877773	6.66934	0.700302	0.177809	0.328176	6.87666	0.675516	0.197248	0.559521
ENSG00000234836.7	AIF1	6.87666	0.942002	0.234893	0.478667	6.99008	0.447583	0.577295	0.860314	6.90419	0.95503	0.249918	0.56229	6.86824	1.43761	0.0990065	0.498673	6.89048	1.28977	0.132766	0.406005	6.97844	1.19747	0.297354	0.999179	6.94132	1.2921	0.14541	0.744644	6.95065	0.981092	0.232527	0.681559	6.95065	0.981092	0.232527	0.681559	6.95195	0.546063	0.509838	0.877773	6.66934	0.700302	0.177809	0.328176	6.87666	0.675516	0.197248	0.559521
ENSG00000206428.9	AIF1	6.87666	0.942002	0.234893	0.478667	6.99008	0.447583	0.577295	0.860314	6.90419	0.95503	0.249918	0.56229	6.86824	1.43761	0.0990065	0.498673	6.89048	1.28977	0.132766	0.406005	6.97844	1.19747	0.297354	0.999179	6.94132	1.2921	0.14541	0.744644	6.95065	0.981092	0.232527	0.681559	6.95065	0.981092	0.232527	0.681559	6.95195	0.546063	0.509838	0.877773	6.66934	0.700302	0.177809	0.328176	6.87666	0.675516	0.197248	0.559521
ENSG00000235588.8	AIF1	6.87666	0.942002	0.234893	0.478667	6.99008	0.447583	0.577295	0.860314	6.90419	0.95503	0.249918	0.56229	6.86824	1.43761	0.0990065	0.498673	6.89048	1.28977	0.132766	0.406005	6.97844	1.19747	0.297354	0.999179	6.94132	1.2921	0.14541	0.744644	6.95065	0.981092	0.232527	0.681559	6.95065	0.981092	0.232527	0.681559	6.95195	0.546063	0.509838	0.877773	6.66934	0.700302	0.177809	0.328176	6.87666	0.675516	0.197248	0.559521
ENSG00000126878.13	AIF1L	-2.03755	-1.05358	0.569772	0.739095	-1.8609	-1.81011	0.339253	0.75451	-2.02218	-1.06777	0.585362	0.780006	-1.93459	-1.74241	0.403705	0.776011	-1.93997	-1.83165	0.361322	0.626437	-1.92986	-1.04408	0.702572	0.999179	-1.92481	-1.14971	0.583795	0.900702	-1.90255	-1.53784	0.405384	0.769297	-1.90255	-1.53784	0.405384	0.769296	-1.92592	-1.9001	0.347071	0.832049	-1.9422	-0.909157	0.43034	0.582222	-2.03755	0.526118	0.667835	0.888566
ENSG00000156709.14	AIFM1	3.88334	-0.650603	0.500531	0.696105	3.96091	-0.974406	0.338745	0.75405	3.92636	-0.876106	0.397679	0.668201	3.92511	-0.787841	0.457289	0.798311	3.94355	-0.846694	0.41263	0.662955	3.95253	-0.689077	0.6363	0.999179	3.93771	-0.577998	0.60049	0.904668	3.954	-0.685081	0.484878	0.807757	3.954	-0.685081	0.484877	0.807757	3.93126	-0.894052	0.38723	0.840881	3.91332	-0.577427	0.165562	0.313611	3.88334	0.489407	0.421552	0.763241
ENSG00000042286.15	AIFM2	1.48741	-1.62416	0.0708346	0.262097	1.45998	-0.584739	0.488579	0.824735	1.49965	-1.20668	0.203758	0.515781	1.50116	-1.2688	0.174334	0.6069	1.53359	-1.47882	0.124093	0.394372	1.41148	-1.12801	0.382204	0.999179	1.44432	-1.31204	0.185044	0.778948	1.50891	-1.15201	0.189353	0.647881	1.50891	-1.15201	0.189353	0.64788	1.47602	-0.982881	0.269558	0.799256	2.03298	-0.926139	0.0421088	0.132192	1.48741	-1.70468	0.0063205	0.0951489
ENSG00000183773.15	AIFM3	1.53476	-2.8129	0.0224675	0.150254	1.51548	-2.26626	0.0551745	0.456492	1.5866	-3.14133	0.0158125	0.192327	1.5427	-2.66505	0.0378041	0.343462	1.64421	-3.46436	0.00847562	0.129456	1.45324	-2.44396	0.176091	0.999179	1.48475	-2.44895	0.0783173	0.641056	1.56135	-2.46644	0.0408567	0.384575	1.56135	-2.46644	0.0408567	0.384575	1.52927	-2.40866	0.0644462	0.564127	2.0529	-2.12044	0.00534672	0.0336191	1.53476	-1.07639	0.193443	0.554681
ENSG00000163568.15	AIM2	3.93693	1.52143	0.236187	0.479402	4.05641	0.467964	0.671367	0.897205	3.9251	1.33926	0.26959	0.579335	3.98606	1.11896	0.355939	0.755592	3.9207	1.72539	0.169925	0.453365	4.07099	0.607005	0.710069	0.999179	4.03413	0.821121	0.510145	0.886029	4.02552	0.828975	0.452404	0.794444	4.02552	0.828975	0.452404	0.794444	4.04528	0.627172	0.629725	0.90627	3.58208	1.16084	0.123257	0.260424	3.93693	1.23052	0.149802	0.492464
ENSG00000106305.10	AIMP2	3.00269	-0.821868	0.234176	0.478058	3.00686	-0.479252	0.46089	0.811289	3.0287	-0.955975	0.174487	0.486213	3.0519	-1.14851	0.109795	0.514071	3.03798	-0.896829	0.177722	0.461002	3.00476	-0.944789	0.326816	0.999179	3.00975	-0.892377	0.227189	0.803935	3.02907	-0.743063	0.24745	0.69095	3.02907	-0.743063	0.24745	0.69095	3.03737	-0.799938	0.295112	0.811182	3.18719	-0.326023	0.493528	0.635544	3.00269	-0.280463	0.515545	0.826306
ENSG00000110711.10	AIP	5.17547	-2.85856	0.000222922	0.0208164	5.16398	-2.0687	0.00296323	0.13954	5.221	-2.79134	0.0123722	0.176658	5.13387	-2.06799	0.00626654	0.158065	5.2291	-2.81775	0.00824079	0.128084	5.10377	-2.03593	0.10981	0.999179	5.11745	-2.06946	0.0120206	0.342155	5.17134	-2.12175	0.00229584	0.112721	5.17134	-2.12175	0.00229584	0.112721	5.13584	-2.05404	0.00585402	0.243512	5.59308	-2.24771	9.52225e-06	0.000392866	5.17547	-1.04409	0.0419369	0.26554
ENSG00000160224.17	AIRE	-1.83563	-4.20509	0.0195576	0.142027	-1.79221	-4.00554	0.0247722	0.342329	-1.79042	-4.46499	0.0185973	0.203382	-1.82274	-4.12173	0.0325859	0.325633	-1.78458	-4.28494	0.0219698	0.187477	-1.99241	-4.04277	0.124258	0.999179	-1.93209	-3.85186	0.0572524	0.582218	-1.81432	-3.76058	0.033492	0.355565	-1.81432	-3.76058	0.033492	0.355565	-1.92699	-2.71831	0.149435	0.695681	-0.765355	-3.65282	0.000761527	0.00911707	-1.83563	-2.78671	0.0220262	0.192531
ENSG00000106992.19	AK1	4.54113	-1.44898	0.247593	0.489955	4.47162	0.341387	0.755801	0.923928	4.55204	-0.468062	0.69896	0.845912	4.47848	0.234695	0.846199	0.944334	4.52973	-0.145074	0.905227	0.951798	4.45138	0.277729	0.867785	0.999179	4.45552	-0.0954694	0.940299	0.984858	4.48267	0.170562	0.879714	0.964606	4.48267	0.170562	0.879714	0.964514	4.43974	0.627923	0.594971	0.899934	4.76655	-0.587111	0.420974	0.574382	4.54113	-0.992203	0.232753	0.600882
ENSG00000147853.17	AK3	4.20791	0.809557	0.225767	0.46929	4.32119	0.185109	0.784979	0.934192	4.23952	0.669088	0.335685	0.628243	4.27346	0.500343	0.476946	0.805374	4.25896	0.735608	0.299723	0.579859	4.26656	0.732766	0.46727	0.999179	4.26631	0.458117	0.546553	0.893595	4.31201	0.333957	0.620396	0.866368	4.31201	0.333957	0.620396	0.866368	4.29883	0.156961	0.822388	0.955395	4.42131	0.454753	0.281605	0.443514	4.20791	0.0422549	0.927318	0.978691
ENSG00000162433.15	AK4	-0.0614084	-1.36622	0.244777	0.487838	0.00609653	-0.826703	0.495799	0.827535	-0.0601558	-1.02424	0.410158	0.676864	-0.0618198	-1.14525	0.356908	0.755669	-0.0340948	-1.49361	0.228326	0.515743	-0.0991362	-0.513881	0.772208	0.999179	-0.0853872	-0.859301	0.523053	0.887864	-0.0381661	-1.13119	0.337958	0.739609	-0.0381661	-1.13126	0.337922	0.739609	-0.0584983	-0.92788	0.444954	0.860273	0.323629	-0.875965	0.225515	0.38283	-0.0614084	-0.884593	0.291491	0.659034
ENSG00000154027.19	AK5	2.47658	1.24243	0.331506	0.566187	2.58759	0.342577	0.78977	0.936022	2.56934	0.435855	0.746143	0.869678	2.52983	1.07289	0.444103	0.794274	2.55457	0.881813	0.510143	0.728975	2.44842	1.02145	0.586378	0.999179	2.48111	0.570524	0.690843	0.926211	2.54632	0.885724	0.489079	0.811041	2.54632	0.885724	0.489079	0.811041	2.53237	0.834491	0.5476	0.888927	3.19247	0.736278	0.320134	0.480493	2.47658	-1.65376	0.0567554	0.310876
ENSG00000140057.9	AK7	-0.423096	0.785658	0.634716	0.782589	-0.413406	1.57623	0.328977	0.74918	-0.47933	1.9193	0.269643	0.579335	-0.385792	0.993439	0.572016	0.838778	-0.497696	2.24211	0.194443	0.480501	-0.34806	1.32825	0.592259	0.999179	-0.391715	1.70223	0.367623	0.845704	-0.443858	1.91676	0.243469	0.687938	-0.443858	1.91676	0.243469	0.687948	-0.440904	1.88548	0.289829	0.808268	-0.690796	1.28385	0.169143	0.317536	-0.423096	0.844716	0.460053	0.792016
ENSG00000121057.13	AKAP1	3.86567	-0.176609	0.777128	0.877852	3.90751	-0.0219352	0.97288	0.992813	3.90302	-0.269577	0.686975	0.83849	3.92884	-0.346266	0.612094	0.85507	3.94121	-0.453743	0.505233	0.72566	3.90622	-0.452219	0.630026	0.999179	3.91797	-0.614821	0.39247	0.848825	3.94528	-0.441775	0.510856	0.820406	3.94528	-0.441775	0.510856	0.820406	3.90102	0.0168093	0.981126	0.995198	3.98946	0.179017	0.648689	0.759661	3.86567	-0.0408574	0.918116	0.975655
ENSG00000108599.15	AKAP10	6.013	-0.0642448	0.876704	0.933975	6.09111	-0.311754	0.432907	0.798076	6.0496	-0.224343	0.633449	0.805409	6.07547	-0.304521	0.503626	0.813635	6.06682	-0.139669	0.758059	0.874133	6.06336	-0.454124	0.454801	0.999179	6.05815	-0.291789	0.525893	0.888599	6.08633	-0.227654	0.573419	0.843306	6.08633	-0.227654	0.573419	0.843305	6.06476	-0.200844	0.648764	0.91014	6.20586	-0.182489	0.363484	0.523509	6.013	-0.159988	0.532692	0.834747
ENSG00000023516.9	AKAP11	5.87777	1.29552	0.315908	0.553341	6.06147	-0.115587	0.926031	0.97849	5.91108	0.861801	0.522669	0.746265	6.02255	0.0634885	0.961896	0.986688	5.94574	0.805209	0.558265	0.756498	5.97229	0.278425	0.87787	0.999179	5.98904	0.055595	0.967857	0.991453	6.05259	0.0231302	0.985154	0.996074	6.05259	0.0231302	0.985154	0.996074	6.03541	-0.148476	0.908622	0.979657	6.28362	0.46343	0.544543	0.676422	5.87777	0.325708	0.691348	0.894814
ENSG00000131016.17	AKAP12	1.66193	-1.74844	0.269623	0.512503	1.77533	-2.19206	0.174772	0.64636	1.6819	-1.75902	0.293016	0.596388	1.6599	-1.60857	0.359481	0.756449	1.69794	-1.76926	0.288983	0.570448	1.58272	-1.00927	0.659627	0.999179	1.594	-0.660717	0.706597	0.930914	1.71048	-1.32143	0.411762	0.772972	1.71048	-1.32143	0.411762	0.772972	1.72495	-2.07895	0.221077	0.765487	2.39369	-1.16589	0.205651	0.361168	1.66193	-2.25296	0.0346653	0.242699
ENSG00000197976.12	AKAP17A	NA	NA	NA	NA	NA	NA	NA	NA	NA	NA	NA	NA	NA	NA	NA	NA	NA	NA	NA	NA	NA	NA	NA	NA	NA	NA	NA	NA	NA	NA	NA	NA	NA	NA	NA	NA	NA	NA	NA	NA	1.68158	-11.6691	1.39535e-21	1.871e-18	NA	NA	NA	NA
ENSG00000111254.8	AKAP3	-0.991726	1.06365	0.418239	0.636324	-0.848629	0.211423	0.867909	0.963352	-0.957351	0.730986	0.59441	0.78541	-0.83663	-0.213067	0.877889	0.956542	-0.90647	0.437103	0.750249	0.869342	-0.872005	-0.089391	0.962728	0.999179	-0.828515	-0.73559	0.614982	0.907248	-0.7843	-0.499306	0.696716	0.895355	-0.7843	-0.499306	0.696716	0.895355	-0.833702	-0.284292	0.833081	0.958087	-0.735482	0.557774	0.47724	0.621965	-0.991726	-0.507289	0.565484	0.853224
ENSG00000179841.8	AKAP5	1.37658	2.15913	0.149587	0.381343	1.54915	0.859146	0.559631	0.852585	1.43293	1.72625	0.275044	0.583647	1.48767	1.58375	0.320475	0.731966	1.45652	1.83656	0.243724	0.52969	1.31788	1.71401	0.436372	0.999179	1.39477	0.769885	0.644106	0.914877	1.53996	0.975879	0.510175	0.82011	1.53996	0.975879	0.510175	0.82011	1.4886	1.44936	0.350866	0.834345	2.49891	1.2703	0.130385	0.270949	1.37658	-1.82268	0.0743373	0.356432
ENSG00000151320.11	AKAP6	0.375883	1.15584	0.397195	0.620766	0.488259	1.32228	0.29544	0.728485	0.333446	2.07263	0.130034	0.435383	0.457322	0.934977	0.509931	0.815546	0.372978	1.70683	0.1976	0.485258	0.31129	1.72815	0.390952	0.999179	0.386252	0.404103	0.785838	0.948977	0.48373	0.644782	0.598667	0.856875	0.48373	0.644782	0.598667	0.856876	0.448713	1.04638	0.465405	0.867185	1.12659	0.880306	0.312941	0.473894	0.375883	-2.36622	0.021265	0.188206
ENSG00000118507.17	AKAP7	4.75516	2.79211	0.166492	0.401846	4.91458	1.52806	0.426403	0.79368	4.76232	2.59587	0.230112	0.543599	4.89671	1.89786	0.364231	0.760043	4.78885	2.79245	0.199016	0.486824	4.85186	1.22484	0.661045	0.999179	4.85126	1.39786	0.514401	0.887136	4.91108	1.60708	0.405208	0.769297	4.91108	1.60708	0.405208	0.769296	4.93662	1.50992	0.45507	0.864642	5.17834	1.57521	0.161699	0.309187	4.75516	0.521324	0.678217	0.89134
ENSG00000105127.9	AKAP8	4.93868	-1.56737	0.0314628	0.179478	4.9636	-1.17781	0.072636	0.501586	4.97714	-1.56545	0.0428298	0.282924	4.95225	-1.29402	0.0760945	0.451499	5.00359	-1.68329	0.0288412	0.212992	4.90959	-1.24867	0.210356	0.999179	4.92637	-1.37221	0.076033	0.639009	4.97768	-1.32689	0.0434634	0.397079	4.97768	-1.32689	0.0434632	0.397077	4.93745	-1.12408	0.114709	0.656063	5.31534	-1.2135	0.00152726	0.0144343	4.93868	-1.02856	0.0241105	0.201085
ENSG00000011243.18	AKAP8L	6.16518	-1.01443	0.181692	0.419815	6.17475	-0.430721	0.549226	0.848783	6.18996	-0.71162	0.379041	0.656519	6.15798	-0.33849	0.664225	0.877587	6.20883	-0.667741	0.394628	0.649088	6.17708	-0.231508	0.833445	0.999179	6.17685	-0.572351	0.494813	0.88015	6.17869	-0.383281	0.585052	0.848776	6.17869	-0.383281	0.585052	0.848775	6.1433	-0.215684	0.780513	0.946621	6.17754	-0.630811	0.128405	0.268196	6.16518	-0.0829669	0.863921	0.958831
ENSG00000174574.16	AKIRIN1	5.84811	0.73825	0.352262	0.585781	5.93015	0.571563	0.474062	0.818712	5.8682	0.936356	0.261536	0.572379	5.89125	0.880068	0.306193	0.720064	5.88141	1.01869	0.242426	0.528711	5.87191	0.963068	0.424842	0.999179	5.87226	0.78058	0.390763	0.848208	5.91619	0.77528	0.342286	0.74154	5.91619	0.77528	0.342286	0.74154	5.90772	0.67487	0.41525	0.847581	6.11411	0.549546	0.175851	0.325796	5.84811	-0.222638	0.669978	0.889308
ENSG00000135334.9	AKIRIN2	5.54289	0.601103	0.164905	0.400044	5.5893	0.724486	0.0668607	0.486013	5.56409	0.751422	0.114465	0.411765	5.55251	0.9436	0.0225322	0.276296	5.57909	0.788841	0.0691028	0.306749	5.63	1.10872	0.0698939	0.999179	5.59201	1.06829	0.0180099	0.401929	5.56553	1.01981	0.011541	0.234763	5.56553	1.01981	0.011541	0.234762	5.56862	0.757802	0.0597023	0.548506	5.26809	0.631311	0.0224885	0.0882026	5.54289	0.722291	0.0162543	0.1637
ENSG00000106948.16	AKNA	9.14228	-1.69544	0.0440588	0.208122	9.13409	-0.873247	0.254726	0.705084	9.17449	-1.51041	0.0860903	0.36789	9.14421	-1.19173	0.15802	0.587064	9.20346	-1.65627	0.0570971	0.284027	9.12654	-0.994766	0.394711	0.999179	9.13618	-1.21871	0.175837	0.775649	9.15651	-1.11611	0.144178	0.591953	9.15651	-1.11611	0.144178	0.591954	9.11854	-0.838504	0.321368	0.823726	9.27983	-1.03954	0.0369871	0.121627	9.14228	-0.536296	0.307128	0.67205
ENSG00000117448.13	AKR1A1	4.74161	-0.961696	0.0506057	0.221555	4.77172	-0.656159	0.160376	0.627269	4.79138	-1.11443	0.0358593	0.26242	4.73827	-0.553396	0.27264	0.691296	4.8038	-1.10474	0.027309	0.207513	4.7661	-0.732744	0.316943	0.999179	4.75294	-0.551496	0.31729	0.841571	4.7806	-0.685271	0.140237	0.587662	4.7806	-0.685271	0.140237	0.587662	4.75981	-0.773328	0.122888	0.670124	4.83246	-0.677625	0.026859	0.0984664	4.74161	-0.0326234	0.923269	0.976663
ENSG00000085662.14	AKR1B1	3.70363	-1.05942	0.112263	0.329833	3.7779	-1.02775	0.140088	0.595531	3.7683	-1.24012	0.0973416	0.386145	3.69047	-0.482217	0.474237	0.803623	3.773	-1.19826	0.0861572	0.334284	3.71382	-0.640013	0.512288	0.999179	3.7022	-0.427685	0.560777	0.896938	3.75281	-0.726663	0.265265	0.701486	3.75281	-0.726671	0.265255	0.701486	3.71122	-0.755562	0.264367	0.794993	4.00651	-1.05605	0.029572	0.104555	3.70363	-0.528629	0.258766	0.626677
ENSG00000187134.14	AKR1C1	0.305801	2.30995	0.18827	0.426942	0.341244	2.33207	0.190399	0.659575	0.36205	1.89252	0.307538	0.607287	0.373813	2.1108	0.267502	0.689111	0.369432	2.14755	0.245573	0.531934	0.420011	1.65599	0.520411	0.999179	0.407817	1.51568	0.441899	0.863028	0.366326	2.04824	0.251415	0.692762	0.366326	2.04824	0.251415	0.692762	0.380539	2.02089	0.27543	0.803008	0.185659	1.89585	0.0494962	0.14728	0.305801	0.241083	0.833444	0.948027
ENSG00000151632.17	AKR1C2	-2.5977	-0.0385901	0.985283	0.992231	-2.37363	-2.20054	0.24919	0.701232	-2.49591	-1.84317	0.381	0.657806	-2.35354	-3.06317	0.147585	0.57327	-2.48606	-1.74039	0.400512	0.653635	-2.53187	-2.19819	0.434743	0.999179	-2.41956	-3.30196	0.133857	0.731876	-2.32358	-2.90782	0.132972	0.580241	-2.32358	-2.90782	0.132972	0.580241	-2.47592	-1.12312	0.610341	0.902886	-1.92966	0.0953027	0.949357	0.968246	-2.5977	-0.741584	0.584545	0.861077
ENSG00000196139.14	AKR1C3	0.973366	0.975741	0.608749	0.76609	1.11502	0.0556383	0.977048	0.993802	1.04619	0.383184	0.849536	0.927964	1.0262	0.902712	0.665603	0.878344	1.05593	0.61584	0.763173	0.877107	0.926883	0.640455	0.819656	0.999179	0.965486	0.557225	0.79618	0.952605	1.0854	0.503125	0.795602	0.933493	1.0854	0.503125	0.795602	0.933493	1.05483	0.519436	0.79735	0.947875	1.82373	0.493307	0.619108	0.73595	0.973366	-1.73903	0.16517	0.516626
ENSG00000198610.11	AKR1C4	NA	NA	NA	NA	-2.92486	-2.48794	0.129389	0.587974	-3.08224	-1.7322	0.337033	0.629212	NA	NA	NA	NA	-3.00404	-1.95398	0.247283	0.533212	NA	NA	NA	NA	-2.99043	-3.56975	0.05498	0.57596	-2.85151	-3.41352	0.036701	0.363542	-2.85151	-3.41352	0.036701	0.363543	-2.96842	-2.19543	0.213368	0.757499	-2.33468	-1.08117	0.359692	0.519872	NA	NA	NA	NA
ENSG00000122787.15	AKR1D1	-3.4666	1.01401	0.589508	0.752175	-3.43502	1.15491	0.542574	0.845313	-3.4662	1.19515	0.55118	0.760627	-3.46724	1.1769	0.567981	0.837232	-3.41078	0.761673	0.70334	0.842203	-3.34337	1.39015	0.616657	0.999179	-3.36446	1.01779	0.633463	0.912629	-3.45604	1.28274	0.494783	0.813353	-3.45604	1.28274	0.494783	0.813352	-3.44282	1.01063	0.615798	0.903586	NA	NA	NA	NA	-3.4666	0.57238	0.63112	0.877739
ENSG00000165568.18	AKR1E2	2.38089	-0.0540101	0.970462	0.984382	2.36147	0.621131	0.676502	0.898888	2.40399	0.0261894	0.986398	0.993157	2.40757	0.122318	0.941035	0.979044	2.38619	0.470048	0.762256	0.876754	2.37702	0.13657	0.950202	0.999179	2.39797	-0.452665	0.78592	0.948977	2.4047	0.0552427	0.970733	0.99329	2.4047	0.0552425	0.970733	0.99329	2.42626	0.104119	0.946879	0.987773	2.62843	0.105219	0.898773	0.934074	2.38089	-0.677982	0.47702	0.802242
ENSG00000053371.12	AKR7A2	3.14086	-1.79177	0.214779	0.456203	3.15594	-1.50466	0.314112	0.739117	3.18599	-1.83021	0.232434	0.546319	3.10972	-1.01614	0.510106	0.815546	3.1922	-1.63199	0.297784	0.578173	3.07227	-1.12102	0.589384	0.999179	3.08642	-1.04459	0.50947	0.885659	3.14422	-1.03375	0.467369	0.801017	3.14422	-1.03375	0.467369	0.801017	3.13032	-1.30384	0.384924	0.839753	3.65413	-1.40276	0.0595405	0.16555	3.14086	-1.16418	0.211245	0.57664
ENSG00000229020.4	AKR7A2P1	NA	NA	NA	NA	NA	NA	NA	NA	NA	NA	NA	NA	NA	NA	NA	NA	NA	NA	NA	NA	NA	NA	NA	NA	NA	NA	NA	NA	NA	NA	NA	NA	NA	NA	NA	NA	NA	NA	NA	NA	-2.06379	-2.68925	0.00192138	0.0170055	NA	NA	NA	NA
ENSG00000280751.1	AKR7A2P1	NA	NA	NA	NA	NA	NA	NA	NA	NA	NA	NA	NA	NA	NA	NA	NA	NA	NA	NA	NA	NA	NA	NA	NA	NA	NA	NA	NA	NA	NA	NA	NA	NA	NA	NA	NA	NA	NA	NA	NA	-2.06379	-2.68925	0.00192138	0.0170055	NA	NA	NA	NA
ENSG00000162482.5	AKR7A3	-2.26902	-2.55267	0.1426	0.372167	-2.27055	-2.2393	0.187177	0.657111	-2.24384	-2.81187	0.124395	0.426342	-2.22578	-2.95349	0.117117	0.523954	-2.16241	-3.4537	0.05836	0.287208	-2.31709	-3.0786	0.228398	0.999179	-2.2855	-2.76177	0.159165	0.752335	-2.24527	-2.53032	0.14188	0.590408	-2.24527	-2.53032	0.14188	0.590408	-2.24442	-2.58811	0.158579	0.706119	-1.70326	-1.92665	0.0611099	0.167849	-2.26902	-1.45236	0.212699	0.579056
ENSG00000142208.16	AKT1	6.66259	-3.04531	0.000154666	0.018803	6.65451	-2.21034	0.00660104	0.202739	6.70612	-2.95626	0.00588924	0.135268	6.64497	-2.48149	0.00173134	0.08474	6.72788	-3.08107	0.00328437	0.0832766	6.59663	-2.27336	0.0489907	0.999179	6.60351	-2.07976	0.0191659	0.407734	6.65406	-2.19355	0.00578227	0.172817	6.65406	-2.19361	0.00579158	0.172816	6.63068	-2.28286	0.00340954	0.195315	7.07824	-2.38524	3.11821e-06	0.000176048	6.66259	-1.24399	0.0201861	0.182763
ENSG00000204673.10	AKT1S1	4.5618	-0.12989	0.878842	0.935499	4.51167	1.14055	0.189875	0.658961	4.56239	0.51934	0.554606	0.762151	4.5556	0.660136	0.464045	0.799388	4.5672	0.674115	0.438363	0.681865	4.62456	0.745734	0.547297	0.999179	4.59956	0.468791	0.618986	0.908596	4.53713	0.831758	0.342064	0.74154	4.53713	0.831758	0.342064	0.74154	4.51599	1.16681	0.200114	0.750779	4.04678	0.749612	0.173068	0.322533	4.5618	0.742575	0.19176	0.553995
ENSG00000166971.17	AKTIP	4.5966	0.936642	0.384975	0.611383	4.76933	-0.460403	0.645482	0.887563	4.65865	0.0520163	0.964131	0.983613	4.7631	-0.53479	0.609147	0.85288	4.65947	0.500796	0.67611	0.826571	4.69379	-0.584295	0.683369	0.999179	4.71575	-0.652846	0.549752	0.89406	4.77712	-0.542546	0.584621	0.848472	4.77712	-0.542546	0.584621	0.848472	4.73624	-0.251592	0.803981	0.950407	4.98919	0.294593	0.679815	0.783115	4.5966	0.369728	0.588493	0.863474
ENSG00000148218.16	ALAD	5.51996	-0.358611	0.562623	0.73518	5.51657	0.135767	0.826397	0.950713	5.53459	0.0267586	0.967007	0.984794	5.50154	0.428623	0.527339	0.822208	5.55504	0.104094	0.872781	0.935495	5.57483	0.590786	0.508471	0.999179	5.53408	0.705134	0.303339	0.841571	5.50763	0.690872	0.24448	0.689249	5.50763	0.690872	0.24448	0.689269	5.50987	0.288856	0.661424	0.913445	5.25722	0.0577134	0.891017	0.929218	5.51996	0.812796	0.0631346	0.32671
ENSG00000023330.15	ALAS1	5.16647	-0.527614	0.293237	0.532111	5.22471	-0.455996	0.360362	0.763979	5.21699	-0.627586	0.26627	0.576775	5.20157	-0.472474	0.377172	0.764838	5.23448	-0.693876	0.195222	0.481598	5.2233	-0.304872	0.6705	0.999179	5.19613	-0.0279913	0.958976	0.990903	5.20505	-0.186473	0.701876	0.897493	5.20505	-0.186473	0.701876	0.897492	5.19871	-0.436465	0.401441	0.843846	5.18385	-0.444474	0.154473	0.301114	5.16647	0.220679	0.495808	0.813951
ENSG00000163631.17	ALB	-2.89132	0.0762542	0.968852	0.983747	-2.87771	0.175	0.926132	0.97849	-2.91773	-0.00269437	0.998961	0.999846	-2.89196	-0.183442	0.931072	0.975035	-2.86231	-0.424107	0.835087	0.916385	-2.7516	-1.76272	0.530042	0.999179	-2.8285	0.432633	0.846455	0.965235	-2.90757	0.634861	0.746984	0.914988	-2.90757	0.634861	0.746984	0.914988	-2.90619	0.26683	0.899414	0.978221	NA	NA	NA	NA	-2.89132	-0.269598	0.829261	0.945814
ENSG00000170017.12	ALCAM	4.45265	0.342901	0.641842	0.787468	4.53258	0.15444	0.836267	0.952598	4.49177	0.250336	0.745788	0.869618	4.50304	0.274252	0.729364	0.899929	4.49374	0.476227	0.550979	0.752542	4.48555	0.196732	0.858504	0.999179	4.46615	0.65108	0.440654	0.863028	4.49139	0.65225	0.392072	0.764271	4.49139	0.65225	0.392072	0.764271	4.49514	0.3031	0.701835	0.925808	4.75641	0.163141	0.707508	0.804562	4.45265	-0.623755	0.218438	0.585435
ENSG00000161618.10	ALDH16A1	4.61037	-4.04764	0.00792922	0.0973139	4.58164	-3.06717	0.0249885	0.342597	4.64373	-3.77804	0.019604	0.207079	4.56297	-3.16517	0.0361976	0.337395	4.66038	-3.90934	0.015025	0.15947	4.47748	-2.8009	0.166589	0.999179	4.50012	-2.79782	0.0744926	0.635698	4.5635	-2.82491	0.0366607	0.363539	4.5635	-2.82491	0.0366607	0.363539	4.54749	-3.03799	0.0394826	0.483799	5.26495	-3.27306	0.000156105	0.00298462	4.61037	-2.17076	0.022582	0.195245
ENSG00000059573.9	ALDH18A1	3.88608	0.23687	0.793205	0.887154	3.96459	0.103728	0.911888	0.974216	3.93831	0.12086	0.901842	0.952997	3.93276	0.237538	0.810784	0.930313	3.94805	0.1234	0.899554	0.94896	3.91164	0.310518	0.817857	0.999179	3.92251	0.00829708	0.993565	0.998352	3.96936	0.0667393	0.94237	0.983265	3.96936	0.0667393	0.94237	0.983265	3.93741	0.105387	0.914308	0.980878	4.18153	0.0640117	0.894034	0.931368	3.88608	-0.00636205	0.991178	0.997301
ENSG00000165092.13	ALDH1A1	3.37904	1.50258	0.441219	0.652645	3.52694	0.527829	0.789536	0.935843	3.41183	1.23597	0.546399	0.758146	3.4475	1.11793	0.597535	0.848725	3.42993	1.32163	0.534715	0.743912	3.45331	0.715334	0.802232	0.999179	3.43268	1.24698	0.569485	0.900166	3.50366	0.894585	0.652494	0.879352	3.50366	0.894585	0.652494	0.879352	3.52507	0.199449	0.922563	0.982808	3.72117	0.693879	0.481798	0.62609	3.37904	0.65642	0.596998	0.866406
ENSG00000128918.15	ALDH1A2	2.09758	3.80918	0.0170685	0.135532	2.20757	3.20977	0.0398996	0.411422	2.21031	2.74733	0.0889421	0.372376	2.08809	4.23649	0.0148787	0.229083	2.12972	3.96854	0.0209514	0.184164	2.46009	2.68999	0.232936	0.999179	2.31406	4.03681	0.0256665	0.451055	2.14583	3.96824	0.0130192	0.246415	2.14583	3.96824	0.0130192	0.246415	2.12842	3.88544	0.0209455	0.388935	0.378531	4.33578	4.32704e-05	0.0012247	2.09758	4.1185	0.000330681	0.0139378
ENSG00000184254.17	ALDH1A3	-2.8489	-2.24763	0.301845	0.540154	-2.78929	-2.31746	0.284088	0.722631	-2.91315	-1.77659	0.473497	0.715116	-2.78785	-2.70954	0.256125	0.680988	-2.78654	-2.51099	0.271524	0.5546	NA	NA	NA	NA	NA	NA	NA	NA	-2.81558	-1.93226	0.371014	0.757909	-2.81558	-1.93226	0.371014	0.757909	-2.81532	-2.35669	0.310564	0.817336	-1.80911	-1.58176	0.192632	0.34536	-2.8489	-3.04339	0.0347637	0.243018
ENSG00000137124.8	ALDH1B1	1.9322	-0.544616	0.705175	0.828211	1.99158	-0.499407	0.727045	0.915874	1.98131	-0.607787	0.696432	0.844906	1.90751	0.0147417	0.992428	0.997448	1.98729	-0.614045	0.688602	0.8344	1.93483	0.348665	0.869296	0.999179	1.92677	0.133755	0.934044	0.983696	1.96399	-0.126243	0.929914	0.981118	1.96399	-0.126243	0.929914	0.981118	1.94116	-0.40002	0.791564	0.947799	2.07257	-0.451902	0.571891	0.699296	1.9322	-0.880114	0.356928	0.716741
ENSG00000136010.14	ALDH1L2	-1.01313	-0.32815	0.833828	0.909269	-0.863987	-1.29335	0.401804	0.78495	-0.971992	-0.811654	0.617327	0.798441	-0.897153	-1.34984	0.416182	0.781599	-0.943775	-0.741601	0.647983	0.810241	-1.04449	-1.20303	0.620319	0.999179	-0.975728	-1.52595	0.405317	0.85391	-0.829758	-1.65458	0.291554	0.715701	-0.829758	-1.65458	0.291554	0.715701	-0.919264	-1.03603	0.524762	0.880958	-0.024091	-0.747444	0.402422	0.557358	-1.01313	-2.38764	0.0400064	0.259282
ENSG00000111275.13	ALDH2	5.35527	-1.62795	0.0524688	0.226315	5.34141	-1.43587	0.0753531	0.504822	5.37214	-1.58992	0.0617989	0.322429	5.30444	-0.930754	0.271706	0.691296	5.39021	-1.36114	0.106321	0.367855	5.34476	-0.597513	0.617539	0.999179	5.32759	-0.352496	0.696121	0.927223	5.34973	-0.680504	0.389711	0.763708	5.34973	-0.680504	0.389711	0.763708	5.36411	-1.64088	0.0533859	0.530479	5.40999	-0.848458	0.167062	0.315173	5.35527	-0.248015	0.665218	0.887788
ENSG00000006534.16	ALDH3B1	5.07075	-3.17723	0.00118576	0.0428452	5.03089	-2.40637	0.00850773	0.227735	5.09374	-3.16101	0.00211631	0.0839842	5.04014	-2.65392	0.00789652	0.170486	5.10768	-3.03323	0.00225018	0.0696922	5.02083	-2.35668	0.0721037	0.999179	5.01906	-2.09886	0.0364501	0.515733	5.03657	-2.1442	0.0136981	0.251695	5.03657	-2.1442	0.0136981	0.251695	5.04634	-2.53433	0.013004	0.330848	5.29823	-2.22674	0.000301741	0.00475337	5.07075	-0.937399	0.125612	0.45333
ENSG00000159423.17	ALDH4A1	1.51076	-3.33124	0.00540256	0.0834613	1.4983	-2.95729	0.0106052	0.246635	1.5691	-3.70322	0.00313902	0.102854	1.49031	-2.96147	0.0172962	0.247747	1.58101	-3.48214	0.00467071	0.0986172	1.48208	-3.15096	0.0757684	0.999179	1.48517	-2.56571	0.0560308	0.577994	1.51963	-2.59453	0.0226547	0.303096	1.51963	-2.59453	0.0226547	0.303096	1.46415	-2.73568	0.02552	0.413216	1.84461	-2.66608	0.000272413	0.00445453	1.51076	0.0121288	0.988066	0.996205
ENSG00000164904.18	ALDH7A1	-0.564921	3.45205	0.0829353	0.283548	-0.477938	3.59038	0.0661063	0.485809	-0.489865	3.49001	0.093698	0.379594	-0.485808	3.62892	0.0917972	0.480807	-0.498399	3.74526	0.0694614	0.307283	-0.428438	3.36084	0.242916	0.999179	-0.465918	3.47462	0.118942	0.710338	-0.466365	3.47753	0.0752678	0.48831	-0.466365	3.47753	0.0752678	0.48831	-0.46376	3.13163	0.139195	0.687329	-0.725042	2.96604	0.00604301	0.0366887	-0.564921	-0.0796943	0.949757	0.984901
ENSG00000118514.14	ALDH8A1	-0.0555559	-1.98737	0.241588	0.485471	0.0145755	-2.07422	0.2228	0.681669	0.0182037	-2.61133	0.146819	0.456171	-0.00259774	-2.3673	0.197448	0.632251	0.0361704	-2.53581	0.157607	0.43961	-0.0495711	-1.8945	0.447336	0.999179	-0.0192081	-2.32545	0.228296	0.803935	0.0308648	-2.33139	0.171985	0.625596	0.0308648	-2.33139	0.171985	0.625596	-0.0364137	-1.99237	0.265581	0.795723	0.27339	-1.47217	0.120321	0.256343	-0.0555559	-0.386571	0.729763	0.909299
ENSG00000143149.12	ALDH9A1	4.84744	-0.125581	0.893515	0.944606	4.93608	-0.421269	0.660128	0.89334	4.89191	-0.296877	0.763676	0.880709	4.88039	-0.114842	0.910995	0.967165	4.90157	-0.202802	0.840862	0.919647	4.84287	-0.182742	0.896444	0.999179	4.84692	-0.0269751	0.979802	0.994101	4.91655	-0.151492	0.874931	0.963362	4.91655	-0.151492	0.87493	0.963362	4.89764	-0.316442	0.750239	0.9375	5.31781	-0.334292	0.426828	0.579714	4.84744	-0.63625	0.287487	0.654347
ENSG00000109107.14	ALDOC	3.26878	-0.854859	0.540241	0.720982	3.33472	-1.06437	0.463141	0.812751	3.33583	-1.07904	0.474662	0.715861	3.25927	-0.279118	0.853529	0.947067	3.33123	-0.823581	0.58445	0.774464	3.25481	-0.172419	0.932758	0.999179	3.27254	-0.565115	0.716773	0.932832	3.32237	-0.579601	0.676868	0.887655	3.32237	-0.579601	0.676868	0.887655	3.28775	-0.730367	0.618461	0.904367	3.63282	-0.833181	0.237446	0.39548	3.26878	-0.430342	0.631744	0.877739
ENSG00000139133.7	ALG10	3.3509	2.06571	0.214544	0.45598	3.45138	2.30666	0.18742	0.657111	3.37668	2.28815	0.199097	0.512199	3.45657	1.72751	0.338645	0.7459	3.40755	1.97674	0.26685	0.55098	3.44523	1.27554	0.594819	0.999179	3.44726	1.10662	0.545425	0.892967	3.47386	1.32982	0.418726	0.777122	3.47386	1.32982	0.418726	0.777122	3.44367	1.8485	0.296983	0.812255	3.46068	1.63555	0.0494513	0.147188	3.3509	0.247204	0.817222	0.944239
ENSG00000175548.9	ALG10B	3.16117	1.47487	0.260864	0.50374	3.31725	0.411465	0.74862	0.922171	3.19609	1.09915	0.427665	0.689279	3.30011	0.415262	0.762271	0.911292	3.22838	1.12116	0.419369	0.66799	3.23991	0.329494	0.864198	0.999179	3.26243	0.165497	0.909736	0.979131	3.32776	0.29294	0.820497	0.942391	3.32776	0.29294	0.820497	0.942391	3.29891	0.363771	0.786421	0.947397	3.60249	0.938973	0.226513	0.383795	3.16117	0.171955	0.846274	0.952912
ENSG00000253710.4	ALG11	4.87943	4.02673	0.0012027	0.0430267	5.06019	2.7107	0.00556937	0.188208	4.92146	3.35481	0.00712283	0.144588	5.08863	2.13385	0.0191335	0.258302	4.92237	3.67645	0.00567757	0.109108	5.19001	2.14268	0.0599465	0.999179	5.1431	2.13827	0.0183199	0.404655	5.07316	2.32587	0.00900283	0.206526	5.07316	2.32587	0.00900281	0.206526	5.06728	2.45575	0.0149402	0.347738	4.15271	3.07227	0.000285007	0.00458558	4.87943	2.93135	0.000375231	0.0151268
ENSG00000182858.14	ALG12	4.08356	-2.77394	0.0199251	0.143158	4.06594	-1.90154	0.0698842	0.496338	4.12129	-2.60413	0.0385254	0.271641	4.05387	-2.05723	0.0733428	0.443994	4.14264	-2.73327	0.0264354	0.204469	3.99709	-1.8375	0.25971	0.999179	4.01487	-1.91902	0.124159	0.720041	4.07659	-1.99306	0.0570255	0.440749	4.07659	-1.99306	0.0570255	0.440749	4.04167	-1.89144	0.0924244	0.625462	4.54605	-2.21258	0.000141093	0.00277686	4.08356	-1.30055	0.0817094	0.37255
ENSG00000172339.10	ALG14	1.38054	2.12366	0.0436726	0.206969	1.52633	1.20888	0.245714	0.697939	1.47085	1.35812	0.208129	0.521016	1.47804	1.40619	0.214588	0.647686	1.46819	1.55177	0.161375	0.443239	1.57437	0.917941	0.534301	0.999179	1.52971	1.39079	0.224007	0.803935	1.52792	1.23743	0.234224	0.683662	1.52792	1.23743	0.234224	0.683661	1.46263	1.41955	0.192055	0.740355	1.11458	1.51222	0.00665035	0.0392184	1.38054	1.57309	0.0208339	0.186558
ENSG00000251287.8	ALG1L2	-1.12578	1.64155	0.298613	0.537399	-1.1694	2.75814	0.0946858	0.534345	-1.18115	2.25111	0.210029	0.522663	-0.948825	0.719875	0.645954	0.86969	-1.05832	1.52049	0.366416	0.630038	-0.9897	0.231639	0.915347	0.999179	-1.00058	0.676795	0.683501	0.923852	-1.03646	1.24006	0.442507	0.790078	-1.03646	1.24006	0.442507	0.790078	-1.00618	1.41518	0.370296	0.837603	-1.34127	1.51381	0.212605	0.368792	-1.12578	0.814209	0.440329	0.778247
ENSG00000119523.10	ALG2	3.55913	-0.0700015	0.882481	0.938062	3.64204	-0.347463	0.456701	0.809306	3.60495	-0.254878	0.607251	0.791245	3.59821	-0.0993885	0.841255	0.943414	3.62114	-0.219872	0.655144	0.813952	3.57967	-0.0579649	0.932077	0.999179	3.58046	-0.0661904	0.898555	0.976662	3.62349	-0.111828	0.807165	0.937732	3.62349	-0.111828	0.807165	0.937732	3.60725	-0.245873	0.625379	0.905317	3.87745	-0.238609	0.391498	0.548895	3.55913	-0.483289	0.12763	0.457093
ENSG00000120697.9	ALG5	2.73592	0.808973	0.433995	0.64751	2.80593	0.605544	0.549166	0.848783	2.7941	0.41872	0.69257	0.84218	2.78197	0.654771	0.555007	0.831541	2.806	0.495707	0.64286	0.807512	2.77778	0.3782	0.810008	0.999179	2.77557	0.468125	0.692821	0.926821	2.81724	0.488992	0.629297	0.869725	2.81724	0.488992	0.629297	0.869725	2.79001	0.572754	0.591617	0.899491	2.96083	0.805025	0.0882107	0.210556	2.73592	-0.0732593	0.913545	0.974164
ENSG00000159063.13	ALG8	3.38519	1.94977	0.021653	0.148593	3.52833	0.892025	0.204293	0.670595	3.42597	1.42881	0.0858003	0.367721	3.51558	0.870466	0.242813	0.67184	3.44825	1.49901	0.0793029	0.322808	3.53678	0.605668	0.544359	0.999179	3.5298	0.56425	0.460423	0.87127	3.54641	0.686793	0.325916	0.734108	3.54641	0.686793	0.325916	0.734107	3.52574	0.745213	0.304937	0.817336	3.41509	1.09876	0.0290714	0.10333	3.38519	1.36667	0.0129389	0.143953
ENSG00000086848.15	ALG9	3.38716	1.00191	0.370028	0.599397	3.48304	0.5423	0.629862	0.882654	3.4267	0.850606	0.472377	0.714424	3.45546	0.760575	0.531635	0.823805	3.4569	0.78584	0.513468	0.730503	3.436	0.522525	0.754286	0.999179	3.44073	0.450827	0.722637	0.934645	3.47937	0.593554	0.602186	0.858462	3.47937	0.593554	0.602186	0.858462	3.45406	0.712001	0.547199	0.888927	3.69508	0.59333	0.215913	0.372964	3.38716	0.277783	0.696115	0.896457
ENSG00000171094.18	ALK	-2.42571	-3.81551	0.108556	0.324146	-2.34546	-4.12719	0.0826121	0.518294	-2.38999	-4.21291	0.0963922	0.3853	-2.34506	-4.42871	0.0902966	0.477799	-2.35044	-4.30298	0.0860632	0.334144	-2.641	-4.39234	0.206708	0.999179	-2.50677	-4.85475	0.0745671	0.635698	-2.29855	-4.68515	0.0516829	0.426818	-2.29855	-4.68515	0.0516829	0.426819	-2.38061	-3.9184	0.124304	0.672683	-0.682042	-3.42083	0.00671103	0.0394462	-2.42571	-4.45908	0.00599804	0.0923679
ENSG00000100601.10	ALKBH1	2.96262	-0.377223	0.34935	0.582811	3.01976	-0.330046	0.418313	0.790614	3.00366	-0.420845	0.31692	0.615508	2.97627	-0.0626018	0.880378	0.957438	3.01769	-0.390516	0.369009	0.631566	2.9544	0.0105736	0.985853	0.999179	2.96225	-0.174963	0.697206	0.927223	3.01242	-0.214817	0.596092	0.855505	3.01242	-0.214817	0.596092	0.855504	2.98265	-0.16528	0.685342	0.92021	3.28865	-0.3072	0.257149	0.417004	2.96262	-0.639462	0.0286166	0.21974
ENSG00000189046.11	ALKBH2	1.42342	0.739058	0.512875	0.703748	1.49269	0.688438	0.539827	0.844388	1.50116	0.503707	0.668489	0.826578	1.42479	1.42053	0.244757	0.672982	1.50455	0.590243	0.614828	0.791085	1.41512	0.800484	0.634459	0.999179	1.43336	0.534983	0.675389	0.921898	1.49176	0.746073	0.503889	0.818665	1.49176	0.746073	0.50389	0.818665	1.46352	0.869598	0.467593	0.867185	1.8772	0.609305	0.354667	0.514888	1.42342	-1.39867	0.0750776	0.358328
ENSG00000166199.13	ALKBH3	3.02209	0.597783	0.418674	0.636563	3.08822	0.438824	0.560799	0.852814	3.07096	0.413241	0.592381	0.784519	3.05729	0.661488	0.414949	0.781196	3.08202	0.477554	0.552449	0.753251	3.05458	0.524002	0.633892	0.999179	3.06188	0.26406	0.75166	0.94026	3.08935	0.426784	0.576749	0.844748	3.08935	0.426784	0.576748	0.844694	3.0673	0.51272	0.512972	0.877773	3.21064	0.51551	0.168404	0.316647	3.02209	-0.184579	0.695727	0.896457
ENSG00000160993.4	ALKBH4	2.8556	-2.69902	0.030551	0.17639	2.84415	-1.91	0.107261	0.555759	2.88206	-2.47632	0.0590595	0.317337	2.87405	-2.40136	0.065862	0.429447	2.90811	-2.58155	0.0440598	0.255508	2.75404	-1.87477	0.288788	0.999179	2.79679	-2.30048	0.0947756	0.670031	2.86892	-2.19375	0.0645598	0.460575	2.86892	-2.19375	0.0645598	0.460575	2.83235	-1.91438	0.133467	0.686027	3.46427	-2.12006	0.00172283	0.0156691	2.8556	-1.87132	0.0213029	0.188395
ENSG00000091542.9	ALKBH5	6.33379	-1.43091	0.00800973	0.0975729	6.32373	-0.671411	0.164225	0.633454	6.35025	-1.02796	0.09228	0.378262	6.32363	-0.792262	0.121166	0.53213	6.3687	-1.02934	0.0910294	0.343258	6.31669	-0.504016	0.457171	0.999179	6.31044	-0.590149	0.252752	0.81694	6.32724	-0.549264	0.229574	0.680201	6.32724	-0.549264	0.229574	0.680375	6.31698	-0.721679	0.155191	0.700187	6.43843	-0.846843	0.0226825	0.0885102	6.33379	-0.23089	0.464101	0.793834
ENSG00000239382.10	ALKBH6	3.19633	-0.271467	0.670708	0.805815	3.21254	0.151533	0.783829	0.933628	3.25382	-0.453121	0.500106	0.732997	3.2002	0.0895384	0.888213	0.960714	3.27008	-0.47716	0.469684	0.70243	3.26572	0.0216249	0.980136	0.999179	3.25327	-0.170014	0.799221	0.95347	3.22641	0.0221213	0.969099	0.992855	3.22641	0.0221213	0.969099	0.992855	3.18686	0.182109	0.772487	0.943483	2.96325	0.0654172	0.870022	0.915961	3.19633	0.716643	0.089726	0.388043
ENSG00000125652.8	ALKBH7	2.53732	-4.30491	0.000242696	0.0211315	2.49487	-3.15391	0.00282396	0.138019	2.57047	-3.81081	0.0137576	0.182371	2.44262	-2.978	0.00908834	0.185673	2.56581	-3.99159	0.000851215	0.0443041	2.36665	-2.59794	0.108076	0.999179	2.40471	-2.91372	0.0191457	0.407734	2.4752	-2.91217	0.00552599	0.171187	2.4752	-2.91217	0.00552599	0.171187	2.46103	-3.16914	0.00538044	0.241371	3.289	-3.49401	7.49134e-06	0.000329342	2.53732	-2.43917	0.00247891	0.0525492
ENSG00000137760.14	ALKBH8	2.96777	2.38185	0.062545	0.245496	3.14511	1.15958	0.358679	0.763937	3.01171	2.17223	0.101694	0.393833	3.09756	1.56906	0.239033	0.669513	3.02384	2.24625	0.0997852	0.356563	3.05728	1.27615	0.496071	0.999179	3.07381	1.04559	0.45936	0.87127	3.1412	1.19311	0.333003	0.737703	3.1412	1.19311	0.333003	0.737703	3.11094	1.30568	0.325621	0.825475	3.38078	1.50783	0.0556805	0.158768	2.96777	-0.18976	0.826239	0.94525
ENSG00000116127.18	ALMS1	5.77878	1.36704	0.0804601	0.280093	5.90922	0.748941	0.350003	0.759721	5.80082	1.48316	0.0735372	0.344601	5.8648	1.07245	0.195735	0.62999	5.83593	1.28463	0.125513	0.39693	5.80877	1.07459	0.352579	0.999179	5.82581	0.667333	0.442533	0.863028	5.90048	0.700525	0.367055	0.754599	5.90048	0.700525	0.367055	0.754599	5.88297	0.740904	0.374881	0.839639	6.2589	0.729976	0.147068	0.291607	5.77878	-0.275808	0.600715	0.867592
ENSG00000108839.12	ALOX12	3.71607	-1.59299	0.178823	0.417156	3.72055	-0.625189	0.593579	0.867446	3.71598	-1.00243	0.405559	0.672761	3.77665	-1.34399	0.269091	0.690065	3.73938	-0.94075	0.438469	0.681865	3.73162	-1.47449	0.376251	0.999179	3.73651	-1.31465	0.302624	0.841571	3.76545	-1.16121	0.315927	0.727982	3.76545	-1.16121	0.315927	0.727982	3.73389	-0.8332	0.492559	0.871006	3.88666	-1.10301	0.0878944	0.209995	3.71607	-0.649579	0.388812	0.742443
ENSG00000262943.7	ALOX12P2	-0.194392	-0.451037	0.798462	0.890616	-0.108507	-1.30001	0.446713	0.806023	-0.111614	-1.82734	0.314341	0.613978	-0.0485905	-2.28578	0.224034	0.657176	-0.0720651	-1.91404	0.287011	0.56884	-0.185314	-2.22388	0.374346	0.999179	-0.139497	-1.9917	0.301225	0.841571	-0.0659361	-1.82151	0.288101	0.714002	-0.0659361	-1.82151	0.288101	0.714002	-0.13755	-1.0962	0.54779	0.888927	0.362685	0.125371	0.904413	0.937719	-0.194392	-1.36438	0.241939	0.610823
ENSG00000179593.16	ALOX15B	-1.23895	-0.305091	0.875242	0.932891	-1.24895	0.331251	0.863752	0.962188	-1.18619	-0.445035	0.825164	0.914712	-1.25349	0.375205	0.858916	0.949213	-1.19203	-0.186645	0.925894	0.96356	-1.23014	-0.473054	0.871661	0.999179	-1.22721	-0.223667	0.920102	0.981478	-1.24131	0.205205	0.916411	0.976328	-1.24131	0.205199	0.916413	0.976328	-1.17223	-0.337234	0.868891	0.969884	-0.921686	-0.349165	0.750233	0.83405	-1.23895	-1.25468	0.352001	0.71324
ENSG00000012779.11	ALOX5	7.91763	-2.36595	0.00936409	0.104078	7.883	-1.55528	0.0730124	0.502059	7.91306	-1.92419	0.042784	0.282784	7.87287	-1.55544	0.0879112	0.473751	7.93769	-1.89444	0.0431476	0.25415	7.86509	-1.08944	0.372287	0.999179	7.85886	-1.05714	0.258387	0.818186	7.88525	-1.21145	0.141326	0.589365	7.88525	-1.21145	0.141326	0.589363	7.8757	-1.46232	0.11437	0.656063	8.07037	-1.48224	0.00924759	0.0486627	7.91763	-0.967207	0.0968239	0.4024
ENSG00000275565.4	ALOX5	7.91763	-2.36595	0.00936409	0.104078	7.883	-1.55528	0.0730124	0.502059	7.91306	-1.92419	0.042784	0.282784	7.87287	-1.55544	0.0879112	0.473751	7.93769	-1.89444	0.0431476	0.25415	7.86509	-1.08944	0.372287	0.999179	7.85886	-1.05714	0.258387	0.818186	7.88525	-1.21145	0.141326	0.589365	7.88525	-1.21145	0.141326	0.589363	7.8757	-1.46232	0.11437	0.656063	8.07037	-1.48224	0.00924759	0.0486627	7.91763	-0.967207	0.0968239	0.4024
ENSG00000132965.9	ALOX5AP	6.85242	0.465493	0.611017	0.767625	6.93577	0.42401	0.646798	0.888417	6.87579	0.799245	0.402063	0.671285	6.86023	1.01076	0.310807	0.724744	6.88317	0.89666	0.346645	0.616341	6.93243	1.12692	0.395548	0.999179	6.89534	1.21225	0.237019	0.805786	6.90202	0.96684	0.2985	0.718034	6.90202	0.96684	0.2985	0.718034	6.89322	0.608367	0.522331	0.880958	6.74489	0.230419	0.672828	0.777908	6.85242	0.518081	0.38014	0.735412
ENSG00000073331.18	ALPK1	6.78292	0.428174	0.668603	0.804154	6.85845	0.342649	0.722855	0.913718	6.79665	0.521952	0.626739	0.802598	6.80855	0.68496	0.518127	0.817938	6.78946	0.930821	0.374252	0.634208	6.87178	0.343147	0.81294	0.999179	6.84337	0.611613	0.579791	0.900166	6.83406	0.644432	0.494881	0.813353	6.83406	0.644432	0.49488	0.813352	6.81347	0.745519	0.479142	0.867988	6.56865	0.606322	0.210886	0.366946	6.78292	0.340326	0.586434	0.862035
ENSG00000198796.7	ALPK2	-1.91695	0.88684	0.704313	0.828015	-1.90472	1.36808	0.558077	0.852466	-1.89743	0.923406	0.710501	0.852346	-1.91812	1.23116	0.635405	0.864256	-1.92753	1.55198	0.53095	0.741314	-1.97858	1.32388	0.701655	0.999179	-1.93722	0.814529	0.758565	0.94172	-1.89555	1.16441	0.618629	0.865463	-1.89555	1.16441	0.618629	0.865463	-1.96342	1.8799	0.455543	0.865096	-1.60108	1.53148	0.205063	0.360431	-1.91695	-2.69073	0.0792139	0.36682
ENSG00000136383.6	ALPK3	1.14234	-0.0849877	0.963824	0.98107	1.10913	0.967302	0.600771	0.869811	1.15603	0.494745	0.803574	0.902897	1.15379	0.432858	0.830943	0.939866	1.2171	-0.056403	0.976952	0.989094	1.13933	0.740302	0.787389	0.999179	1.13333	0.594883	0.777431	0.945997	1.14543	0.632253	0.734447	0.910551	1.14543	0.632253	0.734447	0.910551	1.12233	0.750729	0.706856	0.926208	1.17233	0.519665	0.605604	0.72455	1.14234	-1.12347	0.355867	0.716247
ENSG00000162551.14	ALPL	7.19328	-2.51865	0.0837425	0.285369	7.12299	-1.12829	0.422157	0.79269	7.12831	-1.33788	0.374637	0.653334	7.07823	-0.968164	0.519641	0.818698	7.11674	-1.08687	0.450927	0.690535	7.14974	-0.172556	0.933221	0.999179	7.13126	-0.577186	0.716522	0.932832	7.11317	-0.783897	0.569598	0.841899	7.11317	-0.783898	0.569597	0.841899	7.0903	-0.604297	0.702792	0.925894	6.75533	-1.00493	0.280101	0.441948	7.19328	-0.609552	0.51896	0.827716
ENSG00000003393.15	ALS2	4.38241	0.445668	0.740208	0.853033	4.50005	-0.0582941	0.963605	0.989582	4.40875	0.360545	0.806856	0.904949	4.50717	-0.307987	0.828658	0.938482	4.44651	0.301672	0.835605	0.916771	4.4488	-0.182744	0.926748	0.999179	4.44331	0.0746763	0.96064	0.991196	4.49842	-0.0206546	0.987313	0.996846	4.49842	-0.020651	0.987311	0.996846	4.48064	-0.0477315	0.972938	0.994021	4.72167	0.0979568	0.877616	0.919567	4.38241	0.0876751	0.916129	0.97525
ENSG00000178038.17	ALS2CL	3.03511	-1.16423	0.332323	0.56728	3.04607	-0.853416	0.471902	0.818274	3.08111	-1.23026	0.330216	0.625451	3.07007	-0.967824	0.45696	0.798311	3.11	-1.36693	0.273864	0.557337	2.9334	-0.956381	0.592974	0.999179	2.99199	-1.55786	0.257582	0.818186	3.0668	-1.07516	0.373787	0.758574	3.0668	-1.07516	0.373787	0.758573	3.03881	-0.72427	0.565729	0.893379	3.88402	-1.00532	0.154389	0.301059	3.03511	-2.54708	0.0034482	0.0640637
ENSG00000242110.8	AMACR	2.6247	0.472172	0.528149	0.713661	2.62472	0.819235	0.382339	0.775646	2.65944	0.274513	0.725747	0.861144	2.69136	0.100325	0.900694	0.964239	2.66791	0.471895	0.562906	0.760563	2.6657	0.342014	0.753476	0.999179	2.66659	0.23769	0.774855	0.945694	2.64468	0.573745	0.518665	0.821386	2.64468	0.573745	0.518665	0.821385	2.6392	0.824411	0.343526	0.829332	2.52	0.960821	0.196857	0.350356	2.6247	-0.111324	0.815679	0.943223
ENSG00000106927.12	AMBP	-3.34031	0.371711	0.83245	0.909117	-3.34739	0.736756	0.669711	0.897205	-3.37857	0.726136	0.691473	0.841136	-3.30229	-0.00535443	0.997755	0.999319	-3.26651	-0.297718	0.870392	0.934591	-3.24881	0.94588	0.710658	0.999179	-3.169	-1.31779	0.501952	0.881894	-3.21348	-0.831177	0.640547	0.874636	-3.21348	-0.831177	0.640547	0.874636	-3.25989	-0.337656	0.856275	0.965863	NA	NA	NA	NA	-3.34031	0.393783	0.730768	0.909907
ENSG00000110497.14	AMBRA1	5.79595	-0.42694	0.191183	0.429673	5.80205	0.177581	0.550956	0.848949	5.82212	-0.214234	0.518246	0.743619	5.80836	0.0435794	0.895249	0.963331	5.84293	-0.264101	0.408751	0.660105	5.80242	-0.0379337	0.937189	0.999179	5.80469	-0.254936	0.483783	0.879646	5.82356	-0.0385696	0.899975	0.969937	5.82356	-0.0385696	0.899975	0.969937	5.79421	0.186973	0.568747	0.893973	5.89884	-0.0740063	0.730505	0.82088	5.79595	-0.138533	0.545061	0.842058
ENSG00000139344.8	AMDHD1	0.0595408	-0.569041	0.666112	0.802255	0.0791199	-0.310994	0.816317	0.946359	0.0616034	-0.193342	0.889833	0.947143	-0.000157116	0.265848	0.85456	0.947425	0.132633	-0.786878	0.571284	0.765399	0.0552043	0.267252	0.894435	0.999179	0.03567	0.388337	0.799209	0.95347	0.101358	-0.17589	0.895098	0.968607	0.101358	-0.17589	0.895098	0.968607	0.0240637	-0.162352	0.910321	0.979747	0.091771	-0.146828	0.861037	0.909268	0.0595408	-0.414994	0.653602	0.884422
ENSG00000162066.15	AMDHD2	4.18919	-3.20629	0.0115353	0.112597	4.16556	-2.43866	0.0449269	0.424305	4.23373	-3.33455	0.0123647	0.176658	4.21765	-3.13915	0.0177113	0.250264	4.26147	-3.40601	0.00908089	0.13338	4.12871	-2.99169	0.0964558	0.999179	4.15904	-3.09482	0.0276161	0.463269	4.19518	-2.78748	0.0232567	0.306173	4.19518	-2.78748	0.0232567	0.306173	4.16131	-2.4575	0.0557204	0.537843	4.62645	-2.55512	0.000844513	0.00977248	4.18919	-1.21432	0.128919	0.458759
ENSG00000159461.15	AMFR	7.37763	-0.677511	0.516393	0.706369	7.34775	0.524439	0.59067	0.866042	7.38964	-0.00699031	0.994712	0.997759	7.37386	0.200012	0.853413	0.947029	7.39674	0.0222288	0.983009	0.99277	7.40149	-0.253978	0.867493	0.999179	7.36999	0.115009	0.92056	0.981781	7.36304	0.33306	0.738873	0.91248	7.36304	0.33306	0.738873	0.91248	7.35793	0.389288	0.711268	0.927709	7.32777	-0.210082	0.697133	0.796394	7.37763	-0.101013	0.883986	0.964398
ENSG00000181754.7	AMIGO1	2.96547	0.38045	0.802078	0.891839	3.03142	0.168248	0.912369	0.974282	3.02717	-0.0173964	0.99133	0.995829	3.02704	0.0711229	0.96577	0.987931	3.04641	-0.0525801	0.973965	0.988017	2.96424	0.048361	0.98301	0.999179	2.99932	-0.314312	0.855959	0.967265	3.05516	-0.0984288	0.948984	0.985529	3.05516	-0.0984272	0.948985	0.985529	3.02245	0.0902663	0.955328	0.990036	3.44957	0.598756	0.431543	0.583018	2.96547	-0.5987	0.54736	0.843444
ENSG00000139211.6	AMIGO2	3.00805	1.65681	0.079457	0.27926	3.1306	1.33634	0.159598	0.626687	3.07619	1.49938	0.118239	0.416324	3.0871	1.609	0.10805	0.513203	3.09258	1.39019	0.153057	0.432264	3.04095	1.3193	0.345466	0.999179	3.05256	0.985953	0.350211	0.845704	3.11815	1.13149	0.222471	0.672682	3.11815	1.13149	0.222471	0.672682	3.09717	1.30604	0.196803	0.746614	3.47929	1.01137	0.0727778	0.18742	3.00805	-0.804979	0.219936	0.585836
ENSG00000101935.10	AMMECR1	4.21776	1.0089	0.0191076	0.14157	4.32407	0.712724	0.0966363	0.537933	4.25038	0.952093	0.0496114	0.298942	4.29937	0.668391	0.150592	0.576985	4.27418	0.86691	0.056552	0.283154	4.28218	0.54652	0.39455	0.999179	4.28039	0.422951	0.384856	0.847823	4.31826	0.47683	0.255188	0.694959	4.31826	0.47683	0.255188	0.694959	4.29807	0.634495	0.189641	0.739274	4.40668	0.606874	0.0578081	0.162459	4.21776	-0.0939074	0.750876	0.9197
ENSG00000151743.11	AMN1	3.63539	1.87198	0.0825788	0.283324	3.78659	1.11559	0.303572	0.731909	3.66383	1.74239	0.14473	0.454216	3.7345	1.29287	0.261698	0.686521	3.6729	1.88436	0.120771	0.388877	3.74399	1.04	0.490412	0.999179	3.74302	0.825418	0.47128	0.875685	3.76954	0.970083	0.351008	0.746233	3.76954	0.970083	0.351008	0.746232	3.73448	1.2171	0.280511	0.804889	3.74007	1.0546	0.0898961	0.213391	3.63539	0.331892	0.622277	0.875668
ENSG00000126016.15	AMOT	1.33604	0.774501	0.516942	0.706613	1.43694	0.388367	0.744854	0.920631	1.38848	0.486235	0.700215	0.846655	1.39829	0.603931	0.643354	0.868324	1.41641	0.434689	0.730541	0.858414	1.34955	0.448768	0.799962	0.999179	1.36749	0.466772	0.731939	0.937107	1.4384	0.447825	0.709471	0.89905	1.4384	0.447825	0.709471	0.89905	1.40124	0.502274	0.69258	0.92258	1.81241	0.599846	0.34962	0.510186	1.33604	-1.31983	0.0999297	0.40949
ENSG00000166025.18	AMOTL1	1.42566	0.475397	0.782966	0.881222	1.52151	0.216189	0.900533	0.970966	1.48857	0.223195	0.902839	0.953366	1.49443	0.352254	0.851912	0.946638	1.50472	0.240176	0.896081	0.946775	1.43467	0.0454714	0.98582	0.999179	1.44767	0.188203	0.923412	0.982295	1.52316	0.206154	0.905776	0.971452	1.52316	0.206154	0.905776	0.971452	1.50191	0.228026	0.901155	0.978591	1.95773	0.334851	0.703836	0.802599	1.42566	-0.990067	0.383088	0.737273
ENSG00000114019.14	AMOTL2	-3.25611	0.138621	0.940679	0.968474	-3.149	-0.778887	0.683063	0.90053	-3.18724	-0.497634	0.802552	0.902389	-3.16146	-0.566282	0.784611	0.920832	-3.17047	-0.407239	0.836767	0.91744	-3.19967	1.23334	0.652551	0.999179	-3.22445	0.944561	0.655812	0.918351	-3.2842	0.933135	0.619375	0.865679	-3.2842	0.933135	0.619375	0.865679	-3.21435	-0.059208	0.976286	0.99478	NA	NA	NA	NA	-3.25611	0.492354	0.689397	0.893963
ENSG00000116748.21	AMPD1	-2.85948	2.4081	0.23119	0.474763	-2.78924	2.38149	0.237394	0.693426	-2.85908	2.70399	0.207348	0.520163	-2.82146	2.32173	0.293729	0.709737	-2.78568	2.07691	0.335415	0.607709	-2.68831	2.89861	0.327262	0.999179	-2.76684	3.26335	0.156289	0.751813	-2.84891	3.08651	0.129663	0.576835	-2.84891	3.08651	0.129663	0.576792	-2.79704	1.96892	0.363476	0.835409	-3.39566	2.41559	0.0355438	0.118336	-2.85948	1.3727	0.286528	0.653466
ENSG00000133805.15	AMPD3	5.93911	-0.626588	0.369144	0.598654	5.97417	-0.508756	0.506894	0.830755	5.94811	-0.461585	0.540734	0.755222	5.99435	-0.750588	0.340496	0.746585	5.98254	-0.465004	0.52969	0.740689	5.97589	-0.276759	0.78554	0.999179	5.97027	-0.321772	0.679042	0.922663	5.97905	-0.269773	0.698059	0.895502	5.97905	-0.269773	0.698059	0.895502	5.96245	-0.278779	0.732163	0.935138	5.98048	-0.108313	0.806459	0.872241	5.93911	-0.313838	0.496952	0.815009
ENSG00000078053.17	AMPH	-1.63934	-2.96671	0.179057	0.417246	-1.50916	-3.81716	0.0895809	0.526429	-1.59149	-3.70874	0.109542	0.403295	-1.482	-4.74868	0.0550163	0.398989	-1.56222	-3.81665	0.0947589	0.349535	-1.7544	-4.12164	0.205232	0.999179	-1.63403	-4.7655	0.0611685	0.594917	-1.45761	-4.66475	0.0359447	0.361465	-1.45761	-4.66475	0.0359447	0.361465	-1.54683	-4.00214	0.0903454	0.619442	-0.207498	-3.10389	0.0118752	0.0575159	-1.63934	-2.23886	0.131032	0.462409
ENSG00000237763.9	AMY1A	NA	NA	NA	NA	NA	NA	NA	NA	NA	NA	NA	NA	-3.20609	-4.74569	0.000955621	0.0670217	NA	NA	NA	NA	NA	NA	NA	NA	NA	NA	NA	NA	NA	NA	NA	NA	NA	NA	NA	NA	NA	NA	NA	NA	-2.51507	-0.769781	0.705242	0.803564	NA	NA	NA	NA
ENSG00000174876.16	AMY1B	NA	NA	NA	NA	NA	NA	NA	NA	NA	NA	NA	NA	NA	NA	NA	NA	NA	NA	NA	NA	NA	NA	NA	NA	NA	NA	NA	NA	NA	NA	NA	NA	NA	NA	NA	NA	NA	NA	NA	NA	-2.62389	-1.51004	0.451611	0.600673	NA	NA	NA	NA
ENSG00000187733.6	AMY1C	NA	NA	NA	NA	NA	NA	NA	NA	NA	NA	NA	NA	-3.32206	-5.41038	0.00017067	0.0258296	NA	NA	NA	NA	NA	NA	NA	NA	NA	NA	NA	NA	NA	NA	NA	NA	NA	NA	NA	NA	NA	NA	NA	NA	-2.57727	-1.38515	0.496577	0.638397	NA	NA	NA	NA
ENSG00000240038.6	AMY2B	3.89364	2.21922	0.0675829	0.255736	4.09752	0.458526	0.657869	0.892851	3.93927	1.35022	0.314978	0.614165	4.09194	0.43774	0.68904	0.884623	3.98135	1.44961	0.269629	0.553423	4.06845	0.197994	0.893472	0.999179	4.07114	0.250842	0.824483	0.959955	4.10722	0.357072	0.731457	0.909334	4.10722	0.357072	0.731457	0.909334	4.07981	0.525663	0.623228	0.904878	4.08176	1.06718	0.216427	0.37331	3.89364	0.955755	0.205624	0.569429
ENSG00000174945.13	AMZ1	-1.38144	-3.69435	0.0321354	0.181502	-1.41011	-2.85977	0.0882272	0.524922	-1.36332	-3.72449	0.0416267	0.280637	-1.3336	-4.18356	0.0250092	0.29115	-1.2921	-4.30909	0.0183848	0.173533	-1.52526	-3.45854	0.158949	0.999179	-1.43186	-3.98082	0.039329	0.52469	-1.31559	-3.86576	0.0241834	0.311942	-1.31559	-3.86576	0.0241835	0.311942	-1.425	-3.0503	0.0890746	0.616591	-0.298997	-2.61947	0.00956224	0.0497036	-1.38144	-3.52225	0.00321287	0.0614907
ENSG00000196704.12	AMZ2	4.87401	0.623897	0.394713	0.619351	4.94885	0.521709	0.450208	0.807639	4.90901	0.650014	0.415302	0.680818	4.90222	0.830996	0.302981	0.717055	4.90816	0.860308	0.247745	0.533584	4.94535	0.878981	0.439928	0.999179	4.93993	0.484986	0.57404	0.900166	4.94387	0.570347	0.418241	0.776424	4.94387	0.570347	0.41824	0.776423	4.91112	0.679125	0.408562	0.845604	4.80856	0.438666	0.150254	0.295521	4.87401	0.297941	0.513123	0.825408
ENSG00000214174.8	AMZ2P1	1.7122	0.661783	0.535774	0.7186	1.78563	0.580867	0.581965	0.861563	1.72772	0.884396	0.427646	0.689279	1.76482	0.560536	0.625017	0.861364	1.73991	0.953593	0.394179	0.648928	1.7281	1.34338	0.406677	0.999179	1.74915	0.527533	0.66541	0.92033	1.78887	0.557306	0.600708	0.85823	1.78887	0.557306	0.600708	0.858257	1.74413	0.757461	0.49827	0.873954	1.94801	0.506358	0.392075	0.549183	1.7122	-0.134328	0.855184	0.95565
ENSG00000153107.13	ANAPC1	4.9207	0.705266	0.584949	0.749706	5.00835	0.132837	0.916936	0.975658	4.96582	0.232214	0.863792	0.934764	5.02644	-0.0895493	0.948025	0.981403	4.98095	0.409879	0.765078	0.877716	4.94184	-0.160119	0.93185	0.999179	4.97301	-0.403245	0.777797	0.946342	5.03182	-0.149182	0.907931	0.971678	5.03182	-0.149182	0.907931	0.971678	5.00739	0.125182	0.925074	0.983015	5.39483	0.35745	0.573757	0.701153	4.9207	-0.276503	0.734618	0.912363
ENSG00000164162.14	ANAPC10	1.85642	3.12562	0.0314391	0.179445	2.0225	2.73731	0.063528	0.480905	1.89446	3.03898	0.0430933	0.283045	2.01358	2.13577	0.157901	0.586819	1.91266	2.75154	0.0749449	0.316034	1.96218	1.66013	0.440839	0.999179	1.98643	1.18274	0.466556	0.87423	2.04531	1.42588	0.319241	0.729867	2.04531	1.42588	0.319241	0.729867	2.02639	2.14356	0.150475	0.696146	2.17611	2.25289	0.0215519	0.0858155	1.85642	-0.192989	0.847996	0.953287
ENSG00000141552.17	ANAPC11	3.10568	-3.1118	7.63523e-05	0.0143536	3.08185	-2.10937	0.00170944	0.108195	3.14908	-3.04888	0.000620402	0.0526699	3.03209	-1.98127	0.00637116	0.15994	3.14851	-2.95945	0.000363147	0.0304461	2.99909	-2.08257	0.0442794	0.999179	2.99803	-1.62803	0.0372199	0.519323	3.06556	-1.89321	0.00464707	0.16087	3.06556	-1.89321	0.00464707	0.16087	3.05316	-2.17046	0.00272006	0.175077	3.62022	-2.30673	0.000148811	0.00289644	3.10568	-1.60641	0.00252704	0.0530772
ENSG00000129055.12	ANAPC13	4.11235	1.38438	0.0388591	0.196703	4.27931	0.279432	0.669049	0.89716	4.1638	1.04391	0.127871	0.431516	4.23333	0.56619	0.39954	0.773405	4.16264	1.3187	0.0702299	0.308784	4.23721	0.571403	0.553438	0.999179	4.21714	0.798709	0.274353	0.827687	4.2535	0.607316	0.356877	0.749106	4.2535	0.607316	0.356877	0.749105	4.25288	0.310571	0.637409	0.907833	4.23792	0.617241	0.194112	0.347156	4.11235	0.744995	0.111928	0.431036
ENSG00000166295.9	ANAPC16	6.43703	0.840713	0.173484	0.410739	6.53525	0.546517	0.39381	0.782156	6.47259	0.870749	0.1887	0.502483	6.48791	0.882158	0.180368	0.613657	6.48192	0.963342	0.170104	0.453365	6.50025	0.930757	0.296342	0.999179	6.4971	0.665385	0.325218	0.841571	6.52774	0.662214	0.304633	0.7204	6.52774	0.662214	0.304632	0.720398	6.51006	0.573141	0.38534	0.839753	6.57997	0.475134	0.145564	0.289643	6.43703	0.109787	0.770925	0.926343
ENSG00000176248.9	ANAPC2	4.44814	-2.89338	0.0101341	0.107315	4.43793	-2.07815	0.0442354	0.420549	4.50367	-2.96898	0.0110378	0.166727	4.42196	-2.1738	0.055466	0.401239	4.52752	-3.09559	0.00661617	0.118549	4.40577	-2.15349	0.187272	0.999179	4.41727	-2.2507	0.0703444	0.624401	4.44668	-2.15096	0.0384295	0.373348	4.44668	-2.15096	0.0384296	0.373348	4.40937	-2.05538	0.0659513	0.568124	4.75454	-2.31947	0.000677475	0.00842095	4.44814	-0.762117	0.320333	0.684409
ENSG00000053900.10	ANAPC4	4.92963	1.04717	0.11427	0.332649	5.07193	0.126842	0.818375	0.947475	4.98588	0.499169	0.468701	0.711212	5.03433	0.36719	0.542979	0.828294	5.00023	0.703135	0.300109	0.580143	5.03294	0.114192	0.892763	0.999179	5.02489	0.261229	0.680849	0.923254	5.05708	0.308512	0.584605	0.848472	5.05708	0.308513	0.584603	0.848472	5.02537	0.401799	0.494358	0.871899	5.08449	0.609465	0.0798452	0.198442	4.92963	0.50128	0.216538	0.584048
ENSG00000089053.13	ANAPC5	6.46176	-0.329353	0.492509	0.690684	6.50726	-0.119464	0.801956	0.939548	6.50932	-0.37069	0.447674	0.698545	6.48821	-0.0657414	0.893206	0.962329	6.52527	-0.377382	0.489781	0.716116	6.47629	-0.267908	0.684477	0.999179	6.47633	-0.230921	0.645862	0.915898	6.51454	-0.185873	0.70836	0.89905	6.51454	-0.185873	0.708359	0.89905	6.48099	-0.0320536	0.946323	0.987721	6.70502	-0.205424	0.405578	0.560648	6.46176	-0.412517	0.178636	0.534328
ENSG00000196510.12	ANAPC7	4.88167	-0.0581801	0.908647	0.953195	4.94283	-0.0318283	0.948784	0.984559	4.92292	-0.117521	0.824871	0.914712	4.91447	0.0754663	0.890846	0.961482	4.93776	-0.0701604	0.895017	0.946172	4.9019	0.0104321	0.988829	0.999179	4.9056	-0.0843897	0.881467	0.97396	4.9462	-0.0466614	0.925002	0.97922	4.9462	-0.0466614	0.925002	0.97922	4.91186	0.0443022	0.934558	0.986691	5.1457	-0.0473007	0.849439	0.902392	4.88167	-0.490605	0.141771	0.479964
ENSG00000214274.9	ANG	0.657971	0.183114	0.910683	0.95393	0.706184	-0.0718083	0.96498	0.99022	0.687361	-0.0433718	0.979193	0.990141	0.660366	0.38747	0.822352	0.936194	0.673699	0.521997	0.757348	0.873715	0.736652	-0.21059	0.928437	0.999179	0.673121	1.20692	0.503001	0.882522	0.691282	0.78646	0.627586	0.869436	0.691282	0.78646	0.627586	0.869436	0.683516	0.381027	0.827033	0.956956	0.486232	0.825605	0.383843	0.542274	0.657971	-0.209258	0.847851	0.953287
ENSG00000174606.14	ANGEL2	5.16848	0.952758	0.0230499	0.152677	5.2952	0.229008	0.580015	0.861151	5.21222	0.742112	0.0853386	0.366466	5.25823	0.491291	0.245732	0.673063	5.23389	0.768424	0.0843371	0.331877	5.23236	0.474601	0.43309	0.999179	5.24257	0.235029	0.606957	0.906445	5.28804	0.324112	0.435577	0.786058	5.28804	0.324112	0.435577	0.786058	5.259	0.431292	0.302364	0.815679	5.46756	0.478532	0.0845368	0.205025	5.16848	-0.185591	0.517531	0.827269
ENSG00000154188.10	ANGPT1	1.57522	1.32513	0.447535	0.657013	1.71867	1.20494	0.493462	0.826486	1.58803	1.70028	0.344456	0.633982	1.70287	0.729291	0.690768	0.884774	1.61142	1.44937	0.432981	0.67774	1.59083	0.267154	0.919287	0.999179	1.60527	0.703607	0.723946	0.935	1.72401	0.504539	0.771504	0.922766	1.72401	0.504539	0.771504	0.922766	1.69933	0.819177	0.651878	0.910468	2.39363	0.639107	0.540959	0.673772	1.57522	-1.94997	0.121962	0.44585
ENSG00000101280.8	ANGPT4	-2.79393	-3.28083	0.0697553	0.259443	-2.79864	-2.8328	0.118072	0.572812	-2.75131	-3.64042	0.0570784	0.313603	-2.725	-3.91105	0.049522	0.383775	-2.73543	-3.53911	0.0623064	0.29342	-2.97795	-3.49876	0.17956	0.999179	-2.87809	-3.66625	0.072199	0.629499	-2.74904	-3.40632	0.0627022	0.455187	-2.74904	-3.40632	0.0627022	0.455187	-2.80866	-2.65627	0.192154	0.740355	-1.58008	-2.0052	0.058595	0.163813	-2.79393	-3.71454	0.0027815	0.055941
ENSG00000116194.13	ANGPTL1	-2.77499	-5.66706	0.00960931	0.104667	-2.6134	-6.95243	0.00152245	0.103993	-2.78324	-6.06963	0.00847884	0.152405	-2.58584	-7.66628	0.00145405	0.0777199	-2.71009	-6.37561	0.00491152	0.10157	-3.12433	-6.83081	0.0253775	0.999179	-2.93112	-7.27791	0.00323175	0.186288	-2.58724	-7.24849	0.00102656	0.0761181	-2.58724	-7.24849	0.00102656	0.0761181	-2.63245	-7.14843	0.00209099	0.158327	0.215184	-5.8986	6.29637e-06	0.000288215	-2.77499	-6.51029	4.00781e-05	0.0033097
ENSG00000136859.10	ANGPTL2	-2.73261	-4.52987	0.00504339	0.081265	-2.68741	-4.45555	0.00633708	0.198354	-2.66898	-5.12686	0.00298165	0.101103	-2.65166	-5.1918	0.0034118	0.121119	-2.63273	-5.23589	0.00219415	0.0694284	-2.9959	-4.98658	0.0306047	0.999179	-2.88895	-4.63884	0.0102318	0.312985	-2.66404	-4.71094	0.00362329	0.141641	-2.66404	-4.71094	0.0036233	0.141641	-2.70453	-4.53625	0.00844289	0.276247	-0.756334	-4.00136	8.40618e-06	0.000357172	-2.73261	-4.77898	4.08094e-05	0.0033097
ENSG00000167772.12	ANGPTL4	-3.02276	-3.57525	0.0512207	0.223036	-2.99192	-3.61632	0.0443703	0.421481	-2.97138	-4.13372	0.0331631	0.252546	-2.95357	-4.3509	0.0293206	0.311538	-2.93664	-4.27371	0.0265373	0.204982	-3.20233	-3.83077	0.143246	0.999179	-3.11117	-3.98812	0.0514967	0.569498	-2.96789	-3.88511	0.0327686	0.353653	-2.96789	-3.88511	0.0327686	0.353653	NA	NA	NA	NA	-1.68119	-2.96045	0.0027093	0.0213069	-3.02276	-3.74926	0.00246797	0.0525181
ENSG00000130812.10	ANGPTL6	-0.301035	-3.02138	0.168823	0.405416	-0.334572	-2.5917	0.241825	0.695852	-0.293189	-3.35658	0.146949	0.456171	-0.185341	-4.10358	0.0846058	0.467629	-0.255488	-3.34629	0.140646	0.416217	-0.454204	-3.92881	0.221567	0.999179	-0.367484	-4.00607	0.107464	0.691621	-0.263493	-3.45584	0.123525	0.571066	-0.263493	-3.45584	0.123525	0.571067	-0.283762	-2.58495	0.285632	0.806917	0.708385	-1.97458	0.16169	0.309187	-0.301035	-3.24224	0.0300888	0.225144
ENSG00000171819.5	ANGPTL7	-3.04095	-5.02049	0.00617435	0.0896419	-2.96278	-5.50563	0.0026442	0.134523	-3.01294	-5.4976	0.00456244	0.121231	-2.92975	-6.16195	0.00227503	0.0969294	-2.96428	-5.67347	0.00307166	0.0817492	-3.33005	-5.54557	0.0320756	0.999179	-3.18184	-5.91386	0.0044066	0.216017	-2.93764	-5.78332	0.00180048	0.101436	-2.93764	-5.78332	0.00180048	0.101436	-2.97456	-5.57012	0.00427485	0.218647	-0.87168	-4.64102	6.82929e-06	0.000307806	-3.04095	-5.28918	5.35685e-05	0.00400922
ENSG00000151150.22	ANK3	4.00706	1.25173	0.442681	0.653575	4.11244	0.564831	0.73772	0.918588	4.05314	0.831279	0.627812	0.802917	4.09115	0.690981	0.700953	0.888904	4.07566	0.856647	0.621971	0.79554	4.02478	0.51273	0.833976	0.999179	4.05484	0.261535	0.889046	0.975705	4.12351	0.416744	0.801383	0.935642	4.12351	0.416744	0.801383	0.935642	4.05057	1.21035	0.488983	0.869781	4.42732	1.27654	0.160053	0.307954	4.00706	-0.55545	0.609876	0.871818
ENSG00000151687.14	ANKAR	2.73759	2.60959	0.0019258	0.0533303	2.93691	1.31892	0.0884657	0.525181	2.79372	2.15111	0.0128523	0.178546	2.92322	1.19292	0.137768	0.556636	2.8315	1.95414	0.0235337	0.193353	2.85225	0.924288	0.417923	0.999179	2.88096	0.569089	0.508417	0.88498	2.94965	0.809272	0.286993	0.713867	2.94965	0.809187	0.287033	0.713868	2.90421	1.36901	0.0864082	0.611404	3.23275	1.48807	0.0116195	0.0567848	2.73759	-0.448811	0.426392	0.766624
ENSG00000166839.17	ANKDD1A	3.03731	-1.53584	0.091314	0.295652	3.10362	-1.82508	0.0491585	0.435545	3.06373	-1.77214	0.0689771	0.337264	3.10385	-2.11427	0.0335911	0.328531	3.07963	-1.65535	0.0776325	0.321097	3.05801	-0.999294	0.442281	0.999179	3.0949	-1.99012	0.0540758	0.575358	3.1102	-1.88673	0.0393578	0.377264	3.1102	-1.88673	0.0393578	0.377263	3.07417	-1.67051	0.0895558	0.617055	3.07629	-1.02726	0.0868983	0.208789	3.03731	-0.13958	0.809175	0.941415
ENSG00000185722.18	ANKFY1	6.65008	-0.706162	0.122471	0.3445	6.67278	-0.296361	0.502486	0.829823	6.66934	-0.48519	0.297778	0.599421	6.65994	-0.316302	0.473829	0.803558	6.69716	-0.638722	0.201311	0.489021	6.66	-0.259612	0.65426	0.999179	6.65026	-0.226687	0.607768	0.906889	6.67284	-0.252686	0.55165	0.834672	6.67284	-0.252686	0.551649	0.834671	6.66949	-0.363403	0.417133	0.848088	6.74579	-0.344092	0.216901	0.373875	6.65008	-0.101877	0.704222	0.89797
ENSG00000154122.14	ANKH	6.84111	-0.172326	0.86417	0.926181	6.83264	0.885974	0.340215	0.755028	6.83111	0.865387	0.380142	0.657797	6.84537	0.822648	0.422698	0.785421	6.8321	0.999826	0.312859	0.590761	6.82964	1.05244	0.452158	0.999179	6.81813	0.755177	0.478452	0.878106	6.82295	0.99296	0.296853	0.718034	6.82295	0.99296	0.296852	0.718034	6.81899	1.13662	0.261278	0.792047	6.88761	0.360019	0.49616	0.638089	6.84111	-0.214264	0.745699	0.916956
ENSG00000131503.21	ANKHD1	7.23626	3.51073	0.0506284	0.221555	7.41359	1.59596	0.173116	0.643902	7.25495	2.13508	0.262536	0.572502	7.56721	0.0640015	0.863245	0.950128	7.29113	2.59236	0.153188	0.432273	7.55582	0.243318	0.738725	0.999179	7.55614	0.0770894	0.895858	0.976307	7.50159	0.50907	0.599183	0.857372	7.50159	0.50907	0.599183	0.857371	7.47177	1.37579	0.223064	0.765961	6.57968	3.06772	0.0777023	0.195385	7.23626	2.8559	0.0133426	0.146204
ENSG00000001629.10	ANKIB1	5.68692	1.42969	0.00759028	0.0952501	5.8198	0.773031	0.142354	0.597841	5.72284	1.32358	0.0160182	0.193246	5.80292	0.765989	0.1468	0.572563	5.74075	1.32089	0.022389	0.189088	5.77262	0.620903	0.407448	0.999179	5.77434	0.489571	0.387489	0.847823	5.81678	0.608971	0.237767	0.685132	5.81678	0.608971	0.237767	0.685131	5.80054	0.790069	0.127151	0.678024	5.92907	0.856464	0.0323538	0.111523	5.68692	0.336953	0.356649	0.716435
ENSG00000176915.15	ANKLE2	5.91044	-0.613505	0.292272	0.531327	5.96027	-0.43275	0.429624	0.796145	5.95655	-0.65871	0.291131	0.594786	5.93614	-0.403382	0.506222	0.813864	5.9741	-0.681965	0.253408	0.538609	5.93913	-0.324831	0.705734	0.999179	5.9291	-0.261634	0.687357	0.925738	5.95181	-0.303666	0.5729	0.843139	5.95181	-0.303666	0.5729	0.843138	5.92719	-0.333277	0.578823	0.897072	6.04413	-0.440497	0.146789	0.291266	5.91044	-0.332601	0.390084	0.743327
ENSG00000144504.15	ANKMY1	4.3826	-1.07425	0.230202	0.473643	4.35907	-0.177324	0.835569	0.952483	4.41209	-0.924018	0.319178	0.617714	4.42471	-1.00048	0.286511	0.705645	4.45363	-1.17254	0.19221	0.47902	4.4039	-0.804936	0.534585	0.999179	4.40977	-0.981392	0.322607	0.841571	4.41298	-0.78227	0.378063	0.759629	4.41298	-0.78227	0.378062	0.759628	4.36745	-0.373738	0.691793	0.922578	4.34338	-0.275599	0.617143	0.734098	4.3826	-0.394225	0.493002	0.812615
ENSG00000106524.9	ANKMY2	2.67837	0.960987	0.5802	0.746046	2.82757	-0.106364	0.951418	0.985544	2.73233	0.379705	0.835456	0.920236	2.79008	0.103104	0.956249	0.984621	2.74617	0.552416	0.767265	0.878995	2.73672	-0.101049	0.968485	0.999179	2.74616	0.0538731	0.977977	0.99392	2.82031	0.00621113	0.997162	0.998932	2.82031	0.00621113	0.997162	0.998932	2.79701	-0.0519995	0.977236	0.994863	3.17781	0.377229	0.631446	0.745079	2.67837	0.184586	0.867987	0.96047
ENSG00000164331.10	ANKRA2	4.17217	0.482686	0.27655	0.518349	4.24622	0.15667	0.73775	0.918588	4.21217	0.341769	0.49531	0.730429	4.23039	0.387084	0.425472	0.786586	4.23076	0.483893	0.306219	0.585405	4.23359	0.290008	0.660818	0.999179	4.2345	0.115766	0.816968	0.958442	4.25509	0.276491	0.536511	0.828521	4.25509	0.276491	0.53651	0.828521	4.20849	0.501087	0.302259	0.815586	4.28697	0.268952	0.299057	0.461713	4.17217	-0.0831892	0.772341	0.926398
ENSG00000088448.14	ANKRD10	6.06257	0.168265	0.728203	0.843773	6.11448	0.250032	0.599621	0.869786	6.10463	0.12764	0.797173	0.900138	6.10037	0.324563	0.529836	0.822802	6.12358	0.166173	0.743231	0.865626	6.07823	0.264492	0.695372	0.999179	6.08331	0.103981	0.83932	0.964103	6.11705	0.242976	0.615498	0.864323	6.11705	0.242976	0.615499	0.864322	6.08295	0.450051	0.373173	0.839639	6.29457	0.250269	0.327499	0.488428	6.06257	-0.536903	0.0918434	0.392007
ENSG00000167522.16	ANKRD11	7.35784	-0.736042	0.334654	0.569434	7.35988	0.0365635	0.954203	0.986228	7.38527	-0.392512	0.620782	0.80018	7.3457	-0.0549013	0.934968	0.976749	7.41911	-0.632963	0.427654	0.673713	7.39901	0.260737	0.800906	0.999179	7.37674	0.0574446	0.93996	0.984696	7.36412	0.0147599	0.980931	0.995471	7.36412	0.0147599	0.980931	0.995471	7.33554	0.0395773	0.952522	0.989295	7.16859	-0.241434	0.553786	0.683677	7.35784	0.305537	0.54432	0.841483
ENSG00000101745.17	ANKRD12	7.43537	2.31769	0.00516969	0.0817988	7.60426	1.29082	0.113873	0.567497	7.46149	2.31083	0.00777635	0.149079	7.56087	1.61419	0.0544699	0.398545	7.48835	2.2685	0.0111472	0.144461	7.54506	1.42282	0.231906	0.999179	7.53962	1.35014	0.134756	0.732293	7.58515	1.37787	0.0894715	0.516924	7.58515	1.37787	0.0894715	0.517181	7.56923	1.47083	0.0747592	0.586086	7.68626	1.44989	0.00941735	0.0491581	7.43537	0.302075	0.589887	0.864077
ENSG00000198720.13	ANKRD13B	-0.804809	-0.88067	0.682039	0.813092	-0.766892	-0.601264	0.780111	0.932944	-0.727672	-1.37317	0.545197	0.757121	-0.710539	-1.42545	0.543993	0.82858	-0.683024	-1.66268	0.461627	0.696269	-0.761693	-1.37869	0.665321	0.999179	-0.764372	-1.04595	0.667689	0.920546	-0.737234	-0.977806	0.645966	0.876883	-0.737234	-0.977806	0.645966	0.876883	-0.796103	-0.545818	0.811272	0.95272	-0.628522	-0.637369	0.573876	0.701153	-0.804809	-0.197729	0.887312	0.965656
ENSG00000118454.13	ANKRD13C	5.10486	0.839623	0.189322	0.427685	5.16784	0.774796	0.22284	0.681669	5.1412	0.8501	0.209752	0.522374	5.13414	1.08513	0.1216	0.53263	5.16528	0.829552	0.224546	0.512344	5.12027	0.764018	0.418579	0.999179	5.11734	0.723561	0.316061	0.841571	5.16028	0.867199	0.183111	0.637684	5.16028	0.867199	0.183111	0.63772	5.14509	0.909504	0.180766	0.73213	5.43155	0.613511	0.097772	0.225258	5.10486	-0.365188	0.381986	0.736205
ENSG00000134461.16	ANKRD16	1.10726	-0.716149	0.410444	0.631104	1.12493	-0.325284	0.690309	0.904309	1.15206	-0.742839	0.412504	0.678197	1.10323	-0.17531	0.844572	0.944334	1.18557	-0.922169	0.302651	0.582434	1.04106	-0.196919	0.880503	0.999179	1.06972	-0.5483	0.578787	0.900166	1.12463	-0.306584	0.707213	0.898917	1.12463	-0.306584	0.707213	0.898917	1.08775	-0.0857034	0.922294	0.982808	1.6468	-0.461959	0.372035	0.531651	1.10726	-1.06653	0.0900055	0.388382
ENSG00000180071.20	ANKRD18A	0.226112	-1.45271	0.255581	0.498367	0.322615	-1.76079	0.172502	0.643614	0.206424	-1.26632	0.337539	0.629541	0.350635	-2.69206	0.0513795	0.389563	0.303261	-2.00331	0.137817	0.41337	0.229895	-1.66974	0.392187	0.999179	0.24734	-1.40634	0.340474	0.845466	0.325667	-1.80736	0.164267	0.616968	0.325667	-1.80736	0.164267	0.616968	0.313037	-2.16146	0.107795	0.646746	0.847196	-1.53892	0.051531	0.150993	0.226112	-2.25822	0.0155303	0.159097
ENSG00000260691.6	ANKRD20A1	-1.8505	2.51961	0.152714	0.384935	-1.81876	2.41952	0.20641	0.672807	-1.7922	1.44066	0.458396	0.704904	-1.50352	-0.69755	0.68775	0.88423	-1.77747	1.93903	0.305014	0.584483	-1.69904	-0.366022	0.882507	0.999179	-1.62324	-1.03524	0.582066	0.900166	-1.6518	0.264419	0.887669	0.966047	-1.6518	0.264419	0.887669	0.966047	-1.65381	1.07211	0.560523	0.892808	-1.73955	2.93968	0.100254	0.228846	-1.8505	-0.262182	0.82598	0.94525
ENSG00000186481.16	ANKRD20A5P	1.32521	3.02959	0.042266	0.204502	1.45794	2.77737	0.0479718	0.432535	1.43147	2.61253	0.0671284	0.333216	1.47947	2.25004	0.135833	0.554678	1.46383	2.43386	0.0862048	0.334284	1.44969	2.3538	0.24726	0.999179	1.46661	1.76938	0.247094	0.813785	1.49184	2.05662	0.132762	0.580241	1.49184	2.05662	0.132762	0.580241	1.40725	2.58683	0.10256	0.635508	1.5221	2.43385	0.00476878	0.0310971	1.32521	0.189306	0.841133	0.951166
ENSG00000229089.8	ANKRD20A8P	-2.91748	2.18965	0.327269	0.562312	-2.80408	1.39508	0.550198	0.848783	-2.83173	0.915754	0.712052	0.853029	-2.63485	-0.278376	0.906464	0.965892	-2.83184	1.58941	0.513426	0.730503	-2.77439	-0.486667	0.878231	0.999179	-2.77023	0.251304	0.919227	0.981363	-2.76188	0.677323	0.763869	0.921405	-2.76188	0.677323	0.763869	0.921405	-2.79841	1.52168	0.527108	0.881575	-2.60431	2.42936	0.138973	0.281541	-2.91748	-0.821973	0.558618	0.848507
ENSG00000282715.1	ANKRD20A9P	-2.33568	-2.48392	0.266108	0.509476	-2.11396	-4.00531	0.0805041	0.513962	-2.29411	-3.16421	0.184255	0.498054	-2.10106	-4.83061	0.0507735	0.387523	-2.17905	-4.15229	0.0948295	0.349535	-2.27259	-4.33013	0.180432	0.999179	-2.20732	-4.30074	0.0867467	0.657681	-2.08652	-4.48661	0.0473031	0.410258	-2.08652	-4.48661	0.0473031	0.410257	-2.1582	-4.21802	0.0779361	0.593549	-1.38182	-3.08437	0.0333646	0.113845	-2.33568	-0.853098	0.555444	0.847079
ENSG00000206192.7	ANKRD20A9P	-2.33568	-2.48392	0.266108	0.509476	-2.11396	-4.00531	0.0805041	0.513962	-2.29411	-3.16421	0.184255	0.498054	-2.10106	-4.83061	0.0507735	0.387523	-2.17905	-4.15229	0.0948295	0.349535	-2.27259	-4.33013	0.180432	0.999179	-2.20732	-4.30074	0.0867467	0.657681	-2.08652	-4.48661	0.0473031	0.410258	-2.08652	-4.48661	0.0473031	0.410257	-2.1582	-4.21802	0.0779361	0.593549	-1.38182	-3.08437	0.0333646	0.113845	-2.33568	-0.853098	0.555444	0.847079
ENSG00000152766.6	ANKRD22	2.71408	0.836279	0.460438	0.667296	2.83914	-0.123223	0.896552	0.96941	2.703	0.525085	0.594209	0.785313	2.76426	0.189122	0.844778	0.944334	2.69481	0.76622	0.459803	0.695624	2.89226	-0.488635	0.714117	0.999179	2.80531	0.596829	0.560778	0.896938	2.77681	0.24134	0.78596	0.929474	2.77681	0.24134	0.78596	0.929474	2.85249	-0.307009	0.775011	0.944405	2.10141	0.773191	0.329787	0.490802	2.71408	1.55663	0.0524953	0.296989
ENSG00000163126.15	ANKRD23	2.52255	-2.11478	0.0685171	0.257271	2.53903	-1.68218	0.126372	0.585018	2.5648	-2.16837	0.0784367	0.354029	2.54546	-1.93956	0.112451	0.517067	2.61138	-2.455	0.0449315	0.257784	2.46794	-1.77745	0.292262	0.999179	2.51212	-2.28048	0.0838498	0.654502	2.56817	-2.02845	0.0721605	0.481161	2.56817	-2.02845	0.0721605	0.481162	2.51054	-1.57132	0.187754	0.738359	3.00948	-1.64768	0.00934256	0.0489105	2.52255	-0.980753	0.193083	0.554681
ENSG00000089847.12	ANKRD24	-0.716228	0.668348	0.602418	0.761503	-0.638614	0.593278	0.638847	0.885328	-0.632776	0.156414	0.906392	0.955354	-0.634655	0.221923	0.870687	0.952942	-0.587652	-0.266709	0.8416	0.91993	-0.719615	0.997242	0.612313	0.999179	-0.69426	0.413078	0.780989	0.947545	-0.649794	0.495954	0.69328	0.89411	-0.649794	0.495954	0.69328	0.894109	-0.689956	0.844954	0.527405	0.881575	-0.268433	0.607566	0.422965	0.576219	-0.716228	-1.39257	0.131821	0.463339
ENSG00000107890.16	ANKRD26	3.67677	2.30826	0.188961	0.427404	3.8293	1.41802	0.426379	0.79368	3.72498	2.0807	0.257203	0.568635	3.78798	1.7325	0.35651	0.755669	3.75354	1.94187	0.29497	0.57536	3.71806	1.45126	0.579363	0.999179	3.73434	1.21031	0.542125	0.892502	3.81826	1.30481	0.456978	0.796851	3.81826	1.30481	0.456978	0.796851	3.80789	1.34821	0.467682	0.867185	4.28188	1.44944	0.148639	0.293509	3.67677	-0.0235635	0.984254	0.995337
ENSG00000261239.6	ANKRD26P1	-2.68969	0.850839	0.663716	0.800771	-2.61945	0.501787	0.791743	0.936287	-2.68929	0.725171	0.719648	0.856923	-2.61002	-0.171081	0.935874	0.977146	-2.68136	0.881165	0.663455	0.819994	-2.58853	0.0971734	0.9728	0.999179	-2.62898	0.958504	0.661191	0.91896	-2.63133	0.733943	0.701297	0.897052	-2.63133	0.733943	0.701298	0.897052	-2.60627	0.285163	0.890144	0.974275	NA	NA	NA	NA	-2.68969	-0.297766	0.819383	0.944429
ENSG00000105186.16	ANKRD27	5.2713	-1.03057	0.0885223	0.292582	5.30949	-0.695159	0.235366	0.691715	5.30065	-0.865487	0.18081	0.494243	5.29756	-0.775721	0.221907	0.655834	5.32268	-0.939608	0.144798	0.423187	5.2638	-0.63699	0.460329	0.999179	5.27587	-0.820605	0.216756	0.797271	5.32018	-0.785933	0.178548	0.633504	5.32018	-0.785933	0.178548	0.633504	5.29425	-0.747056	0.225461	0.767425	5.60345	-0.890635	0.00215618	0.0183143	5.2713	-0.537671	0.160674	0.50869
ENSG00000206560.11	ANKRD28	5.76817	1.68343	0.178007	0.416362	5.89894	0.978289	0.416343	0.789882	5.79485	1.58017	0.240814	0.55398	5.87621	1.1014	0.397638	0.773111	5.81675	1.67461	0.228387	0.515749	5.87385	0.737621	0.674253	0.999179	5.86802	0.799383	0.551388	0.89406	5.91286	0.83584	0.48996	0.811516	5.91286	0.83584	0.489959	0.811515	5.90434	0.715064	0.57171	0.89493	5.97548	0.875575	0.197155	0.350669	5.76817	0.466181	0.55069	0.844813
ENSG00000154065.17	ANKRD29	-2.67234	3.46153	0.0644005	0.249733	-2.50195	2.51482	0.175609	0.646905	-2.61531	2.96308	0.134373	0.440771	-2.655	3.68822	0.0746089	0.448121	-2.5419	2.56848	0.179272	0.462316	-2.5281	3.09591	0.246991	0.999179	-2.55121	2.94909	0.153551	0.750696	-2.50499	2.56637	0.167276	0.622369	-2.50499	2.56637	0.167276	0.622369	-2.59192	2.59817	0.201024	0.7519	NA	NA	NA	NA	-2.67234	0.135895	0.905888	0.972294
ENSG00000163046.15	ANKRD30BL	-2.57564	-3.84105	0.177565	0.416177	-2.59956	-4.63626	0.148965	0.607641	-2.54242	-6.63546	0.0326168	0.250718	-2.06776	-9.98626	7.74131e-05	0.015007	-2.47566	-6.11413	0.0410903	0.249452	-2.80668	-9.59049	0.00241372	0.485623	-2.51635	-10.4084	8.23194e-05	0.0236071	-2.25435	-8.97156	0.00345599	0.139858	-2.25435	-8.97156	0.00345599	0.139858	-2.35058	-5.74212	0.0820159	0.601188	-0.220726	-2.4489	0.501579	0.642731	-2.57564	-6.46323	0.00126993	0.0332042
ENSG00000224309.7	ANKRD30BP2	-3.3629	0.881658	0.664031	0.800931	-3.352	1.24961	0.548623	0.848406	-3.40116	1.50762	0.487088	0.724043	-3.28622	0.192854	0.931563	0.975051	-3.30707	0.667661	0.756037	0.872889	-3.27318	1.69506	0.572778	0.999179	-3.33672	2.14992	0.354917	0.845704	-3.39099	1.82228	0.377996	0.759629	-3.39099	1.82228	0.377996	0.759628	-3.30046	0.558489	0.798337	0.947875	NA	NA	NA	NA	-3.3629	0.177633	0.890037	0.967148
ENSG00000164236.12	ANKRD33B	4.65415	-0.828655	0.272221	0.514729	4.66879	-0.047417	0.945787	0.983341	4.68027	-0.496779	0.499821	0.732852	4.70972	-0.707906	0.371112	0.762025	4.72147	-0.750361	0.32685	0.601153	4.70365	-0.293268	0.780302	0.999179	4.68424	-0.17563	0.824719	0.959955	4.68835	-0.246391	0.725395	0.906277	4.68835	-0.246391	0.725395	0.906277	4.68865	-0.440443	0.587324	0.899491	4.67801	-0.613277	0.137291	0.279084	4.65415	-0.334717	0.492225	0.812334
ENSG00000272031.3	ANKRD34A	-0.0540955	-1.20279	0.381297	0.608393	-0.0234728	-0.363862	0.787881	0.935227	-0.00242134	-1.10899	0.434682	0.692507	-0.0589989	-0.563957	0.676897	0.881463	0.0123594	-1.21757	0.387111	0.644866	-0.145799	-0.752101	0.719489	0.999179	-0.0902677	-1.30075	0.411981	0.855919	-0.00531718	-1.03358	0.443822	0.790083	-0.00531718	-1.03358	0.443823	0.790083	-0.0777352	-0.49951	0.721802	0.932531	0.691326	-0.66945	0.397672	0.553117	-0.0540955	-2.15691	0.0379723	0.254087
ENSG00000189127.8	ANKRD34B	0.994268	-0.483006	0.746128	0.856896	0.922783	1.13561	0.501465	0.829633	0.883547	1.35035	0.446804	0.697904	1.00344	-0.274769	0.864512	0.950128	1.03568	-0.405417	0.797754	0.895615	1.08367	-0.468516	0.834846	0.999179	1.00963	0.786394	0.646269	0.915901	1.03343	0.0300484	0.984273	0.995753	1.03343	0.0300484	0.984273	0.995753	1.03986	-0.640687	0.685786	0.920461	0.813586	0.161617	0.871822	0.916777	0.994268	-0.413264	0.685425	0.893546
ENSG00000198483.13	ANKRD35	-1.74767	-0.230985	0.871206	0.930868	-1.762	0.643309	0.647476	0.888804	-1.72896	0.0418028	0.977459	0.989547	-1.78866	0.659387	0.664697	0.877596	-1.68918	-0.141048	0.923213	0.962427	-1.7602	0.0823532	0.969784	0.999179	-1.82189	1.50709	0.369882	0.845704	-1.79814	1.08832	0.456945	0.796851	-1.79814	1.08832	0.456945	0.796851	-1.76694	0.414886	0.781853	0.947327	-1.73758	0.694472	0.409285	0.563953	-1.74767	-1.09988	0.268639	0.636708
ENSG00000196912.12	ANKRD36B	3.7116	0.707436	0.615753	0.770349	3.83387	-0.20001	0.888991	0.967704	3.77111	0.115498	0.939994	0.970592	3.85718	-0.276374	0.854459	0.947425	3.79309	0.308426	0.837846	0.918105	3.70556	-0.203994	0.921082	0.999179	3.77652	-1.04552	0.508134	0.88498	3.86174	-0.565398	0.698941	0.895659	3.86174	-0.565398	0.698941	0.895659	3.79936	0.305312	0.835501	0.959301	4.4743	0.317877	0.681749	0.784761	3.7116	-1.21801	0.186544	0.547227
ENSG00000214262.4	ANKRD36BP1	-2.78205	-6.98042	0.000292713	0.0237997	-2.58988	-8.62839	7.79241e-06	0.00580771	-2.759	-7.64289	0.000129394	0.0294248	-2.6303	-8.58107	2.98763e-05	0.00878899	-2.72371	-7.6468	0.000111661	0.0194324	-3.22238	-8.48945	0.000997051	0.285855	-3.01682	-8.40827	6.99616e-05	0.02169	-2.59525	-8.53139	9.11321e-06	0.00394108	-2.59525	-8.53139	9.11322e-06	0.00394171	-2.60068	-8.84597	1.54412e-05	0.0110569	0.853782	-7.85092	3.26493e-11	1.20769e-08	-2.78205	-7.76626	1.64999e-07	7.54113e-05
ENSG00000230006.7	ANKRD36BP2	6.06247	1.70624	0.310467	0.547712	6.15063	1.41912	0.392776	0.781603	6.04989	2.10069	0.243221	0.555062	6.1822	1.1495	0.522041	0.819839	6.04283	2.52785	0.174538	0.457772	6.04854	1.12656	0.643535	0.999179	6.0675	1.11426	0.549376	0.89406	6.14607	1.39686	0.403267	0.768718	6.14607	1.39686	0.403267	0.768718	6.17624	1.27195	0.465703	0.867185	6.78708	1.19186	0.215329	0.372193	6.06247	-1.28082	0.246705	0.615449
ENSG00000186352.9	ANKRD37	-0.0427921	-1.82802	0.0916675	0.29646	-0.0131018	-1.64731	0.114359	0.568176	0.00788627	-2.20879	0.0525907	0.304692	0.0231563	-2.23109	0.0544642	0.398545	0.0199943	-2.11996	0.054533	0.278057	-0.064823	-2.45964	0.137621	0.999179	-0.03852	-2.22067	0.0784624	0.641056	0.016892	-1.97848	0.061894	0.453377	0.016892	-1.97848	0.061894	0.453377	-0.00308459	-1.77221	0.127237	0.678024	0.399883	-1.26331	0.0703716	0.183282	-0.0427921	-1.43267	0.0601516	0.320266
ENSG00000213337.9	ANKRD39	2.53604	-1.03368	0.390448	0.615941	2.52817	-0.20742	0.847041	0.955578	2.59099	-0.989442	0.435386	0.693146	2.50977	-0.267391	0.823123	0.936559	2.62153	-1.24294	0.316657	0.593797	2.55493	-0.538696	0.745616	0.999179	2.54735	-0.554551	0.661059	0.91896	2.55019	-0.457332	0.671124	0.886693	2.55019	-0.457332	0.671124	0.886693	2.49209	-0.105474	0.928275	0.984107	2.54046	-0.620644	0.343177	0.503554	2.53604	-0.0891959	0.907991	0.972929
ENSG00000154945.7	ANKRD40	4.55357	0.550547	0.503541	0.697558	4.65609	0.177121	0.834698	0.952041	4.59164	0.471097	0.587352	0.781414	4.61655	0.384893	0.664594	0.877596	4.6086	0.484579	0.590049	0.776412	4.61873	0.373215	0.757884	0.999179	4.61657	0.281721	0.759211	0.941794	4.65399	0.246194	0.768262	0.922138	4.65399	0.246194	0.768261	0.922138	4.62974	0.19706	0.818906	0.953551	4.72575	0.251207	0.537549	0.671202	4.55357	0.359173	0.491496	0.812123
ENSG00000065413.20	ANKRD44	8.52329	0.00384721	0.994507	0.997163	8.61219	-0.288277	0.618178	0.878205	8.56156	-0.124578	0.834865	0.920126	8.58486	-0.181267	0.768361	0.914118	8.57816	-0.0364068	0.952348	0.976667	8.55011	-0.128321	0.877674	0.999179	8.56071	-0.253678	0.688603	0.925738	8.6058	-0.19364	0.735562	0.910971	8.6058	-0.19364	0.735561	0.910971	8.57499	-0.116178	0.845222	0.962403	8.85949	-0.121354	0.650248	0.760913	8.52329	-0.427015	0.230067	0.597754
ENSG00000186106.11	ANKRD46	3.16528	1.69428	0.0153596	0.12952	3.33207	0.636378	0.250148	0.702206	3.21457	1.19925	0.111508	0.40597	3.29912	0.869147	0.151399	0.578152	3.22156	1.46276	0.0537454	0.276946	3.27472	0.643663	0.433461	0.999179	3.28526	0.49527	0.428087	0.860299	3.33156	0.624073	0.271318	0.705276	3.33156	0.624073	0.271318	0.705276	3.30613	0.667617	0.27566	0.803008	3.44708	0.880088	0.0853641	0.206285	3.16528	0.0694728	0.866634	0.959498
ENSG00000168876.9	ANKRD49	3.90421	2.02225	0.0567472	0.235187	4.10107	0.544705	0.598552	0.8694	3.95304	1.63652	0.136167	0.441937	4.02999	1.1514	0.290602	0.708158	3.97404	1.72321	0.122731	0.392124	4.02662	0.79423	0.611212	0.999179	4.0234	0.883199	0.453982	0.868371	4.08026	0.812523	0.43321	0.78457	4.08026	0.812523	0.43321	0.78457	4.05663	0.797293	0.454753	0.864642	4.19577	0.998782	0.136062	0.277216	3.90421	0.644477	0.38202	0.736205
ENSG00000151458.12	ANKRD50	3.98518	0.366188	0.724993	0.841591	4.12276	-0.526776	0.600386	0.869811	4.00403	0.125534	0.905817	0.955066	4.09329	-0.541872	0.608912	0.85288	4.0412	0.0231159	0.983786	0.992973	4.08346	-0.62166	0.667758	0.999179	4.06323	-0.0177228	0.987159	0.996058	4.10997	-0.285797	0.779241	0.926352	4.10997	-0.285797	0.779241	0.926352	4.11926	-0.781074	0.44704	0.860509	4.19167	-0.0449977	0.939174	0.961676	3.98518	0.485306	0.473674	0.801091
ENSG00000139645.10	ANKRD52	5.44866	-1.48202	0.0694147	0.259024	5.46084	-0.8882	0.251464	0.702833	5.48414	-1.40924	0.101387	0.3938	5.47969	-1.32429	0.123525	0.535657	5.52171	-1.65434	0.0560716	0.282102	5.46125	-1.04756	0.373562	0.999179	5.46607	-1.22515	0.176377	0.775902	5.48833	-1.18323	0.126398	0.57305	5.48833	-1.18323	0.126398	0.57305	5.45217	-1.0097	0.230062	0.770575	5.55495	-0.945175	0.0382357	0.123999	5.44866	-0.206022	0.68818	0.893546
ENSG00000144031.12	ANKRD53	NA	NA	NA	NA	NA	NA	NA	NA	-2.56618	-1.12498	0.483017	0.720832	NA	NA	NA	NA	-2.54126	-1.15564	0.466616	0.700321	-2.71927	-1.35392	0.549309	0.999179	-2.65133	-1.52379	0.379537	0.845704	-2.5556	-1.05705	0.491206	0.812176	-2.5556	-1.05705	0.491206	0.812176	NA	NA	NA	NA	-1.66934	-0.614408	0.523396	0.660447	NA	NA	NA	NA
ENSG00000100124.15	ANKRD54	2.99421	-0.913392	0.106919	0.322048	2.98513	-0.14466	0.777654	0.932598	3.02924	-0.891079	0.173704	0.485719	2.99505	-0.562698	0.337106	0.744787	3.05822	-1.10323	0.0777346	0.321154	3.01508	-0.786586	0.316119	0.999179	3.00831	-0.649271	0.276119	0.828507	3.01375	-0.529088	0.297506	0.718034	3.01375	-0.529088	0.297505	0.718034	2.98365	-0.321697	0.555801	0.89132	3.00589	-0.307573	0.373082	0.532621	2.99421	-0.137515	0.69663	0.896457
ENSG00000164512.18	ANKRD55	2.44763	1.40774	0.218629	0.460726	2.52889	1.55959	0.184006	0.653927	2.47434	1.59488	0.177357	0.488987	2.53153	1.30959	0.27811	0.696002	2.49239	1.48435	0.220692	0.508616	2.50907	1.28618	0.459595	0.999179	2.51174	0.869694	0.507445	0.88498	2.54653	0.988555	0.390843	0.763708	2.54653	0.988555	0.390843	0.763708	2.54471	1.22585	0.297913	0.812332	2.66835	1.15904	0.0915061	0.216152	2.44763	-0.573494	0.479613	0.803205
ENSG00000135299.17	ANKRD6	2.17855	-0.106297	0.935348	0.966039	2.24549	-0.194857	0.883138	0.967323	2.21543	-0.209163	0.87854	0.942697	2.25182	-0.379605	0.786826	0.92143	2.23912	-0.175153	0.898982	0.948647	2.14962	-0.383451	0.848768	0.999179	2.1726	-0.297649	0.844571	0.965021	2.2388	-0.108424	0.935169	0.982109	2.2388	-0.108417	0.935174	0.982109	2.22264	-0.0822999	0.952063	0.989295	2.79861	0.0319986	0.964867	0.977073	2.17855	-1.42449	0.128501	0.458684
ENSG00000156381.9	ANKRD9	4.39978	0.320536	0.801424	0.891839	4.29912	2.32363	0.0632204	0.480582	4.38975	1.50138	0.22869	0.542428	4.39382	1.55394	0.232284	0.662961	4.399	1.56171	0.207445	0.495245	4.51259	1.42179	0.423252	0.999179	4.46053	1.18241	0.382434	0.846548	4.33229	1.89647	0.138227	0.586989	4.33229	1.89647	0.138227	0.586989	4.33875	2.13702	0.0978972	0.632248	3.66577	0.857718	0.244965	0.404082	4.39978	1.33269	0.127867	0.457105
ENSG00000064999.15	ANKS1A	5.20447	-1.71629	0.0208099	0.145963	5.19713	-0.996323	0.158169	0.625443	5.22102	-1.53783	0.0496755	0.298942	5.21209	-1.40879	0.0717656	0.440983	5.24796	-1.63804	0.0317242	0.222593	5.19351	-1.30509	0.219472	0.999179	5.18081	-0.979735	0.224734	0.803935	5.20681	-1.07392	0.128585	0.57655	5.20681	-1.07392	0.128585	0.576325	5.20169	-1.15261	0.14684	0.694415	5.32899	-1.04769	0.0147252	0.0662292	5.20447	-0.608335	0.184994	0.545762
ENSG00000185046.18	ANKS1B	-1.95314	0.23605	0.92846	0.963338	-1.78804	-2.14059	0.388929	0.779861	-1.88617	-2.14137	0.438893	0.694239	-1.53618	-4.68682	0.0611389	0.415816	-1.82364	-1.91677	0.477568	0.707604	-1.9568	-4.83674	0.149159	0.999179	-1.83508	-4.19981	0.103828	0.687376	-1.67242	-3.53105	0.15152	0.601077	-1.67242	-3.53105	0.15152	0.601077	-1.65839	-2.94265	0.24776	0.781758	-0.48349	-0.177454	0.938179	0.961208	-1.95314	-3.13614	0.0762808	0.360606
ENSG00000284290.2	ANKS4B	-3.09855	-0.612528	0.778017	0.878074	-3.09679	-0.944089	0.652669	0.891389	-3.10115	-1.3016	0.572487	0.772642	-3.02666	-1.91173	0.406595	0.776982	-2.96699	-2.30972	0.303051	0.582569	-3.11633	-1.05532	0.729854	0.999179	-3.09946	-0.970007	0.679427	0.922663	-3.08093	-0.989799	0.636062	0.873278	-3.08093	-0.989799	0.636062	0.873279	-3.09752	-0.826139	0.718002	0.931192	NA	NA	NA	NA	-3.09855	-1.48547	0.283992	0.650671
ENSG00000175311.7	ANKS4B	-3.09855	-0.612528	0.778017	0.878074	-3.09679	-0.944089	0.652669	0.891389	-3.10115	-1.3016	0.572487	0.772642	-3.02666	-1.91173	0.406595	0.776982	-2.96699	-2.30972	0.303051	0.582569	-3.11633	-1.05532	0.729854	0.999179	-3.09946	-0.970007	0.679427	0.922663	-3.08093	-0.989799	0.636062	0.873278	-3.08093	-0.989799	0.636062	0.873279	-3.09752	-0.826139	0.718002	0.931192	NA	NA	NA	NA	-3.09855	-1.48547	0.283992	0.650671
ENSG00000165138.18	ANKS6	2.0984	0.31227	0.781598	0.88003	2.13819	0.878581	0.410813	0.78821	2.14728	0.384277	0.73195	0.863075	2.13393	0.593785	0.623474	0.860163	2.17368	0.210894	0.845761	0.922109	2.05263	0.519054	0.752018	0.999179	2.09008	0.0795674	0.948696	0.988509	2.16066	0.34624	0.740175	0.91275	2.16066	0.34624	0.740175	0.91275	2.10583	0.825469	0.487015	0.868474	2.65632	0.560009	0.373569	0.532989	2.0984	-2.35273	0.00433478	0.075387
ENSG00000011426.11	ANLN	3.0734	1.58872	0.255932	0.498508	3.18824	1.09468	0.435118	0.798929	3.10444	1.36941	0.368604	0.648039	3.18582	0.947384	0.522254	0.819839	3.09752	1.7237	0.267321	0.551445	3.23578	-0.128363	0.950771	0.999179	3.18015	0.947015	0.549791	0.89406	3.17597	1.05067	0.446831	0.790724	3.17597	1.05067	0.446831	0.790724	3.19646	0.948515	0.511606	0.877773	2.93017	1.15789	0.183975	0.336022	3.0734	1.33221	0.168991	0.522146
ENSG00000131620.17	ANO1	-3.3089	1.17731	0.576676	0.743691	-3.27732	1.2477	0.556675	0.852007	-3.23118	0.258323	0.908042	0.956205	-3.30954	1.23858	0.591988	0.847322	-3.19644	0.181393	0.935882	0.968757	-3.1315	-0.0883268	0.977249	0.999179	-3.23931	2.06512	0.390292	0.848208	-3.33699	2.01793	0.339783	0.7408	-3.33699	2.01793	0.339783	0.7408	-3.28511	1.09801	0.626552	0.905957	NA	NA	NA	NA	-3.3089	0.560306	0.674311	0.890405
ENSG00000047617.15	ANO2	-0.438258	-0.507582	0.818591	0.900483	-0.413595	0.291886	0.894177	0.968968	-0.448895	0.0551	0.981156	0.990926	-0.428137	0.115325	0.961314	0.986531	-0.422588	0.0473893	0.983759	0.992973	-0.414999	-0.885524	0.782922	0.999179	-0.463339	0.552271	0.822377	0.9599	-0.402692	0.221428	0.918877	0.977275	-0.402692	0.221428	0.918877	0.977275	-0.40717	0.281182	0.903794	0.978854	-0.244794	0.13265	0.912376	0.943604	-0.438258	-1.16628	0.424888	0.766624
ENSG00000151572.18	ANO4	-3.29249	1.713	0.385437	0.611539	-3.29957	2.26157	0.250837	0.702206	-3.29209	1.86493	0.375221	0.65379	-3.25448	1.56489	0.473724	0.803558	-3.27532	1.88406	0.364882	0.629096	-3.15551	2.07006	0.476021	0.999179	-3.22206	2.59524	0.249906	0.814623	-3.32058	2.56888	0.195356	0.656965	-3.32058	2.56888	0.195356	0.656965	-3.26871	1.67862	0.426461	0.852549	NA	NA	NA	NA	-3.29249	0.574533	0.645611	0.881227
ENSG00000262139.9	ANO4	-3.29249	1.713	0.385437	0.611539	-3.29957	2.26157	0.250837	0.702206	-3.29209	1.86493	0.375221	0.65379	-3.25448	1.56489	0.473724	0.803558	-3.27532	1.88406	0.364882	0.629096	-3.15551	2.07006	0.476021	0.999179	-3.22206	2.59524	0.249906	0.814623	-3.32058	2.56888	0.195356	0.656965	-3.32058	2.56888	0.195356	0.656965	-3.26871	1.67862	0.426461	0.852549	NA	NA	NA	NA	-3.29249	0.574533	0.645611	0.881227
ENSG00000177119.16	ANO6	6.98043	0.72546	0.477852	0.680281	7.07487	0.527049	0.602538	0.870121	6.99669	0.920243	0.395731	0.667414	7.05564	0.55969	0.607086	0.852794	7.01491	0.992565	0.379133	0.63829	7.0639	0.336268	0.821422	0.999179	7.03714	0.763137	0.502961	0.882522	7.06766	0.662692	0.520199	0.821814	7.06766	0.662692	0.5202	0.821814	7.07306	0.331275	0.7541	0.938688	7.09949	0.343638	0.53495	0.669281	6.98043	0.37988	0.568346	0.854238
ENSG00000074855.11	ANO8	2.43319	-3.02077	0.0137347	0.121747	2.4089	-2.20698	0.0496775	0.437845	2.47515	-3.01943	0.0181122	0.201538	2.4501	-2.76363	0.0274178	0.30077	2.52313	-3.3537	0.0083331	0.128459	2.33703	-2.63008	0.121534	0.999179	2.3821	-2.89134	0.0302124	0.479174	2.4463	-2.62592	0.0240999	0.311563	2.4463	-2.62592	0.0240999	0.311563	2.40521	-2.29896	0.0579811	0.543164	3.06953	-2.43268	0.000509806	0.00686036	2.43319	-1.69677	0.0307191	0.227387
ENSG00000185101.13	ANO9	3.81357	-2.64972	0.0521124	0.225288	3.81007	-2.00457	0.112229	0.56383	3.84635	-2.49414	0.0771573	0.352873	3.81925	-2.20819	0.117987	0.526157	3.88482	-2.72664	0.0506695	0.269191	3.70561	-2.07759	0.285092	0.999179	3.75667	-2.58585	0.0876146	0.658656	3.83434	-2.29399	0.0753602	0.48831	3.83434	-2.29399	0.0753603	0.48831	3.76902	-1.73775	0.199435	0.750142	4.48696	-1.8181	0.00922828	0.0486535	3.81357	-1.97947	0.0297217	0.223863
ENSG00000140350.15	ANP32A	7.33741	1.59325	0.00211811	0.0557093	7.46108	0.788378	0.0755404	0.504907	7.36869	1.3801	0.008657	0.153826	7.42054	1.01148	0.0256559	0.294214	7.3858	1.48721	0.0120779	0.147209	7.52319	0.820559	0.144956	0.999179	7.47616	1.16531	0.0103483	0.314869	7.45558	1.02631	0.0230203	0.303757	7.45558	1.02631	0.0230202	0.303756	7.43159	0.925824	0.0353602	0.463913	6.91079	1.29958	0.000952139	0.010584	7.33741	1.52662	2.01293e-05	0.00211007
ENSG00000136938.9	ANP32B	6.01649	3.07831	0.0157149	0.130588	6.07531	2.76325	0.0202356	0.311332	6.00964	2.96435	0.0275137	0.236915	6.15611	1.90791	0.116712	0.523954	6.02287	3.30664	0.0189936	0.176195	6.26271	2.27376	0.159093	0.999179	6.21332	2.01102	0.105251	0.688184	6.11834	2.27563	0.0545511	0.435689	6.11834	2.27563	0.054551	0.435688	6.13896	2.30653	0.0619307	0.556939	5.05309	3.02604	0.000858887	0.00987329	6.01649	2.93913	0.000638915	0.0212115
ENSG00000143401.15	ANP32E	5.89061	3.36798	0.00679339	0.0918595	6.08678	1.8383	0.0890817	0.5255	5.9242	2.90473	0.0234505	0.223178	6.04616	2.13007	0.06737	0.433141	5.93313	3.20147	0.0163821	0.165893	6.11585	1.66841	0.280215	0.999179	6.07385	2.02897	0.0912721	0.666443	6.07451	1.99795	0.0673809	0.469282	6.07451	1.99795	0.0673809	0.469281	6.07545	1.82689	0.101706	0.634318	5.66538	2.23582	0.00683101	0.0397808	5.89061	2.08614	0.00946968	0.122031
ENSG00000166825.14	ANPEP	7.93035	-1.48461	0.115372	0.334494	7.8973	-0.469386	0.621133	0.87935	7.92001	-1.08056	0.270805	0.580324	7.93393	-1.19941	0.23723	0.668458	7.94667	-1.13593	0.245823	0.532238	7.97701	-0.695179	0.61055	0.999179	7.93875	-0.356106	0.732071	0.937107	7.90191	-0.453999	0.628589	0.869725	7.90191	-0.453999	0.628589	0.869725	7.91106	-0.667791	0.521913	0.880958	7.55279	-0.442123	0.479154	0.623621	7.93035	0.294298	0.627579	0.87655
ENSG00000169604.19	ANTXR1	-3.01965	0.514278	0.800322	0.891307	-2.90515	-0.511831	0.799271	0.938449	-2.90159	-1.10367	0.600964	0.788417	-2.96366	-0.49775	0.825101	0.9369	-2.90867	-0.674376	0.74744	0.867737	-2.93437	-1.79298	0.53994	0.999179	-2.91634	-1.01064	0.651615	0.917466	-2.88876	-0.745956	0.706228	0.898917	-2.88876	-0.745956	0.706228	0.898917	-2.96309	0.0468318	0.982843	0.995969	NA	NA	NA	NA	-3.01965	-1.12154	0.393009	0.744875
ENSG00000163297.17	ANTXR2	7.10201	-0.517449	0.389699	0.615779	7.15943	-0.582513	0.359641	0.763979	7.13128	-0.570177	0.385058	0.660651	7.13585	-0.500861	0.448658	0.796736	7.14436	-0.388424	0.550409	0.752454	7.12474	-0.412712	0.64528	0.999179	7.11024	-0.071089	0.917055	0.98102	7.13806	-0.15739	0.79329	0.932237	7.13806	-0.15739	0.79329	0.932237	7.12648	-0.404585	0.533599	0.883502	7.30071	-0.377383	0.244202	0.403133	7.10201	-0.574105	0.147342	0.489918
ENSG00000274209.4	ANTXRL	-2.30573	-0.861849	0.559663	0.732728	-2.31422	-0.214341	0.887634	0.967704	-2.27015	-1.13042	0.459203	0.705408	-2.18334	-2.02676	0.201333	0.63654	-2.32892	-0.265542	0.864885	0.932164	-2.25952	-1.24344	0.580337	0.999179	-2.23526	-1.40958	0.409118	0.85391	-2.30461	-0.604281	0.697959	0.895502	-2.30461	-0.604281	0.697959	0.895502	-2.22701	-1.51845	0.324519	0.825155	NA	NA	NA	NA	-2.30573	-0.270663	0.790719	0.932242
ENSG00000135046.14	ANXA1	7.13704	1.24465	0.312778	0.549815	7.27726	0.494175	0.692293	0.90527	7.17043	1.13467	0.376239	0.654617	7.21242	0.913725	0.489258	0.809531	7.18274	1.24287	0.350123	0.617934	7.22638	0.825286	0.656185	0.999179	7.20626	1.04754	0.45643	0.869729	7.25888	0.768045	0.540152	0.830397	7.25888	0.768045	0.540152	0.830397	7.25769	0.342248	0.789142	0.947695	7.33532	0.638815	0.289543	0.452627	7.13704	0.685167	0.395124	0.746475
ENSG00000122359.18	ANXA11	7.89026	-0.728134	0.143341	0.372954	7.90049	-0.167009	0.745624	0.920956	7.91165	-0.545738	0.308636	0.608661	7.90154	-0.395465	0.447092	0.795799	7.93603	-0.554175	0.291075	0.572685	7.926	-0.145564	0.835028	0.999179	7.91005	-0.134725	0.799771	0.95347	7.90525	-0.128224	0.780092	0.926426	7.90525	-0.128224	0.780092	0.926425	7.88359	-0.120695	0.822495	0.955422	7.77744	-0.128658	0.711634	0.807287	7.89026	0.0843347	0.78993	0.93193
ENSG00000104537.17	ANXA13	-3.32452	1.94095	0.299088	0.537862	-3.3316	2.53186	0.176289	0.647459	-3.32412	2.19877	0.269765	0.579418	-3.32516	2.21822	0.279012	0.696877	-3.30735	2.22493	0.259235	0.544203	-3.19006	2.39202	0.385964	0.999179	-3.25573	2.80083	0.191207	0.781784	-3.35261	2.83265	0.133665	0.580585	-3.35261	2.83265	0.133665	0.580585	-3.30073	2.02329	0.311693	0.817336	NA	NA	NA	NA	-3.32452	0.596865	0.616331	0.873324
ENSG00000231991.4	ANXA2P2	-1.86835	-1.42487	0.170928	0.407675	-1.83945	-0.787041	0.446797	0.806023	-1.88936	-1.4058	0.192459	0.50684	-1.64476	-3.46411	0.000397957	0.0401518	-1.9026	-0.904984	0.532054	0.742008	-1.84963	-3.9178	0.00387276	0.576789	-1.77859	-3.60405	0.000588967	0.0760531	-1.7285	-2.71128	0.0097669	0.21642	-1.7285	-2.71127	0.00976732	0.21642	-1.7644	-1.6872	0.121996	0.669068	-1.48322	0.183639	0.916081	0.945795	-1.86835	-1.8147	0.0174914	0.169658
ENSG00000138772.13	ANXA3	5.46774	0.419949	0.743644	0.855116	5.4849	0.690508	0.560532	0.852782	5.40143	1.06644	0.390438	0.664017	5.41062	1.16932	0.37685	0.764838	5.33543	2.0636	0.117677	0.385631	5.56139	0.900527	0.601728	0.999179	5.48306	1.64223	0.232589	0.803935	5.41374	1.60317	0.202244	0.660095	5.41374	1.60317	0.202244	0.660095	5.43108	1.33129	0.35829	0.835409	4.68657	1.38746	0.0950045	0.221162	5.46774	0.869815	0.307341	0.672349
ENSG00000196975.16	ANXA4	4.2073	0.999665	0.0786424	0.277103	4.30396	0.414669	0.293033	0.728196	4.2409	0.573331	0.178852	0.490637	4.30629	0.0987449	0.811044	0.930313	4.25804	0.661739	0.136628	0.411029	4.36764	-0.154624	0.790193	0.999179	4.33175	0.340443	0.438618	0.862638	4.31323	0.328578	0.397093	0.766638	4.31323	0.328578	0.397093	0.766638	4.31498	0.104213	0.803647	0.950377	3.88001	1.02704	0.0167732	0.0722597	4.2073	1.2895	0.00150818	0.0377904
ENSG00000164111.15	ANXA5	6.72681	-0.00456013	0.994545	0.997163	6.7918	-0.205912	0.748294	0.921868	6.74605	-0.172192	0.789369	0.895955	6.76624	-0.252518	0.702936	0.889641	6.76967	-0.192522	0.774769	0.882991	6.8279	-0.707118	0.452242	0.999179	6.77595	0.253112	0.722219	0.934529	6.78349	-0.0357117	0.956182	0.987817	6.78349	-0.0357117	0.956182	0.987817	6.79621	-0.46197	0.490093	0.869781	6.55713	0.0723892	0.850656	0.902838	6.72681	0.872373	0.0649547	0.330052
ENSG00000197043.14	ANXA6	7.70478	-0.807364	0.409614	0.630422	7.73551	-0.406871	0.676821	0.898888	7.74878	-0.725119	0.508283	0.736495	7.70176	-0.289752	0.780103	0.9184	7.7658	-0.843619	0.435922	0.680347	7.69425	-0.385604	0.78872	0.999179	7.70946	-0.66723	0.541391	0.892502	7.75156	-0.588425	0.535803	0.828442	7.75156	-0.588425	0.535803	0.828442	7.71025	-0.42981	0.673716	0.916246	7.99917	-0.64081	0.182174	0.333764	7.70478	-0.546229	0.369971	0.727075
ENSG00000138279.16	ANXA7	6.11568	0.442996	0.518032	0.707183	6.19544	0.0684449	0.919922	0.976432	6.13905	0.458892	0.518763	0.74402	6.1743	0.313772	0.658253	0.875076	6.14997	0.666306	0.361814	0.626533	6.18495	0.350654	0.707864	0.999179	6.17885	0.269417	0.704802	0.930361	6.1999	0.307109	0.640318	0.874427	6.1999	0.307109	0.640318	0.874427	6.18473	0.201238	0.770137	0.943483	6.16506	0.310239	0.418134	0.571321	6.11568	0.472386	0.295017	0.662643
ENSG00000143412.10	ANXA9	-1.6073	-7.48024	1.34946e-05	0.00670386	-1.48366	-7.94979	8.6214e-06	0.00580771	-1.56414	-8.09545	1.33529e-05	0.00871253	-1.47872	-8.91962	5.75925e-06	0.00276012	-1.53649	-8.22878	7.64561e-06	0.00365906	-1.91762	-8.50866	0.000368386	0.160488	-1.77745	-7.99222	3.07753e-05	0.0106977	-1.48488	-8.26365	2.99298e-06	0.00191102	-1.48488	-8.26365	2.99299e-06	0.00191103	-1.51348	-8.25624	1.17901e-05	0.00915956	0.910787	-7.17368	1.77366e-13	1.00137e-10	-1.6073	-6.03429	7.51779e-07	0.000201576
ENSG00000131480.9	AOC2	2.96971	-1.4696	0.10864	0.324273	3.02558	-1.2098	0.175601	0.646905	3.01772	-1.53141	0.099527	0.390376	3.03466	-1.64939	0.0857102	0.470119	3.06142	-1.74545	0.0617578	0.293083	2.96501	-1.23473	0.345678	0.999179	2.98972	-1.39069	0.166338	0.758646	3.04939	-1.44879	0.103928	0.54132	3.04939	-1.44879	0.103927	0.54132	2.97468	-0.971693	0.316557	0.822289	3.3225	-1.05741	0.0783894	0.196522	2.96971	-1.2914	0.0410069	0.26308
ENSG00000131471.7	AOC3	2.36159	-0.991353	0.367169	0.597277	2.42918	-0.639054	0.534942	0.842405	2.40467	-0.60072	0.57961	0.775977	2.38177	-0.394632	0.720408	0.895508	2.44804	-0.794961	0.468262	0.701417	2.35741	0.227545	0.877871	0.999179	2.3739	-0.278466	0.805215	0.95513	2.42018	-0.387437	0.701458	0.897158	2.42018	-0.387436	0.701464	0.897165	2.3345	-0.0370986	0.974182	0.994114	2.64388	-0.727724	0.265169	0.425882	2.36159	-0.192653	0.789689	0.931839
ENSG00000138356.14	AOX1	-2.84076	-0.163598	0.9295	0.963664	-2.72274	-1.20873	0.516983	0.834275	-2.71526	-2.13951	0.269518	0.579335	-2.75703	-1.27356	0.547536	0.829381	-2.7283	-1.71892	0.369022	0.631566	-2.64872	-2.23872	0.402068	0.999179	-2.78781	0.956141	0.64022	0.91411	-2.8302	0.184487	0.921073	0.977989	-2.8302	0.184487	0.921073	0.977989	-2.69394	-1.56532	0.438927	0.859041	NA	NA	NA	NA	-2.84076	0.539544	0.652956	0.884322
ENSG00000100280.16	AP1B1	6.33705	-2.39706	0.000192013	0.0201862	6.31511	-1.56264	0.00639928	0.198702	6.35748	-2.17207	0.00118064	0.0675143	6.30509	-1.64628	0.00893469	0.184572	6.38511	-2.30404	0.000413019	0.0314844	6.30103	-1.51802	0.0893621	0.999179	6.30245	-1.57711	0.0214258	0.425216	6.33014	-1.58993	0.00563452	0.172687	6.33014	-1.58993	0.00563446	0.172685	6.31544	-1.73075	0.0057881	0.243512	6.51528	-1.76393	2.19028e-05	0.000738641	6.33705	-0.433058	0.29974	0.666828
ENSG00000166747.12	AP1G1	6.92965	0.920582	0.168209	0.404281	7.04365	0.318722	0.58943	0.865596	6.95544	0.738971	0.291492	0.594786	7.02525	0.297862	0.637439	0.864905	6.97648	0.832439	0.249724	0.535637	7.03184	0.362231	0.672604	0.999179	7.02301	0.3472	0.593415	0.901597	7.04441	0.336411	0.568142	0.841406	7.04441	0.336411	0.568141	0.841405	7.02672	0.283537	0.638642	0.908032	6.96159	0.566606	0.157571	0.305021	6.92965	0.634572	0.128973	0.458759
ENSG00000072958.8	AP1M1	6.02456	-1.41569	0.0212165	0.147236	6.01164	-0.581409	0.218525	0.680549	6.0495	-1.16269	0.089156	0.37279	6.01625	-0.891277	0.103287	0.50436	6.07882	-1.36677	0.0439351	0.255411	6.02144	-0.630342	0.376383	0.999179	6.0234	-0.859986	0.124731	0.721371	6.03279	-0.801079	0.100878	0.537392	6.03279	-0.801078	0.100876	0.537392	6.00214	-0.677933	0.217919	0.762492	6.0471	-0.655522	0.140569	0.28325	6.02456	-0.295007	0.405662	0.751979
ENSG00000129354.11	AP1M2	0.485654	-1.53907	0.268032	0.511275	0.426527	-0.0605581	0.964208	0.989861	0.495253	-0.941064	0.520186	0.74473	0.543388	-1.53362	0.302664	0.716599	0.539458	-1.34226	0.350212	0.617997	0.503025	-0.980205	0.627206	0.999179	0.478356	-0.435099	0.777276	0.945997	0.484776	-0.603379	0.664488	0.884199	0.484776	-0.603379	0.664488	0.884199	0.536425	-1.51879	0.299915	0.814056	0.545214	-1.07993	0.219677	0.37702	0.485654	-0.181687	0.842612	0.951519
ENSG00000106367.15	AP1S1	2.69734	-1.24279	0.163221	0.397986	2.73011	-0.821632	0.331559	0.750892	2.7344	-1.13706	0.24518	0.557208	2.67719	-0.618743	0.501481	0.813431	2.73688	-1.12794	0.199948	0.487961	2.73342	-0.769325	0.556206	0.999179	2.71327	-0.649296	0.511434	0.886372	2.73406	-0.858109	0.304158	0.719981	2.73406	-0.858109	0.304158	0.719981	2.70998	-0.925235	0.315204	0.821241	2.65332	-1.00966	0.0277692	0.100432	2.69734	0.0591742	0.917035	0.975408
ENSG00000152056.17	AP1S3	2.14276	0.819401	0.209115	0.450396	2.18694	0.944647	0.138099	0.595324	2.1783	0.726239	0.286114	0.591844	2.1814	0.734132	0.272795	0.691296	2.19247	0.761427	0.270345	0.554001	2.18964	1.48038	0.128931	0.999179	2.19649	0.740116	0.309604	0.841571	2.1982	0.809635	0.206498	0.663518	2.1982	0.809635	0.206498	0.663518	2.17985	0.728865	0.272033	0.800772	2.16697	0.833412	0.0418459	0.1316	2.14276	-0.205415	0.653348	0.884322
ENSG00000196961.12	AP2A1	7.75222	-2.40208	0.0183409	0.138052	7.63427	-0.323775	0.710784	0.910072	7.73049	-1.33852	0.18529	0.499309	7.66902	-0.81837	0.405161	0.776055	7.72855	-1.23221	0.214035	0.503213	7.66244	-0.587204	0.669606	0.999179	7.64927	-0.63201	0.544498	0.892502	7.64345	-0.420123	0.636793	0.873558	7.64345	-0.420123	0.636793	0.873558	7.65269	-0.544295	0.568707	0.893973	7.84876	-1.37429	0.0357556	0.118894	7.75222	-0.816811	0.213796	0.580629
ENSG00000006125.18	AP2B1	7.55041	1.31929	0.225363	0.468948	7.60325	1.52605	0.154857	0.618565	7.54142	1.78925	0.119177	0.418213	7.62798	1.19685	0.293916	0.709766	7.56578	1.80525	0.125286	0.396537	7.66419	1.36748	0.376707	0.999179	7.6435	1.0884	0.355901	0.845704	7.62529	1.26221	0.241415	0.686466	7.62529	1.26221	0.241415	0.686466	7.62116	1.31987	0.234516	0.772928	7.29695	1.19149	0.0398528	0.127308	7.55041	1.31805	0.0650163	0.330052
ENSG00000161203.13	AP2M1	7.87551	-0.715748	0.342738	0.577345	7.84248	0.469064	0.520211	0.835469	7.86781	0.117614	0.883368	0.944604	7.83974	0.408826	0.614121	0.856215	7.87253	0.20646	0.7975	0.895589	7.87444	0.480193	0.661909	0.999179	7.84994	0.413336	0.620867	0.908948	7.84578	0.489315	0.510299	0.820146	7.84578	0.489315	0.510299	0.820146	7.83998	0.45689	0.557324	0.891656	7.79058	-0.240542	0.612082	0.729778	7.87551	0.0141833	0.977134	0.993185
ENSG00000185009.12	AP3M1	5.00033	1.50034	0.197315	0.437516	5.15466	0.476475	0.672005	0.897373	5.03567	1.09957	0.361361	0.644679	5.14146	0.314835	0.786924	0.92143	5.06895	0.986583	0.428579	0.674526	5.11772	0.303058	0.852956	0.999179	5.12285	0.24955	0.839419	0.964103	5.16208	0.271142	0.804007	0.936406	5.16208	0.271142	0.804007	0.936406	5.13902	0.389776	0.730132	0.935138	5.17832	0.905076	0.168511	0.316737	5.00033	0.803696	0.298234	0.665858
ENSG00000070718.12	AP3M2	3.55855	1.2782	0.344011	0.578851	3.69806	0.448296	0.735188	0.918588	3.60623	0.960186	0.500003	0.732993	3.66471	0.667191	0.644882	0.869367	3.62508	1.05592	0.464606	0.69849	3.63508	0.453067	0.817481	0.999179	3.64501	0.342615	0.818984	0.958826	3.7055	0.396623	0.765357	0.921748	3.7055	0.396623	0.765357	0.921748	3.66601	0.497415	0.726165	0.934082	3.90571	0.747381	0.277552	0.439259	3.55855	0.135222	0.874009	0.962794
ENSG00000157823.17	AP3S2	5.50668	2.41108	0.0819117	0.28225	5.5962	1.44131	0.174755	0.64636	5.52973	1.38421	0.283502	0.590123	5.73319	-0.253256	0.547968	0.829466	5.53601	1.95213	0.194116	0.48021	5.76407	0.0480834	0.9088	0.999179	5.74607	0.0388856	0.902267	0.978	5.67459	0.498136	0.591584	0.852647	5.67459	0.498136	0.591584	0.852646	5.67417	0.968409	0.33793	0.828457	4.76337	2.4202	0.0654355	0.175175	5.50668	2.31711	0.0102858	0.126508
ENSG00000134262.13	AP4B1	4.31127	0.67408	0.384074	0.610861	4.4089	0.175803	0.815785	0.946202	4.35275	0.357871	0.661431	0.822771	4.42126	-0.0533765	0.946848	0.981316	4.37647	0.42704	0.607886	0.78683	4.37248	0.00830591	0.993941	0.999212	4.39693	-0.397084	0.634206	0.912629	4.44091	-0.191843	0.801885	0.935795	4.44091	-0.191843	0.801885	0.935795	4.38883	0.316822	0.687474	0.921322	4.55671	0.44354	0.337976	0.498851	4.31127	0.0807634	0.870862	0.961378
ENSG00000081014.11	AP4E1	4.47443	0.911023	0.385691	0.611816	4.61502	0.167401	0.879615	0.965724	4.50864	0.706813	0.527118	0.748202	4.56705	0.318263	0.779676	0.9184	4.53386	0.588342	0.606693	0.78683	4.53518	0.0983652	0.949208	0.999179	4.5465	-0.00378103	0.997425	0.999013	4.6076	0.0124751	0.990522	0.997171	4.6076	0.0124751	0.990522	0.997171	4.58705	0.0403423	0.971432	0.993865	4.88379	0.246471	0.658348	0.766869	4.47443	0.0576252	0.932807	0.980649
ENSG00000276497.3	APBA1	-0.889649	0.522059	0.702033	0.826696	-0.848929	0.710838	0.597899	0.869379	-0.847826	0.495521	0.725892	0.861178	-0.876999	0.832983	0.564787	0.835424	-0.839212	0.582835	0.680483	0.82876	-0.940043	1.04956	0.615061	0.999179	-0.935326	1.24821	0.430527	0.860525	-0.906153	1.40231	0.302152	0.719066	-0.906153	1.40231	0.302152	0.719066	-0.91056	1.15899	0.413563	0.846613	-0.423791	0.804574	0.311532	0.47259	-0.889649	-2.44139	0.0150961	0.156523
ENSG00000107282.8	APBA1	-0.889649	0.522059	0.702033	0.826696	-0.848929	0.710838	0.597899	0.869379	-0.847826	0.495521	0.725892	0.861178	-0.876999	0.832983	0.564787	0.835424	-0.839212	0.582835	0.680483	0.82876	-0.940043	1.04956	0.615061	0.999179	-0.935326	1.24821	0.430527	0.860525	-0.906153	1.40231	0.302152	0.719066	-0.906153	1.40231	0.302152	0.719066	-0.91056	1.15899	0.413563	0.846613	-0.423791	0.804574	0.311532	0.47259	-0.889649	-2.44139	0.0150961	0.156523
ENSG00000034053.14	APBA2	4.71371	-1.3959	0.172166	0.408804	4.74473	-1.16921	0.236602	0.692339	4.7827	-1.58638	0.14315	0.451471	4.69088	-0.631777	0.547094	0.829293	4.80031	-1.70976	0.116213	0.38401	4.63665	-0.93104	0.526148	0.999179	4.66548	-1.18617	0.292113	0.835316	4.74017	-1.04157	0.278487	0.709837	4.74017	-1.04157	0.278487	0.709837	4.70665	-0.886326	0.394938	0.842035	5.3543	-0.977838	0.111792	0.245164	4.71371	-1.85135	0.00979234	0.123224
ENSG00000276495.4	APBA2	4.71371	-1.3959	0.172166	0.408804	4.74473	-1.16921	0.236602	0.692339	4.7827	-1.58638	0.14315	0.451471	4.69088	-0.631777	0.547094	0.829293	4.80031	-1.70976	0.116213	0.38401	4.63665	-0.93104	0.526148	0.999179	4.66548	-1.18617	0.292113	0.835316	4.74017	-1.04157	0.278487	0.709837	4.74017	-1.04157	0.278487	0.709837	4.70665	-0.886326	0.394938	0.842035	5.3543	-0.977838	0.111792	0.245164	4.71371	-1.85135	0.00979234	0.123224
ENSG00000011132.12	APBA3	4.01283	-2.25807	0.0741605	0.268917	3.97918	-1.26043	0.281504	0.721563	4.04498	-1.9799	0.131623	0.436749	4.00507	-1.60761	0.210575	0.644669	4.06307	-2.02388	0.114689	0.382276	3.95647	-1.24685	0.4823	0.999179	3.98177	-1.75308	0.200751	0.794476	3.99651	-1.45269	0.219617	0.671471	3.99651	-1.45269	0.219617	0.67147	3.95857	-1.08657	0.38583	0.839753	4.24644	-1.53748	0.0262743	0.0970203	4.01283	-1.23759	0.127898	0.457105
ENSG00000166313.19	APBB1	4.02546	-1.78872	0.252104	0.495023	4.05787	-1.57402	0.309356	0.73672	4.08912	-1.95288	0.244641	0.556693	4.02278	-1.34731	0.42147	0.784924	4.10274	-2.04405	0.220984	0.508843	3.92573	-1.34893	0.552138	0.999179	3.9678	-1.59835	0.359927	0.845704	4.05746	-1.51782	0.322219	0.731991	4.05746	-1.51782	0.322219	0.731991	4.02481	-1.41639	0.386343	0.84023	4.82148	-1.43455	0.0686859	0.180808	4.02546	-2.57647	0.01413	0.150601
ENSG00000077420.16	APBB1IP	7.27051	0.0135599	0.979881	0.989036	7.26786	0.71756	0.195499	0.6654	7.26801	0.445733	0.427213	0.689081	7.2577	0.611108	0.279248	0.696877	7.29053	0.410888	0.481644	0.711012	7.30625	0.897351	0.269818	0.999179	7.28359	0.769969	0.210758	0.796915	7.26207	0.813481	0.142125	0.590408	7.26207	0.813481	0.142125	0.590408	7.24439	0.799075	0.151405	0.696772	7.05033	0.583481	0.106096	0.237054	7.27051	0.0991429	0.794391	0.93401
ENSG00000163697.17	APBB2	-0.516949	-1.66904	0.330156	0.565043	-0.428768	-2.03896	0.229249	0.686483	-0.538896	-1.61737	0.362002	0.644746	-0.444392	-2.46528	0.182388	0.615938	-0.514127	-1.58141	0.368479	0.631034	-0.591117	-1.46738	0.557864	0.999179	-0.563168	-1.26474	0.51031	0.886029	-0.474495	-1.47573	0.388056	0.763708	-0.474495	-1.47573	0.388055	0.763708	-0.462614	-2.15687	0.235012	0.772928	0.250564	-1.53795	0.100122	0.22874	-0.516949	-2.55403	0.0312839	0.230553
ENSG00000113108.19	APBB3	4.42801	-1.32545	0.10319	0.315931	4.43295	-0.708031	0.376073	0.77226	4.45302	-1.1313	0.193309	0.507714	4.432	-0.864761	0.311821	0.725455	4.48355	-1.1885	0.161885	0.443898	4.43364	-0.750833	0.528649	0.999179	4.43449	-0.949658	0.297946	0.840685	4.45244	-0.863595	0.270775	0.704832	4.45244	-0.863595	0.270774	0.704832	4.41334	-0.685929	0.417186	0.848088	4.47735	-0.82411	0.0875897	0.209722	4.42801	-0.098354	0.850707	0.95399
ENSG00000134982.17	APC	6.70172	0.56133	0.152626	0.384798	6.81637	-0.0141959	0.972187	0.992813	6.73479	0.462991	0.25333	0.565748	6.77628	0.216726	0.596003	0.848586	6.75053	0.555476	0.202241	0.489982	6.76161	0.260607	0.656067	0.999179	6.75253	0.385784	0.383433	0.847252	6.7941	0.27493	0.500551	0.816482	6.7941	0.27493	0.500551	0.816482	6.77433	0.206177	0.60597	0.902312	6.9387	0.205034	0.44073	0.591556	6.70172	-0.185701	0.498189	0.815516
ENSG00000115266.11	APC2	-2.02368	-7.90863	0.000253051	0.0214175	-2.04774	-6.86263	0.000839694	0.0843819	-1.99171	-7.92916	0.000443074	0.050206	-2.02634	-7.67376	0.000704447	0.0578753	-1.95325	-8.18038	0.00029191	0.0284051	-2.52269	-7.32318	0.0112165	0.880217	-2.344	-7.39561	0.00146215	0.125166	-2.03596	-7.28511	0.000449589	0.0497287	-2.03596	-7.28511	0.00044959	0.0497286	-2.07336	-7.02824	0.00122602	0.136374	0.905903	-6.9374	1.15516e-08	1.93615e-06	-2.02368	-7.87484	7.95123e-07	0.00020189
ENSG00000154856.13	APCDD1	-0.361363	-1.65151	0.335249	0.569792	-0.387297	-1.46067	0.395236	0.782662	-0.317138	-1.9917	0.262549	0.572502	-0.399336	-1.0207	0.575538	0.840116	-0.301504	-1.60458	0.359196	0.624543	-0.39173	-1.12499	0.66479	0.999179	-0.390013	-0.713507	0.715435	0.932832	-0.359067	-0.787832	0.636286	0.873278	-0.359067	-0.787832	0.636286	0.873279	-0.343341	-1.82248	0.310791	0.817336	-0.0321477	-1.05527	0.32125	0.481695	-0.361363	-1.05932	0.383535	0.737568
ENSG00000164062.13	APEH	5.53619	-2.09767	0.000485722	0.0292098	5.53738	-1.59367	0.00392629	0.159394	5.58077	-2.16299	0.000765758	0.0559003	5.52113	-1.55612	0.00983428	0.191394	5.5924	-2.08474	0.000635224	0.0380895	5.49771	-1.49099	0.0827292	0.999179	5.50715	-1.51864	0.0211543	0.423969	5.54642	-1.47681	0.00662955	0.180958	5.54642	-1.47681	0.00662954	0.180958	5.52373	-1.58823	0.00795459	0.272932	5.8642	-1.66688	1.36662e-05	0.000521699	5.53619	-0.690751	0.0854131	0.378121
ENSG00000100823.12	APEX1	4.82503	1.03898	0.283559	0.524044	4.88618	1.05109	0.289218	0.72554	4.86337	0.906748	0.377482	0.655855	4.90636	0.705626	0.487772	0.80915	4.89036	0.835251	0.437005	0.680604	4.92957	0.548915	0.694054	0.999179	4.91938	0.532033	0.615384	0.907248	4.91678	0.687721	0.482431	0.807726	4.91678	0.687721	0.482431	0.807726	4.88965	0.955701	0.343662	0.829332	4.66848	1.2208	0.0227075	0.0885479	4.82503	0.863401	0.157359	0.50413
ENSG00000169188.5	APEX2	3.65112	-0.582487	0.356901	0.589811	3.66772	-0.122558	0.845954	0.955462	3.68289	-0.452217	0.510967	0.73813	3.6603	-0.162901	0.80801	0.929348	3.70186	-0.464389	0.491893	0.717429	3.68396	-0.132656	0.8856	0.999179	3.67344	-0.190515	0.786176	0.949087	3.67943	-0.127204	0.834357	0.947275	3.67943	-0.127204	0.834357	0.947275	3.661	-0.190546	0.771533	0.943483	3.61673	-0.179771	0.597035	0.718682	3.65112	0.262349	0.525877	0.831729
ENSG00000117362.13	APH1A	6.15997	-1.60117	0.00576525	0.0858849	6.19144	-1.45548	0.00851583	0.227735	6.19583	-1.69729	0.00543351	0.132359	6.16207	-1.31693	0.0278343	0.30237	6.20335	-1.54005	0.00752958	0.123945	6.17263	-1.43977	0.0958368	0.999179	6.16489	-1.16997	0.07359	0.631849	6.19294	-1.23351	0.0232019	0.305803	6.19294	-1.23351	0.0232019	0.305803	6.17636	-1.45536	0.0158363	0.357863	6.31154	-1.28496	0.000156307	0.00298462	6.15997	-0.241222	0.53893	0.838256
ENSG00000138613.14	APH1B	4.63431	0.22766	0.827338	0.906389	4.73206	-0.161919	0.878577	0.965507	4.66639	0.165683	0.880736	0.943908	4.67091	0.272191	0.812225	0.930313	4.67671	0.277027	0.805736	0.900919	4.66674	0.362932	0.816185	0.999179	4.66238	0.321552	0.786768	0.949335	4.70096	0.242204	0.820406	0.942391	4.70096	0.242204	0.820406	0.942391	4.69527	-0.0267088	0.980964	0.995198	4.87907	-0.0440674	0.926677	0.95343	4.63431	-0.265055	0.687611	0.893546
ENSG00000166181.13	API5	5.73602	1.83035	0.0558232	0.233007	5.87269	1.24175	0.189105	0.658961	5.77298	1.67127	0.0925695	0.378442	5.85473	1.10031	0.251386	0.677326	5.78916	1.63499	0.112	0.377365	5.8455	0.859438	0.528758	0.999179	5.83929	0.876529	0.395482	0.8501	5.87538	0.910681	0.318745	0.729748	5.87538	0.910681	0.318745	0.729748	5.8623	1.05381	0.262467	0.792155	5.87705	1.33231	0.0257446	0.0959231	5.73602	0.519941	0.415591	0.760244
ENSG00000149089.13	APIP	3.24569	1.23123	0.00347175	0.0675779	3.36164	0.856897	0.122912	0.579218	3.29067	1.06296	0.0371569	0.267447	3.30653	1.00149	0.0653336	0.428186	3.29341	1.10186	0.0413246	0.250391	3.34631	0.600945	0.344624	0.999179	3.3335	0.62628	0.172229	0.769742	3.34626	0.703361	0.140645	0.588057	3.34626	0.703361	0.140645	0.588057	3.32533	0.784542	0.169718	0.722131	3.28879	0.653157	0.0830382	0.203043	3.24569	0.390613	0.173281	0.527395
ENSG00000169621.10	APLF	3.93622	3.13489	0.0407615	0.20075	4.07666	2.16831	0.150898	0.612359	3.96744	3.08173	0.0551288	0.310177	4.06114	2.53356	0.113775	0.518802	3.98603	3.19606	0.048818	0.265212	4.05004	1.74814	0.444528	0.999179	4.03268	2.01517	0.244526	0.812552	4.06671	2.32013	0.127053	0.573537	4.06671	2.32013	0.127054	0.573537	4.07318	2.31965	0.138117	0.687329	4.18704	2.14949	0.0200834	0.0818832	3.93622	0.48277	0.647741	0.882954
ENSG00000084234.17	APLP2	8.1659	-1.28976	0.023387	0.153688	8.18743	-1.07096	0.0603833	0.475431	8.17287	-1.10098	0.0460135	0.29026	8.16649	-0.995951	0.0755901	0.450953	8.18684	-0.936692	0.103105	0.362272	8.1738	-0.59209	0.453681	0.999179	8.15903	-0.412634	0.489294	0.880127	8.18407	-0.658274	0.226703	0.679046	8.18407	-0.658274	0.226703	0.679046	8.18917	-1.20484	0.0454658	0.50573	8.24363	-0.849819	0.0154198	0.0682823	8.1659	-0.315053	0.401363	0.749362
ENSG00000158874.11	APOA2	NA	NA	NA	NA	NA	NA	NA	NA	NA	NA	NA	NA	NA	NA	NA	NA	NA	NA	NA	NA	NA	NA	NA	NA	NA	NA	NA	NA	NA	NA	NA	NA	NA	NA	NA	NA	NA	NA	NA	NA	-2.71507	-1.17883	0.358556	0.518817	NA	NA	NA	NA
ENSG00000124701.5	APOBEC2	-0.403502	-1.71885	0.420476	0.637521	-0.315349	-1.98951	0.354832	0.763371	-0.381477	-1.59805	0.483308	0.720832	-0.299397	-1.98524	0.394437	0.771855	-0.320014	-1.8912	0.406132	0.658234	-0.521061	-2.12743	0.49616	0.999179	-0.449397	-2.3965	0.321298	0.841571	-0.301196	-2.14518	0.322959	0.732476	-0.301196	-2.14518	0.322959	0.732476	-0.323226	-1.80185	0.4284	0.853264	0.876715	-2.20706	0.0586487	0.163906	-0.403502	-2.91491	0.0422446	0.266384
ENSG00000262156.4	APOBEC3A	7.15531	-0.763996	0.343263	0.578058	7.12926	0.0896226	0.90618	0.972782	7.15104	-0.318206	0.699822	0.846563	7.11964	0.0842029	0.921028	0.970834	7.14064	-0.0352528	0.965472	0.983802	7.17834	-0.198713	0.862198	0.999179	7.13696	0.292774	0.738303	0.938995	7.10784	0.374977	0.620286	0.866368	7.10784	0.374977	0.620286	0.866368	7.12025	0.229146	0.798804	0.947901	6.88881	-0.088785	0.867905	0.914271	7.15531	-0.20161	0.694738	0.896268
ENSG00000128383.13	APOBEC3A	7.15531	-0.763996	0.343263	0.578058	7.12926	0.0896226	0.90618	0.972782	7.15104	-0.318206	0.699822	0.846563	7.11964	0.0842029	0.921028	0.970834	7.14064	-0.0352528	0.965472	0.983802	7.17834	-0.198713	0.862198	0.999179	7.13696	0.292774	0.738303	0.938995	7.10784	0.374977	0.620286	0.866368	7.10784	0.374977	0.620286	0.866368	7.12025	0.229146	0.798804	0.947901	6.88881	-0.088785	0.867905	0.914271	7.15531	-0.20161	0.694738	0.896268
ENSG00000179750.16	APOBEC3B	1.99477	-1.85598	0.292579	0.531649	1.95699	-1.53009	0.378285	0.773173	2.04164	-3.29856	0.049862	0.299187	2.07096	-3.42247	0.0463129	0.372771	2.06954	-3.21608	0.067508	0.30372	1.99637	-4.35539	0.0570707	0.999179	1.99038	-2.82294	0.101571	0.683772	2.08901	-3.13161	0.0473962	0.410258	2.08901	-3.13161	0.0473961	0.410257	2.03933	-2.54739	0.173046	0.724366	2.23037	-0.417244	0.766495	0.845081	1.99477	-1.27907	0.256745	0.6235
ENSG00000244509.4	APOBEC3C	6.35802	2.60105	0.0041762	0.0744419	6.3868	2.87746	0.00170129	0.108195	6.36335	2.78974	0.00339087	0.10505	6.42653	2.35621	0.0114516	0.205649	6.39411	2.69563	0.0045452	0.0983166	6.61471	2.60821	0.0379029	0.999179	6.5417	2.38196	0.0156088	0.376152	6.41538	2.52407	0.00537802	0.169536	6.41538	2.52407	0.005378	0.169535	6.39264	2.95512	0.00595124	0.243512	5.09525	2.80432	2.17142e-06	0.000131787	6.35802	3.01822	6.03693e-06	0.000895818
ENSG00000243811.10	APOBEC3D	3.97269	-0.441568	0.638835	0.785719	4.00172	-0.207571	0.827638	0.95121	4.00359	-0.638339	0.523499	0.746645	4.04815	-0.880562	0.391312	0.771484	4.02344	-0.581846	0.55009	0.752449	4.03243	-0.801961	0.567687	0.999179	4.04182	-0.992293	0.357051	0.845704	4.04901	-0.77224	0.41221	0.773222	4.04901	-0.77224	0.41221	0.773222	4.00174	-0.257942	0.80251	0.94964	3.8931	0.155789	0.7872	0.859558	3.97269	0.0284918	0.962832	0.989772
ENSG00000128394.17	APOBEC3F	4.10913	0.111207	0.885827	0.940219	4.14575	0.358178	0.651022	0.890488	4.1339	0.0677406	0.933577	0.967681	4.18096	-0.236751	0.775923	0.917023	4.16208	-0.00943873	0.99048	0.995091	4.19891	0.130843	0.911315	0.999179	4.20371	-0.393067	0.65914	0.918782	4.19757	-0.240052	0.75014	0.916446	4.19757	-0.240052	0.75014	0.916446	4.14573	0.250775	0.771299	0.943483	3.85666	0.576043	0.249048	0.408708	4.10913	0.530101	0.313388	0.678194
ENSG00000239713.9	APOBEC3G	5.52523	0.646412	0.437469	0.650293	5.58812	0.56264	0.488298	0.824735	5.56809	0.438584	0.619516	0.7994	5.57774	0.471304	0.600834	0.850425	5.57453	0.532918	0.529942	0.740799	5.59814	0.494344	0.687166	0.999179	5.60358	0.0720542	0.938638	0.984696	5.61548	0.214763	0.789238	0.930711	5.61548	0.214763	0.789238	0.930711	5.57296	0.566061	0.526099	0.880958	5.4137	0.656549	0.131613	0.272348	5.52523	0.282828	0.588559	0.863474
ENSG00000100298.15	APOBEC3H	0.789673	-0.083695	0.950441	0.973421	0.872646	-0.243286	0.858428	0.960366	0.855877	-0.550612	0.6955	0.844399	0.770062	0.286742	0.84183	0.943552	0.856431	-0.407183	0.772957	0.882085	0.887713	0.0891793	0.964347	0.999179	0.868326	-0.0509222	0.973224	0.992147	0.882682	-0.379249	0.779797	0.926395	0.882682	-0.379249	0.779797	0.926395	0.786299	0.22476	0.872882	0.970439	0.436574	0.33626	0.667211	0.773794	0.789673	2.20688	0.022057	0.192531
ENSG00000173627.8	APOBEC4	NA	NA	NA	NA	NA	NA	NA	NA	NA	NA	NA	NA	NA	NA	NA	NA	NA	NA	NA	NA	NA	NA	NA	NA	NA	NA	NA	NA	NA	NA	NA	NA	NA	NA	NA	NA	NA	NA	NA	NA	-2.02513	-1.80576	0.0927487	0.217963	NA	NA	NA	NA
ENSG00000184730.11	APOBR	7.55793	-1.84117	0.142162	0.371204	7.53323	-0.779812	0.507831	0.830868	7.57511	-1.45759	0.264645	0.575103	7.51917	-0.951182	0.462883	0.799267	7.59682	-1.55292	0.224261	0.512082	7.58939	-1.04015	0.568454	0.999179	7.54982	-0.591975	0.66738	0.920546	7.52427	-0.666169	0.568655	0.841406	7.52427	-0.666169	0.568655	0.841405	7.50858	-0.711095	0.578714	0.897072	7.27527	-1.06855	0.128434	0.268196	7.55793	-0.110769	0.892119	0.968305
ENSG00000130208.9	APOC1	-2.81334	0.340533	0.855166	0.921213	-2.85908	1.1625	0.53367	0.842384	-2.76515	0.0686669	0.972787	0.987346	-2.85264	0.770118	0.704554	0.890131	-2.81685	0.616951	0.755378	0.872739	-2.66085	-0.866092	0.752692	0.999179	-2.79962	1.83771	0.386281	0.847823	-2.91875	1.86737	0.318314	0.729748	-2.91875	1.86737	0.318314	0.729748	-2.82821	0.821644	0.682129	0.919467	NA	NA	NA	NA	-2.81334	1.10165	0.372912	0.729403
ENSG00000130203.10	APOE	-2.83028	-2.34877	0.212103	0.454097	-2.81368	-1.89597	0.314323	0.739117	-2.80973	-2.26653	0.278876	0.586768	-2.8459	-2.03297	0.328653	0.7376	-2.81925	-2.11171	0.298718	0.578791	-2.86243	-0.0125691	0.996342	0.999212	-2.83632	-1.42123	0.500411	0.881415	-2.84653	-1.60903	0.390497	0.763708	-2.84653	-1.60903	0.390497	0.763708	-2.87197	-1.55723	0.444818	0.860273	NA	NA	NA	NA	-2.83028	0.204833	0.866982	0.959618
ENSG00000128335.14	APOL2	6.69714	-0.406639	0.540016	0.720973	6.72363	-0.109137	0.869172	0.963573	6.71693	-0.302349	0.659587	0.821297	6.68386	0.0946129	0.893134	0.962329	6.71963	-0.153631	0.824098	0.910064	6.73112	-0.0796885	0.932885	0.999179	6.71149	0.0243523	0.973234	0.992147	6.71407	0.0129606	0.9839	0.995753	6.71407	0.0129606	0.9839	0.995753	6.69356	0.104579	0.88642	0.973309	6.53608	0.0705568	0.854182	0.905148	6.69714	0.166367	0.690713	0.894651
ENSG00000128284.19	APOL3	6.43327	0.807001	0.23347	0.477642	6.49699	0.802955	0.286328	0.723702	6.46457	0.765158	0.305805	0.60564	6.46155	0.887122	0.25574	0.680522	6.47732	0.723755	0.318879	0.595151	6.50047	0.57115	0.570863	0.999179	6.48698	0.521204	0.498016	0.88015	6.50355	0.56283	0.411083	0.772369	6.50355	0.56283	0.411083	0.772368	6.48267	0.745186	0.331191	0.825475	6.37092	0.771648	0.0481983	0.14515	6.43327	0.311717	0.480768	0.804048
ENSG00000100336.17	APOL4	-0.162823	-2.68445	0.08433	0.286091	-0.0878563	-2.85725	0.0813372	0.514522	-0.178622	-2.49399	0.13608	0.441937	-0.315039	-1.26344	0.467809	0.800533	-0.131134	-2.95247	0.0654151	0.300251	-0.175489	-1.92014	0.399579	0.999179	-0.205828	-1.39507	0.393383	0.849865	-0.135162	-2.36135	0.132299	0.580241	-0.135162	-2.36135	0.132299	0.580241	-0.19488	-2.43586	0.191185	0.740355	0.00872058	-2.29776	0.0300601	0.105989	-0.162823	0.0595557	0.956322	0.987433
ENSG00000221963.6	APOL6	8.13785	0.408376	0.67315	0.807751	8.21832	0.0194733	0.984811	0.996649	8.14715	0.360957	0.716722	0.855523	8.15206	0.465542	0.657717	0.875076	8.14838	0.474018	0.629056	0.799528	8.18446	0.00318296	0.99817	0.999565	8.16446	0.255161	0.809995	0.956155	8.18796	0.242996	0.795155	0.933322	8.18796	0.242996	0.795154	0.933322	8.20056	0.135107	0.901473	0.978591	8.18512	0.276459	0.6108	0.729059	8.13785	-0.2332	0.712943	0.901914
ENSG00000178878.12	APOLD1	4.29822	2.63402	0.000154689	0.018803	4.4152	2.09124	0.00114015	0.0972742	4.40766	1.82128	0.00251103	0.0919453	4.34404	2.61106	0.000142038	0.023677	4.42385	1.90253	0.00243839	0.0722418	4.54191	1.81359	0.0223997	0.999179	4.47227	2.23135	0.000933145	0.0964334	4.41373	2.13422	0.000779259	0.0682024	4.41373	2.13422	0.000779255	0.0682025	4.33422	2.65077	0.00026775	0.0769112	3.53765	2.17988	4.91441e-06	0.000238617	4.29822	2.50896	4.57206e-07	0.0001719
ENSG00000227567.7	APOM	0.398815	-0.738893	0.591938	0.754038	0.45952	-0.953087	0.476805	0.819884	0.422517	-1.33449	0.348496	0.635912	0.646906	-3.19827	0.018292	0.253794	0.432074	-0.977857	0.513216	0.730503	0.369457	-3.0501	0.0963988	0.999179	0.455377	-3.19787	0.0256768	0.451055	0.562612	-2.48427	0.0686112	0.472477	0.562612	-2.48427	0.0686112	0.472477	0.553014	-1.74087	0.204281	0.754496	1.29618	-0.550358	0.693978	0.793573	0.398815	-1.71963	0.0777164	0.364677
ENSG00000226215.6	APOM	0.398815	-0.738893	0.591938	0.754038	0.45952	-0.953087	0.476805	0.819884	0.422517	-1.33449	0.348496	0.635912	0.646906	-3.19827	0.018292	0.253794	0.432074	-0.977857	0.513216	0.730503	0.369457	-3.0501	0.0963988	0.999179	0.455377	-3.19787	0.0256768	0.451055	0.562612	-2.48427	0.0686112	0.472477	0.562612	-2.48427	0.0686112	0.472477	0.553014	-1.74087	0.204281	0.754496	1.29618	-0.550358	0.693978	0.793573	0.398815	-1.71963	0.0777164	0.364677
ENSG00000231974.6	APOM	0.398815	-0.738893	0.591938	0.754038	0.45952	-0.953087	0.476805	0.819884	0.422517	-1.33449	0.348496	0.635912	0.646906	-3.19827	0.018292	0.253794	0.432074	-0.977857	0.513216	0.730503	0.369457	-3.0501	0.0963988	0.999179	0.455377	-3.19787	0.0256768	0.451055	0.562612	-2.48427	0.0686112	0.472477	0.562612	-2.48427	0.0686112	0.472477	0.553014	-1.74087	0.204281	0.754496	1.29618	-0.550358	0.693978	0.793573	0.398815	-1.71963	0.0777164	0.364677
ENSG00000224290.7	APOM	0.398815	-0.738893	0.591938	0.754038	0.45952	-0.953087	0.476805	0.819884	0.422517	-1.33449	0.348496	0.635912	0.646906	-3.19827	0.018292	0.253794	0.432074	-0.977857	0.513216	0.730503	0.369457	-3.0501	0.0963988	0.999179	0.455377	-3.19787	0.0256768	0.451055	0.562612	-2.48427	0.0686112	0.472477	0.562612	-2.48427	0.0686112	0.472477	0.553014	-1.74087	0.204281	0.754496	1.29618	-0.550358	0.693978	0.793573	0.398815	-1.71963	0.0777164	0.364677
ENSG00000206409.8	APOM	0.398815	-0.738893	0.591938	0.754038	0.45952	-0.953087	0.476805	0.819884	0.422517	-1.33449	0.348496	0.635912	0.646906	-3.19827	0.018292	0.253794	0.432074	-0.977857	0.513216	0.730503	0.369457	-3.0501	0.0963988	0.999179	0.455377	-3.19787	0.0256768	0.451055	0.562612	-2.48427	0.0686112	0.472477	0.562612	-2.48427	0.0686112	0.472477	0.553014	-1.74087	0.204281	0.754496	1.29618	-0.550358	0.693978	0.793573	0.398815	-1.71963	0.0777164	0.364677
ENSG00000204444.11	APOM	0.398815	-0.738893	0.591938	0.754038	0.45952	-0.953087	0.476805	0.819884	0.422517	-1.33449	0.348496	0.635912	0.646906	-3.19827	0.018292	0.253794	0.432074	-0.977857	0.513216	0.730503	0.369457	-3.0501	0.0963988	0.999179	0.455377	-3.19787	0.0256768	0.451055	0.562612	-2.48427	0.0686112	0.472477	0.562612	-2.48427	0.0686112	0.472477	0.553014	-1.74087	0.204281	0.754496	1.29618	-0.550358	0.693978	0.793573	0.398815	-1.71963	0.0777164	0.364677
ENSG00000235754.7	APOM	0.398815	-0.738893	0.591938	0.754038	0.45952	-0.953087	0.476805	0.819884	0.422517	-1.33449	0.348496	0.635912	0.646906	-3.19827	0.018292	0.253794	0.432074	-0.977857	0.513216	0.730503	0.369457	-3.0501	0.0963988	0.999179	0.455377	-3.19787	0.0256768	0.451055	0.562612	-2.48427	0.0686112	0.472477	0.562612	-2.48427	0.0686112	0.472477	0.553014	-1.74087	0.204281	0.754496	1.29618	-0.550358	0.693978	0.793573	0.398815	-1.71963	0.0777164	0.364677
ENSG00000155008.14	APOOL	3.4235	1.07003	0.506219	0.698974	3.56815	0.102785	0.949173	0.984559	3.45201	0.758752	0.65295	0.81715	3.52691	0.281202	0.870591	0.952942	3.47515	0.827833	0.631905	0.80111	3.49969	0.251934	0.914144	0.999179	3.50632	0.176612	0.921166	0.981996	3.56724	0.134994	0.933357	0.981614	3.56724	0.134994	0.933357	0.981614	3.55466	-0.0343088	0.98365	0.996269	3.76049	0.283023	0.731521	0.821702	3.4235	0.891186	0.38489	0.738806
ENSG00000142192.21	APP	6.47479	-0.394563	0.389206	0.61517	6.50884	0.0092674	0.983442	0.996225	6.48861	-0.11116	0.814381	0.90924	6.51125	-0.255484	0.59651	0.848721	6.50497	-0.108178	0.817642	0.907298	6.54219	-0.222089	0.747019	0.999179	6.51481	0.0372288	0.942814	0.986849	6.518	-0.0482013	0.920381	0.977768	6.518	-0.0482013	0.920381	0.977768	6.5341	-0.482923	0.306293	0.817336	6.41725	-0.263277	0.337983	0.498851	6.47479	0.300072	0.354487	0.715067
ENSG00000062725.10	APPBP2	5.45298	0.308122	0.317546	0.554189	5.54843	-0.0647226	0.842536	0.954141	5.48849	0.248152	0.432504	0.691201	5.49603	0.318282	0.331287	0.740283	5.5035	0.315231	0.349028	0.617475	5.48528	0.278126	0.550266	0.999179	5.48165	0.281384	0.423238	0.858206	5.52557	0.221937	0.494028	0.813351	5.52557	0.221937	0.494027	0.813351	5.50776	0.1447	0.658584	0.912436	5.74135	0.0743451	0.724678	0.81674	5.45298	-0.384497	0.0808212	0.370274
ENSG00000157500.12	APPL1	5.52508	0.846073	0.376705	0.604018	5.65279	0.0819961	0.93148	0.979566	5.56108	0.580458	0.554471	0.762056	5.61028	0.320873	0.748733	0.905928	5.58276	0.604409	0.553789	0.754126	5.56852	0.330443	0.810497	0.999179	5.57932	0.248993	0.81169	0.957056	5.64556	0.202095	0.832186	0.945931	5.64556	0.202095	0.832186	0.945931	5.63578	-0.0251535	0.979612	0.994963	5.98029	0.308151	0.527141	0.663379	5.52508	-0.0866708	0.886927	0.965513
ENSG00000136044.12	APPL2	5.02048	0.464227	0.570244	0.739234	5.10697	0.191226	0.814568	0.945717	5.04828	0.436836	0.629815	0.803406	5.11404	0.0927662	0.914159	0.968022	5.07652	0.48391	0.585732	0.774903	5.05646	0.132393	0.910485	0.999179	5.07312	-0.110774	0.901402	0.977869	5.11957	0.0554267	0.946335	0.984557	5.11957	0.0554267	0.946335	0.984557	5.08708	0.365996	0.664829	0.914509	5.33816	0.275861	0.522994	0.660098	5.02048	-0.205575	0.68951	0.893963
ENSG00000240583.12	AQP1	2.90756	-2.14338	0.181859	0.420036	2.8338	-0.538711	0.733277	0.91793	2.91947	-1.48412	0.380464	0.657797	2.85783	-0.926571	0.60081	0.850425	2.87825	-0.899795	0.593018	0.77856	2.92363	-0.890543	0.701464	0.999179	2.87157	-0.460111	0.795944	0.952556	2.80705	-0.247644	0.874867	0.963362	2.80705	-0.247644	0.874867	0.963362	2.84482	-0.49497	0.774119	0.943904	2.59962	-1.23982	0.173672	0.323191	2.90756	0.649369	0.526073	0.831729
ENSG00000143595.13	AQP10	1.83382	-2.80236	0.131045	0.357183	1.83671	-1.35438	0.456446	0.809306	1.84179	-2.12594	0.275378	0.584247	1.84719	-2.1625	0.267941	0.689453	1.86183	-2.23144	0.249593	0.535637	1.9255	-3.29174	0.215626	0.999179	1.85689	-1.38829	0.488927	0.880127	1.87159	-1.80153	0.318734	0.729748	1.87159	-1.80153	0.318734	0.729748	1.86712	-2.29846	0.2288	0.769858	1.81198	-2.22661	0.0279983	0.10092	1.83382	-0.123455	0.915816	0.97525
ENSG00000165272.16	AQP3	4.96578	-0.0556105	0.949506	0.972747	5.01734	-0.00689466	0.993718	0.998647	5.01792	-0.272537	0.775655	0.887293	4.9887	0.00964034	0.992004	0.997379	5.01439	-0.109195	0.905061	0.95171	5.00772	-0.0847635	0.948843	0.999179	4.98364	0.25118	0.802868	0.954669	5.00722	0.156899	0.856649	0.955222	5.00722	0.156899	0.856649	0.955222	4.98755	0.0458397	0.96115	0.991135	5.00153	0.272819	0.573983	0.701186	4.96578	-0.246084	0.668959	0.889001
ENSG00000165269.13	AQP7	-2.032	3.87891	0.0776767	0.274988	-1.91398	3.09348	0.148778	0.607641	-1.957	3.17957	0.170191	0.482938	-1.96307	3.73604	0.125975	0.540902	-1.94023	3.45531	0.131887	0.404898	-1.81783	2.73717	0.382885	0.999179	-1.83425	2.30371	0.33851	0.845244	-1.87536	2.64794	0.2161	0.670301	-1.87536	2.64794	0.2161	0.6703	-1.95159	3.35279	0.147947	0.694686	-2.50911	3.37538	0.00857073	0.0462699	-2.032	1.45046	0.298293	0.665858
ENSG00000186466.5	AQP7P1	-2.71151	0.92981	0.535481	0.718376	-2.63296	0.354748	0.822268	0.949203	-2.61582	0.16895	0.91253	0.958616	-2.59618	0.153591	0.930255	0.974869	-2.5088	-0.616183	0.684796	0.831718	-2.54805	0.424791	0.847031	0.999179	-2.58954	0.687436	0.681361	0.923254	-2.59001	0.336187	0.819383	0.942376	-2.59001	0.336187	0.819383	0.942376	-2.57679	-0.231556	0.887082	0.973776	NA	NA	NA	NA	-2.71151	0.946734	0.366586	0.724127
ENSG00000021776.11	AQR	5.79065	1.53927	0.27598	0.517706	5.92237	0.698026	0.616062	0.877594	5.83119	1.19508	0.417428	0.682085	5.89062	0.883256	0.555171	0.831541	5.84357	1.35638	0.369624	0.631963	5.87311	0.844821	0.679352	0.999179	5.87658	0.730864	0.638844	0.913726	5.91925	0.763454	0.584459	0.848451	5.91925	0.763454	0.584459	0.848451	5.90283	0.714382	0.622218	0.904878	6.02688	1.001	0.124827	0.263034	5.79065	0.624963	0.486163	0.808574
ENSG00000078061.13	ARAF	5.93422	-0.747721	0.0754301	0.271304	5.92043	-0.168275	0.728282	0.916247	5.95308	-0.627149	0.153301	0.464197	5.95888	-0.560655	0.206683	0.643044	5.98269	-0.607151	0.149474	0.429	5.98142	-0.369789	0.564861	0.999179	5.97231	-0.494757	0.309724	0.841571	5.95382	-0.255219	0.546282	0.833677	5.95382	-0.255219	0.546282	0.833676	5.92241	-0.0665045	0.905484	0.978854	5.71991	0.0160572	0.967764	0.979359	5.93422	0.608051	0.0439439	0.270919
ENSG00000186635.14	ARAP1	8.81994	-3.06007	0.00717584	0.0934904	8.79674	-2.19702	0.0434435	0.419283	8.84795	-2.9108	0.0151415	0.188737	8.79787	-2.41052	0.0394968	0.347584	8.87013	-2.88571	0.0136848	0.153966	8.76736	-2.18108	0.169833	0.999179	8.76731	-1.96586	0.105609	0.688184	8.80287	-2.05186	0.0504874	0.423541	8.80287	-2.05186	0.0504874	0.42354	8.78073	-2.11842	0.0689933	0.574056	9.08123	-2.24958	0.000965816	0.0106619	8.81994	-1.03892	0.149328	0.491849
ENSG00000047365.12	ARAP2	6.44062	1.53948	0.129099	0.354331	6.59926	0.35337	0.716148	0.911156	6.4829	1.09499	0.302119	0.603297	6.54082	0.85647	0.411853	0.779227	6.49588	1.31971	0.220178	0.508387	6.50974	0.748695	0.599972	0.999179	6.53426	0.269367	0.802864	0.954669	6.59816	0.379289	0.694903	0.894547	6.59816	0.379289	0.694903	0.894547	6.55418	0.635375	0.531795	0.883241	6.78906	0.809941	0.159103	0.306794	6.44062	0.323477	0.613877	0.872983
ENSG00000120318.16	ARAP3	5.97899	-2.32733	0.00744972	0.0949138	5.98887	-1.81866	0.0478418	0.432535	6.02344	-2.44148	0.00847209	0.152405	6.01934	-2.35753	0.0129485	0.218059	6.05624	-2.43252	0.00732766	0.123567	5.97566	-1.8722	0.127333	0.999179	5.95933	-1.22285	0.190009	0.780448	5.9971	-1.51601	0.071393	0.479245	5.9971	-1.51601	0.0713929	0.479245	5.97424	-1.85696	0.0509611	0.52311	6.19309	-1.50944	0.013478	0.0622915	5.97899	-0.695515	0.211944	0.577964
ENSG00000095139.14	ARCN1	6.58959	0.568876	0.219318	0.461471	6.68554	0.214129	0.66	0.89334	6.62242	0.539062	0.316094	0.614936	6.64283	0.47587	0.388421	0.771346	6.63067	0.663397	0.185807	0.470395	6.64447	0.499215	0.528453	0.999179	6.63655	0.475287	0.418316	0.856741	6.67073	0.413494	0.389396	0.763708	6.67073	0.413494	0.389395	0.763708	6.65997	0.272208	0.610582	0.902886	6.75114	0.355063	0.227148	0.384384	6.58959	0.119934	0.711524	0.901472
ENSG00000143761.16	ARF1	8.20115	-0.960224	0.11152	0.328578	8.16259	0.0667607	0.910619	0.973866	8.19546	-0.377372	0.536399	0.753853	8.18337	-0.170065	0.787228	0.921481	8.20731	-0.236493	0.698397	0.839538	8.21342	0.0356495	0.966761	0.999179	8.18825	0.0955431	0.882998	0.974301	8.17681	0.152192	0.790743	0.930998	8.17681	0.152192	0.790743	0.930998	8.16978	0.115648	0.862156	0.967929	8.00866	-0.153939	0.710282	0.80652	8.20115	0.126098	0.753523	0.920435
ENSG00000134287.10	ARF3	6.96286	-1.11656	0.0669626	0.254656	7.00634	-0.88477	0.141453	0.596519	6.98404	-0.935715	0.15522	0.466068	6.96214	-0.682746	0.291934	0.708593	7.0011	-0.914635	0.149242	0.428623	7.00576	-0.63139	0.477892	0.999179	6.97846	-0.364969	0.585671	0.901178	6.99028	-0.562318	0.346278	0.743185	6.99028	-0.562318	0.346277	0.743185	6.9788	-0.824376	0.195717	0.745385	6.91088	-0.837622	0.0101059	0.051573	6.96286	0.120447	0.749921	0.919401
ENSG00000168374.11	ARF4	5.8891	1.12406	0.217785	0.459949	5.9969	0.719535	0.44385	0.804167	5.90746	1.30407	0.174842	0.486492	5.94143	1.14253	0.2504	0.676592	5.92319	1.34688	0.176835	0.46047	5.99562	1.04002	0.433732	0.999179	5.96056	1.19142	0.243953	0.812552	5.97015	1.08358	0.250921	0.692569	5.97015	1.08358	0.250921	0.692568	5.97949	0.688502	0.473779	0.867988	5.82069	0.618637	0.233769	0.391049	5.8891	1.14304	0.0551193	0.305973
ENSG00000004059.11	ARF5	5.56694	-2.7187	0.00752858	0.0950515	5.55184	-1.83224	0.036476	0.402427	5.60108	-2.43755	0.0265484	0.235044	5.50366	-1.555	0.0957541	0.489425	5.60471	-2.36059	0.0239237	0.194746	5.49469	-1.7203	0.182279	0.999179	5.49269	-1.46352	0.13637	0.734067	5.54178	-1.5742	0.0654325	0.463064	5.54178	-1.5742	0.0654322	0.463062	5.52776	-1.78095	0.0544866	0.532701	5.94369	-2.10537	0.00102566	0.0110799	5.56694	-1.09338	0.0728581	0.352744
ENSG00000165527.7	ARF6	7.27384	0.824617	0.0644683	0.249833	7.32059	0.955481	0.0320353	0.383086	7.30261	0.862326	0.0724802	0.343283	7.29365	1.04033	0.031706	0.320043	7.31578	0.916275	0.0547806	0.278412	7.35049	1.06284	0.096629	0.999179	7.32966	0.957266	0.0527337	0.5705	7.31953	0.987161	0.0255481	0.323019	7.31953	0.987161	0.025548	0.323018	7.30476	0.924908	0.0506448	0.52311	7.09978	0.921676	0.000266072	0.00438426	7.27384	0.366441	0.187477	0.548128
ENSG00000101199.13	ARFGAP1	5.49038	-3.10702	0.0126114	0.116868	5.4659	-2.17273	0.0516939	0.448586	5.52972	-3.04442	0.0202899	0.209121	5.46682	-2.47443	0.0440207	0.365031	5.5526	-3.11815	0.0151681	0.160276	5.42785	-2.4951	0.152851	0.999179	5.4387	-2.39756	0.0729086	0.63072	5.48701	-2.40709	0.0330522	0.355017	5.48701	-2.40709	0.0330522	0.355018	5.44298	-2.13355	0.0762553	0.589403	5.85907	-2.49254	0.000249546	0.0041761	5.49038	-1.09441	0.147794	0.490129
ENSG00000149182.15	ARFGAP2	6.30174	-1.67601	0.0410003	0.201336	6.3284	-1.26607	0.104688	0.551407	6.34288	-1.68013	0.0563705	0.312374	6.30509	-1.29272	0.130291	0.547926	6.36047	-1.7223	0.0438881	0.255411	6.28999	-1.28256	0.277898	0.999179	6.29977	-1.37646	0.130316	0.72709	6.33786	-1.35252	0.082316	0.502688	6.33786	-1.35252	0.082316	0.502687	6.30214	-1.2418	0.138413	0.687329	6.5594	-1.31385	0.00302081	0.0231459	6.30174	-0.780491	0.141424	0.479964
ENSG00000242247.11	ARFGAP3	4.94402	0.0198337	0.983576	0.991253	5.01936	-0.0123769	0.98995	0.997447	4.97334	0.0835734	0.934348	0.96781	4.98206	0.159591	0.87956	0.957295	4.98473	0.178707	0.863583	0.931459	4.96364	0.174645	0.903578	0.999179	4.95724	0.312372	0.775687	0.945694	5.00669	0.183377	0.852523	0.953842	5.00669	0.183377	0.852523	0.953842	4.99058	0.0673331	0.947174	0.987871	5.19136	0.002665	0.994721	0.996579	4.94402	-0.340593	0.578114	0.858084
ENSG00000066777.9	ARFGEF1	6.95906	1.22794	0.0950338	0.303006	7.11569	0.166162	0.816032	0.946359	6.99183	1.01034	0.183585	0.497214	7.09216	0.269469	0.713528	0.89391	7.01607	1.05815	0.177707	0.461002	7.05365	0.289527	0.783732	0.999179	7.0608	0.219469	0.782422	0.947545	7.11096	0.248215	0.727624	0.907075	7.11096	0.248215	0.727624	0.907075	7.09236	0.24896	0.727333	0.934349	7.25211	0.592074	0.240035	0.398043	6.95906	0.289855	0.571339	0.855711
ENSG00000124198.9	ARFGEF2	5.97625	0.0216975	0.971154	0.984382	6.08126	-0.485612	0.415278	0.789791	6.01275	-0.176429	0.77337	0.886359	6.05395	-0.398733	0.517826	0.817763	6.03305	-0.168903	0.797757	0.895615	6.01507	-0.442601	0.594824	0.999179	6.0302	-0.551775	0.386293	0.847823	6.08825	-0.532606	0.371094	0.757909	6.08825	-0.532606	0.371094	0.757909	6.06539	-0.529377	0.374822	0.839639	6.34655	-0.237097	0.48744	0.630504	5.97625	-0.282251	0.462584	0.793674
ENSG00000164144.16	ARFIP1	5.29474	0.745204	0.120354	0.341375	5.39103	0.406687	0.414321	0.789791	5.33381	0.637273	0.219547	0.533403	5.36581	0.512277	0.312103	0.725455	5.35649	0.624691	0.269952	0.553687	5.38331	0.0854441	0.898579	0.999179	5.35018	0.765335	0.144082	0.741976	5.37607	0.640594	0.200004	0.659241	5.37607	0.640594	0.200004	0.659241	5.36773	0.436401	0.38202	0.839639	5.40706	0.460767	0.11764	0.252761	5.29474	0.277781	0.362722	0.720804
ENSG00000132254.12	ARFIP2	3.84505	-0.706127	0.315558	0.552831	3.89864	-0.525609	0.418651	0.790647	3.89781	-0.730388	0.33341	0.627864	3.87498	-0.4408	0.549863	0.830352	3.90811	-0.699334	0.328716	0.602366	3.86513	-0.355793	0.727961	0.999179	3.86853	-0.55875	0.474294	0.87721	3.89818	-0.498454	0.443157	0.790083	3.89818	-0.498454	0.443157	0.790083	3.85658	-0.289274	0.689849	0.921946	4.0112	-0.529209	0.117766	0.252807	3.84505	-0.223764	0.613359	0.872974
ENSG00000101246.20	ARFRP1	5.29618	-2.50472	0.0422399	0.204502	5.28326	-1.67278	0.129032	0.586818	5.34308	-2.4223	0.0620979	0.322993	5.2689	-1.74972	0.148903	0.574886	5.37138	-2.62414	0.0404469	0.247508	5.24685	-1.81007	0.288486	0.999179	5.2621	-1.96248	0.134728	0.732293	5.30645	-1.9092	0.0861598	0.508856	5.30645	-1.9092	0.0861598	0.508856	5.25049	-1.54964	0.191615	0.740355	5.62099	-1.86157	0.00113596	0.0118191	5.29618	-1.03723	0.180176	0.537017
ENSG00000081181.8	ARG2	1.52401	-1.70169	0.472053	0.676299	1.63112	-2.27938	0.325946	0.748059	1.51604	-1.67013	0.508867	0.736658	1.68342	-2.73208	0.276191	0.693554	1.52237	-1.22644	0.631861	0.80111	1.42713	-3.19495	0.340162	0.999179	1.50257	-3.07942	0.233823	0.803935	1.66507	-2.70726	0.247703	0.69095	1.66507	-2.70726	0.247703	0.69095	1.66714	-2.39006	0.325784	0.825475	2.90096	-2.27857	0.0894366	0.212395	1.52401	-1.71395	0.260935	0.629395
ENSG00000265293.2	ARGFXP2	-3.0288	-5.17881	0.00376523	0.0709267	-2.88388	-6.24071	0.000578583	0.0705132	-3.00352	-5.7326	0.00309882	0.102646	-2.89012	-6.50837	0.00104643	0.0695727	-2.95065	-5.84586	0.00211634	0.0688621	-3.31086	-6.36281	0.0125286	0.932131	-3.17298	-6.14654	0.00245098	0.159746	-2.87659	-6.29721	0.00054497	0.0579939	-2.87659	-6.29721	0.00054497	0.0579939	-2.9319	-5.95287	0.00202485	0.157941	-0.609346	-5.31561	1.11873e-07	1.33068e-05	-3.0288	-5.45778	2.13972e-05	0.00217434
ENSG00000134884.15	ARGLU1	6.76929	0.318683	0.612885	0.768468	6.82379	0.5281	0.278597	0.719724	6.81332	0.423825	0.463449	0.707862	6.76975	0.984532	0.075012	0.448901	6.83835	0.360273	0.545041	0.750908	6.8008	0.769615	0.260908	0.999179	6.78991	0.650746	0.214486	0.797271	6.8136	0.679034	0.167542	0.622813	6.8136	0.679034	0.167541	0.622813	6.76331	0.852048	0.149603	0.6959	6.87373	0.323559	0.414005	0.567689	6.76929	-0.161724	0.683807	0.892731
ENSG00000175220.12	ARHGAP1	6.4276	-0.895432	0.150586	0.382439	6.44727	-0.52808	0.401357	0.784765	6.4571	-0.931157	0.163175	0.475919	6.44781	-0.774325	0.254473	0.679265	6.47854	-0.917299	0.154967	0.435834	6.51316	-0.601355	0.511671	0.999179	6.49005	-0.558505	0.422577	0.857635	6.46048	-0.537908	0.362449	0.751452	6.46048	-0.537908	0.362449	0.751451	6.44054	-0.540719	0.43598	0.857662	6.09963	-0.307352	0.405012	0.560156	6.4276	0.868844	0.0411516	0.263405
ENSG00000198826.11	ARHGAP11A	3.18044	1.23144	0.192224	0.43075	3.29459	0.735442	0.42433	0.793135	3.22128	0.873113	0.39393	0.665941	3.31988	0.101029	0.916817	0.968875	3.26087	0.631048	0.529837	0.740799	3.36722	-0.634303	0.634162	0.999179	3.31295	0.399169	0.694621	0.927103	3.30853	0.343673	0.697388	0.895355	3.30853	0.343673	0.697388	0.895355	3.30729	0.342707	0.715543	0.929873	2.99967	0.719654	0.245143	0.404289	3.18044	1.57066	0.0190612	0.176781
ENSG00000275568.4	ARHGAP11A	3.18044	1.23144	0.192224	0.43075	3.29459	0.735442	0.42433	0.793135	3.22128	0.873113	0.39393	0.665941	3.31988	0.101029	0.916817	0.968875	3.26087	0.631048	0.529837	0.740799	3.36722	-0.634303	0.634162	0.999179	3.31295	0.399169	0.694621	0.927103	3.30853	0.343673	0.697388	0.895355	3.30853	0.343673	0.697388	0.895355	3.30729	0.342707	0.715543	0.929873	2.99967	0.719654	0.245143	0.404289	3.18044	1.57066	0.0190612	0.176781
ENSG00000285077.2	ARHGAP11B	2.12921	0.772535	0.649581	0.791761	2.18282	0.507997	0.763319	0.927387	2.12533	0.618516	0.727762	0.862196	2.24502	-0.301467	0.86699	0.950722	2.16181	0.606066	0.736074	0.862024	2.29545	-0.240678	0.921756	0.999179	2.26698	-0.0716062	0.969365	0.991979	2.22851	0.0415819	0.979833	0.995471	2.22851	0.0415819	0.979833	0.995471	2.21791	0.239304	0.894322	0.976846	1.63825	0.846661	0.335853	0.496992	2.12921	1.79063	0.103408	0.416601
ENSG00000284906.1	ARHGAP11B	2.12921	0.772535	0.649581	0.791761	2.18282	0.507997	0.763319	0.927387	2.12533	0.618516	0.727762	0.862196	2.24502	-0.301467	0.86699	0.950722	2.16181	0.606066	0.736074	0.862024	2.29545	-0.240678	0.921756	0.999179	2.26698	-0.0716062	0.969365	0.991979	2.22851	0.0415819	0.979833	0.995471	2.22851	0.0415819	0.979833	0.995471	2.21791	0.239304	0.894322	0.976846	1.63825	0.846661	0.335853	0.496992	2.12921	1.79063	0.103408	0.416601
ENSG00000274734.1	ARHGAP11B	2.12921	0.772535	0.649581	0.791761	2.18282	0.507997	0.763319	0.927387	2.12533	0.618516	0.727762	0.862196	2.24502	-0.301467	0.86699	0.950722	2.16181	0.606066	0.736074	0.862024	2.29545	-0.240678	0.921756	0.999179	2.26698	-0.0716062	0.969365	0.991979	2.22851	0.0415819	0.979833	0.995471	2.22851	0.0415819	0.979833	0.995471	2.21791	0.239304	0.894322	0.976846	1.63825	0.846661	0.335853	0.496992	2.12921	1.79063	0.103408	0.416601
ENSG00000286139.2	ARHGAP11B	2.12921	0.772535	0.649581	0.791761	2.18282	0.507997	0.763319	0.927387	2.12533	0.618516	0.727762	0.862196	2.24502	-0.301467	0.86699	0.950722	2.16181	0.606066	0.736074	0.862024	2.29545	-0.240678	0.921756	0.999179	2.26698	-0.0716062	0.969365	0.991979	2.22851	0.0415819	0.979833	0.995471	2.22851	0.0415819	0.979833	0.995471	2.21791	0.239304	0.894322	0.976846	1.63825	0.846661	0.335853	0.496992	2.12921	1.79063	0.103408	0.416601
ENSG00000075884.14	ARHGAP15	6.66867	1.71476	0.163712	0.398731	6.8475	0.313038	0.786345	0.934801	6.71134	1.20797	0.345244	0.634447	6.78947	0.798192	0.520127	0.81896	6.71682	1.52778	0.23702	0.524955	6.76398	0.926692	0.587914	0.999179	6.77116	0.653367	0.614262	0.907248	6.81719	0.691302	0.551435	0.834669	6.81719	0.691302	0.551435	0.834669	6.79823	0.632535	0.601561	0.901358	6.96088	0.855337	0.117601	0.252761	6.66867	0.584568	0.450763	0.785604
ENSG00000140750.17	ARHGAP17	5.31182	0.538146	0.178901	0.417178	5.35084	0.811788	0.0436223	0.419594	5.33108	0.663461	0.114902	0.412432	5.38873	0.229021	0.588379	0.84573	5.38605	0.296743	0.468981	0.702115	5.42274	0.489627	0.426688	0.999179	5.40938	0.258257	0.577221	0.900166	5.38959	0.401468	0.303976	0.719981	5.38959	0.401468	0.303976	0.719981	5.36093	0.518113	0.222746	0.765961	5.07335	0.671499	0.0193998	0.0797018	5.31182	0.919798	0.00202461	0.0458994
ENSG00000288353.1	ARHGAP17	5.31182	0.538146	0.178901	0.417178	5.35084	0.811788	0.0436223	0.419594	5.33108	0.663461	0.114902	0.412432	5.38873	0.229021	0.588379	0.84573	5.38605	0.296743	0.468981	0.702115	5.42274	0.489627	0.426688	0.999179	5.40938	0.258257	0.577221	0.900166	5.38959	0.401468	0.303976	0.719981	5.38959	0.401468	0.303976	0.719981	5.36093	0.518113	0.222746	0.765961	5.07335	0.671499	0.0193998	0.0797018	5.31182	0.919798	0.00202461	0.0458994
ENSG00000146376.11	ARHGAP18	5.06142	1.03498	0.538993	0.720717	5.13351	1.36323	0.433195	0.798076	5.07039	1.50645	0.39925	0.668879	5.1258	1.15057	0.52751	0.822208	5.09401	1.34622	0.457028	0.693911	5.1183	0.723485	0.770189	0.999179	5.09702	1.10301	0.559682	0.896877	5.14089	1.0529	0.532844	0.827565	5.14089	1.0529	0.532844	0.827565	5.14815	0.88419	0.619243	0.904817	5.27214	0.772398	0.363111	0.523159	5.06142	0.220744	0.842036	0.951454
ENSG00000213390.11	ARHGAP19	5.33698	0.843738	0.220404	0.462832	5.4456	0.27632	0.611318	0.875188	5.36651	0.576171	0.422299	0.685985	5.45863	-0.0501148	0.924588	0.972352	5.3829	0.740038	0.348006	0.616924	5.45154	-0.145393	0.8369	0.999179	5.43784	0.131865	0.806241	0.95513	5.45869	0.148093	0.774536	0.923992	5.45869	0.148093	0.774536	0.923992	5.44271	0.182535	0.729794	0.935138	5.35735	0.582815	0.244394	0.403316	5.33698	0.751383	0.0864506	0.380943
ENSG00000137727.12	ARHGAP20	-2.20452	1.32853	0.447531	0.657013	-2.01041	0.349797	0.834061	0.951694	-2.10791	0.79887	0.653886	0.818053	-2.20517	1.85678	0.333171	0.742086	-2.09114	0.869927	0.62226	0.795734	-2.10386	0.665638	0.789968	0.999179	-2.11609	1.15424	0.548419	0.89383	-2.06615	1.02652	0.547799	0.834516	-2.06615	1.02652	0.547799	0.834516	-2.21462	1.63972	0.400533	0.843704	-1.93024	0.319343	0.753758	0.836678	-2.20452	-0.681656	0.544848	0.841958
ENSG00000107863.18	ARHGAP21	5.54168	0.939472	0.380644	0.607776	5.63551	0.861158	0.409782	0.78821	5.55787	1.24731	0.267949	0.578244	5.62724	0.758403	0.49928	0.812159	5.5855	1.16238	0.32134	0.597246	5.62684	0.696594	0.651754	0.999179	5.61426	0.771313	0.510259	0.886029	5.65462	0.688528	0.511279	0.820406	5.65462	0.688528	0.511279	0.820406	5.63705	0.595978	0.583968	0.899022	5.63441	0.6584	0.226216	0.383534	5.54168	0.486313	0.478649	0.803036
ENSG00000128805.14	ARHGAP22	0.758613	-1.44382	0.360213	0.592882	0.724944	-0.495256	0.748052	0.921801	0.77942	-1.31346	0.429163	0.690054	0.743217	-1.03072	0.539172	0.826324	0.814454	-1.53157	0.353221	0.619716	0.715577	-0.840137	0.719326	0.999179	0.702749	-0.427243	0.809853	0.956155	0.736142	-0.585343	0.705576	0.898817	0.736142	-0.585343	0.705576	0.898817	0.749178	-1.08263	0.510169	0.877773	0.973828	-0.726266	0.415888	0.569616	0.758613	-1.49523	0.167471	0.519513
ENSG00000275832.5	ARHGAP23	0.30289	-1.06155	0.51562	0.705489	0.247042	0.296786	0.851729	0.957078	0.289347	-0.358067	0.83533	0.920236	0.325014	-0.772849	0.660061	0.875767	0.296001	-0.326405	0.846663	0.922437	0.316199	0.186677	0.939601	0.999179	0.26955	0.591865	0.752043	0.94026	0.227009	0.579972	0.717406	0.901694	0.227009	0.579972	0.717406	0.901694	0.244241	0.328949	0.851307	0.964756	0.0745816	0.00108606	0.999046	0.999419	0.30289	-0.0304096	0.978093	0.993395
ENSG00000273780.2	ARHGAP23	0.30289	-1.06155	0.51562	0.705489	0.247042	0.296786	0.851729	0.957078	0.289347	-0.358067	0.83533	0.920236	0.325014	-0.772849	0.660061	0.875767	0.296001	-0.326405	0.846663	0.922437	0.316199	0.186677	0.939601	0.999179	0.26955	0.591865	0.752043	0.94026	0.227009	0.579972	0.717406	0.901694	0.227009	0.579972	0.717406	0.901694	0.244241	0.328949	0.851307	0.964756	0.0745816	0.00108606	0.999046	0.999419	0.30289	-0.0304096	0.978093	0.993395
ENSG00000138639.18	ARHGAP24	4.03743	-0.201098	0.804246	0.892513	4.0925	-0.334132	0.691633	0.905173	4.04905	-0.105078	0.900952	0.952656	4.04964	-0.0235389	0.978649	0.993449	4.07057	-0.0295224	0.97266	0.987654	4.0871	0.0402252	0.973364	0.999179	4.08097	-0.00175978	0.998472	0.999534	4.09764	-0.0481102	0.953681	0.986848	4.09764	-0.0481102	0.953681	0.986848	4.05941	-0.133973	0.876364	0.970873	4.06195	0.0136935	0.976578	0.984772	4.03743	-0.147871	0.786426	0.930775
ENSG00000276836.4	ARHGAP27	7.91887	-2.39393	0.0213711	0.147455	7.89637	-1.47563	0.128907	0.586713	7.94635	-2.20849	0.0452635	0.289328	7.88348	-1.61053	0.122304	0.53461	7.96564	-2.17562	0.0440883	0.255508	7.88209	-1.51877	0.293141	0.999179	7.87804	-1.40853	0.201539	0.794476	7.89332	-1.38329	0.142352	0.590408	7.89332	-1.38329	0.142352	0.590408	7.868	-1.36933	0.186639	0.738219	8.05423	-1.65073	0.00718951	0.0410878	7.91887	-0.777316	0.231144	0.599015
ENSG00000276907.4	ARHGAP27	7.91887	-2.39393	0.0213711	0.147455	7.89637	-1.47563	0.128907	0.586713	7.94635	-2.20849	0.0452635	0.289328	7.88348	-1.61053	0.122304	0.53461	7.96564	-2.17562	0.0440883	0.255508	7.88209	-1.51877	0.293141	0.999179	7.87804	-1.40853	0.201539	0.794476	7.89332	-1.38329	0.142352	0.590408	7.89332	-1.38329	0.142352	0.590408	7.868	-1.36933	0.186639	0.738219	8.05423	-1.65073	0.00718951	0.0410878	7.91887	-0.777316	0.231144	0.599015
ENSG00000159314.11	ARHGAP27	7.91887	-2.39393	0.0213711	0.147455	7.89637	-1.47563	0.128907	0.586713	7.94635	-2.20849	0.0452635	0.289328	7.88348	-1.61053	0.122304	0.53461	7.96564	-2.17562	0.0440883	0.255508	7.88209	-1.51877	0.293141	0.999179	7.87804	-1.40853	0.201539	0.794476	7.89332	-1.38329	0.142352	0.590408	7.89332	-1.38329	0.142352	0.590408	7.868	-1.36933	0.186639	0.738219	8.05423	-1.65073	0.00718951	0.0410878	7.91887	-0.777316	0.231144	0.599015
ENSG00000088756.12	ARHGAP28	-3.08337	1.07005	0.65156	0.792666	-3.10842	1.33985	0.571026	0.858691	-3.1396	1.42739	0.566899	0.769297	-3.14064	1.37564	0.592031	0.847322	-3.0662	0.775168	0.75866	0.874546	-2.99098	1.63135	0.636948	0.999179	-3.06175	2.2026	0.409337	0.85391	-3.16809	2.15728	0.359613	0.750197	-3.16809	2.15728	0.359613	0.750197	-3.05958	0.99783	0.697083	0.924041	NA	NA	NA	NA	-3.08337	-0.162378	0.914671	0.975
ENSG00000137962.13	ARHGAP29	-0.356319	-0.778042	0.727473	0.843308	-0.290891	-1.38898	0.520739	0.835482	-0.346501	-1.53834	0.499843	0.732852	-0.347877	-1.36359	0.560981	0.83394	-0.311539	-1.50752	0.513107	0.730503	-0.300966	-2.37595	0.464487	0.999179	-0.334019	-0.868435	0.723263	0.934714	-0.304837	-1.19591	0.582411	0.847698	-0.304837	-1.19591	0.582411	0.847698	-0.267717	-1.91983	0.407201	0.845604	-0.207162	-0.660009	0.577102	0.703715	-0.356319	-0.328386	0.824718	0.94525
ENSG00000186517.14	ARHGAP30	9.07623	-1.27551	0.145646	0.376419	9.09591	-0.900409	0.287131	0.723837	9.10382	-1.06862	0.268296	0.578431	9.03948	-0.472915	0.595165	0.848464	9.11643	-1.04333	0.25898	0.54401	9.08601	-0.359493	0.771659	0.999179	9.06448	-0.299635	0.749629	0.94026	9.07966	-0.475819	0.558143	0.836505	9.07966	-0.475819	0.558143	0.836505	9.05962	-0.67753	0.443444	0.860273	9.08014	-0.870571	0.0846727	0.205204	9.07623	-0.183062	0.742806	0.915172
ENSG00000134909.18	ARHGAP32	3.34115	2.52402	0.0278883	0.168334	3.45795	2.82034	0.0146805	0.273019	3.37614	2.88584	0.0146578	0.18685	3.46216	2.25478	0.0568596	0.404519	3.39911	2.52598	0.0321649	0.224149	3.40431	1.84764	0.24063	0.999179	3.41115	1.60651	0.180636	0.776241	3.46213	1.88258	0.082291	0.502688	3.46213	1.88258	0.082291	0.502687	3.45474	2.21972	0.0677277	0.573257	3.73499	1.78995	0.014302	0.0648975	3.34115	-0.884029	0.248907	0.617995
ENSG00000004777.18	ARHGAP33	2.05658	-2.67175	0.03291	0.183161	2.01684	-1.63403	0.14024	0.595531	2.08264	-2.55225	0.0514227	0.301924	2.08048	-2.56415	0.046739	0.374022	2.1352	-2.92645	0.0260182	0.202508	2.02811	-1.7734	0.320125	0.999179	2.04929	-2.23687	0.104536	0.688184	2.05544	-2.07027	0.0712154	0.479203	2.05544	-2.07027	0.0712154	0.479203	2.0151	-1.75961	0.163496	0.713454	2.15858	-1.77355	0.0153006	0.0680433	2.05658	-0.558504	0.480359	0.803761
ENSG00000147799.11	ARHGAP39	-2.13685	-3.23451	0.0364129	0.191201	-2.21021	-1.98335	0.16488	0.633914	-2.16066	-2.75959	0.0924249	0.378315	-2.16317	-2.89435	0.0771087	0.452795	-2.14814	-2.75354	0.089845	0.341438	-2.34216	-1.18571	0.591494	0.999179	-2.24196	-2.71751	0.114447	0.70304	-2.18939	-2.25819	0.122414	0.569629	-2.18939	-2.25819	0.122414	0.569629	-2.24528	-1.82468	0.241588	0.778013	-1.34654	-1.93302	0.0340283	0.115294	-2.13685	-3.59612	0.00141855	0.036351
ENSG00000165895.19	ARHGAP42	2.16902	3.5509	0.023185	0.15304	2.28755	2.98179	0.0421513	0.417897	2.18917	3.75649	0.0229327	0.221425	2.28821	3.22458	0.0449621	0.368838	2.16699	4.30269	0.0113493	0.145219	2.24499	3.28346	0.142185	0.999179	2.20846	3.55102	0.042484	0.53424	2.23821	3.62462	0.0189769	0.286235	2.23821	3.62462	0.0189769	0.286235	2.29767	3.08674	0.0491526	0.522936	2.41465	3.01477	0.00119844	0.0122034	2.16902	0.110819	0.909239	0.972929
ENSG00000006740.17	ARHGAP44	-1.91763	-2.8339	0.171249	0.407784	-1.90689	-2.28731	0.262047	0.711715	-1.91467	-2.57588	0.241868	0.554695	-1.89114	-2.92352	0.196975	0.631792	-1.86145	-3.01983	0.166532	0.449288	-2.11132	-2.28812	0.446892	0.999179	-2.04051	-2.33543	0.314976	0.841571	-1.88261	-2.51276	0.220828	0.671779	-1.88261	-2.51276	0.220828	0.671709	-1.90812	-2.7274	0.214648	0.759102	-0.66453	-1.99482	0.0577592	0.162365	-1.91763	-4.46297	0.00212888	0.0475385
ENSG00000100852.13	ARHGAP5	5.21662	2.72734	0.0902176	0.293655	5.40428	1.34018	0.378961	0.773379	5.22841	2.74301	0.106105	0.398612	5.34625	1.94841	0.237341	0.668458	5.246	2.89309	0.0933205	0.346757	5.28897	2.02235	0.370474	0.999179	5.31547	1.40068	0.412895	0.856101	5.38704	1.56204	0.308243	0.722084	5.38704	1.56204	0.308243	0.722084	5.36933	1.5866	0.32398	0.825155	5.7008	1.58082	0.0882863	0.210642	5.21662	0.179161	0.860586	0.958201
ENSG00000241484.9	ARHGAP8	0.489775	4.98401	0.0264033	0.164137	0.504211	4.53906	0.0674619	0.489162	0.513345	4.10717	0.0785027	0.354029	0.772514	2.41614	0.24077	0.670759	0.493692	5.02049	0.0363042	0.236791	0.752576	3.08868	0.266457	0.999179	0.782289	1.53894	0.468661	0.875185	0.63532	2.80626	0.237903	0.685132	0.63532	2.80626	0.237903	0.685131	0.668125	3.96905	0.0820707	0.601205	-0.446617	5.02149	0.0136498	0.0627757	0.489775	2.61455	0.0629251	0.32623
ENSG00000141522.12	ARHGDIA	6.01865	-1.99896	0.1479	0.37967	5.97786	-0.879392	0.502704	0.829944	6.0439	-1.75179	0.2315	0.545034	6.0134	-1.51585	0.293991	0.7098	6.07876	-2.01434	0.160474	0.442392	6.06127	-1.21942	0.548495	0.999179	6.04577	-1.37794	0.372944	0.845704	6.01027	-1.26174	0.332567	0.737458	6.01027	-1.26174	0.332567	0.737458	5.98402	-1.0911	0.444833	0.860273	5.702	-1.21709	0.0872262	0.209196	6.01865	0.6148	0.489379	0.810827
ENSG00000111348.9	ARHGDIB	9.56843	1.11871	0.0817682	0.28209	9.66388	0.78579	0.228972	0.686483	9.60385	1.01182	0.125149	0.427141	9.62573	0.926513	0.169455	0.601699	9.61126	1.15635	0.095424	0.350061	9.70233	0.756828	0.431584	0.999179	9.66868	0.96479	0.18608	0.779222	9.65771	0.885345	0.177027	0.632247	9.65771	0.885345	0.177027	0.632247	9.63752	0.824083	0.207815	0.754662	9.29576	0.974976	0.0131823	0.0613212	9.56843	1.098	0.017677	0.170839
ENSG00000104728.16	ARHGEF10	1.64779	0.801423	0.539088	0.720761	1.68312	1.53054	0.232501	0.690391	1.65851	1.47747	0.275676	0.584664	1.70215	1.07362	0.441214	0.793445	1.7026	1.13714	0.400059	0.653266	1.64468	2.24278	0.232864	0.999179	1.65347	1.41183	0.324497	0.841571	1.65795	1.59429	0.20878	0.664685	1.65795	1.59429	0.20878	0.664685	1.61762	1.8124	0.186658	0.738219	1.80181	1.00136	0.174254	0.323956	1.64779	-0.748808	0.38082	0.735412
ENSG00000274726.4	ARHGEF10	1.64779	0.801423	0.539088	0.720761	1.68312	1.53054	0.232501	0.690391	1.65851	1.47747	0.275676	0.584664	1.70215	1.07362	0.441214	0.793445	1.7026	1.13714	0.400059	0.653266	1.64468	2.24278	0.232864	0.999179	1.65347	1.41183	0.324497	0.841571	1.65795	1.59429	0.20878	0.664685	1.65795	1.59429	0.20878	0.664685	1.61762	1.8124	0.186658	0.738219	1.80181	1.00136	0.174254	0.323956	1.64779	-0.748808	0.38082	0.735412
ENSG00000074964.17	ARHGEF10L	3.91359	-4.07176	0.00102557	0.0407187	3.86176	-2.92996	0.0124122	0.261491	3.92106	-3.8634	0.00277001	0.0970858	3.86665	-3.42384	0.00746257	0.166574	3.9605	-4.12714	0.00120514	0.0524329	3.79669	-3.24059	0.0738597	0.999179	3.81591	-2.88676	0.0362963	0.515733	3.88598	-3.09705	0.00926514	0.20856	3.88598	-3.09705	0.00926514	0.208737	3.88098	-3.44421	0.00672816	0.256948	4.47653	-3.07276	3.13069e-05	0.00097008	3.91359	-1.54268	0.0647834	0.330025
ENSG00000132694.18	ARHGEF11	6.52875	-1.28255	0.0684786	0.257271	6.53355	-0.711763	0.307311	0.735595	6.54773	-1.17403	0.113307	0.409268	6.53383	-0.958525	0.201283	0.63654	6.57711	-1.2631	0.0846725	0.332837	6.5532	-1.12554	0.268939	0.999179	6.53009	-0.643261	0.404423	0.85391	6.53956	-0.694766	0.309254	0.723208	6.53956	-0.694766	0.309254	0.723208	6.52867	-0.755539	0.3198	0.823546	6.53272	-0.734505	0.0706885	0.18378	6.52875	-0.208677	0.635931	0.878937
ENSG00000196914.9	ARHGEF12	8.35803	1.20422	0.415804	0.634309	8.38731	1.8569	0.192452	0.661933	8.33669	2.12212	0.171098	0.483463	8.40682	1.67705	0.290005	0.707366	8.32961	2.44754	0.125804	0.396973	8.43604	1.23846	0.548308	0.999179	8.4053	1.44265	0.364109	0.845704	8.39747	1.71909	0.234717	0.683975	8.39747	1.71909	0.234717	0.683975	8.41039	1.77906	0.240631	0.777059	8.32106	0.998284	0.22275	0.379999	8.35803	0.27274	0.770525	0.926343
ENSG00000142632.17	ARHGEF19	1.59184	-1.51528	0.287432	0.526631	1.62563	-1.14981	0.400155	0.784647	1.67284	-1.84441	0.211581	0.52499	1.59322	-0.994171	0.50346	0.813635	1.68851	-1.856	0.200604	0.488476	1.53404	-0.933777	0.664578	0.999179	1.56234	-1.23358	0.448276	0.86485	1.63207	-1.18731	0.385886	0.762693	1.63207	-1.18731	0.385886	0.762693	1.5622	-0.727955	0.618324	0.904367	2.135	-1.21244	0.140184	0.28282	1.59184	-1.64043	0.107348	0.423514
ENSG00000277101.4	ARHGEF26	-2.39704	-4.2539	0.0347827	0.186974	-2.20397	-5.9177	0.00384963	0.157687	-2.31812	-5.47154	0.010329	0.163738	-2.24214	-6.09846	0.00628691	0.158232	-2.27492	-5.6074	0.00808157	0.12754	-2.57261	-5.61059	0.0534902	0.999179	-2.44275	-5.79853	0.0114643	0.334692	-2.20201	-5.9446	0.00386194	0.146486	-2.20201	-5.94464	0.00385694	0.146324	-2.27824	-5.78044	0.00741193	0.269582	-0.372555	-4.68353	4.01399e-05	0.00116689	-2.39704	-3.98955	0.00396494	0.0708973
ENSG00000114790.13	ARHGEF26	-2.39704	-4.2539	0.0347827	0.186974	-2.20397	-5.9177	0.00384963	0.157687	-2.31812	-5.47154	0.010329	0.163738	-2.24214	-6.09846	0.00628691	0.158232	-2.27492	-5.6074	0.00808157	0.12754	-2.57261	-5.61059	0.0534902	0.999179	-2.44275	-5.79853	0.0114643	0.334692	-2.20201	-5.9446	0.00386194	0.146486	-2.20201	-5.94464	0.00385694	0.146324	-2.27824	-5.78044	0.00741193	0.269582	-0.372555	-4.68353	4.01399e-05	0.00116689	-2.39704	-3.98955	0.00396494	0.0708973
ENSG00000163947.11	ARHGEF3	6.32785	1.133	0.336232	0.570601	6.43087	0.584004	0.617696	0.878076	6.36536	0.843276	0.489387	0.726091	6.40571	0.653583	0.602937	0.851231	6.38619	0.862333	0.485475	0.713454	6.41015	0.784173	0.646577	0.999179	6.41131	0.473771	0.715932	0.932832	6.44097	0.484686	0.675212	0.886983	6.44097	0.484686	0.675212	0.886982	6.42176	0.474027	0.696986	0.924018	6.39597	0.822841	0.145985	0.290103	6.32785	0.940114	0.210096	0.575526
ENSG00000214694.11	ARHGEF33	-1.85573	0.304139	0.886031	0.940348	-1.64988	-1.55986	0.462297	0.812311	-1.8154	-0.514231	0.820066	0.912401	-1.69197	-1.45336	0.528128	0.822575	-1.76205	-0.714298	0.74845	0.868705	-1.87168	-1.32969	0.67042	0.999179	-1.81685	-1.27879	0.59213	0.901597	-1.6594	-1.47367	0.482482	0.807726	-1.6594	-1.47367	0.482482	0.807726	-1.71457	-1.14226	0.611573	0.90309	-0.784419	-0.42377	0.722954	0.815299	-1.85573	-2.17525	0.135178	0.468471
ENSG00000183111.12	ARHGEF37	2.79257	-0.903979	0.619961	0.773243	2.69664	1.17808	0.506744	0.830746	2.77421	0.423327	0.820231	0.91242	2.73008	0.832398	0.669096	0.879666	2.74381	0.830194	0.660143	0.817422	2.79068	0.697203	0.788225	0.999179	2.73686	1.09894	0.581581	0.900166	2.69151	1.30212	0.468255	0.801438	2.69151	1.30212	0.468255	0.801438	2.69484	1.37627	0.467531	0.867185	2.49439	0.25186	0.804817	0.871269	2.79257	0.549472	0.642212	0.879762
ENSG00000236699.9	ARHGEF38	-2.92529	0.322013	0.890791	0.943128	-2.77213	-1.28865	0.575961	0.859911	-2.86826	-0.952152	0.697914	0.845449	-2.77439	-1.58551	0.532413	0.823805	-2.80452	-1.38273	0.570084	0.764595	-2.87491	-2.18107	0.51961	0.999179	-2.84385	-1.56728	0.547017	0.89383	-2.73211	-1.67189	0.466061	0.801017	-2.73211	-1.67189	0.466061	0.801017	-2.71705	-2.26117	0.360523	0.835409	-1.94565	-0.503504	0.70447	0.803066	-2.92529	-1.45747	0.34138	0.703446
ENSG00000165801.10	ARHGEF40	6.17135	-1.83205	0.155356	0.388183	6.12328	-0.882091	0.50295	0.830026	6.1845	-1.4799	0.284178	0.590413	6.1323	-1.00155	0.465116	0.800264	6.19775	-1.30265	0.332319	0.605588	6.12404	-0.635622	0.734024	0.999179	6.13127	-0.80013	0.575535	0.900166	6.14797	-0.742313	0.55103	0.834638	6.14797	-0.742313	0.55103	0.834637	6.11196	-0.670066	0.627153	0.905957	6.29174	-0.881501	0.253632	0.413544	6.17135	-1.16565	0.17668	0.532089
ENSG00000050327.15	ARHGEF5	1.04007	0.396846	0.76664	0.871052	1.13831	-0.182697	0.891004	0.968067	1.11787	-0.510475	0.716755	0.855523	1.22034	-1.1734	0.401169	0.774597	1.15821	-0.619697	0.66442	0.82002	1.14891	-1.46986	0.445767	0.999179	1.18937	-1.59365	0.288431	0.835154	1.23093	-1.20371	0.380592	0.761082	1.23093	-1.20371	0.380592	0.761082	1.16655	-0.577039	0.674009	0.916246	1.30854	0.539639	0.54122	0.673976	1.04007	0.93254	0.299581	0.666734
ENSG00000284933.2	ARHGEF5	1.04007	0.396846	0.76664	0.871052	1.13831	-0.182697	0.891004	0.968067	1.11787	-0.510475	0.716755	0.855523	1.22034	-1.1734	0.401169	0.774597	1.15821	-0.619697	0.66442	0.82002	1.14891	-1.46986	0.445767	0.999179	1.18937	-1.59365	0.288431	0.835154	1.23093	-1.20371	0.380592	0.761082	1.23093	-1.20371	0.380592	0.761082	1.16655	-0.577039	0.674009	0.916246	1.30854	0.539639	0.54122	0.673976	1.04007	0.93254	0.299581	0.666734
ENSG00000129675.16	ARHGEF6	6.99788	0.763808	0.166088	0.401672	7.15627	-0.285391	0.602095	0.870046	7.039	0.490507	0.387726	0.662155	7.11864	-0.0835561	0.880109	0.957438	7.06101	0.533269	0.370223	0.632139	7.08853	-0.103911	0.896314	0.999179	7.08274	0.0940398	0.875659	0.972242	7.13401	-0.0191261	0.971927	0.993509	7.13401	-0.0191261	0.971927	0.993503	7.12862	-0.203955	0.707256	0.926208	7.31525	0.134424	0.742612	0.829015	6.99788	0.1508	0.696947	0.896536
ENSG00000102606.18	ARHGEF7	5.49075	-0.498413	0.272601	0.514729	5.54659	-0.354384	0.456932	0.809306	5.52258	-0.373261	0.410722	0.67734	5.52514	-0.294648	0.527298	0.822208	5.56258	-0.630336	0.269351	0.553162	5.51276	-0.210988	0.734541	0.999179	5.51448	-0.312636	0.516917	0.887136	5.55429	-0.351015	0.438018	0.787288	5.55429	-0.351015	0.438017	0.787289	5.51433	-0.233811	0.60924	0.902614	5.69425	-0.258254	0.327704	0.488464	5.49075	-0.186346	0.515801	0.826322
ENSG00000117713.20	ARID1A	7.60785	0.125922	0.79061	0.885638	7.62207	0.693408	0.18838	0.658025	7.62377	0.377864	0.444263	0.696443	7.6582	0.127627	0.803431	0.927445	7.66602	0.125416	0.811402	0.904217	7.68828	0.558133	0.421159	0.999179	7.67098	0.35707	0.497726	0.88015	7.64363	0.466052	0.355086	0.748813	7.64363	0.466052	0.355086	0.748813	7.63036	0.482903	0.367932	0.836854	7.33202	0.624934	0.0924424	0.217408	7.60785	0.734501	0.0241061	0.201085
ENSG00000116017.11	ARID3A	5.96936	-1.13958	0.271327	0.514416	5.94747	-0.319953	0.740833	0.919932	5.9876	-0.832274	0.458666	0.705039	5.92352	-0.28	0.785698	0.921336	6.00534	-0.796524	0.469734	0.70243	6.00231	0.202546	0.888896	0.999179	5.9626	0.212349	0.846321	0.965235	5.91895	0.131864	0.886479	0.965796	5.91895	0.131864	0.886479	0.965796	5.91246	-0.0649431	0.950136	0.98899	5.605	-0.316873	0.618076	0.734882	5.96936	0.215281	0.750908	0.9197
ENSG00000179361.17	ARID3B	5.37291	-1.06269	0.148976	0.381009	5.38732	-0.422567	0.521053	0.835712	5.40041	-0.765577	0.318378	0.61691	5.38379	-0.575843	0.439478	0.79342	5.42401	-0.831134	0.272934	0.555935	5.40889	-0.35018	0.738151	0.999179	5.39108	-0.37588	0.634151	0.912629	5.38725	-0.366329	0.572534	0.843139	5.38725	-0.366329	0.572534	0.843138	5.35511	-0.21608	0.770153	0.943483	5.28332	-0.638882	0.0967072	0.223574	5.37291	0.331175	0.476178	0.802014
ENSG00000054267.22	ARID4B	7.5343	0.826905	0.159735	0.393548	7.63472	0.388493	0.506531	0.830746	7.55599	0.811669	0.212313	0.526124	7.58596	0.709798	0.263499	0.686551	7.57995	0.835827	0.184732	0.469528	7.61676	0.668552	0.446064	0.999179	7.59945	0.660278	0.323487	0.841571	7.61929	0.603348	0.306435	0.72115	7.61929	0.603348	0.306434	0.721149	7.59903	0.529788	0.404665	0.844242	7.55352	0.530812	0.0715251	0.185237	7.5343	0.0503607	0.88808	0.966124
ENSG00000150347.16	ARID5B	5.98845	1.56152	0.0213276	0.147328	6.09336	1.11616	0.0862316	0.522959	6.01938	1.46206	0.0390366	0.273091	6.07209	1.20164	0.0804775	0.460295	6.04745	1.43841	0.0424485	0.252886	6.10672	1.08505	0.241305	0.999179	6.10157	0.765299	0.274696	0.827687	6.11444	0.895451	0.158973	0.609024	6.11444	0.895451	0.158972	0.609023	6.08158	1.04476	0.11791	0.660909	5.92844	1.23998	0.00414274	0.0284978	5.98845	0.888395	0.0443896	0.271767
ENSG00000166233.15	ARIH1	6.65935	1.36141	0.00186257	0.0525476	6.77992	0.688915	0.102422	0.548292	6.68619	1.20464	0.0787073	0.354029	6.74402	0.912031	0.0352664	0.33567	6.69836	1.38477	0.0608652	0.291843	6.7652	0.874368	0.27523	0.999179	6.74705	0.913732	0.0925653	0.668229	6.76681	0.868193	0.0419857	0.389147	6.76681	0.868193	0.0419857	0.389146	6.75516	0.769316	0.0676718	0.573257	6.66693	0.934693	0.00331225	0.0247255	6.65935	0.563577	0.0573329	0.312237
ENSG00000177479.19	ARIH2	6.23737	0.306624	0.570208	0.739234	6.30194	0.368486	0.498854	0.829448	6.27088	0.447215	0.408938	0.675861	6.28159	0.507376	0.370513	0.761551	6.28609	0.483328	0.420432	0.66857	6.2856	0.522164	0.494666	0.999179	6.28475	0.228618	0.691635	0.926622	6.30751	0.326361	0.562449	0.837819	6.30751	0.326361	0.562449	0.837819	6.27731	0.497449	0.363432	0.835409	6.32954	0.214881	0.394996	0.551366	6.23737	0.283193	0.39738	0.747158
ENSG00000120805.14	ARL1	3.60504	1.79366	0.162435	0.396816	3.74917	0.944571	0.448803	0.806254	3.65415	1.48866	0.264724	0.575117	3.71011	1.16734	0.386126	0.769667	3.66454	1.61796	0.233019	0.520712	3.67722	1.27276	0.49996	0.999179	3.68551	1.05888	0.458122	0.871062	3.73742	1.09504	0.385321	0.762693	3.73742	1.09504	0.385321	0.762693	3.71661	1.01902	0.438809	0.859041	3.9441	1.2968	0.0594035	0.165404	3.60504	0.387654	0.641685	0.879762
ENSG00000175414.7	ARL10	2.98562	1.39056	0.107849	0.323464	3.02548	1.76911	0.0333164	0.388805	3.02284	1.63043	0.066005	0.331937	3.04176	1.50907	0.093997	0.485702	3.06449	1.34088	0.126616	0.398052	3.04145	2.08343	0.0928952	0.999179	3.05649	1.09897	0.239108	0.80742	3.05956	1.35239	0.10327	0.540531	3.05956	1.35239	0.10327	0.540531	2.9847	2.01074	0.0274734	0.42302	2.94954	1.51792	0.00250043	0.0201753	2.98562	0.082082	0.885085	0.964703
ENSG00000185305.11	ARL15	4.2912	1.33793	0.135621	0.362356	4.43053	0.508504	0.546104	0.847031	4.33181	0.9989	0.3008	0.602073	4.41006	0.527967	0.555459	0.831541	4.37017	0.908895	0.365263	0.62928	4.427	0.00112881	0.99927	0.999708	4.40245	0.5347	0.569347	0.900166	4.44233	0.419472	0.620881	0.866483	4.44233	0.419472	0.620881	0.866483	4.42821	0.295648	0.733873	0.935237	4.40448	0.611581	0.251644	0.411491	4.2912	0.757279	0.194132	0.555413
ENSG00000214087.8	ARL16	2.95548	-1.42487	0.0258055	0.162447	2.97991	-0.818925	0.133284	0.590907	2.97127	-0.987703	0.144176	0.453208	2.98603	-1.09037	0.0735448	0.444068	2.99168	-1.0788	0.119143	0.388072	2.89661	0.400845	0.627885	0.999179	2.937	-0.935952	0.14579	0.745309	2.98442	-0.880018	0.108142	0.550964	2.98442	-0.880018	0.108142	0.550964	2.94139	-0.686249	0.24833	0.782055	3.28057	-0.9271	0.0292035	0.103559	2.95548	-0.947514	0.0257103	0.208505
ENSG00000213465.8	ARL2	3.67928	-0.686975	0.230525	0.474141	3.65656	0.145393	0.79209	0.936287	3.71537	-0.610218	0.321401	0.618729	3.66408	-0.101159	0.861685	0.950128	3.72994	-0.632108	0.302732	0.582434	3.71029	-0.241651	0.762326	0.999179	3.68701	-0.0848141	0.88916	0.975705	3.66628	0.0603586	0.912599	0.974103	3.66628	0.0603586	0.912599	0.974103	3.64883	0.120953	0.832994	0.958087	3.46534	0.0283903	0.952332	0.969044	3.67928	0.237311	0.529859	0.833908
ENSG00000102931.8	ARL2BP	4.71643	0.267943	0.773927	0.875707	4.79862	0.0216569	0.982121	0.995856	4.75362	0.253547	0.798745	0.900986	4.7385	0.476915	0.640929	0.867232	4.7617	0.330736	0.741788	0.865061	4.73996	0.516252	0.712353	0.999179	4.73581	0.391387	0.712758	0.932832	4.77766	0.322451	0.734914	0.910689	4.77766	0.322451	0.734913	0.910689	4.77294	-0.0111311	0.99136	0.997979	4.98981	-0.000742604	0.998752	0.999404	4.71643	-0.0188702	0.974362	0.992926
ENSG00000138175.9	ARL3	2.3379	0.405271	0.657789	0.796779	2.43024	0.13202	0.886514	0.96756	2.38157	0.234079	0.805009	0.903644	2.39274	0.223183	0.819059	0.934141	2.40428	0.204183	0.832499	0.915207	2.40112	0.154762	0.912459	0.999179	2.39689	0.203348	0.847965	0.965235	2.43836	0.0648276	0.944326	0.983876	2.43836	0.0648276	0.944326	0.983876	2.40351	0.104381	0.912796	0.980306	2.49324	0.192597	0.710952	0.806917	2.3379	0.094399	0.883992	0.964398
ENSG00000122644.13	ARL4A	5.93447	2.47819	0.390403	0.615941	6.07388	1.79013	0.533593	0.842384	5.95137	2.57632	0.404587	0.672511	5.98827	2.82485	0.3698	0.761174	5.92398	3.34068	0.285287	0.567119	5.99443	1.39678	0.737841	0.999179	5.97146	2.14632	0.504458	0.884131	6.02097	2.40524	0.406976	0.769685	6.02097	2.40524	0.406976	0.769685	6.041	2.32623	0.445236	0.860273	6.4309	1.49393	0.316573	0.47762	5.93447	0.279732	0.878197	0.963776
ENSG00000188042.8	ARL4C	6.91454	-0.00719781	0.994975	0.997419	6.94515	0.195638	0.867765	0.963297	6.97151	-0.364189	0.763991	0.880929	6.9521	-0.00478483	0.996945	0.998931	6.97973	-0.210791	0.861089	0.930167	6.94694	-0.230657	0.892575	0.999179	6.95824	-0.406111	0.755509	0.940584	6.97617	-0.184753	0.872414	0.962644	6.97617	-0.184753	0.872414	0.962644	6.93465	0.243831	0.842676	0.961415	7.00997	0.36754	0.525745	0.662289	6.91454	-0.523543	0.473543	0.801091
ENSG00000175906.5	ARL4D	-0.697202	-2.4292	0.0577522	0.236422	-0.716627	-1.19721	0.34012	0.755028	-0.661303	-2.40609	0.078182	0.353572	-0.756321	-1.59734	0.228363	0.65977	-0.644046	-2.73244	0.0368395	0.238254	-0.753874	-1.81482	0.341508	0.999179	-0.7464	-1.75089	0.226297	0.803935	-0.676534	-2.13073	0.0843784	0.505664	-0.676534	-2.13073	0.0843784	0.505664	-0.725906	-1.72833	0.187121	0.738219	-0.416073	-1.50213	0.0519464	0.15171	-0.697202	-1.51229	0.096143	0.40107
ENSG00000162980.17	ARL5A	5.29597	2.13242	0.0845763	0.286416	5.46563	0.867135	0.47606	0.819884	5.34212	1.76768	0.167917	0.481364	5.39736	1.44572	0.264892	0.687285	5.3551	1.88439	0.156243	0.438135	5.40783	1.26669	0.482407	0.999179	5.398	1.26872	0.353229	0.845704	5.43785	1.21309	0.317583	0.728829	5.43785	1.21309	0.317583	0.728684	5.4232	1.04905	0.410103	0.845604	5.49447	1.28565	0.0635861	0.172157	5.29597	0.830867	0.303244	0.668926
ENSG00000165997.5	ARL5B	4.09698	3.35125	0.138429	0.365793	4.27157	1.88418	0.395959	0.782662	4.11275	3.04051	0.201222	0.513796	4.22145	2.38356	0.320815	0.731966	4.15114	3.04535	0.202525	0.489982	4.2223	2.61557	0.419128	0.999179	4.21454	2.23053	0.368727	0.845704	4.24901	2.20169	0.322441	0.732085	4.24901	2.20169	0.322441	0.732085	4.26054	1.85565	0.425625	0.852221	4.18556	2.29545	0.0397119	0.127009	4.09698	1.39	0.326554	0.691687
ENSG00000113966.10	ARL6	0.991405	2.23121	0.0889752	0.29325	1.10256	2.01536	0.131447	0.590067	1.05008	1.92058	0.15361	0.464356	1.10187	1.61459	0.240503	0.670759	1.06588	1.84195	0.17443	0.457734	1.08262	1.41228	0.464471	0.999179	1.07597	1.42644	0.3304	0.841571	1.09231	1.62566	0.209817	0.66617	1.09231	1.62566	0.209817	0.66617	1.06138	2.09945	0.124596	0.673272	1.08	1.99006	0.0133867	0.0620031	0.991405	0.0483091	0.956667	0.987611
ENSG00000170540.15	ARL6IP1	7.6692	1.16069	0.313969	0.551315	7.78133	0.758102	0.477895	0.820805	7.67332	1.40937	0.242958	0.554801	7.75859	0.923986	0.442945	0.793945	7.66129	1.85092	0.140225	0.415751	7.75768	0.788941	0.613849	0.999179	7.75007	0.680733	0.569462	0.900166	7.77322	0.831176	0.445803	0.790724	7.77322	0.831176	0.445803	0.790724	7.78528	0.752273	0.51145	0.877773	7.77568	0.675353	0.329794	0.490802	7.6692	0.668729	0.366191	0.723891
ENSG00000182196.13	ARL6IP4	5.47529	-2.32293	0.0455501	0.210867	5.4601	-1.45166	0.1391	0.595415	5.52113	-2.1091	0.0866789	0.369345	5.41477	-1.21264	0.24789	0.674101	5.53602	-2.22638	0.0614826	0.292781	5.40747	-1.32148	0.38817	0.999179	5.41385	-1.39357	0.231236	0.803935	5.46172	-1.43873	0.136375	0.583313	5.46172	-1.43873	0.136375	0.583313	5.42545	-1.35828	0.1967	0.746471	5.85228	-1.90433	0.00096421	0.0106619	5.47529	-1.09537	0.13485	0.467806
ENSG00000144746.7	ARL6IP5	7.24806	1.44508	0.180003	0.418627	7.3601	0.820922	0.426934	0.793721	7.26802	1.27723	0.252633	0.56495	7.3304	0.921285	0.40634	0.776814	7.28301	1.44504	0.214599	0.50345	7.36391	0.822864	0.587819	0.999179	7.34137	0.954889	0.410159	0.85391	7.35865	0.871849	0.400103	0.767454	7.35865	0.871849	0.400103	0.767454	7.35451	0.663594	0.535715	0.884667	7.17023	1.05116	0.0542108	0.156281	7.24806	1.00357	0.147565	0.489947
ENSG00000143862.8	ARL8A	4.91539	-1.24513	0.17606	0.414423	4.91544	-0.550609	0.528306	0.839509	4.93714	-1.00365	0.307709	0.60752	4.91435	-0.761681	0.433947	0.790006	4.9591	-1.09157	0.247925	0.53377	4.94549	-0.57105	0.671545	0.999179	4.92794	-0.565554	0.582247	0.900166	4.92424	-0.60128	0.489642	0.811247	4.92424	-0.60128	0.489642	0.811247	4.90954	-0.633391	0.510072	0.877773	4.79765	-0.758288	0.124269	0.262254	4.91539	-0.00201438	0.997247	0.999457
ENSG00000134108.13	ARL8B	5.67185	0.335836	0.537462	0.719663	5.75547	0.127217	0.832549	0.951628	5.69348	0.488328	0.399946	0.669791	5.69152	0.60748	0.312538	0.725973	5.70866	0.538023	0.384162	0.641722	5.70186	0.598862	0.458134	0.999179	5.68628	0.658712	0.286647	0.835154	5.72638	0.516288	0.389225	0.763708	5.72638	0.516288	0.389225	0.763708	5.72842	0.139922	0.82345	0.955902	5.89949	0.0158175	0.965454	0.977574	5.67185	-0.181309	0.595464	0.86538
ENSG00000104442.10	ARMC1	3.8638	1.20433	0.390629	0.616081	3.96077	0.744923	0.595325	0.86847	3.90472	0.943737	0.525225	0.747656	3.94778	0.806978	0.595434	0.848464	3.92155	1.07285	0.474305	0.705571	3.90806	0.713254	0.72985	0.999179	3.92044	0.5193	0.741569	0.939741	3.96885	0.658262	0.639915	0.874427	3.96885	0.658262	0.639915	0.874427	3.94444	0.816533	0.578989	0.897072	4.18859	0.922799	0.141041	0.283753	3.8638	0.0299017	0.973067	0.992326
ENSG00000170632.14	ARMC10	3.94073	0.906896	0.018076	0.136961	4.02463	0.626368	0.120641	0.575145	3.96006	0.983021	0.0130896	0.179549	3.99021	0.829408	0.0384926	0.344355	3.99294	0.854251	0.038345	0.24091	4.00657	0.759697	0.179862	0.999179	3.99393	0.747295	0.0827983	0.652206	4.024	0.66881	0.0898452	0.518109	4.024	0.66881	0.0898451	0.518108	4.02126	0.454774	0.249342	0.782856	4.04951	0.63432	0.0205955	0.083369	3.94073	0.000148829	0.999545	0.999855
ENSG00000282813.1	ARMC10	3.94073	0.906896	0.018076	0.136961	4.02463	0.626368	0.120641	0.575145	3.96006	0.983021	0.0130896	0.179549	3.99021	0.829408	0.0384926	0.344355	3.99294	0.854251	0.038345	0.24091	4.00657	0.759697	0.179862	0.999179	3.99393	0.747295	0.0827983	0.652206	4.024	0.66881	0.0898452	0.518109	4.024	0.66881	0.0898451	0.518108	4.02126	0.454774	0.249342	0.782856	4.04951	0.63432	0.0205955	0.083369	3.94073	0.000148829	0.999545	0.999855
ENSG00000118690.13	ARMC2	2.79619	0.68691	0.288091	0.527001	2.86481	0.715961	0.276135	0.718342	2.81909	0.80542	0.230185	0.543599	2.82656	0.868481	0.20942	0.644274	2.84681	0.68992	0.311121	0.590697	2.84057	0.869318	0.382164	0.999179	2.85565	0.286602	0.701118	0.929449	2.87866	0.443125	0.498195	0.814985	2.87866	0.443125	0.498195	0.814985	2.82878	0.858063	0.206534	0.754662	2.90791	0.642783	0.0870862	0.208987	2.79619	-0.161616	0.723099	0.905935
ENSG00000165309.14	ARMC3	0.599957	3.66204	0.057443	0.236242	0.69704	4.08742	0.0346192	0.393472	0.601931	4.45299	0.0313775	0.246381	0.721979	3.7176	0.0651675	0.427585	0.627544	4.29827	0.0381441	0.240664	0.652826	2.7208	0.308176	0.999179	0.645371	3.1456	0.129032	0.725228	0.720428	3.35561	0.0710722	0.479178	0.720428	3.35561	0.0710722	0.479178	0.750403	3.22071	0.101933	0.634355	1.16374	2.72094	0.0150296	0.067232	0.599957	-1.90202	0.132792	0.46426
ENSG00000105676.14	ARMC6	3.81387	-2.73185	0.00861754	0.101043	3.79261	-1.864	0.0416448	0.416686	3.85244	-2.6468	0.0187312	0.204261	3.78139	-2.04852	0.0426319	0.360966	3.86347	-2.68824	0.012639	0.14931	3.74742	-2.06992	0.14115	0.999179	3.75639	-1.91579	0.0752045	0.637516	3.79731	-1.89041	0.0382684	0.372535	3.79731	-1.89041	0.0382681	0.372536	3.77183	-1.87889	0.057065	0.539771	4.18264	-1.98311	0.000854973	0.00986161	3.81387	-1.20805	0.0606338	0.321364
ENSG00000125449.7	ARMC7	3.35785	-2.23009	0.00361473	0.0692986	3.36445	-1.64884	0.017414	0.293495	3.396	-2.22541	0.00652659	0.141669	3.36906	-1.98821	0.0108919	0.201145	3.42362	-2.37001	0.00278098	0.0780987	3.33285	-1.76704	0.0863807	0.999179	3.33426	-1.60489	0.0434628	0.540233	3.37457	-1.71357	0.0148642	0.260085	3.37457	-1.71357	0.0148641	0.260085	3.35654	-1.80112	0.0191682	0.377987	3.64359	-1.66725	0.000142283	0.00278517	3.35785	-0.812685	0.0827257	0.373311
ENSG00000135931.17	ARMC9	-1.15952	1.64387	0.230862	0.47431	-1.0615	1.21952	0.383216	0.776601	-1.07971	1.02286	0.476479	0.71741	-1.03066	0.768971	0.604692	0.85224	-1.06772	1.08111	0.444498	0.685357	-1.10022	0.958942	0.634457	0.999179	-1.0958	1.05378	0.494836	0.88015	-1.04991	1.03352	0.4422	0.789776	-1.04991	1.03352	0.4422	0.789776	-1.08573	1.45194	0.327796	0.825475	-0.875326	1.73153	0.0353659	0.11797	-1.15952	-1.66885	0.0723118	0.35129
ENSG00000184867.14	ARMCX2	0.22557	0.755996	0.541691	0.721539	0.294664	1.29415	0.307737	0.735881	0.288753	0.777771	0.541216	0.755342	0.242946	1.25979	0.343379	0.748872	0.290637	0.623332	0.614241	0.790761	0.142225	1.00526	0.57562	0.999179	0.188947	0.398864	0.769087	0.945163	0.299723	0.509265	0.666656	0.884948	0.299723	0.509265	0.666656	0.884948	0.261662	0.967062	0.472875	0.867988	1.0682	0.533302	0.481269	0.625615	0.22557	-2.85208	0.00244651	0.0522502
ENSG00000102401.20	ARMCX3	5.19081	0.868333	0.22877	0.472584	5.26345	0.833598	0.24488	0.697155	5.21891	0.976406	0.208527	0.521247	5.23386	0.953144	0.219465	0.652406	5.2413	0.898579	0.242797	0.528876	5.27824	0.843354	0.429124	0.999179	5.25061	0.956706	0.241946	0.809085	5.26795	0.835041	0.245641	0.690595	5.26795	0.835041	0.245641	0.690594	5.26169	0.631853	0.405388	0.844242	5.13094	0.717682	0.0388284	0.12538	5.19081	0.499257	0.267311	0.635871
ENSG00000196440.11	ARMCX4	2.52331	1.4406	0.0332792	0.184181	2.67911	0.355497	0.548461	0.848406	2.55534	1.11647	0.146876	0.456171	2.67791	0.242223	0.70338	0.889641	2.61856	0.827513	0.223001	0.511108	2.6889	-0.0525893	0.953893	0.999179	2.6755	0.226836	0.741331	0.939741	2.67726	0.405257	0.491293	0.812176	2.67726	0.405257	0.491293	0.812176	2.64784	0.541526	0.388629	0.840996	2.48485	0.827789	0.0991528	0.227657	2.52331	0.734185	0.109972	0.427822
ENSG00000125962.14	ARMCX5	2.84796	1.16241	0.293874	0.532694	2.96972	0.513422	0.644193	0.886791	2.8921	0.915719	0.429171	0.690054	2.93127	0.742236	0.532444	0.823805	2.90481	1.03712	0.384518	0.64213	2.91353	0.830428	0.610523	0.999179	2.92204	0.567373	0.646773	0.915901	2.96526	0.602368	0.589428	0.851219	2.96526	0.602368	0.589428	0.851219	2.94371	0.500684	0.667589	0.915338	3.09129	0.783488	0.159257	0.306981	2.84796	0.347996	0.621658	0.875301
ENSG00000198960.11	ARMCX6	2.86872	-0.112223	0.891179	0.943182	2.95026	-0.214338	0.789145	0.935477	2.91968	-0.171301	0.844703	0.925009	2.91548	0.0795882	0.928435	0.97419	2.92344	-0.0131043	0.988104	0.993976	2.86254	-0.47019	0.704815	0.999179	2.86916	-0.174303	0.852542	0.965757	2.95121	-0.17921	0.825625	0.943982	2.95121	-0.17921	0.825627	0.943984	2.93206	-0.191813	0.826782	0.956922	3.43699	-0.299401	0.392975	0.549974	2.86872	-1.12789	0.0437335	0.270725
ENSG00000143437.21	ARNT	6.06196	0.423418	0.415497	0.634148	6.14385	0.195627	0.686456	0.902357	6.08275	0.383343	0.463328	0.707862	6.15009	-0.114663	0.811973	0.930313	6.11442	0.305655	0.593306	0.778639	6.16406	-0.037298	0.953444	0.999179	6.15821	-0.10525	0.828518	0.961255	6.16517	-0.0414651	0.929664	0.981118	6.16517	-0.0414651	0.929664	0.981118	6.14243	0.0156997	0.973308	0.994021	6.01863	0.375323	0.273316	0.434916	6.06196	0.69837	0.0401081	0.259646
ENSG00000172379.21	ARNT2	-2.67246	1.8553	0.35781	0.590715	-2.49509	0.600011	0.778161	0.932745	-2.59475	1.23979	0.56412	0.76744	-2.61647	1.33377	0.550103	0.830352	-2.53932	0.691317	0.741293	0.864767	-2.44482	0.608356	0.836123	0.999179	-2.48895	1.15838	0.609233	0.907192	-2.50726	0.899835	0.653309	0.879625	-2.50726	0.899835	0.653309	0.879625	-2.61002	1.36905	0.52262	0.880958	NA	NA	NA	NA	-2.67246	0.943101	0.464991	0.794479
ENSG00000029153.14	ARNTL2	1.17643	3.39238	0.0300145	0.174826	1.35762	2.18412	0.144983	0.600858	1.21962	2.38135	0.141991	0.450096	1.40739	0.93574	0.536138	0.825252	1.28347	1.90717	0.221018	0.508843	1.46031	0.248071	0.905108	0.999179	1.41604	0.919323	0.562327	0.897891	1.38195	1.12469	0.423847	0.779199	1.38195	1.12469	0.423847	0.779199	1.37722	1.61243	0.275434	0.803008	0.725759	2.55441	0.0251953	0.0946654	1.17643	2.23167	0.0377513	0.253526
ENSG00000241685.10	ARPC1A	4.81992	-0.643128	0.546462	0.724236	4.84698	-0.123239	0.902711	0.971426	4.84911	-0.382618	0.731661	0.863075	4.82675	-0.118104	0.916818	0.968875	4.86467	-0.41255	0.705797	0.84326	4.81922	-0.163437	0.917009	0.999179	4.81717	-0.136268	0.908691	0.978811	4.84905	-0.119986	0.905732	0.971452	4.84905	-0.119986	0.905732	0.971452	4.82716	-0.0969234	0.929561	0.984585	5.02385	-0.312109	0.473197	0.618947	4.81992	-0.250516	0.705342	0.898151
ENSG00000163466.16	ARPC2	8.44626	0.0646962	0.861342	0.924089	8.51072	0.0593972	0.87997	0.965792	8.4806	0.0423186	0.912167	0.958411	8.4608	0.338867	0.391128	0.771484	8.48356	0.214076	0.601189	0.783442	8.50155	0.306049	0.587665	0.999179	8.48057	0.404301	0.343621	0.845704	8.49395	0.27981	0.478439	0.805719	8.49395	0.27981	0.478439	0.805719	8.47866	0.161735	0.672631	0.916246	8.42791	0.131672	0.580075	0.706135	8.44626	0.267856	0.308806	0.674135
ENSG00000111229.16	ARPC3	7.35938	0.792544	0.329516	0.564514	7.45064	0.575215	0.482801	0.82327	7.39161	0.866284	0.30344	0.603921	7.37326	1.17878	0.178811	0.611381	7.39272	1.03463	0.2347	0.522334	7.40233	0.951912	0.449272	0.999179	7.38069	1.18191	0.217054	0.797271	7.42018	0.963658	0.250841	0.692569	7.42018	0.963658	0.250841	0.692568	7.41516	0.718876	0.391542	0.841061	7.50904	0.649269	0.198605	0.352605	7.35938	-0.0973312	0.864963	0.959137
ENSG00000241553.12	ARPC4	7.86422	-1.31136	0.00457736	0.0773683	7.87558	-0.91893	0.0297119	0.370543	7.8924	-1.22448	0.0119775	0.173765	7.83884	-0.655193	0.154951	0.582034	7.89934	-1.05222	0.0214709	0.186124	7.88077	-0.639516	0.333924	0.999179	7.85507	-0.347247	0.485357	0.879985	7.8693	-0.543492	0.194432	0.656658	7.8693	-0.543492	0.194432	0.656658	7.85777	-0.853475	0.064913	0.565128	7.85135	-0.863114	0.00588077	0.0360162	7.86422	0.0205779	0.947383	0.984626
ENSG00000162704.16	ARPC5	8.33386	-0.167073	0.788564	0.884173	8.38351	-0.0622317	0.923199	0.977646	8.36775	-0.190129	0.767571	0.882272	8.3265	0.301849	0.646885	0.870333	8.36782	-0.00739591	0.99125	0.99547	8.35754	-0.112557	0.905074	0.999179	8.327	0.450481	0.527461	0.888833	8.35782	0.258265	0.690153	0.892776	8.35782	0.258265	0.690153	0.892776	8.36447	-0.0793483	0.901756	0.978632	8.46967	-0.0405322	0.917302	0.946417	8.33386	-0.205079	0.642045	0.879762
ENSG00000136950.13	ARPC5L	3.67437	-0.168651	0.832963	0.909145	3.70693	0.119468	0.873974	0.964393	3.71511	-0.0543085	0.950072	0.976221	3.64633	0.546119	0.503969	0.813635	3.72094	-0.0141702	0.986856	0.993699	3.68236	0.522275	0.635089	0.999179	3.67629	0.300103	0.72067	0.934102	3.68819	0.350716	0.635644	0.873078	3.68819	0.350716	0.635643	0.873078	3.66071	0.325352	0.690427	0.921946	3.76552	-0.0640403	0.894488	0.931553	3.67437	-0.231833	0.651628	0.883834
ENSG00000128989.10	ARPP19	6.82077	1.59554	0.122594	0.344586	6.96153	0.764651	0.448502	0.806219	6.8583	1.42095	0.191082	0.505469	6.91827	1.05432	0.32644	0.736293	6.87236	1.48218	0.188279	0.473044	6.92832	0.95902	0.513872	0.999179	6.91503	1.01968	0.362487	0.845704	6.94731	0.958228	0.342072	0.74154	6.94731	0.958228	0.342072	0.74154	6.93484	0.807939	0.438279	0.859041	6.94589	0.979592	0.0671952	0.178461	6.82077	0.680246	0.301661	0.66785
ENSG00000172995.16	ARPP21	-2.23136	2.44322	0.089421	0.29325	-2.14315	2.08624	0.131402	0.590067	-2.22656	2.03044	0.193317	0.507714	-2.17537	1.65192	0.254231	0.679265	-2.10125	0.968327	0.472551	0.704334	-2.15361	0.618335	0.750649	0.999179	-2.21914	2.53376	0.1006	0.682915	-2.1716	2.05827	0.126908	0.573537	-2.1716	2.05827	0.126909	0.573537	-2.10789	0.953239	0.50593	0.877583	-2.10996	2.90522	0.00483898	0.0314212	-2.23136	-1.2701	0.183505	0.543334
ENSG00000137486.17	ARRB1	7.20308	-1.42616	0.040979	0.201336	7.23431	-1.03518	0.119634	0.573684	7.24269	-1.26397	0.091617	0.377115	7.20003	-0.815753	0.257803	0.682609	7.26979	-1.375	0.0687564	0.306293	7.19545	-0.603877	0.5194	0.999179	7.18312	-0.442606	0.53448	0.890289	7.2205	-0.656852	0.311405	0.724782	7.2205	-0.656852	0.311404	0.724781	7.21401	-1.05384	0.130539	0.682205	7.45904	-1.14334	0.00920554	0.0485972	7.20308	-0.520322	0.244158	0.612441
ENSG00000141480.18	ARRB2	8.6191	-0.48401	0.456924	0.664451	8.6232	0.126461	0.849118	0.956099	8.63586	-0.241119	0.734775	0.864339	8.62498	-0.0735153	0.918135	0.969466	8.65164	-0.188968	0.78293	0.88735	8.68788	0.215873	0.826522	0.999179	8.65834	0.165502	0.824472	0.959955	8.63658	0.0984287	0.877897	0.964394	8.63658	0.0984287	0.877897	0.964302	8.61614	0.170885	0.816816	0.953533	8.27049	0.0682946	0.856163	0.906476	8.6191	0.691287	0.114077	0.434686
ENSG00000197070.14	ARRDC1	5.09153	-3.70942	0.0031725	0.0650283	5.06156	-2.82165	0.0117452	0.25678	5.12989	-3.70792	0.00545481	0.132359	5.08098	-3.34455	0.00578996	0.153588	5.15312	-3.80313	0.00384823	0.0900849	5.00662	-3.02245	0.0666996	0.999179	5.03028	-3.05797	0.0182572	0.404302	5.07238	-2.97583	0.0066444	0.180958	5.07238	-2.97583	0.00664441	0.180958	5.04929	-2.90409	0.0131089	0.331286	5.59603	-3.03604	2.44752e-05	0.000798547	5.09153	-1.44085	0.0467742	0.279374
ENSG00000105643.10	ARRDC2	5.74394	-1.43753	0.011428	0.112469	5.745	-0.966451	0.0518041	0.448755	5.78329	-1.34022	0.0217091	0.215318	5.70302	-0.480981	0.367713	0.760925	5.79254	-1.19669	0.0351965	0.234136	5.71514	-0.412004	0.595578	0.999179	5.70955	-0.531948	0.36551	0.845704	5.7334	-0.51553	0.284232	0.712316	5.7334	-0.51553	0.284232	0.712316	5.71302	-0.709836	0.182498	0.732356	5.9316	-1.04039	0.0103095	0.0522883	5.74394	-0.32225	0.408606	0.753587
ENSG00000113369.9	ARRDC3	7.35079	2.12874	0.106392	0.321293	7.52988	0.858845	0.490305	0.825682	7.3725	1.89375	0.179263	0.491248	7.44927	1.54886	0.254022	0.679265	7.37733	2.26534	0.117825	0.385897	7.4332	1.27619	0.482977	0.999179	7.44061	1.15802	0.404981	0.85391	7.50537	1.15712	0.358095	0.749106	7.50537	1.15712	0.358095	0.749105	7.49617	1.00804	0.440101	0.859569	7.70981	1.111	0.136648	0.278039	7.35079	0.209838	0.795705	0.934689
ENSG00000140450.9	ARRDC4	4.09263	0.781307	0.499891	0.695839	4.24749	-0.251909	0.824143	0.949372	4.11464	0.522313	0.672918	0.82957	4.18378	0.129196	0.916192	0.968734	4.13667	0.666748	0.589752	0.776288	4.17714	-0.0696944	0.967028	0.999179	4.12194	1.14612	0.377618	0.845704	4.17293	0.705549	0.550016	0.834638	4.17293	0.705549	0.550016	0.834637	4.2225	-0.284495	0.811924	0.952739	4.28357	0.380572	0.560517	0.689178	4.09263	0.248553	0.743444	0.915302
ENSG00000100299.18	ARSA	5.43215	-2.90659	0.00994531	0.1063	5.42666	-2.23739	0.031881	0.381639	5.45329	-2.74705	0.0206987	0.21087	5.41045	-2.37256	0.0368426	0.339554	5.47738	-2.83505	0.0153972	0.161509	5.39462	-2.10177	0.178866	0.999179	5.40463	-2.26225	0.0620039	0.596633	5.42778	-2.2309	0.0312404	0.34625	5.42778	-2.2309	0.0312404	0.34625	5.3994	-2.13668	0.0561351	0.538243	5.61637	-2.2276	0.000444151	0.00623614	5.43215	-0.787874	0.251838	0.619601
ENSG00000113273.17	ARSB	4.5702	-0.531827	0.155883	0.388383	4.63954	-0.623292	0.106101	0.554766	4.59328	-0.542663	0.156813	0.46752	4.62338	-0.722406	0.0794924	0.45776	4.6346	-0.750446	0.0649912	0.298835	4.61435	-0.817224	0.148117	0.999179	4.59113	-0.212449	0.613115	0.907248	4.61577	-0.330767	0.381823	0.761082	4.61577	-0.330767	0.381823	0.761082	4.63524	-0.780995	0.0498867	0.522936	4.77686	-0.483412	0.070482	0.183465	4.5702	-0.212449	0.417673	0.761673
ENSG00000006756.16	ARSD	4.69764	-0.419723	0.632858	0.781228	4.74221	-0.737825	0.396242	0.782662	4.71766	-0.496321	0.57631	0.774426	4.68707	-0.0497233	0.957759	0.985283	4.72731	-0.214984	0.797625	0.895615	4.73285	0.184234	0.880844	0.999179	4.70002	0.463689	0.619699	0.90876	4.6979	0.294633	0.708351	0.89905	4.6979	0.294633	0.708351	0.89905	4.72837	-0.403532	0.671021	0.916246	4.64866	-0.203113	0.688863	0.789832	4.69764	-0.11864	0.839027	0.950955
ENSG00000141337.12	ARSG	4.91832	-0.550619	0.381927	0.608972	4.98247	-0.570287	0.430858	0.797035	4.97031	-0.677822	0.326392	0.622218	4.95663	-0.417312	0.550774	0.830776	4.98935	-0.568752	0.417259	0.665922	4.95086	-0.202288	0.826397	0.999179	4.95646	-0.409374	0.566123	0.899322	4.98009	-0.390739	0.562111	0.837819	4.98009	-0.390739	0.56211	0.837819	4.93126	-0.186916	0.794916	0.947875	5.05985	-0.37461	0.3167	0.477674	4.91832	-0.00593779	0.988437	0.996205
ENSG00000180801.14	ARSJ	-2.10138	-1.12417	0.431905	0.646105	NA	NA	NA	NA	-2.06939	-1.20591	0.420524	0.684678	-2.06304	-1.33988	0.3683	0.760925	-2.04555	-1.19448	0.411446	0.661887	NA	NA	NA	NA	NA	NA	NA	NA	NA	NA	NA	NA	NA	NA	NA	NA	-2.08434	-1.17458	0.42432	0.851633	-1.68867	-0.137185	0.872126	0.916904	-2.10138	-2.13896	0.0346034	0.242609
ENSG00000111339.12	ART4	-0.171941	4.79246	0.0342442	0.185622	0.00745051	3.16278	0.147607	0.60674	-0.0788486	3.67504	0.120796	0.420961	-0.0522057	4.11839	0.08857	0.47413	-0.146455	4.78298	0.0504873	0.269052	0.178665	2.20615	0.47955	0.999179	0.0721205	3.40092	0.163264	0.755782	-0.109778	4.33277	0.0578596	0.443912	-0.109778	4.33277	0.0578596	0.443912	-0.0484638	4.16089	0.0868395	0.61177	-1.11423	3.75733	0.00665802	0.0392421	-0.171941	4.12678	0.00670126	0.0986457
ENSG00000173409.14	ARV1	1.98429	1.70484	0.141539	0.370244	2.12118	0.807185	0.482516	0.823064	2.02311	1.41869	0.245308	0.557256	2.07419	1.17622	0.338296	0.745642	2.04296	1.45919	0.240634	0.528272	2.08062	0.547253	0.749259	0.999179	2.06924	0.883416	0.497359	0.88015	2.10836	0.967528	0.403658	0.768718	2.10836	0.967528	0.403658	0.768718	2.08987	0.999542	0.403892	0.844242	2.17192	1.32583	0.0616779	0.168909	1.98429	0.462454	0.556453	0.847738
ENSG00000099889.14	ARVCF	1.21516	-3.27114	0.10842	0.32411	1.20377	-2.65038	0.172319	0.643594	1.28361	-3.65416	0.0880097	0.370653	1.18824	-2.6857	0.204295	0.639401	1.30957	-3.68477	0.0825858	0.329309	1.0795	-2.90198	0.315562	0.999179	1.12317	-2.75861	0.21446	0.797271	1.1973	-2.53778	0.186585	0.643197	1.1973	-2.53778	0.186585	0.643197	1.13299	-2.08813	0.3081	0.817336	2.00976	-2.4345	0.0187974	0.0779435	1.21516	-2.70305	0.0444066	0.271767
ENSG00000214435.8	AS3MT	0.283093	1.56984	0.346419	0.580609	0.232848	1.6091	0.421419	0.792477	0.322837	0.206045	0.898702	0.951745	0.533917	-1.49743	0.325313	0.736131	0.406452	-0.0810065	0.959781	0.981136	0.474417	-1.22894	0.546822	0.999179	0.515913	-1.60445	0.307691	0.841571	0.41556	-0.70524	0.714807	0.901094	0.41556	-0.70524	0.714807	0.901094	0.388574	0.559812	0.756038	0.939268	-0.179487	2.09912	0.256247	0.416227	0.283093	1.40604	0.199544	0.563441
ENSG00000104763.19	ASAH1	7.71518	-0.203327	0.833556	0.909145	7.762	-0.0293249	0.97634	0.99353	7.73844	-0.0583308	0.954552	0.978733	7.68465	0.474935	0.650941	0.87281	7.73919	0.0900376	0.931532	0.966364	7.71873	0.113148	0.936687	0.999179	7.69096	0.604561	0.578777	0.900166	7.73348	0.355182	0.722621	0.904693	7.73348	0.355182	0.722621	0.904693	7.74806	-0.18623	0.855756	0.965845	7.92932	-0.256313	0.624053	0.739486	7.71518	-0.510371	0.414512	0.759495
ENSG00000204147.10	ASAH2B	-0.707155	5.13394	0.00246845	0.0600136	-0.683502	5.42977	0.00175915	0.109402	-0.63117	4.67135	0.00808897	0.150035	-0.61332	4.89693	0.00616129	0.1562	-0.667511	5.43114	0.00269824	0.0766098	-0.531282	3.83936	0.106202	0.999179	-0.543923	3.67963	0.044056	0.542546	-0.627299	4.72322	0.00625921	0.176841	-0.627299	4.72322	0.00625922	0.176841	-0.744409	6.31355	0.00069871	0.116653	-1.32461	5.44226	8.39493e-06	0.000357172	-0.707155	-0.35304	0.739236	0.91452
ENSG00000153317.15	ASAP1	7.9786	1.48977	0.0966172	0.30538	8.04714	1.47689	0.0806519	0.513962	7.98889	1.73352	0.0665423	0.332636	8.07034	1.19479	0.189987	0.62319	7.99243	1.96123	0.0457452	0.258995	8.09196	1.05994	0.386643	0.999179	8.06161	1.23869	0.188588	0.779744	8.0509	1.4388	0.094963	0.528843	8.0509	1.4388	0.0949594	0.528842	8.06618	1.28917	0.144516	0.692932	7.87265	1.22765	0.0237352	0.0911266	7.9786	0.973149	0.096921	0.402552
ENSG00000151693.11	ASAP2	3.75179	0.300515	0.794466	0.887974	3.80996	1.01552	0.365624	0.767282	3.75947	0.896399	0.452375	0.701551	3.85011	0.234211	0.836713	0.941671	3.78611	0.728311	0.553498	0.753971	3.83947	-0.148471	0.923399	0.999179	3.81503	0.395971	0.736473	0.938155	3.85053	0.329579	0.754482	0.918158	3.85053	0.329579	0.754482	0.918158	3.84805	0.218381	0.847118	0.962936	3.89829	0.204527	0.745075	0.830812	3.75179	0.150419	0.841103	0.951166
ENSG00000088280.19	ASAP3	0.218361	-1.34763	0.434909	0.648224	0.211191	-0.480754	0.776817	0.932353	0.221607	-0.778088	0.669464	0.827516	0.205476	-0.710835	0.70406	0.890052	0.24778	-0.983702	0.584464	0.774464	0.204482	-0.618515	0.807451	0.999179	0.214314	-0.867593	0.65564	0.918351	0.238603	-0.791625	0.643621	0.876178	0.238603	-0.791625	0.643621	0.876178	0.218027	-0.81201	0.656095	0.911461	0.379633	-0.737658	0.428855	0.580922	0.218361	-1.08883	0.340364	0.702621
ENSG00000282854.2	ASAP3	0.218361	-1.34763	0.434909	0.648224	0.211191	-0.480754	0.776817	0.932353	0.221607	-0.778088	0.669464	0.827516	0.205476	-0.710835	0.70406	0.890052	0.24778	-0.983702	0.584464	0.774464	0.204482	-0.618515	0.807451	0.999179	0.214314	-0.867593	0.65564	0.918351	0.238603	-0.791625	0.643621	0.876178	0.238603	-0.791625	0.643621	0.876178	0.218027	-0.81201	0.656095	0.911461	0.379633	-0.737658	0.428855	0.580922	0.218361	-1.08883	0.340364	0.702621
ENSG00000065802.12	ASB1	4.85449	-0.94911	0.119684	0.340855	4.91152	-1.05267	0.0843876	0.521593	4.91619	-1.21425	0.0756627	0.349878	4.86783	-0.666157	0.278359	0.696171	4.93565	-1.18089	0.0751715	0.316034	4.86168	-0.552536	0.523258	0.999179	4.87423	-0.827666	0.213545	0.797017	4.91813	-0.850936	0.13043	0.577171	4.91813	-0.850936	0.13043	0.577172	4.8692	-0.759561	0.216501	0.760591	5.14107	-0.814463	0.0202779	0.0824258	4.85449	-0.388079	0.330963	0.695588
ENSG00000196372.13	ASB13	2.4272	-2.47633	0.00203124	0.0548675	2.41597	-1.67743	0.025291	0.343494	2.44497	-2.30549	0.00668079	0.143387	2.41183	-1.99855	0.0164845	0.240747	2.47408	-2.48283	0.00257956	0.07464	2.36994	-1.87162	0.113748	0.999179	2.38602	-1.79938	0.0459729	0.548061	2.43259	-1.82476	0.016234	0.272688	2.43259	-1.82476	0.016234	0.272688	2.43008	-2.11979	0.0101153	0.297354	2.83138	-1.9177	9.28568e-05	0.00209089	2.4272	-1.26242	0.0220995	0.19266
ENSG00000182177.14	ASB18	-3.42447	1.10153	0.579021	0.745284	-3.43155	1.65055	0.404283	0.786968	-3.42408	1.26323	0.55089	0.760627	-3.42512	1.23593	0.570293	0.838471	-3.40731	1.28256	0.540013	0.74766	-3.29791	1.46181	0.617983	0.999179	-3.36081	1.97791	0.382939	0.846614	-3.45257	1.9589	0.324697	0.732703	-3.45257	1.9589	0.324697	0.732702	-3.40069	1.07689	0.612677	0.90309	NA	NA	NA	NA	-3.42447	0.568535	0.651216	0.883741
ENSG00000005981.13	ASB4	-3.32073	0.86992	0.649435	0.791761	-3.28915	1.21691	0.52273	0.836719	-3.32033	1.03799	0.609737	0.792893	-3.26474	0.478478	0.824159	0.9369	-3.30356	1.0605	0.597927	0.781407	-3.18597	1.24638	0.658952	0.999179	-3.25174	1.7546	0.420855	0.856741	-3.31016	1.50788	0.433128	0.78457	-3.31016	1.50788	0.433128	0.78457	-3.24031	0.361843	0.862913	0.968097	NA	NA	NA	NA	-3.32073	1.03616	0.40665	0.75258
ENSG00000148331.12	ASB6	4.38641	-2.17515	0.00133988	0.0454332	4.38867	-1.68235	0.0079998	0.22207	4.42077	-2.14677	0.00235416	0.0901318	4.38448	-1.71783	0.0128342	0.217087	4.44964	-2.20097	0.00134676	0.0550493	4.32246	-1.54566	0.116556	0.999179	4.34295	-1.66349	0.0276352	0.463269	4.40044	-1.59907	0.0106609	0.226384	4.40044	-1.59907	0.0106609	0.226384	4.36813	-1.56391	0.0219777	0.394352	4.84699	-1.69161	6.41153e-05	0.00158107	4.38641	-0.965966	0.0372166	0.251657
ENSG00000177981.11	ASB8	5.14501	0.330561	0.61391	0.769087	5.24121	0.019648	0.977059	0.993802	5.16757	0.412358	0.543206	0.756186	5.20175	0.235062	0.737666	0.902913	5.18334	0.466901	0.518127	0.732547	5.203	0.411755	0.665077	0.999179	5.19247	0.377032	0.601023	0.904668	5.22748	0.267474	0.698563	0.895547	5.22748	0.267473	0.698559	0.895542	5.21948	0.0279697	0.966958	0.992235	5.27672	0.155394	0.647267	0.758444	5.14501	0.223493	0.586218	0.861829
ENSG00000258527.1	ASB9P1	-3.05079	-5.2355	0.00143349	0.0469315	-2.99539	-5.24331	0.00121464	0.0972742	-3.03161	-5.28795	0.002134	0.0840826	-3.0207	-5.32323	0.00267856	0.105617	-3.03758	-4.97372	0.00334901	0.0842174	-3.331	-5.42441	0.0198582	0.999179	-3.24726	-4.73859	0.00869429	0.302219	-3.02205	-4.9055	0.00237555	0.113057	-3.02205	-4.9055	0.00237555	0.113057	-3.03768	-5.05475	0.00337018	0.194031	-1.12626	-4.88032	1.42477e-07	1.64339e-05	-3.05079	-4.74111	4.11674e-05	0.00331253
ENSG00000100325.15	ASCC2	8.21368	-0.613788	0.657649	0.796765	8.12375	1.45714	0.266391	0.714729	8.16021	1.15156	0.418082	0.682443	8.16614	0.996977	0.486203	0.80915	8.15463	1.24549	0.383437	0.641181	8.13909	2.08152	0.285897	0.999179	8.14313	0.976225	0.508526	0.88498	8.13902	1.23424	0.354057	0.748485	8.13902	1.23424	0.354057	0.748485	8.14698	1.25766	0.365631	0.835759	8.20882	0.242343	0.761177	0.841425	8.21368	-0.420219	0.642738	0.879934
ENSG00000112249.14	ASCC3	5.86026	0.649029	0.418173	0.63631	5.97192	0.0780188	0.926425	0.978529	5.89408	0.511273	0.548545	0.759834	5.92416	0.385549	0.66149	0.876353	5.91236	0.527788	0.545414	0.750974	5.88795	0.218629	0.854239	0.999179	5.90332	0.00455186	0.995978	0.998944	5.9659	0.0671293	0.934684	0.981931	5.9659	0.0671293	0.934684	0.981931	5.9393	0.109321	0.900495	0.978559	6.28242	0.184346	0.685537	0.787451	5.86026	-0.169957	0.747387	0.917847
ENSG00000139352.4	ASCL1	-3.25739	0.38128	0.832978	0.909145	-3.26447	0.945012	0.597725	0.869379	-3.25699	0.549625	0.774977	0.886871	-3.25803	0.529144	0.78882	0.922032	-3.20157	0.121581	0.949459	0.975534	-3.11764	0.761772	0.775183	0.999179	-3.18516	1.26753	0.537543	0.890494	-3.28548	1.24718	0.489255	0.811041	-3.28548	1.24718	0.489255	0.811041	-3.23361	0.367438	0.849186	0.964079	NA	NA	NA	NA	-3.25739	1.54158	0.195018	0.556931
ENSG00000183734.4	ASCL2	1.77365	-1.44195	0.103573	0.316847	1.71523	-0.238937	0.736923	0.918588	1.81613	-1.19254	0.194496	0.508507	1.64494	0.397568	0.607838	0.852794	1.80001	-0.949589	0.288817	0.570289	1.67227	0.0839856	0.938339	0.999179	1.6915	-0.466542	0.571837	0.900166	1.71414	-0.214351	0.762146	0.920649	1.71414	-0.214351	0.762146	0.920649	1.67583	0.0605741	0.937124	0.986916	2.02732	-0.774754	0.239183	0.397232	1.77365	-1.26449	0.0376421	0.253446
ENSG00000111875.8	ASF1A	3.76632	0.898277	0.591638	0.753902	3.83731	0.866059	0.6077	0.873524	3.79991	1.103	0.526114	0.74802	3.77326	1.52443	0.397545	0.773111	3.80954	1.18939	0.501346	0.723061	3.69847	1.11399	0.660367	0.999179	3.72129	1.00387	0.601138	0.904668	3.81838	1.1033	0.515377	0.821227	3.81838	1.1033	0.515377	0.821226	3.79869	1.12339	0.52409	0.880958	4.56199	0.668901	0.475759	0.620936	3.76632	-1.35458	0.246912	0.615449
ENSG00000288210.1	ASF1B	2.93275	-1.67932	0.139426	0.366985	2.96491	-0.758377	0.466038	0.814732	2.99457	-1.60268	0.161713	0.473795	2.88962	-0.684122	0.532397	0.823805	2.99951	-1.69708	0.117883	0.385929	2.8987	-1.07692	0.468081	0.999179	2.88607	-0.612484	0.586245	0.901178	2.93692	-0.865757	0.386698	0.762725	2.93692	-0.865757	0.386698	0.762726	2.89423	-0.7833	0.484723	0.867988	3.29443	-1.41709	0.041747	0.131542	2.93275	-0.424032	0.569359	0.85475
ENSG00000105011.9	ASF1B	2.93275	-1.67932	0.139426	0.366985	2.96491	-0.758377	0.466038	0.814732	2.99457	-1.60268	0.161713	0.473795	2.88962	-0.684122	0.532397	0.823805	2.99951	-1.69708	0.117883	0.385929	2.8987	-1.07692	0.468081	0.999179	2.88607	-0.612484	0.586245	0.901178	2.93692	-0.865757	0.386698	0.762725	2.93692	-0.865757	0.386698	0.762726	2.89423	-0.7833	0.484723	0.867988	3.29443	-1.41709	0.041747	0.131542	2.93275	-0.424032	0.569359	0.85475
ENSG00000141505.12	ASGR1	2.37443	-3.05244	0.030495	0.176155	2.33304	-2.1265	0.115598	0.569619	2.39106	-2.88388	0.049237	0.297405	2.28112	-1.87729	0.192783	0.62614	2.39456	-2.70487	0.0622489	0.293407	2.32334	-2.13742	0.29419	0.999179	2.30107	-1.49475	0.330401	0.841571	2.3343	-1.84037	0.170986	0.625596	2.3343	-1.84037	0.170987	0.625596	2.3377	-2.38448	0.0989693	0.632594	2.5282	-2.22714	0.00993956	0.050937	2.37443	-0.500616	0.591063	0.86417
ENSG00000161944.16	ASGR2	3.35791	-2.45125	0.024227	0.157372	3.28471	-1.49502	0.160642	0.627492	3.32975	-2.00532	0.0693427	0.338235	3.38449	-2.56993	0.0258249	0.295245	3.41098	-2.43961	0.0288237	0.212992	3.38853	-2.07201	0.203636	0.999179	3.36602	-1.49744	0.223147	0.803825	3.3631	-1.66666	0.121931	0.568988	3.3631	-1.66666	0.121931	0.568988	3.38464	-2.51173	0.031168	0.436908	3.16093	-1.61102	0.0178376	0.0753915	3.35791	0.253618	0.735595	0.912904
ENSG00000116539.13	ASH1L	7.66111	1.32387	0.00296613	0.0642584	7.80815	0.428664	0.299447	0.730401	7.68835	1.30221	0.0057933	0.135268	7.77346	0.712998	0.0886689	0.47413	7.70982	1.35915	0.00559762	0.108422	7.75843	0.722234	0.222836	0.999179	7.76003	0.49791	0.264291	0.821115	7.79843	0.566253	0.171861	0.625596	7.79843	0.566253	0.171861	0.625596	7.77199	0.675222	0.099055	0.632594	7.85714	0.66462	0.0603541	0.166989	7.66111	0.477876	0.112967	0.43256
ENSG00000196433.13	ASMT	NA	NA	NA	NA	NA	NA	NA	NA	NA	NA	NA	NA	NA	NA	NA	NA	NA	NA	NA	NA	NA	NA	NA	NA	NA	NA	NA	NA	NA	NA	NA	NA	NA	NA	NA	NA	NA	NA	NA	NA	-1.62554	-4.51786	0.00550352	0.0342636	NA	NA	NA	NA
ENSG00000169093.16	ASMTL	NA	NA	NA	NA	NA	NA	NA	NA	NA	NA	NA	NA	NA	NA	NA	NA	NA	NA	NA	NA	NA	NA	NA	NA	NA	NA	NA	NA	NA	NA	NA	NA	NA	NA	NA	NA	NA	NA	NA	NA	0.372412	-9.23647	1.91098e-18	2.04991e-15	NA	NA	NA	NA
ENSG00000070669.17	ASNS	3.18609	0.874724	0.318705	0.555445	3.33423	-0.0351003	0.967987	0.99086	3.25008	0.473451	0.606587	0.790988	3.27786	0.438049	0.640218	0.866939	3.26205	0.641784	0.488896	0.715496	3.25275	0.565271	0.6558	0.999179	3.29224	-0.315546	0.744874	0.94026	3.33623	-0.0475251	0.95724	0.988264	3.33623	-0.0475251	0.95724	0.988264	3.25629	0.533293	0.566288	0.893379	3.51668	0.279325	0.584203	0.709148	3.18609	0.534306	0.354092	0.715067
ENSG00000138381.10	ASNSD1	4.44764	1.3498	0.410956	0.631246	4.57188	0.810962	0.62311	0.880075	4.48481	1.34422	0.438854	0.694239	4.54379	1.04056	0.559841	0.83367	4.50092	1.44773	0.415926	0.664995	4.48523	1.2149	0.615094	0.999179	4.49253	0.986424	0.593741	0.901597	4.56227	0.946446	0.57006	0.841899	4.56227	0.946446	0.57006	0.841899	4.55085	0.773411	0.658274	0.912436	4.90956	0.650147	0.416667	0.570101	4.44764	-0.179666	0.861048	0.958263
ENSG00000108381.11	ASPA	-3.01326	1.20332	0.64614	0.790021	-3.02034	1.96156	0.45749	0.809648	-3.05152	1.79215	0.522113	0.745941	-3.0139	1.24635	0.666399	0.878422	-3.03475	1.81422	0.515356	0.731419	-2.89594	1.97997	0.61106	0.999179	-2.92851	1.60531	0.591129	0.901492	-3.00269	1.65842	0.529532	0.825433	-3.00269	1.65842	0.529532	0.825432	-3.02813	1.60582	0.568155	0.893773	NA	NA	NA	NA	-3.01326	0.589217	0.720408	0.905008
ENSG00000204653.10	ASPDH	NA	NA	NA	NA	-2.84334	-2.47535	0.136406	0.594301	-2.79156	-3.80875	0.0327523	0.251189	-2.77502	-3.92697	0.0313021	0.318563	-2.74994	-4.18273	0.0170662	0.168926	-3.04738	-3.92347	0.100172	0.999179	-2.9189	-4.72516	0.0135264	0.35477	-2.7712	-4.24012	0.0167746	0.272688	-2.7712	-4.24012	0.0167746	0.272688	NA	NA	NA	NA	-1.39593	-2.96757	0.00497375	0.0319806	NA	NA	NA	NA
ENSG00000166183.16	ASPG	-2.66058	0.813454	0.677956	0.811343	-2.52187	-0.23114	0.909711	0.973415	-2.54421	-0.303909	0.886601	0.945887	-2.62256	0.68673	0.74987	0.906369	-2.54812	0.0619319	0.976027	0.988988	-2.47371	1.2549	0.667284	0.999179	-2.49821	0.398536	0.859172	0.968562	-2.57541	0.355362	0.858341	0.955718	-2.57541	0.355362	0.858341	0.955717	-2.58016	0.277782	0.894998	0.977223	NA	NA	NA	NA	-2.66058	1.58942	0.219681	0.585511
ENSG00000198363.18	ASPH	5.74338	1.12371	0.491639	0.690337	5.842	0.851338	0.602158	0.870046	5.76357	1.27888	0.461866	0.707019	5.79699	1.24407	0.486539	0.80915	5.77468	1.45673	0.403504	0.655993	5.8619	1.1072	0.64676	0.999179	5.83071	1.15924	0.53072	0.888983	5.81452	1.19829	0.463749	0.800528	5.81452	1.19829	0.463749	0.800528	5.79144	1.25803	0.467772	0.867185	5.54886	0.713886	0.332102	0.493348	5.74338	1.1178	0.281996	0.649484
ENSG00000174939.11	ASPHD1	-3.26408	-0.934546	0.592959	0.754976	-3.15696	-1.57741	0.36312	0.766328	-3.14949	-2.00089	0.281091	0.588619	-3.18441	-1.50801	0.440858	0.793445	-3.14862	-1.79694	0.325211	0.599937	-3.23721	-1.58366	0.541255	0.999179	-3.24213	-0.941388	0.633565	0.912629	-3.20272	-1.02337	0.551522	0.834672	-3.20272	-1.02337	0.551522	0.834671	-3.26711	-0.516645	0.782618	0.947397	NA	NA	NA	NA	-3.26408	-0.956198	0.405293	0.751888
ENSG00000128203.7	ASPHD2	2.76082	-1.48876	0.255632	0.498367	2.75287	-0.943492	0.457826	0.809766	2.75521	-1.1826	0.395995	0.667525	2.76584	-1.3318	0.344931	0.750022	2.78815	-1.44784	0.283414	0.565713	2.74312	-1.00257	0.598778	0.999179	2.74033	-1.00043	0.4933	0.88015	2.77133	-1.09409	0.387528	0.763563	2.77133	-1.09409	0.387528	0.763563	2.78092	-1.31562	0.351827	0.834568	2.88888	-0.798889	0.20367	0.358393	2.76082	-0.652552	0.428208	0.768326
ENSG00000066279.18	ASPM	4.32876	1.56489	0.329876	0.564817	4.43514	1.0276	0.514027	0.834275	4.34602	1.54171	0.36772	0.647976	4.42841	1.03236	0.546686	0.829072	4.33347	1.9848	0.261778	0.545502	4.45802	-0.00162756	0.999447	0.999708	4.39767	1.24553	0.48842	0.879985	4.41173	1.28588	0.41908	0.777224	4.41173	1.28588	0.41908	0.777224	4.43976	0.987679	0.55399	0.890095	4.33501	1.15098	0.22383	0.380849	4.32876	1.30538	0.225916	0.593406
ENSG00000244617.2	ASPRV1	2.85406	-3.20056	0.00162882	0.0497824	2.85239	-2.49723	0.00915694	0.233069	2.91049	-3.47839	0.00109318	0.0648914	2.83067	-2.63033	0.0124884	0.214391	2.90322	-3.20909	0.00179488	0.0626625	2.78275	-3.46369	0.0227497	0.999179	2.75992	-1.94977	0.0835242	0.654502	2.83133	-2.22487	0.0202315	0.292112	2.83133	-2.22487	0.0202315	0.292112	2.82572	-2.50956	0.0153339	0.353481	3.40541	-2.51622	5.35348e-05	0.00143209	2.85406	-2.11998	0.00297783	0.0581968
ENSG00000169696.16	ASPSCR1	3.79717	-2.93549	0.0156102	0.130191	3.77673	-2.06815	0.0678538	0.490342	3.84402	-2.97488	0.018664	0.203722	3.76757	-2.22552	0.0736949	0.444488	3.86974	-3.10702	0.0117734	0.146112	3.75714	-2.29486	0.200974	0.999179	3.76105	-2.22149	0.102826	0.686432	3.78583	-2.1357	0.0611373	0.453374	3.78583	-2.1357	0.0611373	0.453374	3.76996	-2.26577	0.0651475	0.565879	4.04627	-2.30672	0.00146799	0.0141357	3.79717	-0.633738	0.445015	0.781409
ENSG00000162174.12	ASRGL1	2.83604	-2.55363	0.00117557	0.0426415	2.85837	-2.10197	0.00196335	0.113597	2.90594	-2.96909	0.000449643	0.050206	2.83594	-2.34418	0.00233835	0.098182	2.9196	-2.96954	0.000309346	0.028664	2.83677	-2.61811	0.00918091	0.843246	2.79165	-1.23335	0.0881973	0.658656	2.8252	-1.66138	0.016352	0.272688	2.8252	-1.66138	0.016352	0.272688	2.82699	-2.17594	0.00388443	0.207962	3.13177	-1.97899	0.000125875	0.002586	2.83604	-0.982318	0.0359001	0.246956
ENSG00000034533.11	ASTE1	3.38159	1.00965	0.439413	0.651749	3.50425	0.261826	0.838195	0.952706	3.43581	0.527186	0.703274	0.848087	3.48146	0.355537	0.799527	0.926099	3.45282	0.655281	0.637982	0.804409	3.43147	0.0342911	0.985656	0.999179	3.44579	0.110471	0.939395	0.984696	3.51074	0.202579	0.874631	0.963351	3.51074	0.202579	0.874631	0.963351	3.48134	0.325072	0.810549	0.952384	3.83159	0.503152	0.421654	0.574943	3.38159	-0.461568	0.574313	0.856336
ENSG00000152092.16	ASTN1	-3.24399	0.905808	0.662422	0.79975	-3.28973	1.65045	0.416152	0.789835	-3.28225	1.22646	0.572786	0.772747	-3.28329	1.17761	0.598217	0.8488	-3.22682	0.789697	0.71496	0.848877	-3.14489	1.44642	0.630706	0.999179	-3.21171	2.01253	0.387263	0.847823	-3.31074	1.95829	0.337925	0.739609	-3.31074	1.95829	0.337925	0.739609	-3.22021	0.7965	0.719859	0.932124	NA	NA	NA	NA	-3.24399	0.195765	0.882565	0.964398
ENSG00000148219.16	ASTN2	0.850368	-0.892296	0.498242	0.694717	0.948784	-1.05598	0.431573	0.797821	0.859683	-0.469886	0.734108	0.863998	0.856819	-0.458976	0.74467	0.905755	0.917163	-0.951853	0.496917	0.719565	0.75719	0.16806	0.931046	0.999179	0.799241	-0.431687	0.770579	0.945426	0.926545	-0.726737	0.581496	0.847339	0.926545	-0.726737	0.581496	0.847339	0.878714	-0.86493	0.542251	0.886982	1.75753	-0.989067	0.223237	0.380347	0.850368	-2.2446	0.0156483	0.159658
ENSG00000141431.12	ASXL3	-2.63168	2.87854	0.212826	0.454702	-2.53906	2.42818	0.300742	0.730698	-2.66994	3.1296	0.1988	0.511872	-2.46856	1.50139	0.54737	0.829381	-2.51985	1.78357	0.467844	0.701064	-2.54534	2.89112	0.385695	0.999179	-2.53665	2.20735	0.387566	0.847823	-2.4916	1.88229	0.404863	0.769297	-2.4916	1.88229	0.404863	0.769296	-2.41562	0.867146	0.720659	0.932159	NA	NA	NA	NA	-2.63168	-0.688635	0.636186	0.878937
ENSG00000283024.1	ATAD1	4.62287	2.03078	0.0391526	0.197335	4.80873	0.633077	0.464042	0.813536	4.66917	1.57737	0.104389	0.397769	4.75652	0.974396	0.287634	0.706916	4.68909	1.59457	0.115726	0.38401	4.72651	0.883169	0.499768	0.999179	4.73178	0.792106	0.412731	0.856101	4.79194	0.802586	0.316256	0.727982	4.79194	0.802586	0.316256	0.727982	4.76922	0.675168	0.472177	0.867988	4.95333	1.1469	0.0544948	0.156682	4.62287	0.280588	0.618306	0.87392
ENSG00000138138.13	ATAD1	4.62287	2.03078	0.0391526	0.197335	4.80873	0.633077	0.464042	0.813536	4.66917	1.57737	0.104389	0.397769	4.75652	0.974396	0.287634	0.706916	4.68909	1.59457	0.115726	0.38401	4.72651	0.883169	0.499768	0.999179	4.73178	0.792106	0.412731	0.856101	4.79194	0.802586	0.316256	0.727982	4.79194	0.802586	0.316256	0.727982	4.76922	0.675168	0.472177	0.867988	4.95333	1.1469	0.0544948	0.156682	4.62287	0.280588	0.618306	0.87392
ENSG00000156802.13	ATAD2	5.37308	1.69411	0.0683843	0.257195	5.49266	1.21357	0.197533	0.666205	5.40696	1.51179	0.130403	0.436136	5.47896	1.08483	0.262677	0.686551	5.41701	1.56639	0.123986	0.394161	5.48276	0.43619	0.742258	0.999179	5.46131	0.771697	0.446753	0.864542	5.48932	0.894424	0.32443	0.732548	5.48932	0.894424	0.32443	0.732548	5.49305	1.03141	0.274677	0.8028	5.50852	1.00003	0.103626	0.233479	5.37308	0.823905	0.188908	0.549813
ENSG00000119778.15	ATAD2B	6.66808	1.31364	0.0142695	0.124301	6.77378	0.788966	0.134427	0.592987	6.68888	1.37837	0.0175495	0.199917	6.75126	1.01557	0.0667967	0.431627	6.71212	1.42144	0.0145068	0.157342	6.72805	0.835294	0.288626	0.999179	6.72651	0.749234	0.208068	0.796915	6.76808	0.881213	0.0984172	0.533794	6.76808	0.881213	0.0984172	0.533794	6.75403	0.927175	0.0876165	0.612834	6.92593	0.839874	0.0185518	0.0774338	6.66808	-0.0148804	0.967395	0.990998
ENSG00000176208.9	ATAD5	4.35773	1.92099	0.214509	0.45598	4.5151	0.76867	0.596944	0.869055	4.37404	1.7126	0.31428	0.613978	4.49644	1.04398	0.512841	0.815644	4.40087	1.89421	0.255717	0.540616	4.45881	0.434944	0.841202	0.999179	4.46039	0.5572	0.736684	0.938319	4.50885	0.831364	0.572712	0.843139	4.50885	0.831364	0.572712	0.843138	4.50794	0.885658	0.567625	0.89343	4.74327	0.83363	0.346529	0.506916	4.35773	0.678998	0.49023	0.810969
ENSG00000235658.8	ATAT1	0.988031	-0.758956	0.456963	0.664451	1.02751	0.0433099	0.966215	0.990333	1.02818	-0.788655	0.454299	0.702882	1.0279	-0.699433	0.521178	0.819416	1.05089	-1.11006	0.298958	0.579149	0.983553	-1.05964	0.502195	0.999179	0.982839	-0.694356	0.55869	0.89627	1.02846	-0.707376	0.489391	0.811041	1.02846	-0.707376	0.489391	0.811041	1.00057	-0.230227	0.826451	0.956816	1.3519	-0.2401	0.715587	0.810132	0.988031	-0.892985	0.228322	0.596299
ENSG00000234549.8	ATAT1	0.988031	-0.758956	0.456963	0.664451	1.02751	0.0433099	0.966215	0.990333	1.02818	-0.788655	0.454299	0.702882	1.0279	-0.699433	0.521178	0.819416	1.05089	-1.11006	0.298958	0.579149	0.983553	-1.05964	0.502195	0.999179	0.982839	-0.694356	0.55869	0.89627	1.02846	-0.707376	0.489391	0.811041	1.02846	-0.707376	0.489391	0.811041	1.00057	-0.230227	0.826451	0.956816	1.3519	-0.2401	0.715587	0.810132	0.988031	-0.892985	0.228322	0.596299
ENSG00000229061.8	ATAT1	0.988031	-0.758956	0.456963	0.664451	1.02751	0.0433099	0.966215	0.990333	1.02818	-0.788655	0.454299	0.702882	1.0279	-0.699433	0.521178	0.819416	1.05089	-1.11006	0.298958	0.579149	0.983553	-1.05964	0.502195	0.999179	0.982839	-0.694356	0.55869	0.89627	1.02846	-0.707376	0.489391	0.811041	1.02846	-0.707376	0.489391	0.811041	1.00057	-0.230227	0.826451	0.956816	1.3519	-0.2401	0.715587	0.810132	0.988031	-0.892985	0.228322	0.596299
ENSG00000137343.18	ATAT1	0.988031	-0.758956	0.456963	0.664451	1.02751	0.0433099	0.966215	0.990333	1.02818	-0.788655	0.454299	0.702882	1.0279	-0.699433	0.521178	0.819416	1.05089	-1.11006	0.298958	0.579149	0.983553	-1.05964	0.502195	0.999179	0.982839	-0.694356	0.55869	0.89627	1.02846	-0.707376	0.489391	0.811041	1.02846	-0.707376	0.489391	0.811041	1.00057	-0.230227	0.826451	0.956816	1.3519	-0.2401	0.715587	0.810132	0.988031	-0.892985	0.228322	0.596299
ENSG00000223752.8	ATAT1	0.988031	-0.758956	0.456963	0.664451	1.02751	0.0433099	0.966215	0.990333	1.02818	-0.788655	0.454299	0.702882	1.0279	-0.699433	0.521178	0.819416	1.05089	-1.11006	0.298958	0.579149	0.983553	-1.05964	0.502195	0.999179	0.982839	-0.694356	0.55869	0.89627	1.02846	-0.707376	0.489391	0.811041	1.02846	-0.707376	0.489391	0.811041	1.00057	-0.230227	0.826451	0.956816	1.3519	-0.2401	0.715587	0.810132	0.988031	-0.892985	0.228322	0.596299
ENSG00000231257.8	ATAT1	0.988031	-0.758956	0.456963	0.664451	1.02751	0.0433099	0.966215	0.990333	1.02818	-0.788655	0.454299	0.702882	1.0279	-0.699433	0.521178	0.819416	1.05089	-1.11006	0.298958	0.579149	0.983553	-1.05964	0.502195	0.999179	0.982839	-0.694356	0.55869	0.89627	1.02846	-0.707376	0.489391	0.811041	1.02846	-0.707376	0.489391	0.811041	1.00057	-0.230227	0.826451	0.956816	1.3519	-0.2401	0.715587	0.810132	0.988031	-0.892985	0.228322	0.596299
ENSG00000206488.10	ATAT1	0.988031	-0.758956	0.456963	0.664451	1.02751	0.0433099	0.966215	0.990333	1.02818	-0.788655	0.454299	0.702882	1.0279	-0.699433	0.521178	0.819416	1.05089	-1.11006	0.298958	0.579149	0.983553	-1.05964	0.502195	0.999179	0.982839	-0.694356	0.55869	0.89627	1.02846	-0.707376	0.489391	0.811041	1.02846	-0.707376	0.489391	0.811041	1.00057	-0.230227	0.826451	0.956816	1.3519	-0.2401	0.715587	0.810132	0.988031	-0.892985	0.228322	0.596299
ENSG00000167654.18	ATCAY	-3.23558	0.756025	0.717027	0.836337	-3.17718	0.3962	0.843075	0.954376	-3.18768	0.110908	0.959538	0.981409	-3.22738	0.456451	0.837142	0.941877	-3.16178	-0.146826	0.945352	0.973433	-3.16798	0.30541	0.918323	0.999179	-3.19357	0.663076	0.775946	0.945694	-3.18022	0.372495	0.855721	0.954927	-3.18022	0.372495	0.855721	0.954927	-3.19382	0.453616	0.839378	0.960715	NA	NA	NA	NA	-3.23558	-0.523938	0.691995	0.895118
ENSG00000107669.17	ATE1	5.08817	0.863172	0.112327	0.329895	5.17986	0.568873	0.301093	0.730765	5.1194	0.824494	0.152352	0.463094	5.17104	0.531653	0.347165	0.7517	5.13399	0.935954	0.122684	0.392082	5.16944	0.450819	0.563432	0.999179	5.16229	0.443178	0.454984	0.869374	5.17982	0.565811	0.306124	0.72115	5.17982	0.565811	0.306123	0.721149	5.16457	0.581459	0.290656	0.80838	5.16816	0.668224	0.0438183	0.135754	5.08817	0.295516	0.41336	0.758011
ENSG00000123268.9	ATF1	4.53385	1.12435	0.00066014	0.0333284	4.64932	0.577721	0.0728766	0.501586	4.57201	1.064	0.00217393	0.0850354	4.59209	1.03176	0.00284386	0.109398	4.58513	1.15762	0.000913541	0.0449375	4.62054	1.33707	0.00731752	0.746	4.61121	0.94531	0.0114092	0.334692	4.62342	0.908853	0.00574285	0.172817	4.62342	0.908853	0.00574283	0.172816	4.60056	0.891317	0.0094804	0.29042	4.53959	0.7396	0.00105582	0.0113089	4.53385	0.462255	0.0367544	0.250913
ENSG00000115966.17	ATF2	5.79482	2.26321	0.225935	0.469409	5.93351	1.28758	0.478057	0.82096	5.82205	1.96038	0.323774	0.620428	5.93221	1.32977	0.498073	0.812037	5.83083	2.29165	0.255945	0.540758	5.90492	1.16164	0.662433	0.999179	5.90262	1.13743	0.576295	0.900166	5.93364	1.30226	0.474707	0.803907	5.93364	1.30226	0.474707	0.803907	5.92269	1.43631	0.451307	0.862841	5.94537	1.58745	0.0877306	0.209849	5.79482	0.942169	0.424639	0.766618
ENSG00000162772.17	ATF3	0.0868518	-0.38852	0.721107	0.839181	0.0596319	0.905917	0.447511	0.806023	0.0228094	0.559518	0.656219	0.819364	-0.020483	1.09587	0.378996	0.765217	0.073436	-0.0877809	0.936495	0.968854	0.0664951	-0.123786	0.93981	0.999179	0.043878	0.100029	0.936813	0.984131	0.0641771	0.0282477	0.97891	0.995366	0.0641771	0.0282477	0.97891	0.995366	0.108778	0.0575251	0.964316	0.99168	-0.0683779	0.232341	0.79052	0.86213	0.0868518	-0.10784	0.887106	0.965616
ENSG00000128272.14	ATF4	7.15807	-0.422526	0.547216	0.724848	7.16946	0.323884	0.576402	0.859911	7.18904	0.0046913	0.994208	0.997515	7.14459	0.524751	0.414236	0.781196	7.19804	0.0582798	0.928077	0.96487	7.17528	0.174289	0.843595	0.999179	7.15015	0.364042	0.589098	0.901178	7.1664	0.395985	0.498468	0.814985	7.1664	0.395985	0.498468	0.814985	7.14422	0.455108	0.47733	0.867988	7.1941	-0.181042	0.672731	0.777908	7.15807	0.0686857	0.876484	0.963554
ENSG00000169136.11	ATF5	3.02079	-1.12282	0.144894	0.375241	3.00796	-0.509395	0.494643	0.827093	3.04673	-1.16683	0.145031	0.454216	3.04238	-0.982891	0.226036	0.657831	3.06954	-1.18223	0.128287	0.400601	3.03503	-1.23938	0.294051	0.999179	3.03657	-1.2004	0.179414	0.776051	3.04904	-0.94444	0.214503	0.668823	3.04904	-0.94444	0.214503	0.668823	3.02416	-0.674212	0.41793	0.848223	3.04042	-0.484574	0.338439	0.499304	3.02079	0.0266523	0.96045	0.989015
ENSG00000118217.6	ATF6	6.67014	0.595127	0.426803	0.642425	6.78456	0.0490356	0.942431	0.982571	6.67911	0.690848	0.362774	0.645313	6.72859	0.424724	0.564167	0.835424	6.69122	0.842876	0.275275	0.558625	6.73789	0.469144	0.639649	0.999179	6.72769	0.455857	0.549313	0.89406	6.76036	0.375719	0.579816	0.846327	6.76036	0.375719	0.579816	0.846327	6.75235	0.196623	0.783686	0.947397	6.78359	0.291385	0.475654	0.620936	6.67014	0.104345	0.823048	0.94525
ENSG00000168468.12	ATF6B	6.14454	-1.03652	0.155074	0.387803	6.17912	-0.64973	0.349473	0.759721	6.17133	-0.788006	0.311767	0.611558	6.13845	-0.445683	0.553022	0.831159	6.20164	-0.944948	0.217285	0.506544	6.18242	-0.29795	0.774685	0.999179	6.16777	-0.403145	0.610796	0.907192	6.17683	-0.507119	0.449876	0.792927	6.17683	-0.507119	0.449876	0.792927	6.14783	-0.580524	0.432619	0.855845	6.08489	-0.715889	0.0691124	0.181354	6.14454	0.332875	0.476239	0.802014
ENSG00000228628.8	ATF6B	6.14454	-1.03652	0.155074	0.387803	6.17912	-0.64973	0.349473	0.759721	6.17133	-0.788006	0.311767	0.611558	6.13845	-0.445683	0.553022	0.831159	6.20164	-0.944948	0.217285	0.506544	6.18242	-0.29795	0.774685	0.999179	6.16777	-0.403145	0.610796	0.907192	6.17683	-0.507119	0.449876	0.792927	6.17683	-0.507119	0.449876	0.792927	6.14783	-0.580524	0.432619	0.855845	6.08489	-0.715889	0.0691124	0.181354	6.14454	0.332875	0.476239	0.802014
ENSG00000234539.9	ATF6B	6.14454	-1.03652	0.155074	0.387803	6.17912	-0.64973	0.349473	0.759721	6.17133	-0.788006	0.311767	0.611558	6.13845	-0.445683	0.553022	0.831159	6.20164	-0.944948	0.217285	0.506544	6.18242	-0.29795	0.774685	0.999179	6.16777	-0.403145	0.610796	0.907192	6.17683	-0.507119	0.449876	0.792927	6.17683	-0.507119	0.449876	0.792927	6.14783	-0.580524	0.432619	0.855845	6.08489	-0.715889	0.0691124	0.181354	6.14454	0.332875	0.476239	0.802014
ENSG00000213676.13	ATF6B	6.14454	-1.03652	0.155074	0.387803	6.17912	-0.64973	0.349473	0.759721	6.17133	-0.788006	0.311767	0.611558	6.13845	-0.445683	0.553022	0.831159	6.20164	-0.944948	0.217285	0.506544	6.18242	-0.29795	0.774685	0.999179	6.16777	-0.403145	0.610796	0.907192	6.17683	-0.507119	0.449876	0.792927	6.17683	-0.507119	0.449876	0.792927	6.14783	-0.580524	0.432619	0.855845	6.08489	-0.715889	0.0691124	0.181354	6.14454	0.332875	0.476239	0.802014
ENSG00000170653.19	ATF7	5.42967	1.09915	0.0428327	0.20572	5.53588	0.664157	0.198855	0.666205	5.44201	1.20593	0.0358793	0.26242	5.54369	0.407555	0.446745	0.795629	5.48307	1.04752	0.0712166	0.310946	5.57303	0.709663	0.354033	0.999179	5.55253	0.57715	0.318509	0.841571	5.54319	0.606658	0.243669	0.688079	5.54319	0.60667	0.243853	0.68843	5.51935	0.666629	0.20888	0.754662	5.19617	0.876658	0.0212731	0.0849896	5.42967	1.30649	0.00101414	0.028682
ENSG00000171681.12	ATF7IP	7.82222	1.54433	0.0114099	0.112387	7.92963	0.989719	0.00195451	0.113597	7.85269	1.27342	0.0584742	0.316162	7.93915	0.785145	0.00966363	0.18937	7.87226	1.43108	0.0339164	0.230511	7.94318	0.855653	0.04518	0.999179	7.93438	0.746806	0.0212044	0.423969	7.94134	0.880203	0.0689769	0.473285	7.94134	0.880203	0.0689767	0.473283	7.92879	0.89151	0.00301247	0.184725	7.7867	1.15901	0.010562	0.0532832	7.82222	0.69582	0.0486885	0.284852
ENSG00000166669.13	ATF7IP2	4.91111	2.65091	0.00161657	0.0497824	5.07536	1.53161	0.0280881	0.359126	4.94267	2.51238	0.00687006	0.143657	5.05507	1.84214	0.0148287	0.229038	4.96336	2.65943	0.00393897	0.0906636	5.0639	1.50254	0.132675	0.999179	5.05442	1.34089	0.0809906	0.648559	5.06549	1.65387	0.0201298	0.291597	5.06549	1.65387	0.0201298	0.291597	5.04537	1.79473	0.0187697	0.376611	4.9921	1.49787	0.0101971	0.0518165	4.91111	1.14559	0.023419	0.198358
ENSG00000152348.16	ATG10	2.46744	0.993223	0.0871488	0.290225	2.56651	1.04141	0.0229485	0.330873	2.54283	0.729993	0.188632	0.502458	2.54698	0.772133	0.212692	0.646147	2.55206	0.802169	0.120132	0.388796	2.57766	0.319921	0.668573	0.999179	2.545	0.898462	0.123298	0.718312	2.54634	0.994206	0.0264561	0.325563	2.54634	0.994206	0.0264561	0.325563	2.49246	1.26668	0.0450017	0.503977	2.48451	0.771223	0.0248367	0.0940095	2.46744	0.458434	0.223234	0.590025
ENSG00000145782.13	ATG12	5.5157	1.78438	0.00527995	0.0825229	5.65704	0.978056	0.118552	0.572812	5.55183	1.70815	0.0102176	0.163738	5.60967	1.38781	0.0331732	0.326782	5.5768	1.70229	0.0130915	0.152141	5.62167	1.21712	0.184976	0.999179	5.6177	1.02495	0.1396	0.737975	5.65127	1.06922	0.0883337	0.514905	5.65127	1.06922	0.0883337	0.514906	5.61814	1.2183	0.0562904	0.538243	5.66482	1.08976	0.00737901	0.0417262	5.5157	0.478922	0.268571	0.636708
ENSG00000175224.16	ATG13	6.24699	-0.205943	0.576051	0.743305	6.27843	0.113457	0.735372	0.918588	6.27249	-0.0390402	0.920222	0.962607	6.26119	0.184154	0.636931	0.864905	6.2913	-0.0372544	0.908028	0.953085	6.28746	0.131699	0.80789	0.999179	6.27211	0.11265	0.784116	0.948013	6.28163	0.15916	0.602698	0.858767	6.28163	0.15916	0.602698	0.858766	6.25802	0.213305	0.582662	0.898662	6.21671	0.0351375	0.860429	0.909213	6.24699	0.246351	0.324213	0.689202
ENSG00000281089.3	ATG16L1	5.17014	-0.65917	0.405259	0.62691	5.22336	-0.564428	0.465054	0.814055	5.22071	-0.773808	0.352461	0.637914	5.20217	-0.50878	0.54621	0.829046	5.23671	-0.764871	0.37134	0.632938	5.1713	-0.565858	0.62804	0.999179	5.18772	-0.784121	0.378092	0.845704	5.23368	-0.675859	0.388168	0.763708	5.23368	-0.675859	0.388167	0.763708	5.18605	-0.380501	0.642805	0.909548	5.51753	-0.588609	0.0826657	0.202409	5.17014	-0.596006	0.22866	0.596499
ENSG00000085978.22	ATG16L1	5.17014	-0.65917	0.405259	0.62691	5.22336	-0.564428	0.465054	0.814055	5.22071	-0.773808	0.352461	0.637914	5.20217	-0.50878	0.54621	0.829046	5.23671	-0.764871	0.37134	0.632938	5.1713	-0.565858	0.62804	0.999179	5.18772	-0.784121	0.378092	0.845704	5.23368	-0.675859	0.388168	0.763708	5.23368	-0.675859	0.388167	0.763708	5.18605	-0.380501	0.642805	0.909548	5.51753	-0.588609	0.0826657	0.202409	5.17014	-0.596006	0.22866	0.596499
ENSG00000168010.11	ATG16L2	8.77772	-1.68425	0.115781	0.334839	8.76597	-0.831179	0.448255	0.806096	8.81656	-1.71979	0.133323	0.439835	8.79295	-1.43892	0.209782	0.644474	8.84447	-1.69826	0.129868	0.401786	8.81611	-1.33764	0.399372	0.999179	8.79271	-0.954878	0.426609	0.859452	8.77386	-0.891038	0.39126	0.763775	8.77386	-0.891038	0.39126	0.763775	8.73556	-0.682764	0.558397	0.892143	8.63072	-0.88135	0.189684	0.341886	8.77772	-0.107064	0.878416	0.963776
ENSG00000110046.13	ATG2A	6.18381	-3.09011	0.000925645	0.0385604	6.15516	-2.08806	0.015533	0.278389	6.19939	-2.79436	0.00361916	0.109156	6.17366	-2.54132	0.00759657	0.167179	6.22459	-2.86716	0.00213277	0.0690057	6.08517	-1.97549	0.139528	0.999179	6.1249	-2.51173	0.015203	0.373434	6.18812	-2.41049	0.0055882	0.171725	6.18812	-2.41049	0.0055882	0.171725	6.139	-2.0931	0.0261044	0.4153	6.62529	-2.27778	0.000145013	0.00283343	6.18381	-1.37158	0.0307269	0.227387
ENSG00000066739.12	ATG2B	6.20498	0.574321	0.161535	0.396026	6.32348	-0.0451612	0.912865	0.974539	6.23812	0.345446	0.568548	0.770228	6.29495	0.109231	0.794813	0.924378	6.26431	0.397616	0.513629	0.730503	6.26673	0.0138058	0.985647	0.999179	6.27526	-0.0617806	0.891415	0.976178	6.31769	0.0427816	0.917919	0.977139	6.31769	0.0427816	0.917919	0.977139	6.28839	0.129158	0.815626	0.953533	6.49399	0.172002	0.543084	0.675204	6.20498	-0.0160619	0.95521	0.987204
ENSG00000101844.18	ATG4A	3.15024	1.45062	0.325578	0.56144	3.28779	0.675353	0.643352	0.886373	3.18255	1.33636	0.38694	0.661602	3.25611	0.871675	0.575358	0.840116	3.18196	1.60498	0.31242	0.590761	3.26318	0.815014	0.70783	0.999179	3.24577	0.915092	0.579163	0.900166	3.27096	0.913702	0.533512	0.828129	3.27096	0.913702	0.533512	0.828128	3.25697	0.845247	0.576434	0.896772	3.22035	1.02031	0.203006	0.357561	3.15024	1.42196	0.155121	0.500804
ENSG00000168397.17	ATG4B	5.24268	-1.96484	0.0188841	0.140782	5.23731	-1.22866	0.113756	0.567497	5.28148	-1.93456	0.0295578	0.24141	5.26256	-1.71977	0.04618	0.372319	5.30668	-2.00026	0.0217811	0.186782	5.23625	-1.40133	0.236793	0.999179	5.24513	-1.60926	0.0790552	0.64257	5.26047	-1.48071	0.0581948	0.445292	5.26047	-1.48071	0.0581948	0.445292	5.22335	-1.25108	0.138319	0.687329	5.3665	-1.3765	0.0052322	0.033076	5.24268	-0.379089	0.469367	0.797542
ENSG00000125703.15	ATG4C	3.08125	2.53485	0.0587421	0.236917	3.23603	1.92416	0.15158	0.613508	3.11672	2.45073	0.0786782	0.354029	3.22605	1.67948	0.226678	0.657898	3.13584	2.35146	0.100359	0.357545	3.18251	1.09234	0.582851	0.999179	3.18041	1.28347	0.393659	0.849865	3.23797	1.38657	0.293928	0.715713	3.23797	1.38657	0.293928	0.715713	3.23319	1.64086	0.229147	0.769969	3.44928	1.78114	0.0328461	0.112677	3.08125	-0.254015	0.785888	0.930668
ENSG00000130734.10	ATG4D	4.33184	-2.30747	0.00655389	0.0911395	4.30224	-1.40381	0.080682	0.513962	4.35336	-2.12657	0.0169999	0.197733	4.32683	-1.7994	0.0386468	0.344355	4.3659	-1.99113	0.0204071	0.182254	4.30006	-1.46753	0.2183	0.999179	4.31912	-1.89424	0.0420035	0.53299	4.3298	-1.62063	0.0438026	0.398032	4.3298	-1.62063	0.0438026	0.398032	4.28519	-1.25215	0.151185	0.696752	4.43116	-1.50376	0.00571244	0.0353591	4.33184	-0.244929	0.649289	0.883447
ENSG00000057663.16	ATG5	4.02104	0.103686	0.895449	0.945864	4.09144	0.141041	0.862339	0.961693	4.06244	0.0757071	0.925748	0.964396	4.05068	0.321151	0.700024	0.888652	4.07495	0.0708574	0.932739	0.967051	3.98532	0.0127681	0.991522	0.999179	4.00052	0.0741523	0.934775	0.983833	4.08223	0.0735593	0.927163	0.980201	4.08223	0.0735593	0.927163	0.980201	4.06172	0.177134	0.82987	0.957262	4.65287	-0.0324339	0.943732	0.964794	4.02104	-1.45182	0.0131236	0.145019
ENSG00000197548.12	ATG7	6.06192	-0.870343	0.147066	0.378208	6.10924	-0.806308	0.189755	0.658961	6.08807	-0.947343	0.133769	0.440035	6.11903	-1.09968	0.088145	0.473759	6.11659	-0.957848	0.126018	0.397213	6.09024	-1.03141	0.231292	0.999179	6.07981	-0.671993	0.305474	0.841571	6.1143	-0.749971	0.208888	0.664843	6.1143	-0.749971	0.208888	0.664843	6.10434	-0.831771	0.210092	0.755107	6.23773	-0.54192	0.112008	0.245406	6.06192	-0.441714	0.251883	0.619601
ENSG00000198925.12	ATG9A	6.30163	-0.813765	0.268499	0.51175	6.27665	0.248928	0.715226	0.911109	6.31559	-0.272476	0.707798	0.851108	6.27971	0.175451	0.817554	0.932887	6.3291	-0.236124	0.743947	0.86584	6.32871	0.129071	0.90413	0.999179	6.31267	-0.170221	0.832985	0.962835	6.29732	0.0591988	0.931392	0.981118	6.29732	0.0591988	0.931392	0.981118	6.27399	0.215359	0.769991	0.943483	6.12636	-0.398492	0.37257	0.532023	6.30163	0.65129	0.205066	0.569065
ENSG00000181652.19	ATG9B	0.657989	-0.158402	0.932471	0.964925	0.721475	-0.371333	0.843468	0.95453	0.698752	-0.356031	0.857624	0.931945	0.759789	-0.764815	0.707953	0.891678	0.72867	-0.42697	0.826713	0.911354	0.623519	-0.0176836	0.994997	0.999212	0.676116	-0.827617	0.700851	0.929331	0.731292	-0.51818	0.782354	0.927402	0.731292	-0.51818	0.782354	0.927402	0.700286	-0.0981789	0.960877	0.990981	1.27198	0.0452677	0.961459	0.975002	0.657989	-1.84087	0.143347	0.483406
ENSG00000138363.15	ATIC	3.39794	1.11446	0.26235	0.505689	3.48915	1.13047	0.268173	0.715566	3.42919	1.18667	0.257642	0.569066	3.49617	0.687689	0.516996	0.817612	3.47093	0.829802	0.422827	0.669689	3.51245	0.596778	0.67747	0.999179	3.49857	0.567069	0.604612	0.905301	3.50568	0.64919	0.499361	0.815568	3.50568	0.64919	0.499361	0.815568	3.48114	0.805521	0.445724	0.860273	3.33879	1.02275	0.0849892	0.205704	3.39794	0.851958	0.203116	0.567702
ENSG00000119787.14	ATL2	4.25266	0.615913	0.498919	0.695201	4.34941	0.367552	0.693816	0.905554	4.29246	0.503046	0.602969	0.789384	4.32939	0.31984	0.744489	0.905671	4.30548	0.567135	0.561275	0.759341	4.25765	0.120364	0.928888	0.999179	4.26646	0.236085	0.817235	0.958442	4.33597	0.303236	0.737411	0.912082	4.33597	0.303236	0.737411	0.912082	4.32155	0.312765	0.748104	0.936987	4.80188	0.314179	0.486659	0.630026	4.25266	-0.858132	0.160439	0.508412
ENSG00000149311.18	ATM	8.84144	1.6044	0.0479312	0.215022	9.03307	0.180885	0.786695	0.934991	8.89137	1.05266	0.21897	0.532874	8.98608	0.59873	0.397324	0.773111	8.91298	1.19425	0.1635	0.444995	8.9251	0.517778	0.599567	0.999179	8.9541	0.11119	0.880559	0.973886	9.03001	0.229093	0.734034	0.910393	9.03001	0.229093	0.734034	0.910393	8.98892	0.447337	0.525401	0.880958	9.33384	0.681516	0.207096	0.362815	8.84144	0.0503614	0.918409	0.975735
ENSG00000166454.10	ATMIN	5.10939	1.0193	0.308952	0.546368	5.24091	0.228269	0.819188	0.947558	5.15127	0.733428	0.476792	0.71753	5.20109	0.428694	0.683534	0.883602	5.16728	0.782532	0.462243	0.696853	5.18414	0.464776	0.747383	0.999179	5.18506	0.404654	0.711999	0.932771	5.23312	0.354096	0.721132	0.903743	5.23312	0.354096	0.721132	0.903743	5.22349	0.116742	0.909805	0.979747	5.39445	0.407475	0.426804	0.579714	5.10939	0.48975	0.441851	0.778305
ENSG00000111676.15	ATN1	2.88386	-1.69302	0.0849189	0.286631	2.87077	-0.840364	0.370728	0.769709	2.89949	-1.44416	0.156989	0.46752	2.92311	-1.63979	0.114209	0.519256	2.95047	-1.80866	0.0731903	0.313797	2.89266	-1.10035	0.46126	0.999179	2.90566	-1.49631	0.187275	0.779222	2.91168	-1.28496	0.175576	0.629431	2.91168	-1.28496	0.175576	0.62961	2.88074	-1.16926	0.251288	0.785757	2.93482	-1.09293	0.0609363	0.167811	2.88386	-0.0662454	0.922634	0.976663
ENSG00000168874.13	ATOH8	-0.788594	-3.44386	0.100771	0.312495	-0.886816	-1.77625	0.37024	0.769636	-0.82706	-2.27446	0.341842	0.632304	-0.850904	-2.47033	0.284917	0.704604	-0.813877	-2.5429	0.26585	0.549596	-0.997646	0.92611	0.753628	0.999179	-0.872019	-2.63754	0.246604	0.813132	-0.79518	-2.89251	0.143269	0.591237	-0.79518	-2.89251	0.14327	0.591238	-0.802694	-2.86717	0.194822	0.745126	-0.260696	-2.0179	0.149375	0.294333	-0.788594	-2.18825	0.117316	0.439489
ENSG00000177556.12	ATOX1	4.20948	0.840872	0.080601	0.280093	4.21781	1.45074	0.00612764	0.197186	4.24119	0.969888	0.0799788	0.356114	4.2152	1.25852	0.0161157	0.237839	4.2506	0.988565	0.0752002	0.316034	4.33322	1.36075	0.0415552	0.999179	4.28472	1.35827	0.00985803	0.310283	4.22363	1.40026	0.00585452	0.172926	4.22363	1.40026	0.00585449	0.172926	4.21193	1.36378	0.00972295	0.292125	3.56725	1.30553	0.000426639	0.0060898	4.20948	1.38772	8.50843e-05	0.00549251
ENSG00000118322.14	ATP10B	-2.75364	0.555208	0.804389	0.892585	-2.66557	0.0156022	0.994402	0.998761	-2.71251	0.0376847	0.987314	0.993554	-2.71859	0.265891	0.913346	0.967696	-2.70162	0.211484	0.928704	0.965086	-2.78485	-0.190519	0.953744	0.999179	-2.72939	-0.500514	0.842877	0.964767	-2.66498	-0.0771286	0.972637	0.993687	-2.66498	-0.0771286	0.972637	0.993687	-2.74251	0.648936	0.786281	0.947397	NA	NA	NA	NA	-2.75364	-2.38065	0.105703	0.421117
ENSG00000068650.18	ATP11A	7.04856	-0.900211	0.126031	0.349947	7.04238	-0.186378	0.767484	0.928044	7.05904	-0.720653	0.239311	0.553	7.08264	-0.817551	0.202902	0.638476	7.09965	-0.860394	0.151874	0.431163	7.09573	-0.563397	0.506679	0.999179	7.07789	-0.407941	0.529285	0.888833	7.06671	-0.370186	0.525766	0.824276	7.06671	-0.370186	0.525766	0.824276	7.06183	-0.398664	0.563464	0.893064	6.8994	-0.195022	0.66088	0.768468	7.04856	0.108865	0.775792	0.926926
ENSG00000058063.16	ATP11B	7.3715	1.62226	0.0701368	0.260358	7.51723	0.66126	0.453743	0.808907	7.39237	1.57287	0.0884389	0.371281	7.48175	0.947403	0.301541	0.715265	7.4095	1.68168	0.0774776	0.320803	7.46149	0.988848	0.452572	0.999179	7.46063	0.830902	0.402547	0.853708	7.50466	0.835572	0.344578	0.743185	7.50466	0.835572	0.344578	0.743185	7.49645	0.754412	0.398729	0.843159	7.59157	0.986132	0.0838952	0.204069	7.3715	0.311071	0.616864	0.87361
ENSG00000101974.14	ATP11C	4.57527	1.73888	0.0306969	0.176684	4.76466	0.397933	0.596139	0.868655	4.60879	1.4668	0.0839927	0.364085	4.72081	0.686631	0.378261	0.764838	4.62626	1.54516	0.0844932	0.33226	4.67122	0.593218	0.593448	0.999179	4.67833	0.55382	0.507919	0.88498	4.74694	0.531068	0.472731	0.803907	4.74694	0.531068	0.472731	0.803907	4.73372	0.460241	0.553456	0.890095	4.97569	0.857372	0.147494	0.292118	4.57527	-0.00924655	0.986228	0.995791
ENSG00000105726.17	ATP13A1	5.24692	-2.54186	0.00300378	0.0642584	5.20829	-1.55717	0.0551887	0.456492	5.26173	-2.37742	0.00741441	0.147785	5.27211	-2.39834	0.00779567	0.169822	5.30332	-2.61472	0.00253468	0.0740796	5.20537	-2.28691	0.074204	0.999179	5.22743	-2.38037	0.0154577	0.374873	5.25616	-2.07537	0.0126679	0.243465	5.25616	-2.07537	0.0126679	0.243465	5.22895	-1.84794	0.038736	0.479083	5.49841	-1.66502	0.00269121	0.0212269	5.24692	-0.722957	0.21043	0.575761
ENSG00000159363.18	ATP13A2	4.4521	-2.66806	0.0212651	0.147236	4.42396	-1.74649	0.0974033	0.539594	4.49027	-2.60595	0.0347151	0.258861	4.43494	-2.13601	0.0669491	0.431744	4.51377	-2.75194	0.0220839	0.188172	4.41361	-2.11608	0.196248	0.999179	4.42354	-2.12186	0.0920502	0.667236	4.45389	-2.06697	0.053155	0.431208	4.45389	-2.06697	0.053155	0.431208	4.422	-1.87726	0.104119	0.636889	4.68951	-2.04405	0.00114711	0.0118774	4.4521	-0.600279	0.392604	0.744794
ENSG00000133657.15	ATP13A3	6.29635	1.66454	0.130489	0.356266	6.48097	0.051732	0.946303	0.983654	6.33398	1.14261	0.304682	0.605088	6.45155	0.134576	0.866178	0.950606	6.35612	1.28075	0.263364	0.547214	6.46046	-0.00482187	0.996655	0.999212	6.44908	0.162086	0.851627	0.965757	6.48146	0.0797284	0.917358	0.976764	6.48146	0.0797284	0.917358	0.976764	6.46677	-0.0234373	0.97598	0.99478	6.37629	0.564778	0.336223	0.497333	6.29635	1.35458	0.0636055	0.327751
ENSG00000127249.15	ATP13A4	0.964096	2.19854	0.135042	0.361443	1.13988	2.06555	0.170402	0.640253	1.00509	2.38086	0.1279	0.431516	1.02395	2.60609	0.095375	0.489323	1.04431	2.02167	0.188295	0.473044	1.10377	1.07485	0.598709	0.999179	1.14663	0.254673	0.869279	0.971218	1.17999	0.720966	0.60595	0.860561	1.17999	0.720966	0.60595	0.860561	1.06089	2.05309	0.188872	0.73897	1.09504	1.42034	0.13302	0.273774	0.964096	0.765197	0.433381	0.771759
ENSG00000163399.16	ATP1A1	6.79617	0.355203	0.611761	0.767877	6.85412	0.33273	0.632092	0.88296	6.82258	0.231289	0.745987	0.869673	6.89207	-0.246623	0.725646	0.898225	6.85352	0.145827	0.845935	0.922184	6.89607	-0.0844926	0.929548	0.999179	6.89268	-0.211148	0.771395	0.945426	6.89029	-0.075038	0.912586	0.974103	6.89029	-0.075038	0.912586	0.974103	6.87183	0.0739036	0.91859	0.982504	6.65348	0.658381	0.185039	0.336882	6.79617	0.845402	0.0670887	0.33562
ENSG00000129244.9	ATP1B2	2.21505	0.919758	0.551107	0.726879	2.16471	2.50059	0.0962144	0.53715	2.03351	3.4134	0.0724845	0.343283	2.20819	2.14798	0.196684	0.631319	2.18263	2.48605	0.114272	0.381772	2.33997	2.49128	0.253325	0.999179	2.24534	2.71165	0.112215	0.699197	2.12825	2.90755	0.0575183	0.443068	2.12825	2.90755	0.0575183	0.443068	2.1858	2.55067	0.113267	0.655404	1.25505	1.32254	0.195921	0.349356	2.21505	2.10912	0.0434742	0.269819
ENSG00000069849.11	ATP1B3	3.74546	1.36703	0.367061	0.597186	3.8675	0.394601	0.791102	0.936135	3.78053	0.865525	0.580706	0.776716	3.82691	0.636879	0.692147	0.88546	3.80762	0.905573	0.572255	0.766165	3.84439	0.490436	0.821853	0.999179	3.83431	0.525852	0.751949	0.94026	3.86477	0.468159	0.753605	0.917897	3.86477	0.468159	0.753605	0.917903	3.85392	0.359529	0.817111	0.953533	3.81675	0.819514	0.268626	0.430018	3.74546	1.17252	0.226186	0.593482
ENSG00000101892.12	ATP1B4	-3.34562	0.47813	0.78329	0.88129	-3.37068	1.17882	0.493032	0.826486	-3.32454	0.166259	0.926782	0.964746	-3.27779	-0.226845	0.907535	0.966256	-3.25114	-0.441569	0.80754	0.901825	-3.27394	0.0835666	0.9735	0.999179	-3.37809	2.15414	0.272513	0.826076	-3.35303	1.24916	0.488848	0.811041	-3.35303	1.24916	0.488848	0.811041	-3.19403	-0.988128	0.590932	0.899491	NA	NA	NA	NA	-3.34562	-0.393215	0.723096	0.905935
ENSG00000174437.17	ATP2A2	6.12852	-0.440338	0.451601	0.6608	6.17087	-0.255093	0.675439	0.898689	6.15051	-0.445945	0.466372	0.710153	6.19835	-0.796963	0.217361	0.649705	6.18796	-0.617094	0.335869	0.607909	6.18572	-0.545509	0.523516	0.999179	6.18253	-0.568202	0.386247	0.847823	6.19827	-0.553877	0.361693	0.751452	6.19827	-0.553877	0.361693	0.751451	6.18658	-0.592058	0.35529	0.835409	6.13986	-0.0684442	0.849875	0.902456	6.12852	0.351606	0.34542	0.70685
ENSG00000074370.18	ATP2A3	7.72166	-3.09303	0.00982751	0.105436	7.68107	-1.88944	0.0738483	0.502584	7.74724	-2.71329	0.0275394	0.236959	7.71872	-2.53325	0.0320475	0.322146	7.77594	-2.90487	0.0188894	0.176107	7.64837	-1.98292	0.210902	0.999179	7.66841	-2.21467	0.0722087	0.629499	7.69726	-2.08328	0.0489158	0.419231	7.69726	-2.08328	0.0489158	0.419231	7.6783	-2.02692	0.0793433	0.594323	8.09832	-2.30357	0.000815032	0.0095031	7.72166	-1.36722	0.0632945	0.327241
ENSG00000070961.15	ATP2B1	6.97397	1.57367	0.0828399	0.283548	7.15549	0.298784	0.672011	0.897373	6.99964	1.21169	0.182822	0.495958	7.12482	0.368284	0.623211	0.860163	7.01216	1.46383	0.131834	0.404898	7.09442	0.536244	0.600839	0.999179	7.09849	0.474776	0.54271	0.892502	7.14854	0.41556	0.559478	0.837292	7.14854	0.41556	0.559478	0.837292	7.12038	0.380629	0.598423	0.901018	7.19801	0.796577	0.196163	0.3496	6.97397	0.631019	0.264057	0.632062
ENSG00000067842.17	ATP2B3	-2.81577	2.23782	0.290697	0.529577	-2.69982	1.4297	0.500839	0.829633	-2.75874	1.77871	0.428011	0.689547	-2.68517	1.32178	0.565511	0.835518	-2.68534	1.16837	0.601384	0.783607	-2.66347	1.09674	0.721589	0.999179	-2.76153	2.77915	0.248788	0.814623	-2.78723	2.4882	0.243239	0.687938	-2.78723	2.4882	0.243239	0.687948	-2.71738	1.76417	0.436373	0.857846	NA	NA	NA	NA	-2.81577	0.677183	0.613931	0.872983
ENSG00000058668.14	ATP2B4	7.4106	0.435731	0.584059	0.748985	7.46653	0.464699	0.572097	0.858973	7.42838	0.512556	0.539311	0.754451	7.46409	0.293916	0.728922	0.899575	7.44587	0.576535	0.483976	0.712473	7.49176	0.474147	0.684588	0.999179	7.4883	0.214807	0.8078	0.955386	7.49021	0.286362	0.707711	0.898917	7.49021	0.286362	0.70771	0.898917	7.45135	0.553397	0.514099	0.877773	7.2447	0.666564	0.117272	0.252348	7.4106	0.515845	0.305676	0.670762
ENSG00000017260.19	ATP2C1	5.65881	1.05478	0.216351	0.458037	5.79702	0.2252	0.765182	0.927387	5.68376	0.843632	0.382532	0.658486	5.78531	0.226239	0.778949	0.9184	5.7085	0.971753	0.328639	0.602366	5.77267	0.0216044	0.984264	0.999179	5.76112	0.239104	0.773508	0.945426	5.79646	0.257305	0.737361	0.912082	5.79646	0.257305	0.73736	0.912082	5.78768	0.176512	0.818926	0.953551	5.82448	0.404266	0.476026	0.621107	5.65881	0.736005	0.172286	0.526347
ENSG00000064270.12	ATP2C2	0.27168	-2.68562	0.144598	0.374803	0.347046	-2.86893	0.120874	0.575405	0.289843	-2.9111	0.131227	0.436191	0.322508	-3.20101	0.109662	0.513989	0.313342	-2.89542	0.136674	0.41106	0.267045	-2.99949	0.26966	0.999179	0.283752	-2.58016	0.214024	0.797271	0.345804	-2.83336	0.127014	0.573537	0.345804	-2.83336	0.127014	0.573537	0.282267	-2.41462	0.226213	0.767425	0.532556	-1.51041	0.166441	0.314554	0.27168	-1.11465	0.359882	0.719957
ENSG00000071553.17	ATP6AP1	5.80367	-2.04104	0.000647781	0.0331239	5.81204	-1.53144	0.00359097	0.154364	5.83147	-1.84722	0.005257	0.130553	5.76212	-1.22844	0.0202761	0.263223	5.8451	-1.82462	0.00317397	0.0823745	5.78277	-1.1032	0.112671	0.999179	5.76186	-0.782491	0.137644	0.734381	5.78934	-1.04114	0.0334497	0.355565	5.78934	-1.04114	0.0334496	0.355565	5.78747	-1.5021	0.00457721	0.222874	5.97171	-1.47794	0.00109735	0.0116202	5.80367	-0.448214	0.204755	0.56895
ENSG00000205464.12	ATP6AP1L	0.734304	2.04709	0.120438	0.341386	0.783053	2.22678	0.101785	0.547114	0.852657	0.988909	0.477241	0.71774	0.863054	1.25732	0.366321	0.760925	0.842916	1.37974	0.325164	0.599937	0.907847	0.0907967	0.962354	0.999179	0.842182	1.71162	0.248185	0.814623	0.819234	1.87055	0.156459	0.604511	0.819234	1.87055	0.156459	0.60451	0.777966	2.24108	0.110697	0.654298	0.480458	2.45878	0.00617573	0.037221	0.734304	1.41675	0.114038	0.434686
ENSG00000033627.16	ATP6V0A1	6.11597	-0.0933553	0.868477	0.92935	6.19545	-0.356085	0.51277	0.833234	6.13082	0.00911594	0.987984	0.993794	6.18589	-0.346536	0.569867	0.838471	6.15209	0.0908387	0.875704	0.936792	6.20485	-0.288852	0.719616	0.999179	6.17728	0.0117089	0.984714	0.995751	6.1824	-0.0321227	0.95159	0.986518	6.1824	-0.0321227	0.95159	0.986518	6.18353	-0.261307	0.663331	0.914193	6.0846	-0.184414	0.578961	0.704941	6.11597	0.601316	0.116199	0.437936
ENSG00000185344.14	ATP6V0A2	5.1363	-0.0672931	0.884534	0.939108	5.24387	-0.394361	0.426999	0.793721	5.18682	-0.222314	0.631566	0.804353	5.22049	-0.436597	0.364151	0.760043	5.21875	-0.430587	0.400181	0.653372	5.17227	-0.200098	0.7577	0.999179	5.17712	-0.28768	0.567658	0.900166	5.23368	-0.398857	0.39485	0.765444	5.23368	-0.398857	0.39485	0.765444	5.21431	-0.485978	0.382592	0.839639	5.50799	-0.329544	0.238274	0.396151	5.1363	-0.365989	0.219682	0.585511
ENSG00000117410.14	ATP6V0B	6.50379	-2.75628	0.000652274	0.0331239	6.48962	-2.21903	0.00283365	0.138019	6.53681	-2.64419	0.00229979	0.0891391	6.43937	-1.72398	0.0243774	0.287578	6.53519	-2.31906	0.0044032	0.0966562	6.44706	-1.65255	0.111005	0.999179	6.43219	-1.22878	0.116603	0.707697	6.47065	-1.46189	0.0330033	0.354824	6.47065	-1.46189	0.0330033	0.354824	6.45165	-1.85374	0.0168723	0.367376	6.74798	-1.93861	0.00132514	0.0131985	6.50379	-0.869206	0.0825221	0.373311
ENSG00000185883.12	ATP6V0C	6.43531	-0.0291358	0.979032	0.988549	6.32379	2.11094	0.0365042	0.402427	6.42547	1.28245	0.223507	0.536138	6.34636	2.03578	0.0583388	0.407911	6.42785	1.30997	0.228326	0.515743	6.46394	1.89125	0.183117	0.999179	6.40864	1.78866	0.10341	0.686863	6.30824	2.26653	0.0281316	0.333066	6.30824	2.26653	0.0281316	0.333066	6.33081	2.2286	0.0344753	0.458357	5.89659	0.687298	0.374633	0.534115	6.43531	0.919007	0.213901	0.580629
ENSG00000159720.12	ATP6V0D1	7.03104	-1.73228	0.0016422	0.0497824	7.01816	-1.10168	0.0353914	0.397143	7.0415	-1.43412	0.0164554	0.195234	6.99441	-0.992956	0.0654781	0.428238	7.05442	-1.30999	0.0213407	0.185556	7.02461	-0.605858	0.400851	0.999179	7.00703	-0.55311	0.315072	0.841571	7.01256	-0.697645	0.151488	0.601077	7.01256	-0.697645	0.151487	0.601077	7.00207	-1.00015	0.0716931	0.579667	6.94707	-0.94085	0.0235682	0.0907453	7.03104	-0.0557088	0.870233	0.961329
ENSG00000113732.9	ATP6V0E1	6.836	0.953286	0.376068	0.603251	6.92033	0.830925	0.445883	0.805936	6.86066	1.13999	0.314907	0.614165	6.85174	1.35738	0.250341	0.676592	6.8578	1.36044	0.240121	0.527549	6.91861	1.08079	0.499018	0.999179	6.87877	1.41291	0.2511	0.814623	6.88736	1.27222	0.249007	0.69095	6.88736	1.27222	0.249007	0.69095	6.88946	0.926245	0.419091	0.848428	6.73301	0.751345	0.141684	0.284561	6.836	0.678541	0.324769	0.689496
ENSG00000171130.18	ATP6V0E2	3.98801	-1.80431	0.116984	0.336284	4.02471	-1.59874	0.14319	0.598192	4.06007	-2.1166	0.0926019	0.378442	3.99926	-1.54476	0.195401	0.62999	4.06865	-2.14993	0.0768252	0.31957	3.96299	-1.6121	0.334119	0.999179	3.97008	-1.52298	0.231605	0.803935	4.02092	-1.50811	0.162303	0.614856	4.02092	-1.50811	0.162303	0.614857	3.98671	-1.44816	0.213254	0.757499	4.40361	-1.42632	0.0227946	0.0887542	3.98801	-0.946133	0.204609	0.568829
ENSG00000114573.10	ATP6V1A	7.03587	0.468524	0.51003	0.70142	7.17381	-0.391175	0.557524	0.852466	7.05822	0.360014	0.62493	0.802591	7.12607	-0.105923	0.877243	0.956542	7.06807	0.575615	0.4777	0.707617	7.12095	0.0164358	0.985726	0.999179	7.10983	0.178947	0.796608	0.952658	7.15025	0.00710861	0.991445	0.997171	7.15025	0.00710861	0.991445	0.997171	7.14716	-0.359649	0.578354	0.897072	7.2233	-0.0554011	0.900785	0.935174	7.03587	0.238798	0.600067	0.867375
ENSG00000147416.11	ATP6V1B2	8.0016	-0.482148	0.447246	0.657011	8.07824	-0.661576	0.32511	0.747719	8.02771	-0.529615	0.42548	0.687686	8.03478	-0.491161	0.480788	0.807185	8.03027	-0.275619	0.708493	0.844771	8.03433	-0.497625	0.596431	0.999179	8.01352	-0.0604336	0.932272	0.983197	8.04799	-0.246725	0.713775	0.900762	8.04799	-0.246725	0.713774	0.900762	8.04741	-0.583191	0.38195	0.839639	8.17039	-0.514091	0.123242	0.260424	8.0016	-0.202372	0.612367	0.87254
ENSG00000155097.12	ATP6V1C1	5.86771	0.949289	0.0902026	0.293655	5.98347	0.38376	0.451322	0.808347	5.88364	0.976282	0.0779294	0.353572	5.95526	0.487546	0.350736	0.753577	5.91222	0.943413	0.099979	0.356855	5.9863	0.262836	0.725278	0.999179	5.96083	0.561355	0.32197	0.841571	5.97747	0.481226	0.345311	0.743185	5.97747	0.481226	0.345311	0.743185	5.97499	0.295535	0.561164	0.893045	5.82965	0.646867	0.0854537	0.206433	5.86771	0.709657	0.0667925	0.334699
ENSG00000143882.12	ATP6V1C2	-2.24126	-5.35626	0.00696449	0.0932899	-2.16814	-5.88599	0.00308816	0.142653	-2.2027	-6.63703	0.0017514	0.0765027	-2.01736	-8.12792	0.000182992	0.0259849	-2.17522	-6.54308	0.00222651	0.0696493	-2.52572	-8.21527	0.00300355	0.538199	-2.36544	-7.55275	0.000603103	0.0768688	-2.08766	-7.28471	0.000336102	0.0471076	-2.08766	-7.28471	0.000336103	0.0471076	-2.0822	-6.82141	0.00127491	0.136882	0.224782	-4.77488	0.00146442	0.0141357	-2.24126	-6.72456	1.059e-05	0.00131523
ENSG00000100554.12	ATP6V1D	5.33452	1.46254	0.209651	0.451068	5.42354	1.33269	0.249533	0.701984	5.35789	1.70219	0.165205	0.478376	5.37313	1.80511	0.151358	0.578152	5.36068	1.91542	0.13127	0.404334	5.43779	1.32015	0.43558	0.999179	5.40471	1.47903	0.255136	0.818186	5.41235	1.50398	0.19905	0.659241	5.41235	1.50398	0.19905	0.659241	5.40632	1.40508	0.245732	0.779866	5.21273	1.17672	0.0557373	0.158845	5.33452	1.02914	0.174969	0.529364
ENSG00000131100.13	ATP6V1E1	5.87594	0.327768	0.589289	0.752175	5.95994	0.211064	0.730559	0.916986	5.89937	0.500909	0.422524	0.685985	5.8998	0.635789	0.325018	0.736001	5.90363	0.656997	0.317928	0.594259	5.92702	0.481507	0.591887	0.999179	5.9059	0.671759	0.325844	0.841571	5.9369	0.512684	0.412834	0.773383	5.9369	0.512684	0.412834	0.773382	5.9353	0.245509	0.693184	0.922715	5.9583	0.262759	0.471324	0.617408	5.87594	0.0971927	0.81295	0.942737
[truncated: 12,346 more rows]
[truncated: 84 more columns]
