# Supplementary material for: Downregulation of exhausted cytotoxic T cells in gene expression networks of multisystem inflammatory syndrome in children
Source: Nat Commun. 2021 Aug 11;12:4854. doi: 10.1038/s41467-021-24981-1 (PMC8357784; doi:10.1038/s41467-021-24981-1)
Supplement: Supplementary file 4 — Supplementary Data 1-21 [file 41467_2021_24981_MOESM4_ESM.zip › 280943_2_data_set_5621765_q33pms/DONE_SupplementaryDataFiles/DONE_SupplementaryData15_DiseaseSignatureEnrichments.xlsx]

## Sheet: DiseaseSignatureEnrichments
Reference paper the cell type signature originated.	Disease specific signature name.	Comparison used to derive disease specific signature.	Tissue used to derive disease specific signature.	Diseases grouped into different categories.	Regulation direction of disease differential expression signature.	Modules from our data being compared to disease signature.	Number of genes in the module.	Number of genes in the disease DE signature.	Genes found in both the module and disease DE signature.	Odds ratio between module and disease DE signature.	FDR (BH) adjusted P value between module and disease DE signature.
Reference	Disease	Comparison	Tissue	Disease category	Disease DE signature	Module	Number of module genes	Number of DEGs	Gene intersection size	Odds Ratio	Adjusted p-value
Wright et al, JAMA Pediatrics, 2018	KD	KD vs. Healthy Control	Whole Blood	Pediatric Multisystem Inflammatory Conditions	Upregulated	turquoise	2341	599	60	0.962507	1
Wright et al, JAMA Pediatrics, 2018	KD	KD vs. Healthy Control	Whole Blood	Pediatric Multisystem Inflammatory Conditions	Upregulated	green	1758	599	249	9.74539	9.73996e-117
Wright et al, JAMA Pediatrics, 2018	KD	KD vs. Healthy Control	Whole Blood	Pediatric Multisystem Inflammatory Conditions	Upregulated	skyblue	159	599	0	0	1
Wright et al, JAMA Pediatrics, 2018	KD	KD vs. Healthy Control	Whole Blood	Pediatric Multisystem Inflammatory Conditions	Upregulated	red	1435	599	88	2.64468	3.45283e-10
Wright et al, JAMA Pediatrics, 2018	KD	KD vs. Healthy Control	Whole Blood	Pediatric Multisystem Inflammatory Conditions	Upregulated	yellow	1890	599	5	0.0897462	1
Wright et al, JAMA Pediatrics, 2018	KD	KD vs. Healthy Control	Whole Blood	Pediatric Multisystem Inflammatory Conditions	Upregulated	blue	2241	599	17	0.259515	1
Wright et al, JAMA Pediatrics, 2018	KD	KD vs. Healthy Control	Whole Blood	Pediatric Multisystem Inflammatory Conditions	Upregulated	midnightblue	447	599	5	0.410591	1
Wright et al, JAMA Pediatrics, 2018	KD	KD vs. Healthy Control	Whole Blood	Pediatric Multisystem Inflammatory Conditions	Upregulated	lightyellow	291	599	41	6.39796	1.42891e-15
Wright et al, JAMA Pediatrics, 2018	KD	KD vs. Healthy Control	Whole Blood	Pediatric Multisystem Inflammatory Conditions	Upregulated	black	1429	599	13	0.322371	1
Wright et al, JAMA Pediatrics, 2018	KD	KD vs. Healthy Control	Whole Blood	Pediatric Multisystem Inflammatory Conditions	Upregulated	violet	133	599	1	0.277089	1
Wright et al, JAMA Pediatrics, 2018	KD	KD vs. Healthy Control	Whole Blood	Pediatric Multisystem Inflammatory Conditions	Upregulated	cyan	508	599	5	0.359763	1
Wright et al, JAMA Pediatrics, 2018	KD	KD vs. Healthy Control	Whole Blood	Pediatric Multisystem Inflammatory Conditions	Upregulated	darkolivegreen	130	599	0	0	1
Wright et al, JAMA Pediatrics, 2018	KD	KD vs. Healthy Control	Whole Blood	Pediatric Multisystem Inflammatory Conditions	Upregulated	salmon	524	599	2	0.137823	1
Wright et al, JAMA Pediatrics, 2018	KD	KD vs. Healthy Control	Whole Blood	Pediatric Multisystem Inflammatory Conditions	Upregulated	brown	2029	599	5	0.0829968	1
Wright et al, JAMA Pediatrics, 2018	KD	KD vs. Healthy Control	Whole Blood	Pediatric Multisystem Inflammatory Conditions	Upregulated	lightcyan	381	599	3	0.287951	1
Wright et al, JAMA Pediatrics, 2018	KD	KD vs. Healthy Control	Whole Blood	Pediatric Multisystem Inflammatory Conditions	Upregulated	darkgrey	244	599	0	0	1
Wright et al, JAMA Pediatrics, 2018	KD	KD vs. Healthy Control	Whole Blood	Pediatric Multisystem Inflammatory Conditions	Upregulated	orange	241	599	8	1.26489	1
Wright et al, JAMA Pediatrics, 2018	KD	KD vs. Healthy Control	Whole Blood	Pediatric Multisystem Inflammatory Conditions	Upregulated	magenta	587	599	6	0.373019	1
Wright et al, JAMA Pediatrics, 2018	KD	KD vs. Healthy Control	Whole Blood	Pediatric Multisystem Inflammatory Conditions	Upregulated	lightgreen	301	599	6	0.744587	1
Wright et al, JAMA Pediatrics, 2018	KD	KD vs. Healthy Control	Whole Blood	Pediatric Multisystem Inflammatory Conditions	Upregulated	tan	530	599	14	0.996635	1
Wright et al, JAMA Pediatrics, 2018	KD	KD vs. Healthy Control	Whole Blood	Pediatric Multisystem Inflammatory Conditions	Upregulated	white	210	599	11	2.05008	1
Wright et al, JAMA Pediatrics, 2018	KD	KD vs. Healthy Control	Whole Blood	Pediatric Multisystem Inflammatory Conditions	Upregulated	grey60	359	599	1	0.101116	1
Wright et al, JAMA Pediatrics, 2018	KD	KD vs. Healthy Control	Whole Blood	Pediatric Multisystem Inflammatory Conditions	Upregulated	darkgreen	257	599	2	0.285718	1
Wright et al, JAMA Pediatrics, 2018	KD	KD vs. Healthy Control	Whole Blood	Pediatric Multisystem Inflammatory Conditions	Upregulated	royalblue	288	599	3	0.383577	1
Wright et al, JAMA Pediatrics, 2018	KD	KD vs. Healthy Control	Whole Blood	Pediatric Multisystem Inflammatory Conditions	Upregulated	darkred	270	599	1	0.135132	1
Wright et al, JAMA Pediatrics, 2018	KD	KD vs. Healthy Control	Whole Blood	Pediatric Multisystem Inflammatory Conditions	Upregulated	darkturquoise	257	599	2	0.285718	1
Wright et al, JAMA Pediatrics, 2018	KD	KD vs. Healthy Control	Whole Blood	Pediatric Multisystem Inflammatory Conditions	Upregulated	greenyellow	549	599	14	0.96038	1
Wright et al, JAMA Pediatrics, 2018	KD	KD vs. Healthy Control	Whole Blood	Pediatric Multisystem Inflammatory Conditions	Upregulated	purple	570	599	5	0.319349	1
Wright et al, JAMA Pediatrics, 2018	KD	KD vs. Healthy Control	Whole Blood	Pediatric Multisystem Inflammatory Conditions	Upregulated	steelblue	153	599	6	1.50449	1
Wright et al, JAMA Pediatrics, 2018	KD	KD vs. Healthy Control	Whole Blood	Pediatric Multisystem Inflammatory Conditions	Upregulated	pink	758	599	4	0.189407	1
Wright et al, JAMA Pediatrics, 2018	KD	KD vs. Healthy Control	Whole Blood	Pediatric Multisystem Inflammatory Conditions	Upregulated	paleturquoise	146	599	9	2.43495	1
Wright et al, JAMA Pediatrics, 2018	KD	KD vs. Healthy Control	Whole Blood	Pediatric Multisystem Inflammatory Conditions	Upregulated	yellowgreen	79	599	0	0	1
Wright et al, JAMA Pediatrics, 2018	KD	KD vs. Healthy Control	Whole Blood	Pediatric Multisystem Inflammatory Conditions	Upregulated	darkmagenta	122	599	0	0	1
Wright et al, JAMA Pediatrics, 2018	KD	KD vs. Healthy Control	Whole Blood	Pediatric Multisystem Inflammatory Conditions	Upregulated	sienna3	90	599	3	1.2681	1
Wright et al, JAMA Pediatrics, 2018	KD	KD vs. Healthy Control	Whole Blood	Pediatric Multisystem Inflammatory Conditions	Upregulated	darkorange	232	599	0	0	1
Wright et al, JAMA Pediatrics, 2018	KD	KD vs. Healthy Control	Whole Blood	Pediatric Multisystem Inflammatory Conditions	Upregulated	saddlebrown	157	599	2	0.472239	1
Wright et al, JAMA Pediatrics, 2018	KD	KD vs. Healthy Control	Whole Blood	Pediatric Multisystem Inflammatory Conditions	Upregulated	skyblue3	41	599	0	0	1
Wright et al, JAMA Pediatrics, 2018	KD	KD vs. Healthy Control	Whole Blood	Pediatric Multisystem Inflammatory Conditions	Downregulated	turquoise	2341	63	4	0.608392	1
Wright et al, JAMA Pediatrics, 2018	KD	KD vs. Healthy Control	Whole Blood	Pediatric Multisystem Inflammatory Conditions	Downregulated	green	1758	63	8	1.80143	1
Wright et al, JAMA Pediatrics, 2018	KD	KD vs. Healthy Control	Whole Blood	Pediatric Multisystem Inflammatory Conditions	Downregulated	skyblue	159	63	7	19.178	0.000164329
Wright et al, JAMA Pediatrics, 2018	KD	KD vs. Healthy Control	Whole Blood	Pediatric Multisystem Inflammatory Conditions	Downregulated	red	1435	63	1	0.245949	1
Wright et al, JAMA Pediatrics, 2018	KD	KD vs. Healthy Control	Whole Blood	Pediatric Multisystem Inflammatory Conditions	Downregulated	yellow	1890	63	2	0.37176	1
Wright et al, JAMA Pediatrics, 2018	KD	KD vs. Healthy Control	Whole Blood	Pediatric Multisystem Inflammatory Conditions	Downregulated	blue	2241	63	0	0	1
Wright et al, JAMA Pediatrics, 2018	KD	KD vs. Healthy Control	Whole Blood	Pediatric Multisystem Inflammatory Conditions	Downregulated	midnightblue	447	63	0	0	1
Wright et al, JAMA Pediatrics, 2018	KD	KD vs. Healthy Control	Whole Blood	Pediatric Multisystem Inflammatory Conditions	Downregulated	lightyellow	291	63	3	4.01155	1
Wright et al, JAMA Pediatrics, 2018	KD	KD vs. Healthy Control	Whole Blood	Pediatric Multisystem Inflammatory Conditions	Downregulated	black	1429	63	0	0	1
Wright et al, JAMA Pediatrics, 2018	KD	KD vs. Healthy Control	Whole Blood	Pediatric Multisystem Inflammatory Conditions	Downregulated	violet	133	63	0	0	1
Wright et al, JAMA Pediatrics, 2018	KD	KD vs. Healthy Control	Whole Blood	Pediatric Multisystem Inflammatory Conditions	Downregulated	cyan	508	63	0	0	1
Wright et al, JAMA Pediatrics, 2018	KD	KD vs. Healthy Control	Whole Blood	Pediatric Multisystem Inflammatory Conditions	Downregulated	darkolivegreen	130	63	0	0	1
Wright et al, JAMA Pediatrics, 2018	KD	KD vs. Healthy Control	Whole Blood	Pediatric Multisystem Inflammatory Conditions	Downregulated	salmon	524	63	4	2.9835	1
Wright et al, JAMA Pediatrics, 2018	KD	KD vs. Healthy Control	Whole Blood	Pediatric Multisystem Inflammatory Conditions	Downregulated	brown	2029	63	0	0	1
Wright et al, JAMA Pediatrics, 2018	KD	KD vs. Healthy Control	Whole Blood	Pediatric Multisystem Inflammatory Conditions	Downregulated	lightcyan	381	63	1	0.975113	1
Wright et al, JAMA Pediatrics, 2018	KD	KD vs. Healthy Control	Whole Blood	Pediatric Multisystem Inflammatory Conditions	Downregulated	darkgrey	244	63	0	0	1
Wright et al, JAMA Pediatrics, 2018	KD	KD vs. Healthy Control	Whole Blood	Pediatric Multisystem Inflammatory Conditions	Downregulated	orange	241	63	0	0	1
Wright et al, JAMA Pediatrics, 2018	KD	KD vs. Healthy Control	Whole Blood	Pediatric Multisystem Inflammatory Conditions	Downregulated	magenta	587	63	15	12.6204	4.28986e-08
Wright et al, JAMA Pediatrics, 2018	KD	KD vs. Healthy Control	Whole Blood	Pediatric Multisystem Inflammatory Conditions	Downregulated	lightgreen	301	63	1	1.23965	1
Wright et al, JAMA Pediatrics, 2018	KD	KD vs. Healthy Control	Whole Blood	Pediatric Multisystem Inflammatory Conditions	Downregulated	tan	530	63	0	0	1
Wright et al, JAMA Pediatrics, 2018	KD	KD vs. Healthy Control	Whole Blood	Pediatric Multisystem Inflammatory Conditions	Downregulated	white	210	63	0	0	1
Wright et al, JAMA Pediatrics, 2018	KD	KD vs. Healthy Control	Whole Blood	Pediatric Multisystem Inflammatory Conditions	Downregulated	grey60	359	63	0	0	1
Wright et al, JAMA Pediatrics, 2018	KD	KD vs. Healthy Control	Whole Blood	Pediatric Multisystem Inflammatory Conditions	Downregulated	darkgreen	257	63	1	1.45558	1
Wright et al, JAMA Pediatrics, 2018	KD	KD vs. Healthy Control	Whole Blood	Pediatric Multisystem Inflammatory Conditions	Downregulated	royalblue	288	63	0	0	1
Wright et al, JAMA Pediatrics, 2018	KD	KD vs. Healthy Control	Whole Blood	Pediatric Multisystem Inflammatory Conditions	Downregulated	darkred	270	63	0	0	1
Wright et al, JAMA Pediatrics, 2018	KD	KD vs. Healthy Control	Whole Blood	Pediatric Multisystem Inflammatory Conditions	Downregulated	darkturquoise	257	63	0	0	1
Wright et al, JAMA Pediatrics, 2018	KD	KD vs. Healthy Control	Whole Blood	Pediatric Multisystem Inflammatory Conditions	Downregulated	greenyellow	549	63	0	0	1
Wright et al, JAMA Pediatrics, 2018	KD	KD vs. Healthy Control	Whole Blood	Pediatric Multisystem Inflammatory Conditions	Downregulated	purple	570	63	0	0	1
Wright et al, JAMA Pediatrics, 2018	KD	KD vs. Healthy Control	Whole Blood	Pediatric Multisystem Inflammatory Conditions	Downregulated	steelblue	153	63	0	0	1
Wright et al, JAMA Pediatrics, 2018	KD	KD vs. Healthy Control	Whole Blood	Pediatric Multisystem Inflammatory Conditions	Downregulated	pink	758	63	9	5.06351	0.0858022
Wright et al, JAMA Pediatrics, 2018	KD	KD vs. Healthy Control	Whole Blood	Pediatric Multisystem Inflammatory Conditions	Downregulated	paleturquoise	146	63	0	0	1
Wright et al, JAMA Pediatrics, 2018	KD	KD vs. Healthy Control	Whole Blood	Pediatric Multisystem Inflammatory Conditions	Downregulated	yellowgreen	79	63	3	15.3417	0.721572
Wright et al, JAMA Pediatrics, 2018	KD	KD vs. Healthy Control	Whole Blood	Pediatric Multisystem Inflammatory Conditions	Downregulated	darkmagenta	122	63	0	0	1
Wright et al, JAMA Pediatrics, 2018	KD	KD vs. Healthy Control	Whole Blood	Pediatric Multisystem Inflammatory Conditions	Downregulated	sienna3	90	63	0	0	1
Wright et al, JAMA Pediatrics, 2018	KD	KD vs. Healthy Control	Whole Blood	Pediatric Multisystem Inflammatory Conditions	Downregulated	darkorange	232	63	0	0	1
Wright et al, JAMA Pediatrics, 2018	KD	KD vs. Healthy Control	Whole Blood	Pediatric Multisystem Inflammatory Conditions	Downregulated	saddlebrown	157	63	0	0	1
Wright et al, JAMA Pediatrics, 2018	KD	KD vs. Healthy Control	Whole Blood	Pediatric Multisystem Inflammatory Conditions	Downregulated	skyblue3	41	63	0	0	1
Canna et al, Nature Genetics, 2014	MAS	MAS vs. Healthy Controls	Whole Blood	Pediatric Multisystem Inflammatory Conditions	Upregulated	turquoise	2341	42	6	1.46287	1
Canna et al, Nature Genetics, 2014	MAS	MAS vs. Healthy Controls	Whole Blood	Pediatric Multisystem Inflammatory Conditions	Upregulated	green	1758	42	16	7.53711	1.52128e-05
Canna et al, Nature Genetics, 2014	MAS	MAS vs. Healthy Controls	Whole Blood	Pediatric Multisystem Inflammatory Conditions	Upregulated	skyblue	159	42	0	0	1
Canna et al, Nature Genetics, 2014	MAS	MAS vs. Healthy Controls	Whole Blood	Pediatric Multisystem Inflammatory Conditions	Upregulated	red	1435	42	6	2.49893	1
Canna et al, Nature Genetics, 2014	MAS	MAS vs. Healthy Controls	Whole Blood	Pediatric Multisystem Inflammatory Conditions	Upregulated	yellow	1890	42	0	0	1
Canna et al, Nature Genetics, 2014	MAS	MAS vs. Healthy Controls	Whole Blood	Pediatric Multisystem Inflammatory Conditions	Upregulated	blue	2241	42	0	0	1
Canna et al, Nature Genetics, 2014	MAS	MAS vs. Healthy Controls	Whole Blood	Pediatric Multisystem Inflammatory Conditions	Upregulated	midnightblue	447	42	0	0	1
Canna et al, Nature Genetics, 2014	MAS	MAS vs. Healthy Controls	Whole Blood	Pediatric Multisystem Inflammatory Conditions	Upregulated	lightyellow	291	42	4	8.27483	0.509528
Canna et al, Nature Genetics, 2014	MAS	MAS vs. Healthy Controls	Whole Blood	Pediatric Multisystem Inflammatory Conditions	Upregulated	black	1429	42	4	1.58067	1
Canna et al, Nature Genetics, 2014	MAS	MAS vs. Healthy Controls	Whole Blood	Pediatric Multisystem Inflammatory Conditions	Upregulated	violet	133	42	0	0	1
Canna et al, Nature Genetics, 2014	MAS	MAS vs. Healthy Controls	Whole Blood	Pediatric Multisystem Inflammatory Conditions	Upregulated	cyan	508	42	2	2.20477	1
Canna et al, Nature Genetics, 2014	MAS	MAS vs. Healthy Controls	Whole Blood	Pediatric Multisystem Inflammatory Conditions	Upregulated	darkolivegreen	130	42	0	0	1
Canna et al, Nature Genetics, 2014	MAS	MAS vs. Healthy Controls	Whole Blood	Pediatric Multisystem Inflammatory Conditions	Upregulated	salmon	524	42	0	0	1
Canna et al, Nature Genetics, 2014	MAS	MAS vs. Healthy Controls	Whole Blood	Pediatric Multisystem Inflammatory Conditions	Upregulated	brown	2029	42	1	0.24943	1
Canna et al, Nature Genetics, 2014	MAS	MAS vs. Healthy Controls	Whole Blood	Pediatric Multisystem Inflammatory Conditions	Upregulated	lightcyan	381	42	0	0	1
Canna et al, Nature Genetics, 2014	MAS	MAS vs. Healthy Controls	Whole Blood	Pediatric Multisystem Inflammatory Conditions	Upregulated	darkgrey	244	42	0	0	1
Canna et al, Nature Genetics, 2014	MAS	MAS vs. Healthy Controls	Whole Blood	Pediatric Multisystem Inflammatory Conditions	Upregulated	orange	241	42	1	2.29371	1
Canna et al, Nature Genetics, 2014	MAS	MAS vs. Healthy Controls	Whole Blood	Pediatric Multisystem Inflammatory Conditions	Upregulated	magenta	587	42	0	0	1
Canna et al, Nature Genetics, 2014	MAS	MAS vs. Healthy Controls	Whole Blood	Pediatric Multisystem Inflammatory Conditions	Upregulated	lightgreen	301	42	0	0	1
Canna et al, Nature Genetics, 2014	MAS	MAS vs. Healthy Controls	Whole Blood	Pediatric Multisystem Inflammatory Conditions	Upregulated	tan	530	42	0	0	1
Canna et al, Nature Genetics, 2014	MAS	MAS vs. Healthy Controls	Whole Blood	Pediatric Multisystem Inflammatory Conditions	Upregulated	white	210	42	0	0	1
Canna et al, Nature Genetics, 2014	MAS	MAS vs. Healthy Controls	Whole Blood	Pediatric Multisystem Inflammatory Conditions	Upregulated	grey60	359	42	0	0	1
Canna et al, Nature Genetics, 2014	MAS	MAS vs. Healthy Controls	Whole Blood	Pediatric Multisystem Inflammatory Conditions	Upregulated	darkgreen	257	42	1	2.14885	1
Canna et al, Nature Genetics, 2014	MAS	MAS vs. Healthy Controls	Whole Blood	Pediatric Multisystem Inflammatory Conditions	Upregulated	royalblue	288	42	0	0	1
Canna et al, Nature Genetics, 2014	MAS	MAS vs. Healthy Controls	Whole Blood	Pediatric Multisystem Inflammatory Conditions	Upregulated	darkred	270	42	0	0	1
Canna et al, Nature Genetics, 2014	MAS	MAS vs. Healthy Controls	Whole Blood	Pediatric Multisystem Inflammatory Conditions	Upregulated	darkturquoise	257	42	0	0	1
Canna et al, Nature Genetics, 2014	MAS	MAS vs. Healthy Controls	Whole Blood	Pediatric Multisystem Inflammatory Conditions	Upregulated	greenyellow	549	42	0	0	1
Canna et al, Nature Genetics, 2014	MAS	MAS vs. Healthy Controls	Whole Blood	Pediatric Multisystem Inflammatory Conditions	Upregulated	purple	570	42	0	0	1
Canna et al, Nature Genetics, 2014	MAS	MAS vs. Healthy Controls	Whole Blood	Pediatric Multisystem Inflammatory Conditions	Upregulated	steelblue	153	42	0	0	1
Canna et al, Nature Genetics, 2014	MAS	MAS vs. Healthy Controls	Whole Blood	Pediatric Multisystem Inflammatory Conditions	Upregulated	pink	758	42	0	0	1
Canna et al, Nature Genetics, 2014	MAS	MAS vs. Healthy Controls	Whole Blood	Pediatric Multisystem Inflammatory Conditions	Upregulated	paleturquoise	146	42	0	0	1
Canna et al, Nature Genetics, 2014	MAS	MAS vs. Healthy Controls	Whole Blood	Pediatric Multisystem Inflammatory Conditions	Upregulated	yellowgreen	79	42	0	0	1
Canna et al, Nature Genetics, 2014	MAS	MAS vs. Healthy Controls	Whole Blood	Pediatric Multisystem Inflammatory Conditions	Upregulated	darkmagenta	122	42	0	0	1
Canna et al, Nature Genetics, 2014	MAS	MAS vs. Healthy Controls	Whole Blood	Pediatric Multisystem Inflammatory Conditions	Upregulated	sienna3	90	42	0	0	1
Canna et al, Nature Genetics, 2014	MAS	MAS vs. Healthy Controls	Whole Blood	Pediatric Multisystem Inflammatory Conditions	Upregulated	darkorange	232	42	0	0	1
Canna et al, Nature Genetics, 2014	MAS	MAS vs. Healthy Controls	Whole Blood	Pediatric Multisystem Inflammatory Conditions	Upregulated	saddlebrown	157	42	0	0	1
Canna et al, Nature Genetics, 2014	MAS	MAS vs. Healthy Controls	Whole Blood	Pediatric Multisystem Inflammatory Conditions	Upregulated	skyblue3	41	42	0	0	1
Canna et al, Nature Genetics, 2014	MAS	MAS vs. Healthy Controls	Whole Blood	Pediatric Multisystem Inflammatory Conditions	Downregulated	turquoise	2341	47	2	0.396086	1
Canna et al, Nature Genetics, 2014	MAS	MAS vs. Healthy Controls	Whole Blood	Pediatric Multisystem Inflammatory Conditions	Downregulated	green	1758	47	4	1.14041	1
Canna et al, Nature Genetics, 2014	MAS	MAS vs. Healthy Controls	Whole Blood	Pediatric Multisystem Inflammatory Conditions	Downregulated	skyblue	159	47	0	0	1
Canna et al, Nature Genetics, 2014	MAS	MAS vs. Healthy Controls	Whole Blood	Pediatric Multisystem Inflammatory Conditions	Downregulated	red	1435	47	3	1.03877	1
Canna et al, Nature Genetics, 2014	MAS	MAS vs. Healthy Controls	Whole Blood	Pediatric Multisystem Inflammatory Conditions	Downregulated	yellow	1890	47	1	0.245064	1
Canna et al, Nature Genetics, 2014	MAS	MAS vs. Healthy Controls	Whole Blood	Pediatric Multisystem Inflammatory Conditions	Downregulated	blue	2241	47	4	0.873112	1
Canna et al, Nature Genetics, 2014	MAS	MAS vs. Healthy Controls	Whole Blood	Pediatric Multisystem Inflammatory Conditions	Downregulated	midnightblue	447	47	0	0	1
Canna et al, Nature Genetics, 2014	MAS	MAS vs. Healthy Controls	Whole Blood	Pediatric Multisystem Inflammatory Conditions	Downregulated	lightyellow	291	47	4	7.46722	0.65975
Canna et al, Nature Genetics, 2014	MAS	MAS vs. Healthy Controls	Whole Blood	Pediatric Multisystem Inflammatory Conditions	Downregulated	black	1429	47	4	1.4262	1
Canna et al, Nature Genetics, 2014	MAS	MAS vs. Healthy Controls	Whole Blood	Pediatric Multisystem Inflammatory Conditions	Downregulated	violet	133	47	0	0	1
Canna et al, Nature Genetics, 2014	MAS	MAS vs. Healthy Controls	Whole Blood	Pediatric Multisystem Inflammatory Conditions	Downregulated	cyan	508	47	0	0	1
Canna et al, Nature Genetics, 2014	MAS	MAS vs. Healthy Controls	Whole Blood	Pediatric Multisystem Inflammatory Conditions	Downregulated	darkolivegreen	130	47	1	3.89803	1
Canna et al, Nature Genetics, 2014	MAS	MAS vs. Healthy Controls	Whole Blood	Pediatric Multisystem Inflammatory Conditions	Downregulated	salmon	524	47	2	1.93658	1
Canna et al, Nature Genetics, 2014	MAS	MAS vs. Healthy Controls	Whole Blood	Pediatric Multisystem Inflammatory Conditions	Downregulated	brown	2029	47	2	0.46421	1
Canna et al, Nature Genetics, 2014	MAS	MAS vs. Healthy Controls	Whole Blood	Pediatric Multisystem Inflammatory Conditions	Downregulated	lightcyan	381	47	0	0	1
Canna et al, Nature Genetics, 2014	MAS	MAS vs. Healthy Controls	Whole Blood	Pediatric Multisystem Inflammatory Conditions	Downregulated	darkgrey	244	47	1	2.05883	1
Canna et al, Nature Genetics, 2014	MAS	MAS vs. Healthy Controls	Whole Blood	Pediatric Multisystem Inflammatory Conditions	Downregulated	orange	241	47	1	2.08484	1
Canna et al, Nature Genetics, 2014	MAS	MAS vs. Healthy Controls	Whole Blood	Pediatric Multisystem Inflammatory Conditions	Downregulated	magenta	587	47	4	3.62636	1
Canna et al, Nature Genetics, 2014	MAS	MAS vs. Healthy Controls	Whole Blood	Pediatric Multisystem Inflammatory Conditions	Downregulated	lightgreen	301	47	3	5.26254	1
Canna et al, Nature Genetics, 2014	MAS	MAS vs. Healthy Controls	Whole Blood	Pediatric Multisystem Inflammatory Conditions	Downregulated	tan	530	47	0	0	1
Canna et al, Nature Genetics, 2014	MAS	MAS vs. Healthy Controls	Whole Blood	Pediatric Multisystem Inflammatory Conditions	Downregulated	white	210	47	0	0	1
Canna et al, Nature Genetics, 2014	MAS	MAS vs. Healthy Controls	Whole Blood	Pediatric Multisystem Inflammatory Conditions	Downregulated	grey60	359	47	0	0	1
Canna et al, Nature Genetics, 2014	MAS	MAS vs. Healthy Controls	Whole Blood	Pediatric Multisystem Inflammatory Conditions	Downregulated	darkgreen	257	47	1	1.95313	1
Canna et al, Nature Genetics, 2014	MAS	MAS vs. Healthy Controls	Whole Blood	Pediatric Multisystem Inflammatory Conditions	Downregulated	royalblue	288	47	1	1.73972	1
Canna et al, Nature Genetics, 2014	MAS	MAS vs. Healthy Controls	Whole Blood	Pediatric Multisystem Inflammatory Conditions	Downregulated	darkred	270	47	1	1.8577	1
Canna et al, Nature Genetics, 2014	MAS	MAS vs. Healthy Controls	Whole Blood	Pediatric Multisystem Inflammatory Conditions	Downregulated	darkturquoise	257	47	0	0	1
Canna et al, Nature Genetics, 2014	MAS	MAS vs. Healthy Controls	Whole Blood	Pediatric Multisystem Inflammatory Conditions	Downregulated	greenyellow	549	47	2	1.84602	1
Canna et al, Nature Genetics, 2014	MAS	MAS vs. Healthy Controls	Whole Blood	Pediatric Multisystem Inflammatory Conditions	Downregulated	purple	570	47	0	0	1
Canna et al, Nature Genetics, 2014	MAS	MAS vs. Healthy Controls	Whole Blood	Pediatric Multisystem Inflammatory Conditions	Downregulated	steelblue	153	47	0	0	1
Canna et al, Nature Genetics, 2014	MAS	MAS vs. Healthy Controls	Whole Blood	Pediatric Multisystem Inflammatory Conditions	Downregulated	pink	758	47	3	2.03416	1
Canna et al, Nature Genetics, 2014	MAS	MAS vs. Healthy Controls	Whole Blood	Pediatric Multisystem Inflammatory Conditions	Downregulated	paleturquoise	146	47	1	3.46542	1
Canna et al, Nature Genetics, 2014	MAS	MAS vs. Healthy Controls	Whole Blood	Pediatric Multisystem Inflammatory Conditions	Downregulated	yellowgreen	79	47	0	0	1
Canna et al, Nature Genetics, 2014	MAS	MAS vs. Healthy Controls	Whole Blood	Pediatric Multisystem Inflammatory Conditions	Downregulated	darkmagenta	122	47	0	0	1
Canna et al, Nature Genetics, 2014	MAS	MAS vs. Healthy Controls	Whole Blood	Pediatric Multisystem Inflammatory Conditions	Downregulated	sienna3	90	47	0	0	1
Canna et al, Nature Genetics, 2014	MAS	MAS vs. Healthy Controls	Whole Blood	Pediatric Multisystem Inflammatory Conditions	Downregulated	darkorange	232	47	0	0	1
Canna et al, Nature Genetics, 2014	MAS	MAS vs. Healthy Controls	Whole Blood	Pediatric Multisystem Inflammatory Conditions	Downregulated	saddlebrown	157	47	0	0	1
Canna et al, Nature Genetics, 2014	MAS	MAS vs. Healthy Controls	Whole Blood	Pediatric Multisystem Inflammatory Conditions	Downregulated	skyblue3	41	47	0	0	1
Canna et al, Nature Genetics, 2014	NOMID	NOMID vs. Healthy Controls	Whole Blood	Pediatric Multisystem Inflammatory Conditions	Upregulated	turquoise	2341	33	1	0.340797	1
Canna et al, Nature Genetics, 2014	NOMID	NOMID vs. Healthy Controls	Whole Blood	Pediatric Multisystem Inflammatory Conditions	Upregulated	green	1758	33	8	5.21285	0.153659
Canna et al, Nature Genetics, 2014	NOMID	NOMID vs. Healthy Controls	Whole Blood	Pediatric Multisystem Inflammatory Conditions	Upregulated	skyblue	159	33	0	0	1
Canna et al, Nature Genetics, 2014	NOMID	NOMID vs. Healthy Controls	Whole Blood	Pediatric Multisystem Inflammatory Conditions	Upregulated	red	1435	33	1	0.58136	1
Canna et al, Nature Genetics, 2014	NOMID	NOMID vs. Healthy Controls	Whole Blood	Pediatric Multisystem Inflammatory Conditions	Upregulated	yellow	1890	33	1	0.431711	1
Canna et al, Nature Genetics, 2014	NOMID	NOMID vs. Healthy Controls	Whole Blood	Pediatric Multisystem Inflammatory Conditions	Upregulated	blue	2241	33	1	0.357797	1
Canna et al, Nature Genetics, 2014	NOMID	NOMID vs. Healthy Controls	Whole Blood	Pediatric Multisystem Inflammatory Conditions	Upregulated	midnightblue	447	33	0	0	1
Canna et al, Nature Genetics, 2014	NOMID	NOMID vs. Healthy Controls	Whole Blood	Pediatric Multisystem Inflammatory Conditions	Upregulated	lightyellow	291	33	3	9.95586	0.931862
Canna et al, Nature Genetics, 2014	NOMID	NOMID vs. Healthy Controls	Whole Blood	Pediatric Multisystem Inflammatory Conditions	Upregulated	black	1429	33	4	2.66016	1
Canna et al, Nature Genetics, 2014	NOMID	NOMID vs. Healthy Controls	Whole Blood	Pediatric Multisystem Inflammatory Conditions	Upregulated	violet	133	33	0	0	1
Canna et al, Nature Genetics, 2014	NOMID	NOMID vs. Healthy Controls	Whole Blood	Pediatric Multisystem Inflammatory Conditions	Upregulated	cyan	508	33	0	0	1
Canna et al, Nature Genetics, 2014	NOMID	NOMID vs. Healthy Controls	Whole Blood	Pediatric Multisystem Inflammatory Conditions	Upregulated	darkolivegreen	130	33	0	0	1
Canna et al, Nature Genetics, 2014	NOMID	NOMID vs. Healthy Controls	Whole Blood	Pediatric Multisystem Inflammatory Conditions	Upregulated	salmon	524	33	0	0	1
Canna et al, Nature Genetics, 2014	NOMID	NOMID vs. Healthy Controls	Whole Blood	Pediatric Multisystem Inflammatory Conditions	Upregulated	brown	2029	33	1	0.39938	1
Canna et al, Nature Genetics, 2014	NOMID	NOMID vs. Healthy Controls	Whole Blood	Pediatric Multisystem Inflammatory Conditions	Upregulated	lightcyan	381	33	1	2.3047	1
Canna et al, Nature Genetics, 2014	NOMID	NOMID vs. Healthy Controls	Whole Blood	Pediatric Multisystem Inflammatory Conditions	Upregulated	darkgrey	244	33	0	0	1
Canna et al, Nature Genetics, 2014	NOMID	NOMID vs. Healthy Controls	Whole Blood	Pediatric Multisystem Inflammatory Conditions	Upregulated	orange	241	33	0	0	1
Canna et al, Nature Genetics, 2014	NOMID	NOMID vs. Healthy Controls	Whole Blood	Pediatric Multisystem Inflammatory Conditions	Upregulated	magenta	587	33	0	0	1
Canna et al, Nature Genetics, 2014	NOMID	NOMID vs. Healthy Controls	Whole Blood	Pediatric Multisystem Inflammatory Conditions	Upregulated	lightgreen	301	33	0	0	1
Canna et al, Nature Genetics, 2014	NOMID	NOMID vs. Healthy Controls	Whole Blood	Pediatric Multisystem Inflammatory Conditions	Upregulated	tan	530	33	1	1.64433	1
Canna et al, Nature Genetics, 2014	NOMID	NOMID vs. Healthy Controls	Whole Blood	Pediatric Multisystem Inflammatory Conditions	Upregulated	white	210	33	1	4.22276	1
Canna et al, Nature Genetics, 2014	NOMID	NOMID vs. Healthy Controls	Whole Blood	Pediatric Multisystem Inflammatory Conditions	Upregulated	grey60	359	33	0	0	1
Canna et al, Nature Genetics, 2014	NOMID	NOMID vs. Healthy Controls	Whole Blood	Pediatric Multisystem Inflammatory Conditions	Upregulated	darkgreen	257	33	0	0	1
Canna et al, Nature Genetics, 2014	NOMID	NOMID vs. Healthy Controls	Whole Blood	Pediatric Multisystem Inflammatory Conditions	Upregulated	royalblue	288	33	0	0	1
Canna et al, Nature Genetics, 2014	NOMID	NOMID vs. Healthy Controls	Whole Blood	Pediatric Multisystem Inflammatory Conditions	Upregulated	darkred	270	33	0	0	1
Canna et al, Nature Genetics, 2014	NOMID	NOMID vs. Healthy Controls	Whole Blood	Pediatric Multisystem Inflammatory Conditions	Upregulated	darkturquoise	257	33	0	0	1
Canna et al, Nature Genetics, 2014	NOMID	NOMID vs. Healthy Controls	Whole Blood	Pediatric Multisystem Inflammatory Conditions	Upregulated	greenyellow	549	33	3	5.19013	1
Canna et al, Nature Genetics, 2014	NOMID	NOMID vs. Healthy Controls	Whole Blood	Pediatric Multisystem Inflammatory Conditions	Upregulated	purple	570	33	0	0	1
Canna et al, Nature Genetics, 2014	NOMID	NOMID vs. Healthy Controls	Whole Blood	Pediatric Multisystem Inflammatory Conditions	Upregulated	steelblue	153	33	0	0	1
Canna et al, Nature Genetics, 2014	NOMID	NOMID vs. Healthy Controls	Whole Blood	Pediatric Multisystem Inflammatory Conditions	Upregulated	pink	758	33	0	0	1
Canna et al, Nature Genetics, 2014	NOMID	NOMID vs. Healthy Controls	Whole Blood	Pediatric Multisystem Inflammatory Conditions	Upregulated	paleturquoise	146	33	0	0	1
Canna et al, Nature Genetics, 2014	NOMID	NOMID vs. Healthy Controls	Whole Blood	Pediatric Multisystem Inflammatory Conditions	Upregulated	yellowgreen	79	33	0	0	1
Canna et al, Nature Genetics, 2014	NOMID	NOMID vs. Healthy Controls	Whole Blood	Pediatric Multisystem Inflammatory Conditions	Upregulated	darkmagenta	122	33	0	0	1
Canna et al, Nature Genetics, 2014	NOMID	NOMID vs. Healthy Controls	Whole Blood	Pediatric Multisystem Inflammatory Conditions	Upregulated	sienna3	90	33	0	0	1
Canna et al, Nature Genetics, 2014	NOMID	NOMID vs. Healthy Controls	Whole Blood	Pediatric Multisystem Inflammatory Conditions	Upregulated	darkorange	232	33	0	0	1
Canna et al, Nature Genetics, 2014	NOMID	NOMID vs. Healthy Controls	Whole Blood	Pediatric Multisystem Inflammatory Conditions	Upregulated	saddlebrown	157	33	0	0	1
Canna et al, Nature Genetics, 2014	NOMID	NOMID vs. Healthy Controls	Whole Blood	Pediatric Multisystem Inflammatory Conditions	Upregulated	skyblue3	41	33	0	0	1
Canna et al, Nature Genetics, 2014	NOMID	NOMID vs. Healthy Controls	Whole Blood	Pediatric Multisystem Inflammatory Conditions	Downregulated	turquoise	2341	32	2	1.13699	1
Canna et al, Nature Genetics, 2014	NOMID	NOMID vs. Healthy Controls	Whole Blood	Pediatric Multisystem Inflammatory Conditions	Downregulated	green	1758	32	1	0.73021	1
Canna et al, Nature Genetics, 2014	NOMID	NOMID vs. Healthy Controls	Whole Blood	Pediatric Multisystem Inflammatory Conditions	Downregulated	skyblue	159	32	0	0	1
Canna et al, Nature Genetics, 2014	NOMID	NOMID vs. Healthy Controls	Whole Blood	Pediatric Multisystem Inflammatory Conditions	Downregulated	red	1435	32	1	0.90878	1
Canna et al, Nature Genetics, 2014	NOMID	NOMID vs. Healthy Controls	Whole Blood	Pediatric Multisystem Inflammatory Conditions	Downregulated	yellow	1890	32	2	1.44043	1
Canna et al, Nature Genetics, 2014	NOMID	NOMID vs. Healthy Controls	Whole Blood	Pediatric Multisystem Inflammatory Conditions	Downregulated	blue	2241	32	3	1.91949	1
Canna et al, Nature Genetics, 2014	NOMID	NOMID vs. Healthy Controls	Whole Blood	Pediatric Multisystem Inflammatory Conditions	Downregulated	midnightblue	447	32	0	0	1
Canna et al, Nature Genetics, 2014	NOMID	NOMID vs. Healthy Controls	Whole Blood	Pediatric Multisystem Inflammatory Conditions	Downregulated	lightyellow	291	32	1	4.73952	1
Canna et al, Nature Genetics, 2014	NOMID	NOMID vs. Healthy Controls	Whole Blood	Pediatric Multisystem Inflammatory Conditions	Downregulated	black	1429	32	1	0.912861	1
Canna et al, Nature Genetics, 2014	NOMID	NOMID vs. Healthy Controls	Whole Blood	Pediatric Multisystem Inflammatory Conditions	Downregulated	violet	133	32	0	0	1
Canna et al, Nature Genetics, 2014	NOMID	NOMID vs. Healthy Controls	Whole Blood	Pediatric Multisystem Inflammatory Conditions	Downregulated	cyan	508	32	0	0	1
Canna et al, Nature Genetics, 2014	NOMID	NOMID vs. Healthy Controls	Whole Blood	Pediatric Multisystem Inflammatory Conditions	Downregulated	darkolivegreen	130	32	0	0	1
Canna et al, Nature Genetics, 2014	NOMID	NOMID vs. Healthy Controls	Whole Blood	Pediatric Multisystem Inflammatory Conditions	Downregulated	salmon	524	32	0	0	1
Canna et al, Nature Genetics, 2014	NOMID	NOMID vs. Healthy Controls	Whole Blood	Pediatric Multisystem Inflammatory Conditions	Downregulated	brown	2029	32	2	1.33252	1
Canna et al, Nature Genetics, 2014	NOMID	NOMID vs. Healthy Controls	Whole Blood	Pediatric Multisystem Inflammatory Conditions	Downregulated	lightcyan	381	32	1	3.6021	1
Canna et al, Nature Genetics, 2014	NOMID	NOMID vs. Healthy Controls	Whole Blood	Pediatric Multisystem Inflammatory Conditions	Downregulated	darkgrey	244	32	1	5.66805	1
Canna et al, Nature Genetics, 2014	NOMID	NOMID vs. Healthy Controls	Whole Blood	Pediatric Multisystem Inflammatory Conditions	Downregulated	orange	241	32	0	0	1
Canna et al, Nature Genetics, 2014	NOMID	NOMID vs. Healthy Controls	Whole Blood	Pediatric Multisystem Inflammatory Conditions	Downregulated	magenta	587	32	1	2.31418	1
Canna et al, Nature Genetics, 2014	NOMID	NOMID vs. Healthy Controls	Whole Blood	Pediatric Multisystem Inflammatory Conditions	Downregulated	lightgreen	301	32	0	0	1
Canna et al, Nature Genetics, 2014	NOMID	NOMID vs. Healthy Controls	Whole Blood	Pediatric Multisystem Inflammatory Conditions	Downregulated	tan	530	32	0	0	1
Canna et al, Nature Genetics, 2014	NOMID	NOMID vs. Healthy Controls	Whole Blood	Pediatric Multisystem Inflammatory Conditions	Downregulated	white	210	32	0	0	1
Canna et al, Nature Genetics, 2014	NOMID	NOMID vs. Healthy Controls	Whole Blood	Pediatric Multisystem Inflammatory Conditions	Downregulated	grey60	359	32	0	0	1
Canna et al, Nature Genetics, 2014	NOMID	NOMID vs. Healthy Controls	Whole Blood	Pediatric Multisystem Inflammatory Conditions	Downregulated	darkgreen	257	32	0	0	1
Canna et al, Nature Genetics, 2014	NOMID	NOMID vs. Healthy Controls	Whole Blood	Pediatric Multisystem Inflammatory Conditions	Downregulated	royalblue	288	32	0	0	1
Canna et al, Nature Genetics, 2014	NOMID	NOMID vs. Healthy Controls	Whole Blood	Pediatric Multisystem Inflammatory Conditions	Downregulated	darkred	270	32	0	0	1
Canna et al, Nature Genetics, 2014	NOMID	NOMID vs. Healthy Controls	Whole Blood	Pediatric Multisystem Inflammatory Conditions	Downregulated	darkturquoise	257	32	0	0	1
Canna et al, Nature Genetics, 2014	NOMID	NOMID vs. Healthy Controls	Whole Blood	Pediatric Multisystem Inflammatory Conditions	Downregulated	greenyellow	549	32	0	0	1
Canna et al, Nature Genetics, 2014	NOMID	NOMID vs. Healthy Controls	Whole Blood	Pediatric Multisystem Inflammatory Conditions	Downregulated	purple	570	32	0	0	1
Canna et al, Nature Genetics, 2014	NOMID	NOMID vs. Healthy Controls	Whole Blood	Pediatric Multisystem Inflammatory Conditions	Downregulated	steelblue	153	32	0	0	1
Canna et al, Nature Genetics, 2014	NOMID	NOMID vs. Healthy Controls	Whole Blood	Pediatric Multisystem Inflammatory Conditions	Downregulated	pink	758	32	0	0	1
Canna et al, Nature Genetics, 2014	NOMID	NOMID vs. Healthy Controls	Whole Blood	Pediatric Multisystem Inflammatory Conditions	Downregulated	paleturquoise	146	32	0	0	1
Canna et al, Nature Genetics, 2014	NOMID	NOMID vs. Healthy Controls	Whole Blood	Pediatric Multisystem Inflammatory Conditions	Downregulated	yellowgreen	79	32	0	0	1
Canna et al, Nature Genetics, 2014	NOMID	NOMID vs. Healthy Controls	Whole Blood	Pediatric Multisystem Inflammatory Conditions	Downregulated	darkmagenta	122	32	0	0	1
Canna et al, Nature Genetics, 2014	NOMID	NOMID vs. Healthy Controls	Whole Blood	Pediatric Multisystem Inflammatory Conditions	Downregulated	sienna3	90	32	0	0	1
Canna et al, Nature Genetics, 2014	NOMID	NOMID vs. Healthy Controls	Whole Blood	Pediatric Multisystem Inflammatory Conditions	Downregulated	darkorange	232	32	0	0	1
Canna et al, Nature Genetics, 2014	NOMID	NOMID vs. Healthy Controls	Whole Blood	Pediatric Multisystem Inflammatory Conditions	Downregulated	saddlebrown	157	32	0	0	1
Canna et al, Nature Genetics, 2014	NOMID	NOMID vs. Healthy Controls	Whole Blood	Pediatric Multisystem Inflammatory Conditions	Downregulated	skyblue3	41	32	0	0	1
Bojkova et al, Nature, 2020	SARS-CoV-2	Virus vs. Mock	Caco-2 cells	Viral	Upregulated	turquoise	2341	803	76	0.935722	1
Bojkova et al, Nature, 2020	SARS-CoV-2	Virus vs. Mock	Caco-2 cells	Viral	Upregulated	green	1758	803	48	0.774013	1
Bojkova et al, Nature, 2020	SARS-CoV-2	Virus vs. Mock	Caco-2 cells	Viral	Upregulated	skyblue	159	803	1	0.176622	1
Bojkova et al, Nature, 2020	SARS-CoV-2	Virus vs. Mock	Caco-2 cells	Viral	Upregulated	red	1435	803	57	1.17433	1
Bojkova et al, Nature, 2020	SARS-CoV-2	Virus vs. Mock	Caco-2 cells	Viral	Upregulated	yellow	1890	803	27	0.385283	1
Bojkova et al, Nature, 2020	SARS-CoV-2	Virus vs. Mock	Caco-2 cells	Viral	Upregulated	blue	2241	803	77	0.998933	1
Bojkova et al, Nature, 2020	SARS-CoV-2	Virus vs. Mock	Caco-2 cells	Viral	Upregulated	midnightblue	447	803	15	0.974393	1
Bojkova et al, Nature, 2020	SARS-CoV-2	Virus vs. Mock	Caco-2 cells	Viral	Upregulated	lightyellow	291	803	12	1.2109	1
Bojkova et al, Nature, 2020	SARS-CoV-2	Virus vs. Mock	Caco-2 cells	Viral	Upregulated	black	1429	803	42	0.841518	1
Bojkova et al, Nature, 2020	SARS-CoV-2	Virus vs. Mock	Caco-2 cells	Viral	Upregulated	violet	133	803	8	1.80522	1
Bojkova et al, Nature, 2020	SARS-CoV-2	Virus vs. Mock	Caco-2 cells	Viral	Upregulated	cyan	508	803	41	2.54739	5.67717e-05
Bojkova et al, Nature, 2020	SARS-CoV-2	Virus vs. Mock	Caco-2 cells	Viral	Upregulated	darkolivegreen	130	803	1	0.216637	1
Bojkova et al, Nature, 2020	SARS-CoV-2	Virus vs. Mock	Caco-2 cells	Viral	Upregulated	salmon	524	803	25	1.42032	1
Bojkova et al, Nature, 2020	SARS-CoV-2	Virus vs. Mock	Caco-2 cells	Viral	Upregulated	brown	2029	803	34	0.454326	1
Bojkova et al, Nature, 2020	SARS-CoV-2	Virus vs. Mock	Caco-2 cells	Viral	Upregulated	lightcyan	381	803	10	0.753582	1
Bojkova et al, Nature, 2020	SARS-CoV-2	Virus vs. Mock	Caco-2 cells	Viral	Upregulated	darkgrey	244	803	15	1.85584	1
Bojkova et al, Nature, 2020	SARS-CoV-2	Virus vs. Mock	Caco-2 cells	Viral	Upregulated	orange	241	803	17	2.15628	1
Bojkova et al, Nature, 2020	SARS-CoV-2	Virus vs. Mock	Caco-2 cells	Viral	Upregulated	magenta	587	803	17	0.833699	1
Bojkova et al, Nature, 2020	SARS-CoV-2	Virus vs. Mock	Caco-2 cells	Viral	Upregulated	lightgreen	301	803	37	4.08332	2.95063e-08
Bojkova et al, Nature, 2020	SARS-CoV-2	Virus vs. Mock	Caco-2 cells	Viral	Upregulated	tan	530	803	25	1.40304	1
Bojkova et al, Nature, 2020	SARS-CoV-2	Virus vs. Mock	Caco-2 cells	Viral	Upregulated	white	210	803	10	1.40914	1
Bojkova et al, Nature, 2020	SARS-CoV-2	Virus vs. Mock	Caco-2 cells	Viral	Upregulated	grey60	359	803	10	0.801918	1
Bojkova et al, Nature, 2020	SARS-CoV-2	Virus vs. Mock	Caco-2 cells	Viral	Upregulated	darkgreen	257	803	11	1.25917	1
Bojkova et al, Nature, 2020	SARS-CoV-2	Virus vs. Mock	Caco-2 cells	Viral	Upregulated	royalblue	288	803	5	0.492758	1
Bojkova et al, Nature, 2020	SARS-CoV-2	Virus vs. Mock	Caco-2 cells	Viral	Upregulated	darkred	270	803	12	1.31075	1
Bojkova et al, Nature, 2020	SARS-CoV-2	Virus vs. Mock	Caco-2 cells	Viral	Upregulated	darkturquoise	257	803	23	2.81387	0.0430231
Bojkova et al, Nature, 2020	SARS-CoV-2	Virus vs. Mock	Caco-2 cells	Viral	Upregulated	greenyellow	549	803	49	2.87084	4.47619e-07
Bojkova et al, Nature, 2020	SARS-CoV-2	Virus vs. Mock	Caco-2 cells	Viral	Upregulated	purple	570	803	24	1.2417	1
Bojkova et al, Nature, 2020	SARS-CoV-2	Virus vs. Mock	Caco-2 cells	Viral	Upregulated	steelblue	153	803	7	1.34932	1
Bojkova et al, Nature, 2020	SARS-CoV-2	Virus vs. Mock	Caco-2 cells	Viral	Upregulated	pink	758	803	11	0.404925	1
Bojkova et al, Nature, 2020	SARS-CoV-2	Virus vs. Mock	Caco-2 cells	Viral	Upregulated	paleturquoise	146	803	7	1.41771	1
Bojkova et al, Nature, 2020	SARS-CoV-2	Virus vs. Mock	Caco-2 cells	Viral	Upregulated	yellowgreen	79	803	2	0.72857	1
Bojkova et al, Nature, 2020	SARS-CoV-2	Virus vs. Mock	Caco-2 cells	Viral	Upregulated	darkmagenta	122	803	5	1.20117	1
Bojkova et al, Nature, 2020	SARS-CoV-2	Virus vs. Mock	Caco-2 cells	Viral	Upregulated	sienna3	90	803	1	0.314587	1
Bojkova et al, Nature, 2020	SARS-CoV-2	Virus vs. Mock	Caco-2 cells	Viral	Upregulated	darkorange	232	803	4	0.489924	1
Bojkova et al, Nature, 2020	SARS-CoV-2	Virus vs. Mock	Caco-2 cells	Viral	Upregulated	saddlebrown	157	803	1	0.178904	1
Bojkova et al, Nature, 2020	SARS-CoV-2	Virus vs. Mock	Caco-2 cells	Viral	Upregulated	skyblue3	41	803	0	0	1
Bojkova et al, Nature, 2020	SARS-CoV-2	Virus vs. Mock	Caco-2 cells	Viral	Downregulated	turquoise	2341	706	69	0.968328	1
Bojkova et al, Nature, 2020	SARS-CoV-2	Virus vs. Mock	Caco-2 cells	Viral	Downregulated	green	1758	706	49	0.910771	1
Bojkova et al, Nature, 2020	SARS-CoV-2	Virus vs. Mock	Caco-2 cells	Viral	Downregulated	skyblue	159	706	1	0.201289	1
Bojkova et al, Nature, 2020	SARS-CoV-2	Virus vs. Mock	Caco-2 cells	Viral	Downregulated	red	1435	706	42	0.962209	1
Bojkova et al, Nature, 2020	SARS-CoV-2	Virus vs. Mock	Caco-2 cells	Viral	Downregulated	yellow	1890	706	25	0.406913	1
Bojkova et al, Nature, 2020	SARS-CoV-2	Virus vs. Mock	Caco-2 cells	Viral	Downregulated	blue	2241	706	88	1.35359	1
Bojkova et al, Nature, 2020	SARS-CoV-2	Virus vs. Mock	Caco-2 cells	Viral	Downregulated	midnightblue	447	706	13	0.957443	1
Bojkova et al, Nature, 2020	SARS-CoV-2	Virus vs. Mock	Caco-2 cells	Viral	Downregulated	lightyellow	291	706	7	0.786307	1
Bojkova et al, Nature, 2020	SARS-CoV-2	Virus vs. Mock	Caco-2 cells	Viral	Downregulated	black	1429	706	67	1.63678	0.146638
Bojkova et al, Nature, 2020	SARS-CoV-2	Virus vs. Mock	Caco-2 cells	Viral	Downregulated	violet	133	706	4	0.991925	1
Bojkova et al, Nature, 2020	SARS-CoV-2	Virus vs. Mock	Caco-2 cells	Viral	Downregulated	cyan	508	706	17	1.11041	1
Bojkova et al, Nature, 2020	SARS-CoV-2	Virus vs. Mock	Caco-2 cells	Viral	Downregulated	darkolivegreen	130	706	0	0	1
Bojkova et al, Nature, 2020	SARS-CoV-2	Virus vs. Mock	Caco-2 cells	Viral	Downregulated	salmon	524	706	25	1.62585	1
Bojkova et al, Nature, 2020	SARS-CoV-2	Virus vs. Mock	Caco-2 cells	Viral	Downregulated	brown	2029	706	36	0.55413	1
Bojkova et al, Nature, 2020	SARS-CoV-2	Virus vs. Mock	Caco-2 cells	Viral	Downregulated	lightcyan	381	706	9	0.770935	1
Bojkova et al, Nature, 2020	SARS-CoV-2	Virus vs. Mock	Caco-2 cells	Viral	Downregulated	darkgrey	244	706	9	1.22822	1
Bojkova et al, Nature, 2020	SARS-CoV-2	Virus vs. Mock	Caco-2 cells	Viral	Downregulated	orange	241	706	13	1.84023	1
Bojkova et al, Nature, 2020	SARS-CoV-2	Virus vs. Mock	Caco-2 cells	Viral	Downregulated	magenta	587	706	14	0.777019	1
Bojkova et al, Nature, 2020	SARS-CoV-2	Virus vs. Mock	Caco-2 cells	Viral	Downregulated	lightgreen	301	706	17	1.9385	1
Bojkova et al, Nature, 2020	SARS-CoV-2	Virus vs. Mock	Caco-2 cells	Viral	Downregulated	tan	530	706	26	1.67629	1
Bojkova et al, Nature, 2020	SARS-CoV-2	Virus vs. Mock	Caco-2 cells	Viral	Downregulated	white	210	706	2	0.305562	1
Bojkova et al, Nature, 2020	SARS-CoV-2	Virus vs. Mock	Caco-2 cells	Viral	Downregulated	grey60	359	706	4	0.356667	1
Bojkova et al, Nature, 2020	SARS-CoV-2	Virus vs. Mock	Caco-2 cells	Viral	Downregulated	darkgreen	257	706	9	1.16313	1
Bojkova et al, Nature, 2020	SARS-CoV-2	Virus vs. Mock	Caco-2 cells	Viral	Downregulated	royalblue	288	706	8	0.913006	1
Bojkova et al, Nature, 2020	SARS-CoV-2	Virus vs. Mock	Caco-2 cells	Viral	Downregulated	darkred	270	706	13	1.63029	1
Bojkova et al, Nature, 2020	SARS-CoV-2	Virus vs. Mock	Caco-2 cells	Viral	Downregulated	darkturquoise	257	706	6	0.762627	1
Bojkova et al, Nature, 2020	SARS-CoV-2	Virus vs. Mock	Caco-2 cells	Viral	Downregulated	greenyellow	549	706	43	2.83513	4.87535e-06
Bojkova et al, Nature, 2020	SARS-CoV-2	Virus vs. Mock	Caco-2 cells	Viral	Downregulated	purple	570	706	31	1.88027	0.954762
Bojkova et al, Nature, 2020	SARS-CoV-2	Virus vs. Mock	Caco-2 cells	Viral	Downregulated	steelblue	153	706	9	2.01284	1
Bojkova et al, Nature, 2020	SARS-CoV-2	Virus vs. Mock	Caco-2 cells	Viral	Downregulated	pink	758	706	7	0.290853	1
Bojkova et al, Nature, 2020	SARS-CoV-2	Virus vs. Mock	Caco-2 cells	Viral	Downregulated	paleturquoise	146	706	1	0.219475	1
Bojkova et al, Nature, 2020	SARS-CoV-2	Virus vs. Mock	Caco-2 cells	Viral	Downregulated	yellowgreen	79	706	1	0.40928	1
Bojkova et al, Nature, 2020	SARS-CoV-2	Virus vs. Mock	Caco-2 cells	Viral	Downregulated	darkmagenta	122	706	3	0.805642	1
Bojkova et al, Nature, 2020	SARS-CoV-2	Virus vs. Mock	Caco-2 cells	Viral	Downregulated	sienna3	90	706	5	1.88837	1
Bojkova et al, Nature, 2020	SARS-CoV-2	Virus vs. Mock	Caco-2 cells	Viral	Downregulated	darkorange	232	706	2	0.276051	1
Bojkova et al, Nature, 2020	SARS-CoV-2	Virus vs. Mock	Caco-2 cells	Viral	Downregulated	saddlebrown	157	706	0	0	1
Bojkova et al, Nature, 2020	SARS-CoV-2	Virus vs. Mock	Caco-2 cells	Viral	Downregulated	skyblue3	41	706	0	0	1
Blanco-Melo et al, Cell, 2020	SARS-CoV-2	Virus vs. Mock	NHBE cells	Viral	Upregulated	turquoise	2341	367	30	0.871378	1
Blanco-Melo et al, Cell, 2020	SARS-CoV-2	Virus vs. Mock	NHBE cells	Viral	Upregulated	green	1758	367	43	1.81448	0.143422
Blanco-Melo et al, Cell, 2020	SARS-CoV-2	Virus vs. Mock	NHBE cells	Viral	Upregulated	skyblue	159	367	0	0	1
Blanco-Melo et al, Cell, 2020	SARS-CoV-2	Virus vs. Mock	NHBE cells	Viral	Upregulated	red	1435	367	28	1.38774	1
Blanco-Melo et al, Cell, 2020	SARS-CoV-2	Virus vs. Mock	NHBE cells	Viral	Upregulated	yellow	1890	367	24	0.865171	1
Blanco-Melo et al, Cell, 2020	SARS-CoV-2	Virus vs. Mock	NHBE cells	Viral	Upregulated	blue	2241	367	30	0.915431	1
Blanco-Melo et al, Cell, 2020	SARS-CoV-2	Virus vs. Mock	NHBE cells	Viral	Upregulated	midnightblue	447	367	2	0.301511	1
Blanco-Melo et al, Cell, 2020	SARS-CoV-2	Virus vs. Mock	NHBE cells	Viral	Upregulated	lightyellow	291	367	9	2.20527	1
Blanco-Melo et al, Cell, 2020	SARS-CoV-2	Virus vs. Mock	NHBE cells	Viral	Upregulated	black	1429	367	18	0.860275	1
Blanco-Melo et al, Cell, 2020	SARS-CoV-2	Virus vs. Mock	NHBE cells	Viral	Upregulated	violet	133	367	3	1.57559	1
Blanco-Melo et al, Cell, 2020	SARS-CoV-2	Virus vs. Mock	NHBE cells	Viral	Upregulated	cyan	508	367	31	4.78526	2.94146e-09
Blanco-Melo et al, Cell, 2020	SARS-CoV-2	Virus vs. Mock	NHBE cells	Viral	Upregulated	darkolivegreen	130	367	2	1.06359	1
Blanco-Melo et al, Cell, 2020	SARS-CoV-2	Virus vs. Mock	NHBE cells	Viral	Upregulated	salmon	524	367	8	1.05641	1
Blanco-Melo et al, Cell, 2020	SARS-CoV-2	Virus vs. Mock	NHBE cells	Viral	Upregulated	brown	2029	367	19	0.620938	1
Blanco-Melo et al, Cell, 2020	SARS-CoV-2	Virus vs. Mock	NHBE cells	Viral	Upregulated	lightcyan	381	367	3	0.535749	1
Blanco-Melo et al, Cell, 2020	SARS-CoV-2	Virus vs. Mock	NHBE cells	Viral	Upregulated	darkgrey	244	367	0	0	1
Blanco-Melo et al, Cell, 2020	SARS-CoV-2	Virus vs. Mock	NHBE cells	Viral	Upregulated	orange	241	367	6	1.75125	1
Blanco-Melo et al, Cell, 2020	SARS-CoV-2	Virus vs. Mock	NHBE cells	Viral	Upregulated	magenta	587	367	9	1.06128	1
Blanco-Melo et al, Cell, 2020	SARS-CoV-2	Virus vs. Mock	NHBE cells	Viral	Upregulated	lightgreen	301	367	4	0.915406	1
Blanco-Melo et al, Cell, 2020	SARS-CoV-2	Virus vs. Mock	NHBE cells	Viral	Upregulated	tan	530	367	5	0.642536	1
Blanco-Melo et al, Cell, 2020	SARS-CoV-2	Virus vs. Mock	NHBE cells	Viral	Upregulated	white	210	367	2	0.652148	1
Blanco-Melo et al, Cell, 2020	SARS-CoV-2	Virus vs. Mock	NHBE cells	Viral	Upregulated	grey60	359	367	2	0.377368	1
Blanco-Melo et al, Cell, 2020	SARS-CoV-2	Virus vs. Mock	NHBE cells	Viral	Upregulated	darkgreen	257	367	2	0.530803	1
Blanco-Melo et al, Cell, 2020	SARS-CoV-2	Virus vs. Mock	NHBE cells	Viral	Upregulated	royalblue	288	367	1	0.234707	1
Blanco-Melo et al, Cell, 2020	SARS-CoV-2	Virus vs. Mock	NHBE cells	Viral	Upregulated	darkred	270	367	3	0.762367	1
Blanco-Melo et al, Cell, 2020	SARS-CoV-2	Virus vs. Mock	NHBE cells	Viral	Upregulated	darkturquoise	257	367	2	0.530803	1
Blanco-Melo et al, Cell, 2020	SARS-CoV-2	Virus vs. Mock	NHBE cells	Viral	Upregulated	greenyellow	549	367	5	0.619545	1
Blanco-Melo et al, Cell, 2020	SARS-CoV-2	Virus vs. Mock	NHBE cells	Viral	Upregulated	purple	570	367	4	0.474396	1
Blanco-Melo et al, Cell, 2020	SARS-CoV-2	Virus vs. Mock	NHBE cells	Viral	Upregulated	steelblue	153	367	2	0.900666	1
Blanco-Melo et al, Cell, 2020	SARS-CoV-2	Virus vs. Mock	NHBE cells	Viral	Upregulated	pink	758	367	14	1.29313	1
Blanco-Melo et al, Cell, 2020	SARS-CoV-2	Virus vs. Mock	NHBE cells	Viral	Upregulated	paleturquoise	146	367	3	1.4315	1
Blanco-Melo et al, Cell, 2020	SARS-CoV-2	Virus vs. Mock	NHBE cells	Viral	Upregulated	yellowgreen	79	367	2	1.77216	1
Blanco-Melo et al, Cell, 2020	SARS-CoV-2	Virus vs. Mock	NHBE cells	Viral	Upregulated	darkmagenta	122	367	1	0.561019	1
Blanco-Melo et al, Cell, 2020	SARS-CoV-2	Virus vs. Mock	NHBE cells	Viral	Upregulated	sienna3	90	367	1	0.763844	1
Blanco-Melo et al, Cell, 2020	SARS-CoV-2	Virus vs. Mock	NHBE cells	Viral	Upregulated	darkorange	232	367	2	0.589175	1
Blanco-Melo et al, Cell, 2020	SARS-CoV-2	Virus vs. Mock	NHBE cells	Viral	Upregulated	saddlebrown	157	367	2	0.877263	1
Blanco-Melo et al, Cell, 2020	SARS-CoV-2	Virus vs. Mock	NHBE cells	Viral	Upregulated	skyblue3	41	367	0	0	1
Blanco-Melo et al, Cell, 2020	SARS-CoV-2	Virus vs. Mock	NHBE cells	Viral	Downregulated	turquoise	2341	159	12	0.792147	1
Blanco-Melo et al, Cell, 2020	SARS-CoV-2	Virus vs. Mock	NHBE cells	Viral	Downregulated	green	1758	159	9	0.795719	1
Blanco-Melo et al, Cell, 2020	SARS-CoV-2	Virus vs. Mock	NHBE cells	Viral	Downregulated	skyblue	159	159	4	4.14499	1
Blanco-Melo et al, Cell, 2020	SARS-CoV-2	Virus vs. Mock	NHBE cells	Viral	Downregulated	red	1435	159	11	1.2322	1
Blanco-Melo et al, Cell, 2020	SARS-CoV-2	Virus vs. Mock	NHBE cells	Viral	Downregulated	yellow	1890	159	9	0.735083	1
Blanco-Melo et al, Cell, 2020	SARS-CoV-2	Virus vs. Mock	NHBE cells	Viral	Downregulated	blue	2241	159	11	0.756292	1
Blanco-Melo et al, Cell, 2020	SARS-CoV-2	Virus vs. Mock	NHBE cells	Viral	Downregulated	midnightblue	447	159	3	1.06327	1
Blanco-Melo et al, Cell, 2020	SARS-CoV-2	Virus vs. Mock	NHBE cells	Viral	Downregulated	lightyellow	291	159	5	2.81173	1
Blanco-Melo et al, Cell, 2020	SARS-CoV-2	Virus vs. Mock	NHBE cells	Viral	Downregulated	black	1429	159	12	1.36177	1
Blanco-Melo et al, Cell, 2020	SARS-CoV-2	Virus vs. Mock	NHBE cells	Viral	Downregulated	violet	133	159	0	0	1
Blanco-Melo et al, Cell, 2020	SARS-CoV-2	Virus vs. Mock	NHBE cells	Viral	Downregulated	cyan	508	159	2	0.615786	1
Blanco-Melo et al, Cell, 2020	SARS-CoV-2	Virus vs. Mock	NHBE cells	Viral	Downregulated	darkolivegreen	130	159	1	1.21992	1
Blanco-Melo et al, Cell, 2020	SARS-CoV-2	Virus vs. Mock	NHBE cells	Viral	Downregulated	salmon	524	159	7	2.18688	1
Blanco-Melo et al, Cell, 2020	SARS-CoV-2	Virus vs. Mock	NHBE cells	Viral	Downregulated	brown	2029	159	16	1.28113	1
Blanco-Melo et al, Cell, 2020	SARS-CoV-2	Virus vs. Mock	NHBE cells	Viral	Downregulated	lightcyan	381	159	2	0.826946	1
Blanco-Melo et al, Cell, 2020	SARS-CoV-2	Virus vs. Mock	NHBE cells	Viral	Downregulated	darkgrey	244	159	3	1.97718	1
Blanco-Melo et al, Cell, 2020	SARS-CoV-2	Virus vs. Mock	NHBE cells	Viral	Downregulated	orange	241	159	2	1.31975	1
Blanco-Melo et al, Cell, 2020	SARS-CoV-2	Virus vs. Mock	NHBE cells	Viral	Downregulated	magenta	587	159	3	0.8032	1
Blanco-Melo et al, Cell, 2020	SARS-CoV-2	Virus vs. Mock	NHBE cells	Viral	Downregulated	lightgreen	301	159	4	2.14929	1
Blanco-Melo et al, Cell, 2020	SARS-CoV-2	Virus vs. Mock	NHBE cells	Viral	Downregulated	tan	530	159	4	1.2009	1
Blanco-Melo et al, Cell, 2020	SARS-CoV-2	Virus vs. Mock	NHBE cells	Viral	Downregulated	white	210	159	0	0	1
Blanco-Melo et al, Cell, 2020	SARS-CoV-2	Virus vs. Mock	NHBE cells	Viral	Downregulated	grey60	359	159	1	0.435021	1
Blanco-Melo et al, Cell, 2020	SARS-CoV-2	Virus vs. Mock	NHBE cells	Viral	Downregulated	darkgreen	257	159	1	0.611199	1
Blanco-Melo et al, Cell, 2020	SARS-CoV-2	Virus vs. Mock	NHBE cells	Viral	Downregulated	royalblue	288	159	0	0	1
Blanco-Melo et al, Cell, 2020	SARS-CoV-2	Virus vs. Mock	NHBE cells	Viral	Downregulated	darkred	270	159	1	0.581317	1
Blanco-Melo et al, Cell, 2020	SARS-CoV-2	Virus vs. Mock	NHBE cells	Viral	Downregulated	darkturquoise	257	159	2	1.23604	1
Blanco-Melo et al, Cell, 2020	SARS-CoV-2	Virus vs. Mock	NHBE cells	Viral	Downregulated	greenyellow	549	159	1	0.281718	1
Blanco-Melo et al, Cell, 2020	SARS-CoV-2	Virus vs. Mock	NHBE cells	Viral	Downregulated	purple	570	159	0	0	1
Blanco-Melo et al, Cell, 2020	SARS-CoV-2	Virus vs. Mock	NHBE cells	Viral	Downregulated	steelblue	153	159	4	4.31275	1
Blanco-Melo et al, Cell, 2020	SARS-CoV-2	Virus vs. Mock	NHBE cells	Viral	Downregulated	pink	758	159	9	1.94907	1
Blanco-Melo et al, Cell, 2020	SARS-CoV-2	Virus vs. Mock	NHBE cells	Viral	Downregulated	paleturquoise	146	159	2	2.19971	1
Blanco-Melo et al, Cell, 2020	SARS-CoV-2	Virus vs. Mock	NHBE cells	Viral	Downregulated	yellowgreen	79	159	0	0	1
Blanco-Melo et al, Cell, 2020	SARS-CoV-2	Virus vs. Mock	NHBE cells	Viral	Downregulated	darkmagenta	122	159	0	0	1
Blanco-Melo et al, Cell, 2020	SARS-CoV-2	Virus vs. Mock	NHBE cells	Viral	Downregulated	sienna3	90	159	0	0	1
Blanco-Melo et al, Cell, 2020	SARS-CoV-2	Virus vs. Mock	NHBE cells	Viral	Downregulated	darkorange	232	159	0	0	1
Blanco-Melo et al, Cell, 2020	SARS-CoV-2	Virus vs. Mock	NHBE cells	Viral	Downregulated	saddlebrown	157	159	0	0	1
Blanco-Melo et al, Cell, 2020	SARS-CoV-2	Virus vs. Mock	NHBE cells	Viral	Downregulated	skyblue3	41	159	0	0	1
Blanco-Melo et al, Cell, 2020	COVID-19	COVID-19 vs. Healthy Control	Human lung tissue	Viral	Upregulated	turquoise	2341	527	52	1.04426	1
Blanco-Melo et al, Cell, 2020	COVID-19	COVID-19 vs. Healthy Control	Human lung tissue	Viral	Upregulated	green	1758	527	107	3.53334	1.01296e-20
Blanco-Melo et al, Cell, 2020	COVID-19	COVID-19 vs. Healthy Control	Human lung tissue	Viral	Upregulated	skyblue	159	527	2	0.581116	1
Blanco-Melo et al, Cell, 2020	COVID-19	COVID-19 vs. Healthy Control	Human lung tissue	Viral	Upregulated	red	1435	527	53	1.84888	0.0427371
Blanco-Melo et al, Cell, 2020	COVID-19	COVID-19 vs. Healthy Control	Human lung tissue	Viral	Upregulated	yellow	1890	527	14	0.321551	1
Blanco-Melo et al, Cell, 2020	COVID-19	COVID-19 vs. Healthy Control	Human lung tissue	Viral	Upregulated	blue	2241	527	25	0.489439	1
Blanco-Melo et al, Cell, 2020	COVID-19	COVID-19 vs. Healthy Control	Human lung tissue	Viral	Upregulated	midnightblue	447	527	3	0.304791	1
Blanco-Melo et al, Cell, 2020	COVID-19	COVID-19 vs. Healthy Control	Human lung tissue	Viral	Upregulated	lightyellow	291	527	15	2.53477	0.458256
Blanco-Melo et al, Cell, 2020	COVID-19	COVID-19 vs. Healthy Control	Human lung tissue	Viral	Upregulated	black	1429	527	30	0.979895	1
Blanco-Melo et al, Cell, 2020	COVID-19	COVID-19 vs. Healthy Control	Human lung tissue	Viral	Upregulated	violet	133	527	2	0.697285	1
Blanco-Melo et al, Cell, 2020	COVID-19	COVID-19 vs. Healthy Control	Human lung tissue	Viral	Upregulated	cyan	508	527	43	4.55008	3.45074e-12
Blanco-Melo et al, Cell, 2020	COVID-19	COVID-19 vs. Healthy Control	Human lung tissue	Viral	Upregulated	darkolivegreen	130	527	2	0.713726	1
Blanco-Melo et al, Cell, 2020	COVID-19	COVID-19 vs. Healthy Control	Human lung tissue	Viral	Upregulated	salmon	524	527	13	1.1686	1
Blanco-Melo et al, Cell, 2020	COVID-19	COVID-19 vs. Healthy Control	Human lung tissue	Viral	Upregulated	brown	2029	527	23	0.500534	1
Blanco-Melo et al, Cell, 2020	COVID-19	COVID-19 vs. Healthy Control	Human lung tissue	Viral	Upregulated	lightcyan	381	527	2	0.238264	1
Blanco-Melo et al, Cell, 2020	COVID-19	COVID-19 vs. Healthy Control	Human lung tissue	Viral	Upregulated	darkgrey	244	527	4	0.760578	1
Blanco-Melo et al, Cell, 2020	COVID-19	COVID-19 vs. Healthy Control	Human lung tissue	Viral	Upregulated	orange	241	527	7	1.37418	1
Blanco-Melo et al, Cell, 2020	COVID-19	COVID-19 vs. Healthy Control	Human lung tissue	Viral	Upregulated	magenta	587	527	7	0.545549	1
Blanco-Melo et al, Cell, 2020	COVID-19	COVID-19 vs. Healthy Control	Human lung tissue	Viral	Upregulated	lightgreen	301	527	8	1.25351	1
Blanco-Melo et al, Cell, 2020	COVID-19	COVID-19 vs. Healthy Control	Human lung tissue	Viral	Upregulated	tan	530	527	6	0.517851	1
Blanco-Melo et al, Cell, 2020	COVID-19	COVID-19 vs. Healthy Control	Human lung tissue	Viral	Upregulated	white	210	527	7	1.58629	1
Blanco-Melo et al, Cell, 2020	COVID-19	COVID-19 vs. Healthy Control	Human lung tissue	Viral	Upregulated	grey60	359	527	2	0.253206	1
Blanco-Melo et al, Cell, 2020	COVID-19	COVID-19 vs. Healthy Control	Human lung tissue	Viral	Upregulated	darkgreen	257	527	7	1.2853	1
Blanco-Melo et al, Cell, 2020	COVID-19	COVID-19 vs. Healthy Control	Human lung tissue	Viral	Upregulated	royalblue	288	527	3	0.478359	1
Blanco-Melo et al, Cell, 2020	COVID-19	COVID-19 vs. Healthy Control	Human lung tissue	Viral	Upregulated	darkred	270	527	3	0.511032	1
Blanco-Melo et al, Cell, 2020	COVID-19	COVID-19 vs. Healthy Control	Human lung tissue	Viral	Upregulated	darkturquoise	257	527	6	1.09492	1
Blanco-Melo et al, Cell, 2020	COVID-19	COVID-19 vs. Healthy Control	Human lung tissue	Viral	Upregulated	greenyellow	549	527	14	1.20327	1
Blanco-Melo et al, Cell, 2020	COVID-19	COVID-19 vs. Healthy Control	Human lung tissue	Viral	Upregulated	purple	570	527	2	0.157571	1
Blanco-Melo et al, Cell, 2020	COVID-19	COVID-19 vs. Healthy Control	Human lung tissue	Viral	Upregulated	steelblue	153	527	3	0.91456	1
Blanco-Melo et al, Cell, 2020	COVID-19	COVID-19 vs. Healthy Control	Human lung tissue	Viral	Upregulated	pink	758	527	3	0.176635	1
Blanco-Melo et al, Cell, 2020	COVID-19	COVID-19 vs. Healthy Control	Human lung tissue	Viral	Upregulated	paleturquoise	146	527	1	0.314115	1
Blanco-Melo et al, Cell, 2020	COVID-19	COVID-19 vs. Healthy Control	Human lung tissue	Viral	Upregulated	yellowgreen	79	527	0	0	1
Blanco-Melo et al, Cell, 2020	COVID-19	COVID-19 vs. Healthy Control	Human lung tissue	Viral	Upregulated	darkmagenta	122	527	1	0.376842	1
Blanco-Melo et al, Cell, 2020	COVID-19	COVID-19 vs. Healthy Control	Human lung tissue	Viral	Upregulated	sienna3	90	527	2	1.04006	1
Blanco-Melo et al, Cell, 2020	COVID-19	COVID-19 vs. Healthy Control	Human lung tissue	Viral	Upregulated	darkorange	232	527	4	0.801053	1
Blanco-Melo et al, Cell, 2020	COVID-19	COVID-19 vs. Healthy Control	Human lung tissue	Viral	Upregulated	saddlebrown	157	527	0	0	1
Blanco-Melo et al, Cell, 2020	COVID-19	COVID-19 vs. Healthy Control	Human lung tissue	Viral	Upregulated	skyblue3	41	527	0	0	1
Blanco-Melo et al, Cell, 2020	COVID-19	COVID-19 vs. Healthy Control	Human lung tissue	Viral	Downregulated	turquoise	2341	1240	133	1.07302	1
Blanco-Melo et al, Cell, 2020	COVID-19	COVID-19 vs. Healthy Control	Human lung tissue	Viral	Downregulated	green	1758	1240	95	1.01075	1
Blanco-Melo et al, Cell, 2020	COVID-19	COVID-19 vs. Healthy Control	Human lung tissue	Viral	Downregulated	skyblue	159	1240	5	0.572181	1
Blanco-Melo et al, Cell, 2020	COVID-19	COVID-19 vs. Healthy Control	Human lung tissue	Viral	Downregulated	red	1435	1240	77	1.00255	1
Blanco-Melo et al, Cell, 2020	COVID-19	COVID-19 vs. Healthy Control	Human lung tissue	Viral	Downregulated	yellow	1890	1240	68	0.639252	1
Blanco-Melo et al, Cell, 2020	COVID-19	COVID-19 vs. Healthy Control	Human lung tissue	Viral	Downregulated	blue	2241	1240	123	1.02971	1
Blanco-Melo et al, Cell, 2020	COVID-19	COVID-19 vs. Healthy Control	Human lung tissue	Viral	Downregulated	midnightblue	447	1240	26	1.09379	1
Blanco-Melo et al, Cell, 2020	COVID-19	COVID-19 vs. Healthy Control	Human lung tissue	Viral	Downregulated	lightyellow	291	1240	27	1.82658	0.874669
Blanco-Melo et al, Cell, 2020	COVID-19	COVID-19 vs. Healthy Control	Human lung tissue	Viral	Downregulated	black	1429	1240	91	1.21902	1
Blanco-Melo et al, Cell, 2020	COVID-19	COVID-19 vs. Healthy Control	Human lung tissue	Viral	Downregulated	violet	133	1240	7	0.982028	1
Blanco-Melo et al, Cell, 2020	COVID-19	COVID-19 vs. Healthy Control	Human lung tissue	Viral	Downregulated	cyan	508	1240	40	1.52863	1
Blanco-Melo et al, Cell, 2020	COVID-19	COVID-19 vs. Healthy Control	Human lung tissue	Viral	Downregulated	darkolivegreen	130	1240	4	0.559743	1
Blanco-Melo et al, Cell, 2020	COVID-19	COVID-19 vs. Healthy Control	Human lung tissue	Viral	Downregulated	salmon	524	1240	43	1.60203	1
Blanco-Melo et al, Cell, 2020	COVID-19	COVID-19 vs. Healthy Control	Human lung tissue	Viral	Downregulated	brown	2029	1240	54	0.458897	1
Blanco-Melo et al, Cell, 2020	COVID-19	COVID-19 vs. Healthy Control	Human lung tissue	Viral	Downregulated	lightcyan	381	1240	9	0.423368	1
Blanco-Melo et al, Cell, 2020	COVID-19	COVID-19 vs. Healthy Control	Human lung tissue	Viral	Downregulated	darkgrey	244	1240	15	1.15997	1
Blanco-Melo et al, Cell, 2020	COVID-19	COVID-19 vs. Healthy Control	Human lung tissue	Viral	Downregulated	orange	241	1240	17	1.34657	1
Blanco-Melo et al, Cell, 2020	COVID-19	COVID-19 vs. Healthy Control	Human lung tissue	Viral	Downregulated	magenta	587	1240	31	0.985284	1
Blanco-Melo et al, Cell, 2020	COVID-19	COVID-19 vs. Healthy Control	Human lung tissue	Viral	Downregulated	lightgreen	301	1240	22	1.40135	1
Blanco-Melo et al, Cell, 2020	COVID-19	COVID-19 vs. Healthy Control	Human lung tissue	Viral	Downregulated	tan	530	1240	24	0.835187	1
Blanco-Melo et al, Cell, 2020	COVID-19	COVID-19 vs. Healthy Control	Human lung tissue	Viral	Downregulated	white	210	1240	16	1.46419	1
Blanco-Melo et al, Cell, 2020	COVID-19	COVID-19 vs. Healthy Control	Human lung tissue	Viral	Downregulated	grey60	359	1240	9	0.450456	1
Blanco-Melo et al, Cell, 2020	COVID-19	COVID-19 vs. Healthy Control	Human lung tissue	Viral	Downregulated	darkgreen	257	1240	12	0.864521	1
Blanco-Melo et al, Cell, 2020	COVID-19	COVID-19 vs. Healthy Control	Human lung tissue	Viral	Downregulated	royalblue	288	1240	15	0.970977	1
Blanco-Melo et al, Cell, 2020	COVID-19	COVID-19 vs. Healthy Control	Human lung tissue	Viral	Downregulated	darkred	270	1240	25	1.82099	1
Blanco-Melo et al, Cell, 2020	COVID-19	COVID-19 vs. Healthy Control	Human lung tissue	Viral	Downregulated	darkturquoise	257	1240	12	0.864521	1
Blanco-Melo et al, Cell, 2020	COVID-19	COVID-19 vs. Healthy Control	Human lung tissue	Viral	Downregulated	greenyellow	549	1240	66	2.49834	2.66931e-07
Blanco-Melo et al, Cell, 2020	COVID-19	COVID-19 vs. Healthy Control	Human lung tissue	Viral	Downregulated	purple	570	1240	37	1.23446	1
Blanco-Melo et al, Cell, 2020	COVID-19	COVID-19 vs. Healthy Control	Human lung tissue	Viral	Downregulated	steelblue	153	1240	11	1.37285	1
Blanco-Melo et al, Cell, 2020	COVID-19	COVID-19 vs. Healthy Control	Human lung tissue	Viral	Downregulated	pink	758	1240	45	1.12027	1
Blanco-Melo et al, Cell, 2020	COVID-19	COVID-19 vs. Healthy Control	Human lung tissue	Viral	Downregulated	paleturquoise	146	1240	9	1.16257	1
Blanco-Melo et al, Cell, 2020	COVID-19	COVID-19 vs. Healthy Control	Human lung tissue	Viral	Downregulated	yellowgreen	79	1240	9	2.28248	1
Blanco-Melo et al, Cell, 2020	COVID-19	COVID-19 vs. Healthy Control	Human lung tissue	Viral	Downregulated	darkmagenta	122	1240	8	1.2422	1
Blanco-Melo et al, Cell, 2020	COVID-19	COVID-19 vs. Healthy Control	Human lung tissue	Viral	Downregulated	sienna3	90	1240	0	0	1
Blanco-Melo et al, Cell, 2020	COVID-19	COVID-19 vs. Healthy Control	Human lung tissue	Viral	Downregulated	darkorange	232	1240	1	0.0757837	1
Blanco-Melo et al, Cell, 2020	COVID-19	COVID-19 vs. Healthy Control	Human lung tissue	Viral	Downregulated	saddlebrown	157	1240	2	0.226821	1
Blanco-Melo et al, Cell, 2020	COVID-19	COVID-19 vs. Healthy Control	Human lung tissue	Viral	Downregulated	skyblue3	41	1240	2	0.90643	1
Current	COVID-19	Pediatric COVID-19 vs. Healthy Control	Whole Blood	Viral	Upregulated	turquoise	2341	1232	114	0.86279	1
Current	COVID-19	Pediatric COVID-19 vs. Healthy Control	Whole Blood	Viral	Upregulated	green	1758	1232	42	0.398078	1
Current	COVID-19	Pediatric COVID-19 vs. Healthy Control	Whole Blood	Viral	Upregulated	skyblue	159	1232	7	0.786392	1
Current	COVID-19	Pediatric COVID-19 vs. Healthy Control	Whole Blood	Viral	Upregulated	red	1435	1232	7	0.0786031	1
Current	COVID-19	Pediatric COVID-19 vs. Healthy Control	Whole Blood	Viral	Upregulated	yellow	1890	1232	11	0.092017	1
Current	COVID-19	Pediatric COVID-19 vs. Healthy Control	Whole Blood	Viral	Upregulated	blue	2241	1232	215	1.98712	1.59902e-13
Current	COVID-19	Pediatric COVID-19 vs. Healthy Control	Whole Blood	Viral	Upregulated	midnightblue	447	1232	15	0.588813	1
Current	COVID-19	Pediatric COVID-19 vs. Healthy Control	Whole Blood	Viral	Upregulated	lightyellow	291	1232	33	2.21999	0.0302859
Current	COVID-19	Pediatric COVID-19 vs. Healthy Control	Whole Blood	Viral	Upregulated	black	1429	1232	366	7.95356	4.06555e-150
Current	COVID-19	Pediatric COVID-19 vs. Healthy Control	Whole Blood	Viral	Upregulated	violet	133	1232	8	1.09514	1
Current	COVID-19	Pediatric COVID-19 vs. Healthy Control	Whole Blood	Viral	Upregulated	cyan	508	1232	78	3.24407	4.39811e-14
Current	COVID-19	Pediatric COVID-19 vs. Healthy Control	Whole Blood	Viral	Upregulated	darkolivegreen	130	1232	5	0.682803	1
Current	COVID-19	Pediatric COVID-19 vs. Healthy Control	Whole Blood	Viral	Upregulated	salmon	524	1232	16	0.53257	1
Current	COVID-19	Pediatric COVID-19 vs. Healthy Control	Whole Blood	Viral	Upregulated	brown	2029	1232	7	0.0538334	1
Current	COVID-19	Pediatric COVID-19 vs. Healthy Control	Whole Blood	Viral	Upregulated	lightcyan	381	1232	3	0.133628	1
Current	COVID-19	Pediatric COVID-19 vs. Healthy Control	Whole Blood	Viral	Upregulated	darkgrey	244	1232	0	0	1
Current	COVID-19	Pediatric COVID-19 vs. Healthy Control	Whole Blood	Viral	Upregulated	orange	241	1232	23	1.81956	1
Current	COVID-19	Pediatric COVID-19 vs. Healthy Control	Whole Blood	Viral	Upregulated	magenta	587	1232	5	0.143456	1
Current	COVID-19	Pediatric COVID-19 vs. Healthy Control	Whole Blood	Viral	Upregulated	lightgreen	301	1232	4	0.227835	1
Current	COVID-19	Pediatric COVID-19 vs. Healthy Control	Whole Blood	Viral	Upregulated	tan	530	1232	32	1.10156	1
Current	COVID-19	Pediatric COVID-19 vs. Healthy Control	Whole Blood	Viral	Upregulated	white	210	1232	1	0.0811154	1
Current	COVID-19	Pediatric COVID-19 vs. Healthy Control	Whole Blood	Viral	Upregulated	grey60	359	1232	2	0.0943311	1
Current	COVID-19	Pediatric COVID-19 vs. Healthy Control	Whole Blood	Viral	Upregulated	darkgreen	257	1232	3	0.200055	1
Current	COVID-19	Pediatric COVID-19 vs. Healthy Control	Whole Blood	Viral	Upregulated	royalblue	288	1232	21	1.35108	1
Current	COVID-19	Pediatric COVID-19 vs. Healthy Control	Whole Blood	Viral	Upregulated	darkred	270	1232	98	10.4972	7.91711e-51
Current	COVID-19	Pediatric COVID-19 vs. Healthy Control	Whole Blood	Viral	Upregulated	darkturquoise	257	1232	9	0.617851	1
Current	COVID-19	Pediatric COVID-19 vs. Healthy Control	Whole Blood	Viral	Upregulated	greenyellow	549	1232	1	0.0304298	1
Current	COVID-19	Pediatric COVID-19 vs. Healthy Control	Whole Blood	Viral	Upregulated	purple	570	1232	11	0.330572	1
Current	COVID-19	Pediatric COVID-19 vs. Healthy Control	Whole Blood	Viral	Upregulated	steelblue	153	1232	14	1.73078	1
Current	COVID-19	Pediatric COVID-19 vs. Healthy Control	Whole Blood	Viral	Upregulated	pink	758	1232	7	0.154612	1
Current	COVID-19	Pediatric COVID-19 vs. Healthy Control	Whole Blood	Viral	Upregulated	paleturquoise	146	1232	44	7.61352	1.20772e-17
Current	COVID-19	Pediatric COVID-19 vs. Healthy Control	Whole Blood	Viral	Upregulated	yellowgreen	79	1232	1	0.218634	1
Current	COVID-19	Pediatric COVID-19 vs. Healthy Control	Whole Blood	Viral	Upregulated	darkmagenta	122	1232	1	0.140649	1
Current	COVID-19	Pediatric COVID-19 vs. Healthy Control	Whole Blood	Viral	Upregulated	sienna3	90	1232	26	7.07368	4.1815e-09
Current	COVID-19	Pediatric COVID-19 vs. Healthy Control	Whole Blood	Viral	Upregulated	darkorange	232	1232	2	0.147337	1
Current	COVID-19	Pediatric COVID-19 vs. Healthy Control	Whole Blood	Viral	Upregulated	saddlebrown	157	1232	0	0	1
Current	COVID-19	Pediatric COVID-19 vs. Healthy Control	Whole Blood	Viral	Upregulated	skyblue3	41	1232	0	0	1
Current	COVID-19	Pediatric COVID-19 vs. Healthy Control	Whole Blood	Viral	Downregulated	turquoise	2341	1273	204	1.68699	8.04921e-07
Current	COVID-19	Pediatric COVID-19 vs. Healthy Control	Whole Blood	Viral	Downregulated	green	1758	1273	54	0.502402	1
Current	COVID-19	Pediatric COVID-19 vs. Healthy Control	Whole Blood	Viral	Downregulated	skyblue	159	1273	57	9.61515	1.0116e-27
Current	COVID-19	Pediatric COVID-19 vs. Healthy Control	Whole Blood	Viral	Downregulated	red	1435	1273	22	0.244146	1
Current	COVID-19	Pediatric COVID-19 vs. Healthy Control	Whole Blood	Viral	Downregulated	yellow	1890	1273	85	0.762033	1
Current	COVID-19	Pediatric COVID-19 vs. Healthy Control	Whole Blood	Viral	Downregulated	blue	2241	1273	75	0.545215	1
Current	COVID-19	Pediatric COVID-19 vs. Healthy Control	Whole Blood	Viral	Downregulated	midnightblue	447	1273	13	0.48959	1
Current	COVID-19	Pediatric COVID-19 vs. Healthy Control	Whole Blood	Viral	Downregulated	lightyellow	291	1273	71	5.58616	3.7556e-23
Current	COVID-19	Pediatric COVID-19 vs. Healthy Control	Whole Blood	Viral	Downregulated	black	1429	1273	255	4.23594	3.16548e-61
Current	COVID-19	Pediatric COVID-19 vs. Healthy Control	Whole Blood	Viral	Downregulated	violet	133	1273	6	0.779398	1
Current	COVID-19	Pediatric COVID-19 vs. Healthy Control	Whole Blood	Viral	Downregulated	cyan	508	1273	35	1.22863	1
Current	COVID-19	Pediatric COVID-19 vs. Healthy Control	Whole Blood	Viral	Downregulated	darkolivegreen	130	1273	33	5.74195	2.08911e-10
Current	COVID-19	Pediatric COVID-19 vs. Healthy Control	Whole Blood	Viral	Downregulated	salmon	524	1273	13	0.414285	1
Current	COVID-19	Pediatric COVID-19 vs. Healthy Control	Whole Blood	Viral	Downregulated	brown	2029	1273	63	0.504864	1
Current	COVID-19	Pediatric COVID-19 vs. Healthy Control	Whole Blood	Viral	Downregulated	lightcyan	381	1273	5	0.216602	1
Current	COVID-19	Pediatric COVID-19 vs. Healthy Control	Whole Blood	Viral	Downregulated	darkgrey	244	1273	1	0.0672731	1
Current	COVID-19	Pediatric COVID-19 vs. Healthy Control	Whole Blood	Viral	Downregulated	orange	241	1273	31	2.4743	0.0286304
Current	COVID-19	Pediatric COVID-19 vs. Healthy Control	Whole Blood	Viral	Downregulated	magenta	587	1273	67	2.191	2.39548e-05
Current	COVID-19	Pediatric COVID-19 vs. Healthy Control	Whole Blood	Viral	Downregulated	lightgreen	301	1273	14	0.803657	1
Current	COVID-19	Pediatric COVID-19 vs. Healthy Control	Whole Blood	Viral	Downregulated	tan	530	1273	10	0.312286	1
Current	COVID-19	Pediatric COVID-19 vs. Healthy Control	Whole Blood	Viral	Downregulated	white	210	1273	1	0.0783474	1
Current	COVID-19	Pediatric COVID-19 vs. Healthy Control	Whole Blood	Viral	Downregulated	grey60	359	1273	7	0.324805	1
Current	COVID-19	Pediatric COVID-19 vs. Healthy Control	Whole Blood	Viral	Downregulated	darkgreen	257	1273	5	0.325122	1
Current	COVID-19	Pediatric COVID-19 vs. Healthy Control	Whole Blood	Viral	Downregulated	royalblue	288	1273	7	0.408269	1
Current	COVID-19	Pediatric COVID-19 vs. Healthy Control	Whole Blood	Viral	Downregulated	darkred	270	1273	12	0.766131	1
Current	COVID-19	Pediatric COVID-19 vs. Healthy Control	Whole Blood	Viral	Downregulated	darkturquoise	257	1273	5	0.325122	1
Current	COVID-19	Pediatric COVID-19 vs. Healthy Control	Whole Blood	Viral	Downregulated	greenyellow	549	1273	7	0.209007	1
Current	COVID-19	Pediatric COVID-19 vs. Healthy Control	Whole Blood	Viral	Downregulated	purple	570	1273	5	0.142827	1
Current	COVID-19	Pediatric COVID-19 vs. Healthy Control	Whole Blood	Viral	Downregulated	steelblue	153	1273	2	0.217577	1
Current	COVID-19	Pediatric COVID-19 vs. Healthy Control	Whole Blood	Viral	Downregulated	pink	758	1273	69	1.69177	0.0499032
Current	COVID-19	Pediatric COVID-19 vs. Healthy Control	Whole Blood	Viral	Downregulated	paleturquoise	146	1273	13	1.62095	1
Current	COVID-19	Pediatric COVID-19 vs. Healthy Control	Whole Blood	Viral	Downregulated	yellowgreen	79	1273	6	1.35941	1
Current	COVID-19	Pediatric COVID-19 vs. Healthy Control	Whole Blood	Viral	Downregulated	darkmagenta	122	1273	0	0	1
Current	COVID-19	Pediatric COVID-19 vs. Healthy Control	Whole Blood	Viral	Downregulated	sienna3	90	1273	7	1.39533	1
Current	COVID-19	Pediatric COVID-19 vs. Healthy Control	Whole Blood	Viral	Downregulated	darkorange	232	1273	3	0.214566	1
Current	COVID-19	Pediatric COVID-19 vs. Healthy Control	Whole Blood	Viral	Downregulated	saddlebrown	157	1273	5	0.541591	1
Current	COVID-19	Pediatric COVID-19 vs. Healthy Control	Whole Blood	Viral	Downregulated	skyblue3	41	1273	3	1.30485	1
Liu et al, Genome Biology, 2017	EVD	EVD vs. Recovered Controls	Whole Blood	Viral	Upregulated	turquoise	2341	1350	62	0.713647	1
Liu et al, Genome Biology, 2017	EVD	EVD vs. Recovered Controls	Whole Blood	Viral	Upregulated	green	1758	1350	46	0.710132	1
Liu et al, Genome Biology, 2017	EVD	EVD vs. Recovered Controls	Whole Blood	Viral	Upregulated	skyblue	159	1350	3	0.518437	1
Liu et al, Genome Biology, 2017	EVD	EVD vs. Recovered Controls	Whole Blood	Viral	Upregulated	red	1435	1350	33	0.62106	1
Liu et al, Genome Biology, 2017	EVD	EVD vs. Recovered Controls	Whole Blood	Viral	Upregulated	yellow	1890	1350	183	3.4681	8.99348e-34
Liu et al, Genome Biology, 2017	EVD	EVD vs. Recovered Controls	Whole Blood	Viral	Upregulated	blue	2241	1350	47	0.55312	1
Liu et al, Genome Biology, 2017	EVD	EVD vs. Recovered Controls	Whole Blood	Viral	Upregulated	midnightblue	447	1350	7	0.425337	1
Liu et al, Genome Biology, 2017	EVD	EVD vs. Recovered Controls	Whole Blood	Viral	Upregulated	lightyellow	291	1350	6	0.566265	1
Liu et al, Genome Biology, 2017	EVD	EVD vs. Recovered Controls	Whole Blood	Viral	Upregulated	black	1429	1350	34	0.644162	1
Liu et al, Genome Biology, 2017	EVD	EVD vs. Recovered Controls	Whole Blood	Viral	Upregulated	violet	133	1350	0	0	1
Liu et al, Genome Biology, 2017	EVD	EVD vs. Recovered Controls	Whole Blood	Viral	Upregulated	cyan	508	1350	7	0.372469	1
Liu et al, Genome Biology, 2017	EVD	EVD vs. Recovered Controls	Whole Blood	Viral	Upregulated	darkolivegreen	130	1350	9	2.0237	1
Liu et al, Genome Biology, 2017	EVD	EVD vs. Recovered Controls	Whole Blood	Viral	Upregulated	salmon	524	1350	10	0.520287	1
Liu et al, Genome Biology, 2017	EVD	EVD vs. Recovered Controls	Whole Blood	Viral	Upregulated	brown	2029	1350	231	4.48917	1.43359e-57
Liu et al, Genome Biology, 2017	EVD	EVD vs. Recovered Controls	Whole Blood	Viral	Upregulated	lightcyan	381	1350	6	0.428544	1
Liu et al, Genome Biology, 2017	EVD	EVD vs. Recovered Controls	Whole Blood	Viral	Upregulated	darkgrey	244	1350	0	0	1
Liu et al, Genome Biology, 2017	EVD	EVD vs. Recovered Controls	Whole Blood	Viral	Upregulated	orange	241	1350	4	0.453851	1
Liu et al, Genome Biology, 2017	EVD	EVD vs. Recovered Controls	Whole Blood	Viral	Upregulated	magenta	587	1350	12	0.557908	1
Liu et al, Genome Biology, 2017	EVD	EVD vs. Recovered Controls	Whole Blood	Viral	Upregulated	lightgreen	301	1350	4	0.361144	1
Liu et al, Genome Biology, 2017	EVD	EVD vs. Recovered Controls	Whole Blood	Viral	Upregulated	tan	530	1350	5	0.252956	1
Liu et al, Genome Biology, 2017	EVD	EVD vs. Recovered Controls	Whole Blood	Viral	Upregulated	white	210	1350	2	0.258266	1
Liu et al, Genome Biology, 2017	EVD	EVD vs. Recovered Controls	Whole Blood	Viral	Upregulated	grey60	359	1350	4	0.301315	1
Liu et al, Genome Biology, 2017	EVD	EVD vs. Recovered Controls	Whole Blood	Viral	Upregulated	darkgreen	257	1350	6	0.644	1
Liu et al, Genome Biology, 2017	EVD	EVD vs. Recovered Controls	Whole Blood	Viral	Upregulated	royalblue	288	1350	5	0.474673	1
Liu et al, Genome Biology, 2017	EVD	EVD vs. Recovered Controls	Whole Blood	Viral	Upregulated	darkred	270	1350	3	0.301338	1
Liu et al, Genome Biology, 2017	EVD	EVD vs. Recovered Controls	Whole Blood	Viral	Upregulated	darkturquoise	257	1350	7	0.75533	1
Liu et al, Genome Biology, 2017	EVD	EVD vs. Recovered Controls	Whole Blood	Viral	Upregulated	greenyellow	549	1350	4	0.194507	1
Liu et al, Genome Biology, 2017	EVD	EVD vs. Recovered Controls	Whole Blood	Viral	Upregulated	purple	570	1350	9	0.427533	1
Liu et al, Genome Biology, 2017	EVD	EVD vs. Recovered Controls	Whole Blood	Viral	Upregulated	steelblue	153	1350	4	0.724873	1
Liu et al, Genome Biology, 2017	EVD	EVD vs. Recovered Controls	Whole Blood	Viral	Upregulated	pink	758	1350	25	0.920166	1
Liu et al, Genome Biology, 2017	EVD	EVD vs. Recovered Controls	Whole Blood	Viral	Upregulated	paleturquoise	146	1350	4	0.760854	1
Liu et al, Genome Biology, 2017	EVD	EVD vs. Recovered Controls	Whole Blood	Viral	Upregulated	yellowgreen	79	1350	0	0	1
Liu et al, Genome Biology, 2017	EVD	EVD vs. Recovered Controls	Whole Blood	Viral	Upregulated	darkmagenta	122	1350	1	0.222607	1
Liu et al, Genome Biology, 2017	EVD	EVD vs. Recovered Controls	Whole Blood	Viral	Upregulated	sienna3	90	1350	1	0.303098	1
Liu et al, Genome Biology, 2017	EVD	EVD vs. Recovered Controls	Whole Blood	Viral	Upregulated	darkorange	232	1350	2	0.233322	1
Liu et al, Genome Biology, 2017	EVD	EVD vs. Recovered Controls	Whole Blood	Viral	Upregulated	saddlebrown	157	1350	3	0.525219	1
Liu et al, Genome Biology, 2017	EVD	EVD vs. Recovered Controls	Whole Blood	Viral	Upregulated	skyblue3	41	1350	0	0	1
Liu et al, Genome Biology, 2017	EVD	EVD vs. Recovered Controls	Whole Blood	Viral	Downregulated	turquoise	2341	142	15	1.30705	1
Liu et al, Genome Biology, 2017	EVD	EVD vs. Recovered Controls	Whole Blood	Viral	Downregulated	green	1758	142	3	0.317555	1
Liu et al, Genome Biology, 2017	EVD	EVD vs. Recovered Controls	Whole Blood	Viral	Downregulated	skyblue	159	142	1	1.24495	1
Liu et al, Genome Biology, 2017	EVD	EVD vs. Recovered Controls	Whole Blood	Viral	Downregulated	red	1435	142	4	0.532318	1
Liu et al, Genome Biology, 2017	EVD	EVD vs. Recovered Controls	Whole Blood	Viral	Downregulated	yellow	1890	142	7	0.712181	1
Liu et al, Genome Biology, 2017	EVD	EVD vs. Recovered Controls	Whole Blood	Viral	Downregulated	blue	2241	142	12	1.06394	1
Liu et al, Genome Biology, 2017	EVD	EVD vs. Recovered Controls	Whole Blood	Viral	Downregulated	midnightblue	447	142	1	0.435289	1
Liu et al, Genome Biology, 2017	EVD	EVD vs. Recovered Controls	Whole Blood	Viral	Downregulated	lightyellow	291	142	1	0.67424	1
Liu et al, Genome Biology, 2017	EVD	EVD vs. Recovered Controls	Whole Blood	Viral	Downregulated	black	1429	142	6	0.818305	1
Liu et al, Genome Biology, 2017	EVD	EVD vs. Recovered Controls	Whole Blood	Viral	Downregulated	violet	133	142	2	3.03356	1
Liu et al, Genome Biology, 2017	EVD	EVD vs. Recovered Controls	Whole Blood	Viral	Downregulated	cyan	508	142	2	0.772111	1
Liu et al, Genome Biology, 2017	EVD	EVD vs. Recovered Controls	Whole Blood	Viral	Downregulated	darkolivegreen	130	142	1	1.52678	1
Liu et al, Genome Biology, 2017	EVD	EVD vs. Recovered Controls	Whole Blood	Viral	Downregulated	salmon	524	142	6	2.34579	1
Liu et al, Genome Biology, 2017	EVD	EVD vs. Recovered Controls	Whole Blood	Viral	Downregulated	brown	2029	142	6	0.558989	1
Liu et al, Genome Biology, 2017	EVD	EVD vs. Recovered Controls	Whole Blood	Viral	Downregulated	lightcyan	381	142	0	0	1
Liu et al, Genome Biology, 2017	EVD	EVD vs. Recovered Controls	Whole Blood	Viral	Downregulated	darkgrey	244	142	0	0	1
Liu et al, Genome Biology, 2017	EVD	EVD vs. Recovered Controls	Whole Blood	Viral	Downregulated	orange	241	142	1	0.816562	1
Liu et al, Genome Biology, 2017	EVD	EVD vs. Recovered Controls	Whole Blood	Viral	Downregulated	magenta	587	142	8	2.84341	1
Liu et al, Genome Biology, 2017	EVD	EVD vs. Recovered Controls	Whole Blood	Viral	Downregulated	lightgreen	301	142	1	0.651468	1
Liu et al, Genome Biology, 2017	EVD	EVD vs. Recovered Controls	Whole Blood	Viral	Downregulated	tan	530	142	2	0.73919	1
Liu et al, Genome Biology, 2017	EVD	EVD vs. Recovered Controls	Whole Blood	Viral	Downregulated	white	210	142	0	0	1
Liu et al, Genome Biology, 2017	EVD	EVD vs. Recovered Controls	Whole Blood	Viral	Downregulated	grey60	359	142	0	0	1
Liu et al, Genome Biology, 2017	EVD	EVD vs. Recovered Controls	Whole Blood	Viral	Downregulated	darkgreen	257	142	6	4.90011	1
Liu et al, Genome Biology, 2017	EVD	EVD vs. Recovered Controls	Whole Blood	Viral	Downregulated	royalblue	288	142	0	0	1
Liu et al, Genome Biology, 2017	EVD	EVD vs. Recovered Controls	Whole Blood	Viral	Downregulated	darkred	270	142	0	0	1
Liu et al, Genome Biology, 2017	EVD	EVD vs. Recovered Controls	Whole Blood	Viral	Downregulated	darkturquoise	257	142	0	0	1
Liu et al, Genome Biology, 2017	EVD	EVD vs. Recovered Controls	Whole Blood	Viral	Downregulated	greenyellow	549	142	0	0	1
Liu et al, Genome Biology, 2017	EVD	EVD vs. Recovered Controls	Whole Blood	Viral	Downregulated	purple	570	142	0	0	1
Liu et al, Genome Biology, 2017	EVD	EVD vs. Recovered Controls	Whole Blood	Viral	Downregulated	steelblue	153	142	5	6.89184	1
Liu et al, Genome Biology, 2017	EVD	EVD vs. Recovered Controls	Whole Blood	Viral	Downregulated	pink	758	142	9	2.47692	1
Liu et al, Genome Biology, 2017	EVD	EVD vs. Recovered Controls	Whole Blood	Viral	Downregulated	paleturquoise	146	142	3	4.204	1
Liu et al, Genome Biology, 2017	EVD	EVD vs. Recovered Controls	Whole Blood	Viral	Downregulated	yellowgreen	79	142	1	2.53084	1
Liu et al, Genome Biology, 2017	EVD	EVD vs. Recovered Controls	Whole Blood	Viral	Downregulated	darkmagenta	122	142	2	3.3133	1
Liu et al, Genome Biology, 2017	EVD	EVD vs. Recovered Controls	Whole Blood	Viral	Downregulated	sienna3	90	142	1	2.21697	1
Liu et al, Genome Biology, 2017	EVD	EVD vs. Recovered Controls	Whole Blood	Viral	Downregulated	darkorange	232	142	5	4.47863	1
Liu et al, Genome Biology, 2017	EVD	EVD vs. Recovered Controls	Whole Blood	Viral	Downregulated	saddlebrown	157	142	0	0	1
Liu et al, Genome Biology, 2017	EVD	EVD vs. Recovered Controls	Whole Blood	Viral	Downregulated	skyblue3	41	142	1	4.9437	1
Gordon et al, Nature, 2020	SARS-CoV-2	Virus vs. Mock	HEK cells	Viral	Upregulated	turquoise	2341	332	34	0.989291	1
Gordon et al, Nature, 2020	SARS-CoV-2	Virus vs. Mock	HEK cells	Viral	Upregulated	green	1758	332	31	1.22788	1
Gordon et al, Nature, 2020	SARS-CoV-2	Virus vs. Mock	HEK cells	Viral	Upregulated	skyblue	159	332	5	2.20021	1
Gordon et al, Nature, 2020	SARS-CoV-2	Virus vs. Mock	HEK cells	Viral	Upregulated	red	1435	332	19	0.895657	1
Gordon et al, Nature, 2020	SARS-CoV-2	Virus vs. Mock	HEK cells	Viral	Upregulated	yellow	1890	332	11	0.372307	1
Gordon et al, Nature, 2020	SARS-CoV-2	Virus vs. Mock	HEK cells	Viral	Upregulated	blue	2241	332	32	0.970624	1
Gordon et al, Nature, 2020	SARS-CoV-2	Virus vs. Mock	HEK cells	Viral	Upregulated	midnightblue	447	332	7	1.0706	1
Gordon et al, Nature, 2020	SARS-CoV-2	Virus vs. Mock	HEK cells	Viral	Upregulated	lightyellow	291	332	5	1.17756	1
Gordon et al, Nature, 2020	SARS-CoV-2	Virus vs. Mock	HEK cells	Viral	Upregulated	black	1429	332	24	1.15964	1
Gordon et al, Nature, 2020	SARS-CoV-2	Virus vs. Mock	HEK cells	Viral	Upregulated	violet	133	332	5	2.65004	1
Gordon et al, Nature, 2020	SARS-CoV-2	Virus vs. Mock	HEK cells	Viral	Upregulated	cyan	508	332	6	0.799537	1
Gordon et al, Nature, 2020	SARS-CoV-2	Virus vs. Mock	HEK cells	Viral	Upregulated	darkolivegreen	130	332	1	0.519486	1
Gordon et al, Nature, 2020	SARS-CoV-2	Virus vs. Mock	HEK cells	Viral	Upregulated	salmon	524	332	8	1.04296	1
Gordon et al, Nature, 2020	SARS-CoV-2	Virus vs. Mock	HEK cells	Viral	Upregulated	brown	2029	332	16	0.510188	1
Gordon et al, Nature, 2020	SARS-CoV-2	Virus vs. Mock	HEK cells	Viral	Upregulated	lightcyan	381	332	10	1.83697	1
Gordon et al, Nature, 2020	SARS-CoV-2	Virus vs. Mock	HEK cells	Viral	Upregulated	darkgrey	244	332	5	1.41215	1
Gordon et al, Nature, 2020	SARS-CoV-2	Virus vs. Mock	HEK cells	Viral	Upregulated	orange	241	332	7	2.03232	1
Gordon et al, Nature, 2020	SARS-CoV-2	Virus vs. Mock	HEK cells	Viral	Upregulated	magenta	587	332	12	1.41776	1
Gordon et al, Nature, 2020	SARS-CoV-2	Virus vs. Mock	HEK cells	Viral	Upregulated	lightgreen	301	332	6	1.37363	1
Gordon et al, Nature, 2020	SARS-CoV-2	Virus vs. Mock	HEK cells	Viral	Upregulated	tan	530	332	9	1.16542	1
Gordon et al, Nature, 2020	SARS-CoV-2	Virus vs. Mock	HEK cells	Viral	Upregulated	white	210	332	11	3.80881	0.147211
Gordon et al, Nature, 2020	SARS-CoV-2	Virus vs. Mock	HEK cells	Viral	Upregulated	grey60	359	332	2	0.372655	1
Gordon et al, Nature, 2020	SARS-CoV-2	Virus vs. Mock	HEK cells	Viral	Upregulated	darkgreen	257	332	3	0.79182	1
Gordon et al, Nature, 2020	SARS-CoV-2	Virus vs. Mock	HEK cells	Viral	Upregulated	royalblue	288	332	4	0.945844	1
Gordon et al, Nature, 2020	SARS-CoV-2	Virus vs. Mock	HEK cells	Viral	Upregulated	darkred	270	332	4	1.01069	1
Gordon et al, Nature, 2020	SARS-CoV-2	Virus vs. Mock	HEK cells	Viral	Upregulated	darkturquoise	257	332	6	1.61769	1
Gordon et al, Nature, 2020	SARS-CoV-2	Virus vs. Mock	HEK cells	Viral	Upregulated	greenyellow	549	332	17	2.21029	0.661567
Gordon et al, Nature, 2020	SARS-CoV-2	Virus vs. Mock	HEK cells	Viral	Upregulated	purple	570	332	9	1.08029	1
Gordon et al, Nature, 2020	SARS-CoV-2	Virus vs. Mock	HEK cells	Viral	Upregulated	steelblue	153	332	2	0.889419	1
Gordon et al, Nature, 2020	SARS-CoV-2	Virus vs. Mock	HEK cells	Viral	Upregulated	pink	758	332	4	0.34855	1
Gordon et al, Nature, 2020	SARS-CoV-2	Virus vs. Mock	HEK cells	Viral	Upregulated	paleturquoise	146	332	2	0.932951	1
Gordon et al, Nature, 2020	SARS-CoV-2	Virus vs. Mock	HEK cells	Viral	Upregulated	yellowgreen	79	332	1	0.861143	1
Gordon et al, Nature, 2020	SARS-CoV-2	Virus vs. Mock	HEK cells	Viral	Upregulated	darkmagenta	122	332	4	2.29371	1
Gordon et al, Nature, 2020	SARS-CoV-2	Virus vs. Mock	HEK cells	Viral	Upregulated	sienna3	90	332	2	1.53049	1
Gordon et al, Nature, 2020	SARS-CoV-2	Virus vs. Mock	HEK cells	Viral	Upregulated	darkorange	232	332	1	0.288729	1
Gordon et al, Nature, 2020	SARS-CoV-2	Virus vs. Mock	HEK cells	Viral	Upregulated	saddlebrown	157	332	2	0.866308	1
Gordon et al, Nature, 2020	SARS-CoV-2	Virus vs. Mock	HEK cells	Viral	Upregulated	skyblue3	41	332	0	0	1
Blanco-Melo et al, Cell, 2020	IAV	Virus vs. Mock	NHBE cells	Viral	Upregulated	turquoise	2341	1426	131	0.876093	1
Blanco-Melo et al, Cell, 2020	IAV	Virus vs. Mock	NHBE cells	Viral	Upregulated	green	1758	1426	143	1.3632	0.153659
Blanco-Melo et al, Cell, 2020	IAV	Virus vs. Mock	NHBE cells	Viral	Upregulated	skyblue	159	1426	14	1.4504	1
Blanco-Melo et al, Cell, 2020	IAV	Virus vs. Mock	NHBE cells	Viral	Upregulated	red	1435	1426	93	1.04051	1
Blanco-Melo et al, Cell, 2020	IAV	Virus vs. Mock	NHBE cells	Viral	Upregulated	yellow	1890	1426	59	0.459735	1
Blanco-Melo et al, Cell, 2020	IAV	Virus vs. Mock	NHBE cells	Viral	Upregulated	blue	2241	1426	172	1.27936	1
Blanco-Melo et al, Cell, 2020	IAV	Virus vs. Mock	NHBE cells	Viral	Upregulated	midnightblue	447	1426	39	1.44386	1
Blanco-Melo et al, Cell, 2020	IAV	Virus vs. Mock	NHBE cells	Viral	Upregulated	lightyellow	291	1426	26	1.47817	1
Blanco-Melo et al, Cell, 2020	IAV	Virus vs. Mock	NHBE cells	Viral	Upregulated	black	1429	1426	114	1.32477	1
Blanco-Melo et al, Cell, 2020	IAV	Virus vs. Mock	NHBE cells	Viral	Upregulated	violet	133	1426	22	2.99941	0.0372718
Blanco-Melo et al, Cell, 2020	IAV	Virus vs. Mock	NHBE cells	Viral	Upregulated	cyan	508	1426	45	1.47065	1
Blanco-Melo et al, Cell, 2020	IAV	Virus vs. Mock	NHBE cells	Viral	Upregulated	darkolivegreen	130	1426	4	0.473921	1
Blanco-Melo et al, Cell, 2020	IAV	Virus vs. Mock	NHBE cells	Viral	Upregulated	salmon	524	1426	40	1.24465	1
Blanco-Melo et al, Cell, 2020	IAV	Virus vs. Mock	NHBE cells	Viral	Upregulated	brown	2029	1426	70	0.51059	1
Blanco-Melo et al, Cell, 2020	IAV	Virus vs. Mock	NHBE cells	Viral	Upregulated	lightcyan	381	1426	20	0.827198	1
Blanco-Melo et al, Cell, 2020	IAV	Virus vs. Mock	NHBE cells	Viral	Upregulated	darkgrey	244	1426	25	1.72243	1
Blanco-Melo et al, Cell, 2020	IAV	Virus vs. Mock	NHBE cells	Viral	Upregulated	orange	241	1426	9	0.578222	1
Blanco-Melo et al, Cell, 2020	IAV	Virus vs. Mock	NHBE cells	Viral	Upregulated	magenta	587	1426	30	0.802333	1
Blanco-Melo et al, Cell, 2020	IAV	Virus vs. Mock	NHBE cells	Viral	Upregulated	lightgreen	301	1426	20	1.06687	1
Blanco-Melo et al, Cell, 2020	IAV	Virus vs. Mock	NHBE cells	Viral	Upregulated	tan	530	1426	21	0.61206	1
Blanco-Melo et al, Cell, 2020	IAV	Virus vs. Mock	NHBE cells	Viral	Upregulated	white	210	1426	31	2.62951	0.00712909
Blanco-Melo et al, Cell, 2020	IAV	Virus vs. Mock	NHBE cells	Viral	Upregulated	grey60	359	1426	21	0.929378	1
Blanco-Melo et al, Cell, 2020	IAV	Virus vs. Mock	NHBE cells	Viral	Upregulated	darkgreen	257	1426	13	0.795981	1
Blanco-Melo et al, Cell, 2020	IAV	Virus vs. Mock	NHBE cells	Viral	Upregulated	royalblue	288	1426	29	1.69111	1
Blanco-Melo et al, Cell, 2020	IAV	Virus vs. Mock	NHBE cells	Viral	Upregulated	darkred	270	1426	17	1.00635	1
Blanco-Melo et al, Cell, 2020	IAV	Virus vs. Mock	NHBE cells	Viral	Upregulated	darkturquoise	257	1426	10	0.60345	1
Blanco-Melo et al, Cell, 2020	IAV	Virus vs. Mock	NHBE cells	Viral	Upregulated	greenyellow	549	1426	36	1.05229	1
Blanco-Melo et al, Cell, 2020	IAV	Virus vs. Mock	NHBE cells	Viral	Upregulated	purple	570	1426	42	1.19717	1
Blanco-Melo et al, Cell, 2020	IAV	Virus vs. Mock	NHBE cells	Viral	Upregulated	steelblue	153	1426	5	0.504149	1
Blanco-Melo et al, Cell, 2020	IAV	Virus vs. Mock	NHBE cells	Viral	Upregulated	pink	758	1426	45	0.943341	1
Blanco-Melo et al, Cell, 2020	IAV	Virus vs. Mock	NHBE cells	Viral	Upregulated	paleturquoise	146	1426	12	1.34403	1
Blanco-Melo et al, Cell, 2020	IAV	Virus vs. Mock	NHBE cells	Viral	Upregulated	yellowgreen	79	1426	6	1.23186	1
Blanco-Melo et al, Cell, 2020	IAV	Virus vs. Mock	NHBE cells	Viral	Upregulated	darkmagenta	122	1426	11	1.48787	1
Blanco-Melo et al, Cell, 2020	IAV	Virus vs. Mock	NHBE cells	Viral	Upregulated	sienna3	90	1426	3	0.515353	1
Blanco-Melo et al, Cell, 2020	IAV	Virus vs. Mock	NHBE cells	Viral	Upregulated	darkorange	232	1426	9	0.601821	1
Blanco-Melo et al, Cell, 2020	IAV	Virus vs. Mock	NHBE cells	Viral	Upregulated	saddlebrown	157	1426	6	0.593303	1
Blanco-Melo et al, Cell, 2020	IAV	Virus vs. Mock	NHBE cells	Viral	Upregulated	skyblue3	41	1426	1	0.373954	1
Blanco-Melo et al, Cell, 2020	IAV	Virus vs. Mock	NHBE cells	Viral	Downregulated	turquoise	2341	1258	131	1.06976	1
Blanco-Melo et al, Cell, 2020	IAV	Virus vs. Mock	NHBE cells	Viral	Downregulated	green	1758	1258	116	1.29466	1
Blanco-Melo et al, Cell, 2020	IAV	Virus vs. Mock	NHBE cells	Viral	Downregulated	skyblue	159	1258	7	0.824038	1
Blanco-Melo et al, Cell, 2020	IAV	Virus vs. Mock	NHBE cells	Viral	Downregulated	red	1435	1258	60	0.770122	1
Blanco-Melo et al, Cell, 2020	IAV	Virus vs. Mock	NHBE cells	Viral	Downregulated	yellow	1890	1258	55	0.514349	1
Blanco-Melo et al, Cell, 2020	IAV	Virus vs. Mock	NHBE cells	Viral	Downregulated	blue	2241	1258	105	0.869073	1
Blanco-Melo et al, Cell, 2020	IAV	Virus vs. Mock	NHBE cells	Viral	Downregulated	midnightblue	447	1258	22	0.92604	1
Blanco-Melo et al, Cell, 2020	IAV	Virus vs. Mock	NHBE cells	Viral	Downregulated	lightyellow	291	1258	17	1.1132	1
Blanco-Melo et al, Cell, 2020	IAV	Virus vs. Mock	NHBE cells	Viral	Downregulated	black	1429	1258	75	0.991878	1
Blanco-Melo et al, Cell, 2020	IAV	Virus vs. Mock	NHBE cells	Viral	Downregulated	violet	133	1258	8	1.14762	1
Blanco-Melo et al, Cell, 2020	IAV	Virus vs. Mock	NHBE cells	Viral	Downregulated	cyan	508	1258	49	1.95212	0.0046815
Blanco-Melo et al, Cell, 2020	IAV	Virus vs. Mock	NHBE cells	Viral	Downregulated	darkolivegreen	130	1258	1	0.138159	1
Blanco-Melo et al, Cell, 2020	IAV	Virus vs. Mock	NHBE cells	Viral	Downregulated	salmon	524	1258	30	1.09029	1
Blanco-Melo et al, Cell, 2020	IAV	Virus vs. Mock	NHBE cells	Viral	Downregulated	brown	2029	1258	54	0.465382	1
Blanco-Melo et al, Cell, 2020	IAV	Virus vs. Mock	NHBE cells	Viral	Downregulated	lightcyan	381	1258	16	0.782407	1
Blanco-Melo et al, Cell, 2020	IAV	Virus vs. Mock	NHBE cells	Viral	Downregulated	darkgrey	244	1258	14	1.0916	1
Blanco-Melo et al, Cell, 2020	IAV	Virus vs. Mock	NHBE cells	Viral	Downregulated	orange	241	1258	16	1.27778	1
Blanco-Melo et al, Cell, 2020	IAV	Virus vs. Mock	NHBE cells	Viral	Downregulated	magenta	587	1258	35	1.14013	1
Blanco-Melo et al, Cell, 2020	IAV	Virus vs. Mock	NHBE cells	Viral	Downregulated	lightgreen	301	1258	28	1.85794	1
Blanco-Melo et al, Cell, 2020	IAV	Virus vs. Mock	NHBE cells	Viral	Downregulated	tan	530	1258	41	1.5202	1
Blanco-Melo et al, Cell, 2020	IAV	Virus vs. Mock	NHBE cells	Viral	Downregulated	white	210	1258	6	0.52452	1
Blanco-Melo et al, Cell, 2020	IAV	Virus vs. Mock	NHBE cells	Viral	Downregulated	grey60	359	1258	17	0.888964	1
Blanco-Melo et al, Cell, 2020	IAV	Virus vs. Mock	NHBE cells	Viral	Downregulated	darkgreen	257	1258	14	1.03259	1
Blanco-Melo et al, Cell, 2020	IAV	Virus vs. Mock	NHBE cells	Viral	Downregulated	royalblue	288	1258	7	0.443011	1
Blanco-Melo et al, Cell, 2020	IAV	Virus vs. Mock	NHBE cells	Viral	Downregulated	darkred	270	1258	45	3.68514	6.48498e-09
Blanco-Melo et al, Cell, 2020	IAV	Virus vs. Mock	NHBE cells	Viral	Downregulated	darkturquoise	257	1258	19	1.43728	1
Blanco-Melo et al, Cell, 2020	IAV	Virus vs. Mock	NHBE cells	Viral	Downregulated	greenyellow	549	1258	69	2.67297	9.99747e-09
Blanco-Melo et al, Cell, 2020	IAV	Virus vs. Mock	NHBE cells	Viral	Downregulated	purple	570	1258	49	1.71465	0.556975
Blanco-Melo et al, Cell, 2020	IAV	Virus vs. Mock	NHBE cells	Viral	Downregulated	steelblue	153	1258	5	0.60359	1
Blanco-Melo et al, Cell, 2020	IAV	Virus vs. Mock	NHBE cells	Viral	Downregulated	pink	758	1258	33	0.810171	1
Blanco-Melo et al, Cell, 2020	IAV	Virus vs. Mock	NHBE cells	Viral	Downregulated	paleturquoise	146	1258	4	0.502989	1
Blanco-Melo et al, Cell, 2020	IAV	Virus vs. Mock	NHBE cells	Viral	Downregulated	yellowgreen	79	1258	2	0.464454	1
Blanco-Melo et al, Cell, 2020	IAV	Virus vs. Mock	NHBE cells	Viral	Downregulated	darkmagenta	122	1258	5	0.764646	1
Blanco-Melo et al, Cell, 2020	IAV	Virus vs. Mock	NHBE cells	Viral	Downregulated	sienna3	90	1258	9	1.99821	1
Blanco-Melo et al, Cell, 2020	IAV	Virus vs. Mock	NHBE cells	Viral	Downregulated	darkorange	232	1258	4	0.311992	1
Blanco-Melo et al, Cell, 2020	IAV	Virus vs. Mock	NHBE cells	Viral	Downregulated	saddlebrown	157	1258	4	0.466595	1
Blanco-Melo et al, Cell, 2020	IAV	Virus vs. Mock	NHBE cells	Viral	Downregulated	skyblue3	41	1258	3	1.41544	1
Liao et al, Nature Medicine, 2020	COVID-19	Severe COVID-19 vs. Moderate COVID-19	BALF	Viral	Upregulated	turquoise	2341	224	12	0.486954	1
Liao et al, Nature Medicine, 2020	COVID-19	Severe COVID-19 vs. Moderate COVID-19	BALF	Viral	Upregulated	green	1758	224	25	1.49759	1
Liao et al, Nature Medicine, 2020	COVID-19	Severe COVID-19 vs. Moderate COVID-19	BALF	Viral	Upregulated	skyblue	159	224	7	4.71833	0.337745
Liao et al, Nature Medicine, 2020	COVID-19	Severe COVID-19 vs. Moderate COVID-19	BALF	Viral	Upregulated	red	1435	224	14	0.983319	1
Liao et al, Nature Medicine, 2020	COVID-19	Severe COVID-19 vs. Moderate COVID-19	BALF	Viral	Upregulated	yellow	1890	224	9	0.455911	1
Liao et al, Nature Medicine, 2020	COVID-19	Severe COVID-19 vs. Moderate COVID-19	BALF	Viral	Upregulated	blue	2241	224	19	0.840634	1
Liao et al, Nature Medicine, 2020	COVID-19	Severe COVID-19 vs. Moderate COVID-19	BALF	Viral	Upregulated	midnightblue	447	224	5	1.13326	1
Liao et al, Nature Medicine, 2020	COVID-19	Severe COVID-19 vs. Moderate COVID-19	BALF	Viral	Upregulated	lightyellow	291	224	6	2.13416	1
Liao et al, Nature Medicine, 2020	COVID-19	Severe COVID-19 vs. Moderate COVID-19	BALF	Viral	Upregulated	black	1429	224	19	1.3789	1
Liao et al, Nature Medicine, 2020	COVID-19	Severe COVID-19 vs. Moderate COVID-19	BALF	Viral	Upregulated	violet	133	224	0	0	1
Liao et al, Nature Medicine, 2020	COVID-19	Severe COVID-19 vs. Moderate COVID-19	BALF	Viral	Upregulated	cyan	508	224	7	1.40891	1
Liao et al, Nature Medicine, 2020	COVID-19	Severe COVID-19 vs. Moderate COVID-19	BALF	Viral	Upregulated	darkolivegreen	130	224	1	0.77351	1
Liao et al, Nature Medicine, 2020	COVID-19	Severe COVID-19 vs. Moderate COVID-19	BALF	Viral	Upregulated	salmon	524	224	5	0.961698	1
Liao et al, Nature Medicine, 2020	COVID-19	Severe COVID-19 vs. Moderate COVID-19	BALF	Viral	Upregulated	brown	2029	224	2	0.0903551	1
Liao et al, Nature Medicine, 2020	COVID-19	Severe COVID-19 vs. Moderate COVID-19	BALF	Viral	Upregulated	lightcyan	381	224	4	1.06117	1
Liao et al, Nature Medicine, 2020	COVID-19	Severe COVID-19 vs. Moderate COVID-19	BALF	Viral	Upregulated	darkgrey	244	224	1	0.408486	1
Liao et al, Nature Medicine, 2020	COVID-19	Severe COVID-19 vs. Moderate COVID-19	BALF	Viral	Upregulated	orange	241	224	3	1.26297	1
Liao et al, Nature Medicine, 2020	COVID-19	Severe COVID-19 vs. Moderate COVID-19	BALF	Viral	Upregulated	magenta	587	224	5	0.855094	1
Liao et al, Nature Medicine, 2020	COVID-19	Severe COVID-19 vs. Moderate COVID-19	BALF	Viral	Upregulated	lightgreen	301	224	7	2.42369	1
Liao et al, Nature Medicine, 2020	COVID-19	Severe COVID-19 vs. Moderate COVID-19	BALF	Viral	Upregulated	tan	530	224	16	3.27452	0.0595569
Liao et al, Nature Medicine, 2020	COVID-19	Severe COVID-19 vs. Moderate COVID-19	BALF	Viral	Upregulated	white	210	224	4	1.95733	1
Liao et al, Nature Medicine, 2020	COVID-19	Severe COVID-19 vs. Moderate COVID-19	BALF	Viral	Upregulated	grey60	359	224	1	0.275799	1
Liao et al, Nature Medicine, 2020	COVID-19	Severe COVID-19 vs. Moderate COVID-19	BALF	Viral	Upregulated	darkgreen	257	224	4	1.59029	1
Liao et al, Nature Medicine, 2020	COVID-19	Severe COVID-19 vs. Moderate COVID-19	BALF	Viral	Upregulated	royalblue	288	224	0	0	1
Liao et al, Nature Medicine, 2020	COVID-19	Severe COVID-19 vs. Moderate COVID-19	BALF	Viral	Upregulated	darkred	270	224	4	1.51166	1
Liao et al, Nature Medicine, 2020	COVID-19	Severe COVID-19 vs. Moderate COVID-19	BALF	Viral	Upregulated	darkturquoise	257	224	5	2.00518	1
Liao et al, Nature Medicine, 2020	COVID-19	Severe COVID-19 vs. Moderate COVID-19	BALF	Viral	Upregulated	greenyellow	549	224	8	1.49534	1
Liao et al, Nature Medicine, 2020	COVID-19	Severe COVID-19 vs. Moderate COVID-19	BALF	Viral	Upregulated	purple	570	224	5	0.881519	1
Liao et al, Nature Medicine, 2020	COVID-19	Severe COVID-19 vs. Moderate COVID-19	BALF	Viral	Upregulated	steelblue	153	224	0	0	1
Liao et al, Nature Medicine, 2020	COVID-19	Severe COVID-19 vs. Moderate COVID-19	BALF	Viral	Upregulated	pink	758	224	5	0.655656	1
Liao et al, Nature Medicine, 2020	COVID-19	Severe COVID-19 vs. Moderate COVID-19	BALF	Viral	Upregulated	paleturquoise	146	224	2	1.39118	1
Liao et al, Nature Medicine, 2020	COVID-19	Severe COVID-19 vs. Moderate COVID-19	BALF	Viral	Upregulated	yellowgreen	79	224	1	1.28221	1
Liao et al, Nature Medicine, 2020	COVID-19	Severe COVID-19 vs. Moderate COVID-19	BALF	Viral	Upregulated	darkmagenta	122	224	11	10.3635	0.000107688
Liao et al, Nature Medicine, 2020	COVID-19	Severe COVID-19 vs. Moderate COVID-19	BALF	Viral	Upregulated	sienna3	90	224	1	1.12318	1
Liao et al, Nature Medicine, 2020	COVID-19	Severe COVID-19 vs. Moderate COVID-19	BALF	Viral	Upregulated	darkorange	232	224	2	0.867625	1
Liao et al, Nature Medicine, 2020	COVID-19	Severe COVID-19 vs. Moderate COVID-19	BALF	Viral	Upregulated	saddlebrown	157	224	0	0	1
Liao et al, Nature Medicine, 2020	COVID-19	Severe COVID-19 vs. Moderate COVID-19	BALF	Viral	Upregulated	skyblue3	41	224	0	0	1
Liao et al, Nature Medicine, 2020	COVID-19	Severe COVID-19 vs. Moderate COVID-19	BALF	Viral	Downregulated	turquoise	2341	233	15	0.589513	1
Liao et al, Nature Medicine, 2020	COVID-19	Severe COVID-19 vs. Moderate COVID-19	BALF	Viral	Downregulated	green	1758	233	27	1.55515	1
Liao et al, Nature Medicine, 2020	COVID-19	Severe COVID-19 vs. Moderate COVID-19	BALF	Viral	Downregulated	skyblue	159	233	6	3.81972	1
Liao et al, Nature Medicine, 2020	COVID-19	Severe COVID-19 vs. Moderate COVID-19	BALF	Viral	Downregulated	red	1435	233	15	1.00993	1
Liao et al, Nature Medicine, 2020	COVID-19	Severe COVID-19 vs. Moderate COVID-19	BALF	Viral	Downregulated	yellow	1890	233	4	0.188599	1
Liao et al, Nature Medicine, 2020	COVID-19	Severe COVID-19 vs. Moderate COVID-19	BALF	Viral	Downregulated	blue	2241	233	16	0.663791	1
Liao et al, Nature Medicine, 2020	COVID-19	Severe COVID-19 vs. Moderate COVID-19	BALF	Viral	Downregulated	midnightblue	447	233	4	0.860299	1
Liao et al, Nature Medicine, 2020	COVID-19	Severe COVID-19 vs. Moderate COVID-19	BALF	Viral	Downregulated	lightyellow	291	233	5	1.68515	1
Liao et al, Nature Medicine, 2020	COVID-19	Severe COVID-19 vs. Moderate COVID-19	BALF	Viral	Downregulated	black	1429	233	13	0.869859	1
Liao et al, Nature Medicine, 2020	COVID-19	Severe COVID-19 vs. Moderate COVID-19	BALF	Viral	Downregulated	violet	133	233	3	2.22055	1
Liao et al, Nature Medicine, 2020	COVID-19	Severe COVID-19 vs. Moderate COVID-19	BALF	Viral	Downregulated	cyan	508	233	22	4.67454	2.57285e-06
Liao et al, Nature Medicine, 2020	COVID-19	Severe COVID-19 vs. Moderate COVID-19	BALF	Viral	Downregulated	darkolivegreen	130	233	0	0	1
Liao et al, Nature Medicine, 2020	COVID-19	Severe COVID-19 vs. Moderate COVID-19	BALF	Viral	Downregulated	salmon	524	233	3	0.544256	1
Liao et al, Nature Medicine, 2020	COVID-19	Severe COVID-19 vs. Moderate COVID-19	BALF	Viral	Downregulated	brown	2029	233	2	0.0863664	1
Liao et al, Nature Medicine, 2020	COVID-19	Severe COVID-19 vs. Moderate COVID-19	BALF	Viral	Downregulated	lightcyan	381	233	1	0.248165	1
Liao et al, Nature Medicine, 2020	COVID-19	Severe COVID-19 vs. Moderate COVID-19	BALF	Viral	Downregulated	darkgrey	244	233	4	1.6028	1
Liao et al, Nature Medicine, 2020	COVID-19	Severe COVID-19 vs. Moderate COVID-19	BALF	Viral	Downregulated	orange	241	233	1	0.395482	1
Liao et al, Nature Medicine, 2020	COVID-19	Severe COVID-19 vs. Moderate COVID-19	BALF	Viral	Downregulated	magenta	587	233	27	5.08316	9.70022e-08
Liao et al, Nature Medicine, 2020	COVID-19	Severe COVID-19 vs. Moderate COVID-19	BALF	Viral	Downregulated	lightgreen	301	233	5	1.62747	1
Liao et al, Nature Medicine, 2020	COVID-19	Severe COVID-19 vs. Moderate COVID-19	BALF	Viral	Downregulated	tan	530	233	3	0.53791	1
Liao et al, Nature Medicine, 2020	COVID-19	Severe COVID-19 vs. Moderate COVID-19	BALF	Viral	Downregulated	white	210	233	5	2.3596	1
Liao et al, Nature Medicine, 2020	COVID-19	Severe COVID-19 vs. Moderate COVID-19	BALF	Viral	Downregulated	grey60	359	233	1	0.263684	1
Liao et al, Nature Medicine, 2020	COVID-19	Severe COVID-19 vs. Moderate COVID-19	BALF	Viral	Downregulated	darkgreen	257	233	2	0.747195	1
Liao et al, Nature Medicine, 2020	COVID-19	Severe COVID-19 vs. Moderate COVID-19	BALF	Viral	Downregulated	royalblue	288	233	2	0.665261	1
Liao et al, Nature Medicine, 2020	COVID-19	Severe COVID-19 vs. Moderate COVID-19	BALF	Viral	Downregulated	darkred	270	233	3	1.07449	1
Liao et al, Nature Medicine, 2020	COVID-19	Severe COVID-19 vs. Moderate COVID-19	BALF	Viral	Downregulated	darkturquoise	257	233	4	1.51953	1
Liao et al, Nature Medicine, 2020	COVID-19	Severe COVID-19 vs. Moderate COVID-19	BALF	Viral	Downregulated	greenyellow	549	233	6	1.05727	1
Liao et al, Nature Medicine, 2020	COVID-19	Severe COVID-19 vs. Moderate COVID-19	BALF	Viral	Downregulated	purple	570	233	4	0.669518	1
Liao et al, Nature Medicine, 2020	COVID-19	Severe COVID-19 vs. Moderate COVID-19	BALF	Viral	Downregulated	steelblue	153	233	2	1.2678	1
Liao et al, Nature Medicine, 2020	COVID-19	Severe COVID-19 vs. Moderate COVID-19	BALF	Viral	Downregulated	pink	758	233	9	1.15407	1
Liao et al, Nature Medicine, 2020	COVID-19	Severe COVID-19 vs. Moderate COVID-19	BALF	Viral	Downregulated	paleturquoise	146	233	0	0	1
Liao et al, Nature Medicine, 2020	COVID-19	Severe COVID-19 vs. Moderate COVID-19	BALF	Viral	Downregulated	yellowgreen	79	233	14	21.833	2.15306e-10
Liao et al, Nature Medicine, 2020	COVID-19	Severe COVID-19 vs. Moderate COVID-19	BALF	Viral	Downregulated	darkmagenta	122	233	0	0	1
Liao et al, Nature Medicine, 2020	COVID-19	Severe COVID-19 vs. Moderate COVID-19	BALF	Viral	Downregulated	sienna3	90	233	0	0	1
Liao et al, Nature Medicine, 2020	COVID-19	Severe COVID-19 vs. Moderate COVID-19	BALF	Viral	Downregulated	darkorange	232	233	3	1.25498	1
Liao et al, Nature Medicine, 2020	COVID-19	Severe COVID-19 vs. Moderate COVID-19	BALF	Viral	Downregulated	saddlebrown	157	233	0	0	1
Liao et al, Nature Medicine, 2020	COVID-19	Severe COVID-19 vs. Moderate COVID-19	BALF	Viral	Downregulated	skyblue3	41	233	0	0	1
Current	MIS-C	MIS-C vs. Healthy Control	Whole Blood	Pediatric Multisystem Inflammatory Conditions	Upregulated	turquoise	2341	815	99	1.18686	1
Current	MIS-C	MIS-C vs. Healthy Control	Whole Blood	Pediatric Multisystem Inflammatory Conditions	Upregulated	green	1758	815	182	3.63196	2.90228e-36
Current	MIS-C	MIS-C vs. Healthy Control	Whole Blood	Pediatric Multisystem Inflammatory Conditions	Upregulated	skyblue	159	815	20	3.86351	0.000716606
Current	MIS-C	MIS-C vs. Healthy Control	Whole Blood	Pediatric Multisystem Inflammatory Conditions	Upregulated	red	1435	815	16	0.283211	1
Current	MIS-C	MIS-C vs. Healthy Control	Whole Blood	Pediatric Multisystem Inflammatory Conditions	Upregulated	yellow	1890	815	44	0.607209	1
Current	MIS-C	MIS-C vs. Healthy Control	Whole Blood	Pediatric Multisystem Inflammatory Conditions	Upregulated	blue	2241	815	35	0.392202	1
Current	MIS-C	MIS-C vs. Healthy Control	Whole Blood	Pediatric Multisystem Inflammatory Conditions	Upregulated	midnightblue	447	815	7	0.414415	1
Current	MIS-C	MIS-C vs. Healthy Control	Whole Blood	Pediatric Multisystem Inflammatory Conditions	Upregulated	lightyellow	291	815	69	8.85767	2.83394e-33
Current	MIS-C	MIS-C vs. Healthy Control	Whole Blood	Pediatric Multisystem Inflammatory Conditions	Upregulated	black	1429	815	68	1.34611	1
Current	MIS-C	MIS-C vs. Healthy Control	Whole Blood	Pediatric Multisystem Inflammatory Conditions	Upregulated	violet	133	815	0	0	1
Current	MIS-C	MIS-C vs. Healthy Control	Whole Blood	Pediatric Multisystem Inflammatory Conditions	Upregulated	cyan	508	815	26	1.43601	1
Current	MIS-C	MIS-C vs. Healthy Control	Whole Blood	Pediatric Multisystem Inflammatory Conditions	Upregulated	darkolivegreen	130	815	1	0.203405	1
Current	MIS-C	MIS-C vs. Healthy Control	Whole Blood	Pediatric Multisystem Inflammatory Conditions	Upregulated	salmon	524	815	11	0.559373	1
Current	MIS-C	MIS-C vs. Healthy Control	Whole Blood	Pediatric Multisystem Inflammatory Conditions	Upregulated	brown	2029	815	16	0.193732	1
Current	MIS-C	MIS-C vs. Healthy Control	Whole Blood	Pediatric Multisystem Inflammatory Conditions	Upregulated	lightcyan	381	815	7	0.489067	1
Current	MIS-C	MIS-C vs. Healthy Control	Whole Blood	Pediatric Multisystem Inflammatory Conditions	Upregulated	darkgrey	244	815	1	0.10743	1
Current	MIS-C	MIS-C vs. Healthy Control	Whole Blood	Pediatric Multisystem Inflammatory Conditions	Upregulated	orange	241	815	13	1.51133	1
Current	MIS-C	MIS-C vs. Healthy Control	Whole Blood	Pediatric Multisystem Inflammatory Conditions	Upregulated	magenta	587	815	5	0.221732	1
Current	MIS-C	MIS-C vs. Healthy Control	Whole Blood	Pediatric Multisystem Inflammatory Conditions	Upregulated	lightgreen	301	815	13	1.19313	1
Current	MIS-C	MIS-C vs. Healthy Control	Whole Blood	Pediatric Multisystem Inflammatory Conditions	Upregulated	tan	530	815	16	0.817094	1
Current	MIS-C	MIS-C vs. Healthy Control	Whole Blood	Pediatric Multisystem Inflammatory Conditions	Upregulated	white	210	815	34	5.26976	4.009e-10
Current	MIS-C	MIS-C vs. Healthy Control	Whole Blood	Pediatric Multisystem Inflammatory Conditions	Upregulated	grey60	359	815	7	0.520175	1
Current	MIS-C	MIS-C vs. Healthy Control	Whole Blood	Pediatric Multisystem Inflammatory Conditions	Upregulated	darkgreen	257	815	2	0.204836	1
Current	MIS-C	MIS-C vs. Healthy Control	Whole Blood	Pediatric Multisystem Inflammatory Conditions	Upregulated	royalblue	288	815	5	0.462516	1
Current	MIS-C	MIS-C vs. Healthy Control	Whole Blood	Pediatric Multisystem Inflammatory Conditions	Upregulated	darkred	270	815	1	0.0969271	1
Current	MIS-C	MIS-C vs. Healthy Control	Whole Blood	Pediatric Multisystem Inflammatory Conditions	Upregulated	darkturquoise	257	815	5	0.520165	1
Current	MIS-C	MIS-C vs. Healthy Control	Whole Blood	Pediatric Multisystem Inflammatory Conditions	Upregulated	greenyellow	549	815	27	1.3761	1
Current	MIS-C	MIS-C vs. Healthy Control	Whole Blood	Pediatric Multisystem Inflammatory Conditions	Upregulated	purple	570	815	10	0.464231	1
Current	MIS-C	MIS-C vs. Healthy Control	Whole Blood	Pediatric Multisystem Inflammatory Conditions	Upregulated	steelblue	153	815	10	1.85416	1
Current	MIS-C	MIS-C vs. Healthy Control	Whole Blood	Pediatric Multisystem Inflammatory Conditions	Upregulated	pink	758	815	3	0.101448	1
Current	MIS-C	MIS-C vs. Healthy Control	Whole Blood	Pediatric Multisystem Inflammatory Conditions	Upregulated	paleturquoise	146	815	34	8.30701	4.11517e-15
Current	MIS-C	MIS-C vs. Healthy Control	Whole Blood	Pediatric Multisystem Inflammatory Conditions	Upregulated	yellowgreen	79	815	1	0.337202	1
Current	MIS-C	MIS-C vs. Healthy Control	Whole Blood	Pediatric Multisystem Inflammatory Conditions	Upregulated	darkmagenta	122	815	17	4.33758	0.00315233
Current	MIS-C	MIS-C vs. Healthy Control	Whole Blood	Pediatric Multisystem Inflammatory Conditions	Upregulated	sienna3	90	815	3	0.908785	1
Current	MIS-C	MIS-C vs. Healthy Control	Whole Blood	Pediatric Multisystem Inflammatory Conditions	Upregulated	darkorange	232	815	4	0.459894	1
Current	MIS-C	MIS-C vs. Healthy Control	Whole Blood	Pediatric Multisystem Inflammatory Conditions	Upregulated	saddlebrown	157	815	0	0	1
Current	MIS-C	MIS-C vs. Healthy Control	Whole Blood	Pediatric Multisystem Inflammatory Conditions	Upregulated	skyblue3	41	815	1	0.658699	1
Current	MIS-C	MIS-C vs. Healthy Control	Whole Blood	Pediatric Multisystem Inflammatory Conditions	Downregulated	turquoise	2341	1228	159	1.28777	1
Current	MIS-C	MIS-C vs. Healthy Control	Whole Blood	Pediatric Multisystem Inflammatory Conditions	Downregulated	green	1758	1228	141	1.56078	0.0011363
Current	MIS-C	MIS-C vs. Healthy Control	Whole Blood	Pediatric Multisystem Inflammatory Conditions	Downregulated	skyblue	159	1228	89	23.4355	4.3347e-66
Current	MIS-C	MIS-C vs. Healthy Control	Whole Blood	Pediatric Multisystem Inflammatory Conditions	Downregulated	red	1435	1228	26	0.301902	1
Current	MIS-C	MIS-C vs. Healthy Control	Whole Blood	Pediatric Multisystem Inflammatory Conditions	Downregulated	yellow	1890	1228	45	0.396461	1
Current	MIS-C	MIS-C vs. Healthy Control	Whole Blood	Pediatric Multisystem Inflammatory Conditions	Downregulated	blue	2241	1228	46	0.334733	1
Current	MIS-C	MIS-C vs. Healthy Control	Whole Blood	Pediatric Multisystem Inflammatory Conditions	Downregulated	midnightblue	447	1228	11	0.427853	1
Current	MIS-C	MIS-C vs. Healthy Control	Whole Blood	Pediatric Multisystem Inflammatory Conditions	Downregulated	lightyellow	291	1228	110	11.354	2.09694e-59
Current	MIS-C	MIS-C vs. Healthy Control	Whole Blood	Pediatric Multisystem Inflammatory Conditions	Downregulated	black	1429	1228	91	1.18054	1
Current	MIS-C	MIS-C vs. Healthy Control	Whole Blood	Pediatric Multisystem Inflammatory Conditions	Downregulated	violet	133	1228	0	0	1
Current	MIS-C	MIS-C vs. Healthy Control	Whole Blood	Pediatric Multisystem Inflammatory Conditions	Downregulated	cyan	508	1228	8	0.269832	1
Current	MIS-C	MIS-C vs. Healthy Control	Whole Blood	Pediatric Multisystem Inflammatory Conditions	Downregulated	darkolivegreen	130	1228	0	0	1
Current	MIS-C	MIS-C vs. Healthy Control	Whole Blood	Pediatric Multisystem Inflammatory Conditions	Downregulated	salmon	524	1228	35	1.23499	1
Current	MIS-C	MIS-C vs. Healthy Control	Whole Blood	Pediatric Multisystem Inflammatory Conditions	Downregulated	brown	2029	1228	38	0.306074	1
Current	MIS-C	MIS-C vs. Healthy Control	Whole Blood	Pediatric Multisystem Inflammatory Conditions	Downregulated	lightcyan	381	1228	1	0.0443964	1
Current	MIS-C	MIS-C vs. Healthy Control	Whole Blood	Pediatric Multisystem Inflammatory Conditions	Downregulated	darkgrey	244	1228	19	1.45618	1
Current	MIS-C	MIS-C vs. Healthy Control	Whole Blood	Pediatric Multisystem Inflammatory Conditions	Downregulated	orange	241	1228	21	1.64916	1
Current	MIS-C	MIS-C vs. Healthy Control	Whole Blood	Pediatric Multisystem Inflammatory Conditions	Downregulated	magenta	587	1228	62	2.08116	0.000281108
Current	MIS-C	MIS-C vs. Healthy Control	Whole Blood	Pediatric Multisystem Inflammatory Conditions	Downregulated	lightgreen	301	1228	54	3.87836	3.40672e-11
Current	MIS-C	MIS-C vs. Healthy Control	Whole Blood	Pediatric Multisystem Inflammatory Conditions	Downregulated	tan	530	1228	9	0.291267	1
Current	MIS-C	MIS-C vs. Healthy Control	Whole Blood	Pediatric Multisystem Inflammatory Conditions	Downregulated	white	210	1228	27	2.56622	0.0261467
Current	MIS-C	MIS-C vs. Healthy Control	Whole Blood	Pediatric Multisystem Inflammatory Conditions	Downregulated	grey60	359	1228	3	0.142528	1
Current	MIS-C	MIS-C vs. Healthy Control	Whole Blood	Pediatric Multisystem Inflammatory Conditions	Downregulated	darkgreen	257	1228	6	0.407344	1
Current	MIS-C	MIS-C vs. Healthy Control	Whole Blood	Pediatric Multisystem Inflammatory Conditions	Downregulated	royalblue	288	1228	7	0.424233	1
Current	MIS-C	MIS-C vs. Healthy Control	Whole Blood	Pediatric Multisystem Inflammatory Conditions	Downregulated	darkred	270	1228	1	0.0630555	1
Current	MIS-C	MIS-C vs. Healthy Control	Whole Blood	Pediatric Multisystem Inflammatory Conditions	Downregulated	darkturquoise	257	1228	2	0.133192	1
Current	MIS-C	MIS-C vs. Healthy Control	Whole Blood	Pediatric Multisystem Inflammatory Conditions	Downregulated	greenyellow	549	1228	75	2.82676	2.17793e-10
Current	MIS-C	MIS-C vs. Healthy Control	Whole Blood	Pediatric Multisystem Inflammatory Conditions	Downregulated	purple	570	1228	65	2.27632	3.08842e-05
Current	MIS-C	MIS-C vs. Healthy Control	Whole Blood	Pediatric Multisystem Inflammatory Conditions	Downregulated	steelblue	153	1228	2	0.226049	1
Current	MIS-C	MIS-C vs. Healthy Control	Whole Blood	Pediatric Multisystem Inflammatory Conditions	Downregulated	pink	758	1228	29	0.674991	1
Current	MIS-C	MIS-C vs. Healthy Control	Whole Blood	Pediatric Multisystem Inflammatory Conditions	Downregulated	paleturquoise	146	1228	10	1.26399	1
Current	MIS-C	MIS-C vs. Healthy Control	Whole Blood	Pediatric Multisystem Inflammatory Conditions	Downregulated	yellowgreen	79	1228	17	4.75643	0.00104003
Current	MIS-C	MIS-C vs. Healthy Control	Whole Blood	Pediatric Multisystem Inflammatory Conditions	Downregulated	darkmagenta	122	1228	8	1.20562	1
Current	MIS-C	MIS-C vs. Healthy Control	Whole Blood	Pediatric Multisystem Inflammatory Conditions	Downregulated	sienna3	90	1228	1	0.192172	1
Current	MIS-C	MIS-C vs. Healthy Control	Whole Blood	Pediatric Multisystem Inflammatory Conditions	Downregulated	darkorange	232	1228	2	0.147846	1
Current	MIS-C	MIS-C vs. Healthy Control	Whole Blood	Pediatric Multisystem Inflammatory Conditions	Downregulated	saddlebrown	157	1228	2	0.220173	1
Current	MIS-C	MIS-C vs. Healthy Control	Whole Blood	Pediatric Multisystem Inflammatory Conditions	Downregulated	skyblue3	41	1228	0	0	1
Current	MIS-C	MIS-C vs. Pediatric COVID-19	Whole Blood	Pediatric Multisystem Inflammatory Conditions	Upregulated	turquoise	2341	1295	4	0.0247771	1
Current	MIS-C	MIS-C vs. Pediatric COVID-19	Whole Blood	Pediatric Multisystem Inflammatory Conditions	Upregulated	green	1758	1295	50	0.453794	1
Current	MIS-C	MIS-C vs. Pediatric COVID-19	Whole Blood	Pediatric Multisystem Inflammatory Conditions	Upregulated	skyblue	159	1295	8	0.858552	1
Current	MIS-C	MIS-C vs. Pediatric COVID-19	Whole Blood	Pediatric Multisystem Inflammatory Conditions	Upregulated	red	1435	1295	7	0.0745186	1
Current	MIS-C	MIS-C vs. Pediatric COVID-19	Whole Blood	Pediatric Multisystem Inflammatory Conditions	Upregulated	yellow	1890	1295	29	0.235674	1
Current	MIS-C	MIS-C vs. Pediatric COVID-19	Whole Blood	Pediatric Multisystem Inflammatory Conditions	Upregulated	blue	2241	1295	279	2.66542	2.7904e-33
Current	MIS-C	MIS-C vs. Pediatric COVID-19	Whole Blood	Pediatric Multisystem Inflammatory Conditions	Upregulated	midnightblue	447	1295	2	0.0714483	1
Current	MIS-C	MIS-C vs. Pediatric COVID-19	Whole Blood	Pediatric Multisystem Inflammatory Conditions	Upregulated	lightyellow	291	1295	6	0.338453	1
Current	MIS-C	MIS-C vs. Pediatric COVID-19	Whole Blood	Pediatric Multisystem Inflammatory Conditions	Upregulated	black	1429	1295	305	5.44959	2.01202e-93
Current	MIS-C	MIS-C vs. Pediatric COVID-19	Whole Blood	Pediatric Multisystem Inflammatory Conditions	Upregulated	violet	133	1295	18	2.56053	0.656999
Current	MIS-C	MIS-C vs. Pediatric COVID-19	Whole Blood	Pediatric Multisystem Inflammatory Conditions	Upregulated	cyan	508	1295	80	3.1656	6.2981e-14
Current	MIS-C	MIS-C vs. Pediatric COVID-19	Whole Blood	Pediatric Multisystem Inflammatory Conditions	Upregulated	darkolivegreen	130	1295	3	0.381767	1
Current	MIS-C	MIS-C vs. Pediatric COVID-19	Whole Blood	Pediatric Multisystem Inflammatory Conditions	Upregulated	salmon	524	1295	46	1.58169	1
Current	MIS-C	MIS-C vs. Pediatric COVID-19	Whole Blood	Pediatric Multisystem Inflammatory Conditions	Upregulated	brown	2029	1295	4	0.0290709	1
Current	MIS-C	MIS-C vs. Pediatric COVID-19	Whole Blood	Pediatric Multisystem Inflammatory Conditions	Upregulated	lightcyan	381	1295	0	0	1
Current	MIS-C	MIS-C vs. Pediatric COVID-19	Whole Blood	Pediatric Multisystem Inflammatory Conditions	Upregulated	darkgrey	244	1295	7	0.4763	1
Current	MIS-C	MIS-C vs. Pediatric COVID-19	Whole Blood	Pediatric Multisystem Inflammatory Conditions	Upregulated	orange	241	1295	2	0.134415	1
Current	MIS-C	MIS-C vs. Pediatric COVID-19	Whole Blood	Pediatric Multisystem Inflammatory Conditions	Upregulated	magenta	587	1295	0	0	1
Current	MIS-C	MIS-C vs. Pediatric COVID-19	Whole Blood	Pediatric Multisystem Inflammatory Conditions	Upregulated	lightgreen	301	1295	2	0.107131	1
Current	MIS-C	MIS-C vs. Pediatric COVID-19	Whole Blood	Pediatric Multisystem Inflammatory Conditions	Upregulated	tan	530	1295	8	0.243945	1
Current	MIS-C	MIS-C vs. Pediatric COVID-19	Whole Blood	Pediatric Multisystem Inflammatory Conditions	Upregulated	white	210	1295	23	2.01309	1
Current	MIS-C	MIS-C vs. Pediatric COVID-19	Whole Blood	Pediatric Multisystem Inflammatory Conditions	Upregulated	grey60	359	1295	1	0.0445883	1
Current	MIS-C	MIS-C vs. Pediatric COVID-19	Whole Blood	Pediatric Multisystem Inflammatory Conditions	Upregulated	darkgreen	257	1295	5	0.319239	1
Current	MIS-C	MIS-C vs. Pediatric COVID-19	Whole Blood	Pediatric Multisystem Inflammatory Conditions	Upregulated	royalblue	288	1295	31	1.98009	1
Current	MIS-C	MIS-C vs. Pediatric COVID-19	Whole Blood	Pediatric Multisystem Inflammatory Conditions	Upregulated	darkred	270	1295	134	17.7025	4.97209e-89
Current	MIS-C	MIS-C vs. Pediatric COVID-19	Whole Blood	Pediatric Multisystem Inflammatory Conditions	Upregulated	darkturquoise	257	1295	2	0.125884	1
Current	MIS-C	MIS-C vs. Pediatric COVID-19	Whole Blood	Pediatric Multisystem Inflammatory Conditions	Upregulated	greenyellow	549	1295	88	3.2491	3.99498e-15
Current	MIS-C	MIS-C vs. Pediatric COVID-19	Whole Blood	Pediatric Multisystem Inflammatory Conditions	Upregulated	purple	570	1295	133	5.38755	1.06309e-41
Current	MIS-C	MIS-C vs. Pediatric COVID-19	Whole Blood	Pediatric Multisystem Inflammatory Conditions	Upregulated	steelblue	153	1295	0	0	1
Current	MIS-C	MIS-C vs. Pediatric COVID-19	Whole Blood	Pediatric Multisystem Inflammatory Conditions	Upregulated	pink	758	1295	2	0.041453	1
Current	MIS-C	MIS-C vs. Pediatric COVID-19	Whole Blood	Pediatric Multisystem Inflammatory Conditions	Upregulated	paleturquoise	146	1295	0	0	1
Current	MIS-C	MIS-C vs. Pediatric COVID-19	Whole Blood	Pediatric Multisystem Inflammatory Conditions	Upregulated	yellowgreen	79	1295	0	0	1
Current	MIS-C	MIS-C vs. Pediatric COVID-19	Whole Blood	Pediatric Multisystem Inflammatory Conditions	Upregulated	darkmagenta	122	1295	3	0.407587	1
Current	MIS-C	MIS-C vs. Pediatric COVID-19	Whole Blood	Pediatric Multisystem Inflammatory Conditions	Upregulated	sienna3	90	1295	11	2.26945	1
Current	MIS-C	MIS-C vs. Pediatric COVID-19	Whole Blood	Pediatric Multisystem Inflammatory Conditions	Upregulated	darkorange	232	1295	1	0.0695322	1
Current	MIS-C	MIS-C vs. Pediatric COVID-19	Whole Blood	Pediatric Multisystem Inflammatory Conditions	Upregulated	saddlebrown	157	1295	0	0	1
Current	MIS-C	MIS-C vs. Pediatric COVID-19	Whole Blood	Pediatric Multisystem Inflammatory Conditions	Upregulated	skyblue3	41	1295	0	0	1
Current	MIS-C	MIS-C vs. Pediatric COVID-19	Whole Blood	Pediatric Multisystem Inflammatory Conditions	Downregulated	turquoise	2341	767	9	0.0977764	1
Current	MIS-C	MIS-C vs. Pediatric COVID-19	Whole Blood	Pediatric Multisystem Inflammatory Conditions	Downregulated	green	1758	767	74	1.25873	1
Current	MIS-C	MIS-C vs. Pediatric COVID-19	Whole Blood	Pediatric Multisystem Inflammatory Conditions	Downregulated	skyblue	159	767	1	0.176622	1
Current	MIS-C	MIS-C vs. Pediatric COVID-19	Whole Blood	Pediatric Multisystem Inflammatory Conditions	Downregulated	red	1435	767	22	0.42054	1
Current	MIS-C	MIS-C vs. Pediatric COVID-19	Whole Blood	Pediatric Multisystem Inflammatory Conditions	Downregulated	yellow	1890	767	94	1.53504	0.252074
Current	MIS-C	MIS-C vs. Pediatric COVID-19	Whole Blood	Pediatric Multisystem Inflammatory Conditions	Downregulated	blue	2241	767	90	1.19799	1
Current	MIS-C	MIS-C vs. Pediatric COVID-19	Whole Blood	Pediatric Multisystem Inflammatory Conditions	Downregulated	midnightblue	447	767	4	0.249612	1
Current	MIS-C	MIS-C vs. Pediatric COVID-19	Whole Blood	Pediatric Multisystem Inflammatory Conditions	Downregulated	lightyellow	291	767	1	0.0956624	1
Current	MIS-C	MIS-C vs. Pediatric COVID-19	Whole Blood	Pediatric Multisystem Inflammatory Conditions	Downregulated	black	1429	767	170	4.5854	1.48568e-45
Current	MIS-C	MIS-C vs. Pediatric COVID-19	Whole Blood	Pediatric Multisystem Inflammatory Conditions	Downregulated	violet	133	767	10	2.29936	1
Current	MIS-C	MIS-C vs. Pediatric COVID-19	Whole Blood	Pediatric Multisystem Inflammatory Conditions	Downregulated	cyan	508	767	32	1.9261	0.0950083
Current	MIS-C	MIS-C vs. Pediatric COVID-19	Whole Blood	Pediatric Multisystem Inflammatory Conditions	Downregulated	darkolivegreen	130	767	64	29.5892	5.20715e-55
Current	MIS-C	MIS-C vs. Pediatric COVID-19	Whole Blood	Pediatric Multisystem Inflammatory Conditions	Downregulated	salmon	524	767	17	0.94011	1
Current	MIS-C	MIS-C vs. Pediatric COVID-19	Whole Blood	Pediatric Multisystem Inflammatory Conditions	Downregulated	brown	2029	767	26	0.342164	1
Current	MIS-C	MIS-C vs. Pediatric COVID-19	Whole Blood	Pediatric Multisystem Inflammatory Conditions	Downregulated	lightcyan	381	767	2	0.145934	1
Current	MIS-C	MIS-C vs. Pediatric COVID-19	Whole Blood	Pediatric Multisystem Inflammatory Conditions	Downregulated	darkgrey	244	767	1	0.114419	1
Current	MIS-C	MIS-C vs. Pediatric COVID-19	Whole Blood	Pediatric Multisystem Inflammatory Conditions	Downregulated	orange	241	767	3	0.351384	1
Current	MIS-C	MIS-C vs. Pediatric COVID-19	Whole Blood	Pediatric Multisystem Inflammatory Conditions	Downregulated	magenta	587	767	1	0.0466807	1
Current	MIS-C	MIS-C vs. Pediatric COVID-19	Whole Blood	Pediatric Multisystem Inflammatory Conditions	Downregulated	lightgreen	301	767	2	0.185689	1
Current	MIS-C	MIS-C vs. Pediatric COVID-19	Whole Blood	Pediatric Multisystem Inflammatory Conditions	Downregulated	tan	530	767	2	0.103996	1
Current	MIS-C	MIS-C vs. Pediatric COVID-19	Whole Blood	Pediatric Multisystem Inflammatory Conditions	Downregulated	white	210	767	36	6.04536	4.03917e-12
Current	MIS-C	MIS-C vs. Pediatric COVID-19	Whole Blood	Pediatric Multisystem Inflammatory Conditions	Downregulated	grey60	359	767	5	0.392618	1
Current	MIS-C	MIS-C vs. Pediatric COVID-19	Whole Blood	Pediatric Multisystem Inflammatory Conditions	Downregulated	darkgreen	257	767	4	0.441	1
Current	MIS-C	MIS-C vs. Pediatric COVID-19	Whole Blood	Pediatric Multisystem Inflammatory Conditions	Downregulated	royalblue	288	767	8	0.800118	1
Current	MIS-C	MIS-C vs. Pediatric COVID-19	Whole Blood	Pediatric Multisystem Inflammatory Conditions	Downregulated	darkred	270	767	13	1.42743	1
Current	MIS-C	MIS-C vs. Pediatric COVID-19	Whole Blood	Pediatric Multisystem Inflammatory Conditions	Downregulated	darkturquoise	257	767	2	0.21818	1
Current	MIS-C	MIS-C vs. Pediatric COVID-19	Whole Blood	Pediatric Multisystem Inflammatory Conditions	Downregulated	greenyellow	549	767	24	1.29266	1
Current	MIS-C	MIS-C vs. Pediatric COVID-19	Whole Blood	Pediatric Multisystem Inflammatory Conditions	Downregulated	purple	570	767	18	0.913525	1
Current	MIS-C	MIS-C vs. Pediatric COVID-19	Whole Blood	Pediatric Multisystem Inflammatory Conditions	Downregulated	steelblue	153	767	0	0	1
Current	MIS-C	MIS-C vs. Pediatric COVID-19	Whole Blood	Pediatric Multisystem Inflammatory Conditions	Downregulated	pink	758	767	8	0.292113	1
Current	MIS-C	MIS-C vs. Pediatric COVID-19	Whole Blood	Pediatric Multisystem Inflammatory Conditions	Downregulated	paleturquoise	146	767	1	0.192581	1
Current	MIS-C	MIS-C vs. Pediatric COVID-19	Whole Blood	Pediatric Multisystem Inflammatory Conditions	Downregulated	yellowgreen	79	767	0	0	1
Current	MIS-C	MIS-C vs. Pediatric COVID-19	Whole Blood	Pediatric Multisystem Inflammatory Conditions	Downregulated	darkmagenta	122	767	8	1.98046	1
Current	MIS-C	MIS-C vs. Pediatric COVID-19	Whole Blood	Pediatric Multisystem Inflammatory Conditions	Downregulated	sienna3	90	767	6	2.01333	1
Current	MIS-C	MIS-C vs. Pediatric COVID-19	Whole Blood	Pediatric Multisystem Inflammatory Conditions	Downregulated	darkorange	232	767	7	0.872343	1
Current	MIS-C	MIS-C vs. Pediatric COVID-19	Whole Blood	Pediatric Multisystem Inflammatory Conditions	Downregulated	saddlebrown	157	767	1	0.178904	1
Current	MIS-C	MIS-C vs. Pediatric COVID-19	Whole Blood	Pediatric Multisystem Inflammatory Conditions	Downregulated	skyblue3	41	767	0	0	1
Barturen et al, medrxiv, 2020	MCTD	MCTD vs. Healthy Control	Whole Blood	Systemic Autoimmune Disease	Upregulated	turquoise	2341	561	38	0.704212	1
Barturen et al, medrxiv, 2020	MCTD	MCTD vs. Healthy Control	Whole Blood	Systemic Autoimmune Disease	Upregulated	green	1758	561	26	0.642575	1
Barturen et al, medrxiv, 2020	MCTD	MCTD vs. Healthy Control	Whole Blood	Systemic Autoimmune Disease	Upregulated	skyblue	159	561	1	0.277364	1
Barturen et al, medrxiv, 2020	MCTD	MCTD vs. Healthy Control	Whole Blood	Systemic Autoimmune Disease	Upregulated	red	1435	561	26	0.802553	1
Barturen et al, medrxiv, 2020	MCTD	MCTD vs. Healthy Control	Whole Blood	Systemic Autoimmune Disease	Upregulated	yellow	1890	561	24	0.544547	1
Barturen et al, medrxiv, 2020	MCTD	MCTD vs. Healthy Control	Whole Blood	Systemic Autoimmune Disease	Upregulated	blue	2241	561	43	0.848687	1
Barturen et al, medrxiv, 2020	MCTD	MCTD vs. Healthy Control	Whole Blood	Systemic Autoimmune Disease	Upregulated	midnightblue	447	561	12	1.22063	1
Barturen et al, medrxiv, 2020	MCTD	MCTD vs. Healthy Control	Whole Blood	Systemic Autoimmune Disease	Upregulated	lightyellow	291	561	10	1.57942	1
Barturen et al, medrxiv, 2020	MCTD	MCTD vs. Healthy Control	Whole Blood	Systemic Autoimmune Disease	Upregulated	black	1429	561	21	0.641852	1
Barturen et al, medrxiv, 2020	MCTD	MCTD vs. Healthy Control	Whole Blood	Systemic Autoimmune Disease	Upregulated	violet	133	561	0	0	1
Barturen et al, medrxiv, 2020	MCTD	MCTD vs. Healthy Control	Whole Blood	Systemic Autoimmune Disease	Upregulated	cyan	508	561	65	7.28934	1.46412e-27
Barturen et al, medrxiv, 2020	MCTD	MCTD vs. Healthy Control	Whole Blood	Systemic Autoimmune Disease	Upregulated	darkolivegreen	130	561	10	3.72614	0.26746
Barturen et al, medrxiv, 2020	MCTD	MCTD vs. Healthy Control	Whole Blood	Systemic Autoimmune Disease	Upregulated	salmon	524	561	5	0.418556	1
Barturen et al, medrxiv, 2020	MCTD	MCTD vs. Healthy Control	Whole Blood	Systemic Autoimmune Disease	Upregulated	brown	2029	561	38	0.827566	1
Barturen et al, medrxiv, 2020	MCTD	MCTD vs. Healthy Control	Whole Blood	Systemic Autoimmune Disease	Upregulated	lightcyan	381	561	4	0.463095	1
Barturen et al, medrxiv, 2020	MCTD	MCTD vs. Healthy Control	Whole Blood	Systemic Autoimmune Disease	Upregulated	darkgrey	244	561	0	0	1
Barturen et al, medrxiv, 2020	MCTD	MCTD vs. Healthy Control	Whole Blood	Systemic Autoimmune Disease	Upregulated	orange	241	561	4	0.741455	1
Barturen et al, medrxiv, 2020	MCTD	MCTD vs. Healthy Control	Whole Blood	Systemic Autoimmune Disease	Upregulated	magenta	587	561	3	0.221598	1
Barturen et al, medrxiv, 2020	MCTD	MCTD vs. Healthy Control	Whole Blood	Systemic Autoimmune Disease	Upregulated	lightgreen	301	561	1	0.145152	1
Barturen et al, medrxiv, 2020	MCTD	MCTD vs. Healthy Control	Whole Blood	Systemic Autoimmune Disease	Upregulated	tan	530	561	38	3.60161	7.25952e-07
Barturen et al, medrxiv, 2020	MCTD	MCTD vs. Healthy Control	Whole Blood	Systemic Autoimmune Disease	Upregulated	white	210	561	1	0.209173	1
Barturen et al, medrxiv, 2020	MCTD	MCTD vs. Healthy Control	Whole Blood	Systemic Autoimmune Disease	Upregulated	grey60	359	561	4	0.492295	1
Barturen et al, medrxiv, 2020	MCTD	MCTD vs. Healthy Control	Whole Blood	Systemic Autoimmune Disease	Upregulated	darkgreen	257	561	2	0.342881	1
Barturen et al, medrxiv, 2020	MCTD	MCTD vs. Healthy Control	Whole Blood	Systemic Autoimmune Disease	Upregulated	royalblue	288	561	6	0.936564	1
Barturen et al, medrxiv, 2020	MCTD	MCTD vs. Healthy Control	Whole Blood	Systemic Autoimmune Disease	Upregulated	darkred	270	561	4	0.659733	1
Barturen et al, medrxiv, 2020	MCTD	MCTD vs. Healthy Control	Whole Blood	Systemic Autoimmune Disease	Upregulated	darkturquoise	257	561	3	0.517414	1
Barturen et al, medrxiv, 2020	MCTD	MCTD vs. Healthy Control	Whole Blood	Systemic Autoimmune Disease	Upregulated	greenyellow	549	561	12	0.984074	1
Barturen et al, medrxiv, 2020	MCTD	MCTD vs. Healthy Control	Whole Blood	Systemic Autoimmune Disease	Upregulated	purple	570	561	5	0.383648	1
Barturen et al, medrxiv, 2020	MCTD	MCTD vs. Healthy Control	Whole Blood	Systemic Autoimmune Disease	Upregulated	steelblue	153	561	2	0.581824	1
Barturen et al, medrxiv, 2020	MCTD	MCTD vs. Healthy Control	Whole Blood	Systemic Autoimmune Disease	Upregulated	pink	758	561	1	0.0563029	1
Barturen et al, medrxiv, 2020	MCTD	MCTD vs. Healthy Control	Whole Blood	Systemic Autoimmune Disease	Upregulated	paleturquoise	146	561	2	0.610304	1
Barturen et al, medrxiv, 2020	MCTD	MCTD vs. Healthy Control	Whole Blood	Systemic Autoimmune Disease	Upregulated	yellowgreen	79	561	1	0.563931	1
Barturen et al, medrxiv, 2020	MCTD	MCTD vs. Healthy Control	Whole Blood	Systemic Autoimmune Disease	Upregulated	darkmagenta	122	561	1	0.36281	1
Barturen et al, medrxiv, 2020	MCTD	MCTD vs. Healthy Control	Whole Blood	Systemic Autoimmune Disease	Upregulated	sienna3	90	561	15	9.05228	1.19718e-06
Barturen et al, medrxiv, 2020	MCTD	MCTD vs. Healthy Control	Whole Blood	Systemic Autoimmune Disease	Upregulated	darkorange	232	561	64	19.1161	1.60959e-48
Barturen et al, medrxiv, 2020	MCTD	MCTD vs. Healthy Control	Whole Blood	Systemic Autoimmune Disease	Upregulated	saddlebrown	157	561	0	0	1
Barturen et al, medrxiv, 2020	MCTD	MCTD vs. Healthy Control	Whole Blood	Systemic Autoimmune Disease	Upregulated	skyblue3	41	561	1	1.10156	1
Barturen et al, medrxiv, 2020	MCTD	MCTD vs. Healthy Control	Whole Blood	Systemic Autoimmune Disease	Downregulated	turquoise	2341	361	31	1.07997	1
Barturen et al, medrxiv, 2020	MCTD	MCTD vs. Healthy Control	Whole Blood	Systemic Autoimmune Disease	Downregulated	green	1758	361	11	0.481863	1
Barturen et al, medrxiv, 2020	MCTD	MCTD vs. Healthy Control	Whole Blood	Systemic Autoimmune Disease	Downregulated	skyblue	159	361	1	0.503302	1
Barturen et al, medrxiv, 2020	MCTD	MCTD vs. Healthy Control	Whole Blood	Systemic Autoimmune Disease	Downregulated	red	1435	361	23	1.32718	1
Barturen et al, medrxiv, 2020	MCTD	MCTD vs. Healthy Control	Whole Blood	Systemic Autoimmune Disease	Downregulated	yellow	1890	361	31	1.37261	1
Barturen et al, medrxiv, 2020	MCTD	MCTD vs. Healthy Control	Whole Blood	Systemic Autoimmune Disease	Downregulated	blue	2241	361	34	1.26165	1
Barturen et al, medrxiv, 2020	MCTD	MCTD vs. Healthy Control	Whole Blood	Systemic Autoimmune Disease	Downregulated	midnightblue	447	361	2	0.354	1
Barturen et al, medrxiv, 2020	MCTD	MCTD vs. Healthy Control	Whole Blood	Systemic Autoimmune Disease	Downregulated	lightyellow	291	361	4	1.1139	1
Barturen et al, medrxiv, 2020	MCTD	MCTD vs. Healthy Control	Whole Blood	Systemic Autoimmune Disease	Downregulated	black	1429	361	33	2.0068	0.198224
Barturen et al, medrxiv, 2020	MCTD	MCTD vs. Healthy Control	Whole Blood	Systemic Autoimmune Disease	Downregulated	violet	133	361	1	0.603151	1
Barturen et al, medrxiv, 2020	MCTD	MCTD vs. Healthy Control	Whole Blood	Systemic Autoimmune Disease	Downregulated	cyan	508	361	1	0.154374	1
Barturen et al, medrxiv, 2020	MCTD	MCTD vs. Healthy Control	Whole Blood	Systemic Autoimmune Disease	Downregulated	darkolivegreen	130	361	7	4.63377	0.425303
Barturen et al, medrxiv, 2020	MCTD	MCTD vs. Healthy Control	Whole Blood	Systemic Autoimmune Disease	Downregulated	salmon	524	361	4	0.60821	1
Barturen et al, medrxiv, 2020	MCTD	MCTD vs. Healthy Control	Whole Blood	Systemic Autoimmune Disease	Downregulated	brown	2029	361	22	0.863932	1
Barturen et al, medrxiv, 2020	MCTD	MCTD vs. Healthy Control	Whole Blood	Systemic Autoimmune Disease	Downregulated	lightcyan	381	361	3	0.629348	1
Barturen et al, medrxiv, 2020	MCTD	MCTD vs. Healthy Control	Whole Blood	Systemic Autoimmune Disease	Downregulated	darkgrey	244	361	0	0	1
Barturen et al, medrxiv, 2020	MCTD	MCTD vs. Healthy Control	Whole Blood	Systemic Autoimmune Disease	Downregulated	orange	241	361	4	1.35199	1
Barturen et al, medrxiv, 2020	MCTD	MCTD vs. Healthy Control	Whole Blood	Systemic Autoimmune Disease	Downregulated	magenta	587	361	5	0.679811	1
Barturen et al, medrxiv, 2020	MCTD	MCTD vs. Healthy Control	Whole Blood	Systemic Autoimmune Disease	Downregulated	lightgreen	301	361	2	0.530416	1
Barturen et al, medrxiv, 2020	MCTD	MCTD vs. Healthy Control	Whole Blood	Systemic Autoimmune Disease	Downregulated	tan	530	361	3	0.448309	1
Barturen et al, medrxiv, 2020	MCTD	MCTD vs. Healthy Control	Whole Blood	Systemic Autoimmune Disease	Downregulated	white	210	361	0	0	1
Barturen et al, medrxiv, 2020	MCTD	MCTD vs. Healthy Control	Whole Blood	Systemic Autoimmune Disease	Downregulated	grey60	359	361	4	0.897726	1
Barturen et al, medrxiv, 2020	MCTD	MCTD vs. Healthy Control	Whole Blood	Systemic Autoimmune Disease	Downregulated	darkgreen	257	361	5	1.59412	1
Barturen et al, medrxiv, 2020	MCTD	MCTD vs. Healthy Control	Whole Blood	Systemic Autoimmune Disease	Downregulated	royalblue	288	361	3	0.838294	1
Barturen et al, medrxiv, 2020	MCTD	MCTD vs. Healthy Control	Whole Blood	Systemic Autoimmune Disease	Downregulated	darkred	270	361	0	0	1
Barturen et al, medrxiv, 2020	MCTD	MCTD vs. Healthy Control	Whole Blood	Systemic Autoimmune Disease	Downregulated	darkturquoise	257	361	2	0.623196	1
Barturen et al, medrxiv, 2020	MCTD	MCTD vs. Healthy Control	Whole Blood	Systemic Autoimmune Disease	Downregulated	greenyellow	549	361	4	0.579636	1
Barturen et al, medrxiv, 2020	MCTD	MCTD vs. Healthy Control	Whole Blood	Systemic Autoimmune Disease	Downregulated	purple	570	361	0	0	1
Barturen et al, medrxiv, 2020	MCTD	MCTD vs. Healthy Control	Whole Blood	Systemic Autoimmune Disease	Downregulated	steelblue	153	361	2	1.05746	1
Barturen et al, medrxiv, 2020	MCTD	MCTD vs. Healthy Control	Whole Blood	Systemic Autoimmune Disease	Downregulated	pink	758	361	25	2.89309	0.00965579
Barturen et al, medrxiv, 2020	MCTD	MCTD vs. Healthy Control	Whole Blood	Systemic Autoimmune Disease	Downregulated	paleturquoise	146	361	1	0.548751	1
Barturen et al, medrxiv, 2020	MCTD	MCTD vs. Healthy Control	Whole Blood	Systemic Autoimmune Disease	Downregulated	yellowgreen	79	361	0	0	1
Barturen et al, medrxiv, 2020	MCTD	MCTD vs. Healthy Control	Whole Blood	Systemic Autoimmune Disease	Downregulated	darkmagenta	122	361	1	0.658312	1
Barturen et al, medrxiv, 2020	MCTD	MCTD vs. Healthy Control	Whole Blood	Systemic Autoimmune Disease	Downregulated	sienna3	90	361	1	0.896306	1
Barturen et al, medrxiv, 2020	MCTD	MCTD vs. Healthy Control	Whole Blood	Systemic Autoimmune Disease	Downregulated	darkorange	232	361	0	0	1
Barturen et al, medrxiv, 2020	MCTD	MCTD vs. Healthy Control	Whole Blood	Systemic Autoimmune Disease	Downregulated	saddlebrown	157	361	1	0.509801	1
Barturen et al, medrxiv, 2020	MCTD	MCTD vs. Healthy Control	Whole Blood	Systemic Autoimmune Disease	Downregulated	skyblue3	41	361	2	4.11424	1
Barturen et al, medrxiv, 2020	PAPS	PAPS vs. Healthy Control	Whole Blood	Systemic Autoimmune Disease	Upregulated	turquoise	2341	8	0	0	1
Barturen et al, medrxiv, 2020	PAPS	PAPS vs. Healthy Control	Whole Blood	Systemic Autoimmune Disease	Upregulated	green	1758	8	1	1.66975	1
Barturen et al, medrxiv, 2020	PAPS	PAPS vs. Healthy Control	Whole Blood	Systemic Autoimmune Disease	Upregulated	skyblue	159	8	0	0	1
Barturen et al, medrxiv, 2020	PAPS	PAPS vs. Healthy Control	Whole Blood	Systemic Autoimmune Disease	Upregulated	red	1435	8	1	2.07801	1
Barturen et al, medrxiv, 2020	PAPS	PAPS vs. Healthy Control	Whole Blood	Systemic Autoimmune Disease	Upregulated	yellow	1890	8	4	10.8184	1
Barturen et al, medrxiv, 2020	PAPS	PAPS vs. Healthy Control	Whole Blood	Systemic Autoimmune Disease	Upregulated	blue	2241	8	0	0	1
Barturen et al, medrxiv, 2020	PAPS	PAPS vs. Healthy Control	Whole Blood	Systemic Autoimmune Disease	Upregulated	midnightblue	447	8	0	0	1
Barturen et al, medrxiv, 2020	PAPS	PAPS vs. Healthy Control	Whole Blood	Systemic Autoimmune Disease	Upregulated	lightyellow	291	8	0	0	1
Barturen et al, medrxiv, 2020	PAPS	PAPS vs. Healthy Control	Whole Blood	Systemic Autoimmune Disease	Upregulated	black	1429	8	0	0	1
Barturen et al, medrxiv, 2020	PAPS	PAPS vs. Healthy Control	Whole Blood	Systemic Autoimmune Disease	Upregulated	violet	133	8	0	0	1
Barturen et al, medrxiv, 2020	PAPS	PAPS vs. Healthy Control	Whole Blood	Systemic Autoimmune Disease	Upregulated	cyan	508	8	0	0	1
Barturen et al, medrxiv, 2020	PAPS	PAPS vs. Healthy Control	Whole Blood	Systemic Autoimmune Disease	Upregulated	darkolivegreen	130	8	0	0	1
Barturen et al, medrxiv, 2020	PAPS	PAPS vs. Healthy Control	Whole Blood	Systemic Autoimmune Disease	Upregulated	salmon	524	8	0	0	1
Barturen et al, medrxiv, 2020	PAPS	PAPS vs. Healthy Control	Whole Blood	Systemic Autoimmune Disease	Upregulated	brown	2029	8	1	1.42755	1
Barturen et al, medrxiv, 2020	PAPS	PAPS vs. Healthy Control	Whole Blood	Systemic Autoimmune Disease	Upregulated	lightcyan	381	8	0	0	1
Barturen et al, medrxiv, 2020	PAPS	PAPS vs. Healthy Control	Whole Blood	Systemic Autoimmune Disease	Upregulated	darkgrey	244	8	0	0	1
Barturen et al, medrxiv, 2020	PAPS	PAPS vs. Healthy Control	Whole Blood	Systemic Autoimmune Disease	Upregulated	orange	241	8	0	0	1
Barturen et al, medrxiv, 2020	PAPS	PAPS vs. Healthy Control	Whole Blood	Systemic Autoimmune Disease	Upregulated	magenta	587	8	0	0	1
Barturen et al, medrxiv, 2020	PAPS	PAPS vs. Healthy Control	Whole Blood	Systemic Autoimmune Disease	Upregulated	lightgreen	301	8	0	0	1
Barturen et al, medrxiv, 2020	PAPS	PAPS vs. Healthy Control	Whole Blood	Systemic Autoimmune Disease	Upregulated	tan	530	8	0	0	1
Barturen et al, medrxiv, 2020	PAPS	PAPS vs. Healthy Control	Whole Blood	Systemic Autoimmune Disease	Upregulated	white	210	8	0	0	1
Barturen et al, medrxiv, 2020	PAPS	PAPS vs. Healthy Control	Whole Blood	Systemic Autoimmune Disease	Upregulated	grey60	359	8	0	0	1
Barturen et al, medrxiv, 2020	PAPS	PAPS vs. Healthy Control	Whole Blood	Systemic Autoimmune Disease	Upregulated	darkgreen	257	8	0	0	1
Barturen et al, medrxiv, 2020	PAPS	PAPS vs. Healthy Control	Whole Blood	Systemic Autoimmune Disease	Upregulated	royalblue	288	8	0	0	1
Barturen et al, medrxiv, 2020	PAPS	PAPS vs. Healthy Control	Whole Blood	Systemic Autoimmune Disease	Upregulated	darkred	270	8	0	0	1
Barturen et al, medrxiv, 2020	PAPS	PAPS vs. Healthy Control	Whole Blood	Systemic Autoimmune Disease	Upregulated	darkturquoise	257	8	0	0	1
Barturen et al, medrxiv, 2020	PAPS	PAPS vs. Healthy Control	Whole Blood	Systemic Autoimmune Disease	Upregulated	greenyellow	549	8	0	0	1
Barturen et al, medrxiv, 2020	PAPS	PAPS vs. Healthy Control	Whole Blood	Systemic Autoimmune Disease	Upregulated	purple	570	8	0	0	1
Barturen et al, medrxiv, 2020	PAPS	PAPS vs. Healthy Control	Whole Blood	Systemic Autoimmune Disease	Upregulated	steelblue	153	8	0	0	1
Barturen et al, medrxiv, 2020	PAPS	PAPS vs. Healthy Control	Whole Blood	Systemic Autoimmune Disease	Upregulated	pink	758	8	0	0	1
Barturen et al, medrxiv, 2020	PAPS	PAPS vs. Healthy Control	Whole Blood	Systemic Autoimmune Disease	Upregulated	paleturquoise	146	8	0	0	1
Barturen et al, medrxiv, 2020	PAPS	PAPS vs. Healthy Control	Whole Blood	Systemic Autoimmune Disease	Upregulated	yellowgreen	79	8	0	0	1
Barturen et al, medrxiv, 2020	PAPS	PAPS vs. Healthy Control	Whole Blood	Systemic Autoimmune Disease	Upregulated	darkmagenta	122	8	0	0	1
Barturen et al, medrxiv, 2020	PAPS	PAPS vs. Healthy Control	Whole Blood	Systemic Autoimmune Disease	Upregulated	sienna3	90	8	0	0	1
Barturen et al, medrxiv, 2020	PAPS	PAPS vs. Healthy Control	Whole Blood	Systemic Autoimmune Disease	Upregulated	darkorange	232	8	1	13.6328	1
Barturen et al, medrxiv, 2020	PAPS	PAPS vs. Healthy Control	Whole Blood	Systemic Autoimmune Disease	Upregulated	saddlebrown	157	8	0	0	1
Barturen et al, medrxiv, 2020	PAPS	PAPS vs. Healthy Control	Whole Blood	Systemic Autoimmune Disease	Upregulated	skyblue3	41	8	0	0	1
Barturen et al, medrxiv, 2020	PAPS	PAPS vs. Healthy Control	Whole Blood	Systemic Autoimmune Disease	Downregulated	turquoise	2341	12	0	0	1
Barturen et al, medrxiv, 2020	PAPS	PAPS vs. Healthy Control	Whole Blood	Systemic Autoimmune Disease	Downregulated	green	1758	12	2	3.34122	1
Barturen et al, medrxiv, 2020	PAPS	PAPS vs. Healthy Control	Whole Blood	Systemic Autoimmune Disease	Downregulated	skyblue	159	12	0	0	1
Barturen et al, medrxiv, 2020	PAPS	PAPS vs. Healthy Control	Whole Blood	Systemic Autoimmune Disease	Downregulated	red	1435	12	0	0	1
Barturen et al, medrxiv, 2020	PAPS	PAPS vs. Healthy Control	Whole Blood	Systemic Autoimmune Disease	Downregulated	yellow	1890	12	1	1.35016	1
Barturen et al, medrxiv, 2020	PAPS	PAPS vs. Healthy Control	Whole Blood	Systemic Autoimmune Disease	Downregulated	blue	2241	12	0	0	1
Barturen et al, medrxiv, 2020	PAPS	PAPS vs. Healthy Control	Whole Blood	Systemic Autoimmune Disease	Downregulated	midnightblue	447	12	0	0	1
Barturen et al, medrxiv, 2020	PAPS	PAPS vs. Healthy Control	Whole Blood	Systemic Autoimmune Disease	Downregulated	lightyellow	291	12	0	0	1
Barturen et al, medrxiv, 2020	PAPS	PAPS vs. Healthy Control	Whole Blood	Systemic Autoimmune Disease	Downregulated	black	1429	12	0	0	1
Barturen et al, medrxiv, 2020	PAPS	PAPS vs. Healthy Control	Whole Blood	Systemic Autoimmune Disease	Downregulated	violet	133	12	0	0	1
Barturen et al, medrxiv, 2020	PAPS	PAPS vs. Healthy Control	Whole Blood	Systemic Autoimmune Disease	Downregulated	cyan	508	12	0	0	1
Barturen et al, medrxiv, 2020	PAPS	PAPS vs. Healthy Control	Whole Blood	Systemic Autoimmune Disease	Downregulated	darkolivegreen	130	12	0	0	1
Barturen et al, medrxiv, 2020	PAPS	PAPS vs. Healthy Control	Whole Blood	Systemic Autoimmune Disease	Downregulated	salmon	524	12	0	0	1
Barturen et al, medrxiv, 2020	PAPS	PAPS vs. Healthy Control	Whole Blood	Systemic Autoimmune Disease	Downregulated	brown	2029	12	2	2.85631	1
Barturen et al, medrxiv, 2020	PAPS	PAPS vs. Healthy Control	Whole Blood	Systemic Autoimmune Disease	Downregulated	lightcyan	381	12	0	0	1
Barturen et al, medrxiv, 2020	PAPS	PAPS vs. Healthy Control	Whole Blood	Systemic Autoimmune Disease	Downregulated	darkgrey	244	12	0	0	1
Barturen et al, medrxiv, 2020	PAPS	PAPS vs. Healthy Control	Whole Blood	Systemic Autoimmune Disease	Downregulated	orange	241	12	0	0	1
Barturen et al, medrxiv, 2020	PAPS	PAPS vs. Healthy Control	Whole Blood	Systemic Autoimmune Disease	Downregulated	magenta	587	12	0	0	1
Barturen et al, medrxiv, 2020	PAPS	PAPS vs. Healthy Control	Whole Blood	Systemic Autoimmune Disease	Downregulated	lightgreen	301	12	0	0	1
Barturen et al, medrxiv, 2020	PAPS	PAPS vs. Healthy Control	Whole Blood	Systemic Autoimmune Disease	Downregulated	tan	530	12	0	0	1
Barturen et al, medrxiv, 2020	PAPS	PAPS vs. Healthy Control	Whole Blood	Systemic Autoimmune Disease	Downregulated	white	210	12	0	0	1
Barturen et al, medrxiv, 2020	PAPS	PAPS vs. Healthy Control	Whole Blood	Systemic Autoimmune Disease	Downregulated	grey60	359	12	0	0	1
Barturen et al, medrxiv, 2020	PAPS	PAPS vs. Healthy Control	Whole Blood	Systemic Autoimmune Disease	Downregulated	darkgreen	257	12	0	0	1
Barturen et al, medrxiv, 2020	PAPS	PAPS vs. Healthy Control	Whole Blood	Systemic Autoimmune Disease	Downregulated	royalblue	288	12	0	0	1
Barturen et al, medrxiv, 2020	PAPS	PAPS vs. Healthy Control	Whole Blood	Systemic Autoimmune Disease	Downregulated	darkred	270	12	0	0	1
Barturen et al, medrxiv, 2020	PAPS	PAPS vs. Healthy Control	Whole Blood	Systemic Autoimmune Disease	Downregulated	darkturquoise	257	12	0	0	1
Barturen et al, medrxiv, 2020	PAPS	PAPS vs. Healthy Control	Whole Blood	Systemic Autoimmune Disease	Downregulated	greenyellow	549	12	0	0	1
Barturen et al, medrxiv, 2020	PAPS	PAPS vs. Healthy Control	Whole Blood	Systemic Autoimmune Disease	Downregulated	purple	570	12	0	0	1
Barturen et al, medrxiv, 2020	PAPS	PAPS vs. Healthy Control	Whole Blood	Systemic Autoimmune Disease	Downregulated	steelblue	153	12	0	0	1
Barturen et al, medrxiv, 2020	PAPS	PAPS vs. Healthy Control	Whole Blood	Systemic Autoimmune Disease	Downregulated	pink	758	12	3	14.2578	1
Barturen et al, medrxiv, 2020	PAPS	PAPS vs. Healthy Control	Whole Blood	Systemic Autoimmune Disease	Downregulated	paleturquoise	146	12	1	19.0758	1
Barturen et al, medrxiv, 2020	PAPS	PAPS vs. Healthy Control	Whole Blood	Systemic Autoimmune Disease	Downregulated	yellowgreen	79	12	0	0	1
Barturen et al, medrxiv, 2020	PAPS	PAPS vs. Healthy Control	Whole Blood	Systemic Autoimmune Disease	Downregulated	darkmagenta	122	12	0	0	1
Barturen et al, medrxiv, 2020	PAPS	PAPS vs. Healthy Control	Whole Blood	Systemic Autoimmune Disease	Downregulated	sienna3	90	12	0	0	1
Barturen et al, medrxiv, 2020	PAPS	PAPS vs. Healthy Control	Whole Blood	Systemic Autoimmune Disease	Downregulated	darkorange	232	12	0	0	1
Barturen et al, medrxiv, 2020	PAPS	PAPS vs. Healthy Control	Whole Blood	Systemic Autoimmune Disease	Downregulated	saddlebrown	157	12	0	0	1
Barturen et al, medrxiv, 2020	PAPS	PAPS vs. Healthy Control	Whole Blood	Systemic Autoimmune Disease	Downregulated	skyblue3	41	12	0	0	1
Barturen et al, medrxiv, 2020	RA	RA vs. Healthy Control	Whole Blood	Systemic Autoimmune Disease	Upregulated	turquoise	2341	26	1	0.44855	1
Barturen et al, medrxiv, 2020	RA	RA vs. Healthy Control	Whole Blood	Systemic Autoimmune Disease	Upregulated	green	1758	26	1	0.614875	1
Barturen et al, medrxiv, 2020	RA	RA vs. Healthy Control	Whole Blood	Systemic Autoimmune Disease	Upregulated	skyblue	159	26	0	0	1
Barturen et al, medrxiv, 2020	RA	RA vs. Healthy Control	Whole Blood	Systemic Autoimmune Disease	Upregulated	red	1435	26	0	0	1
Barturen et al, medrxiv, 2020	RA	RA vs. Healthy Control	Whole Blood	Systemic Autoimmune Disease	Upregulated	yellow	1890	26	0	0	1
Barturen et al, medrxiv, 2020	RA	RA vs. Healthy Control	Whole Blood	Systemic Autoimmune Disease	Upregulated	blue	2241	26	4	2.24003	1
Barturen et al, medrxiv, 2020	RA	RA vs. Healthy Control	Whole Blood	Systemic Autoimmune Disease	Upregulated	midnightblue	447	26	1	2.57647	1
Barturen et al, medrxiv, 2020	RA	RA vs. Healthy Control	Whole Blood	Systemic Autoimmune Disease	Upregulated	lightyellow	291	26	0	0	1
Barturen et al, medrxiv, 2020	RA	RA vs. Healthy Control	Whole Blood	Systemic Autoimmune Disease	Upregulated	black	1429	26	3	2.58078	1
Barturen et al, medrxiv, 2020	RA	RA vs. Healthy Control	Whole Blood	Systemic Autoimmune Disease	Upregulated	violet	133	26	0	0	1
Barturen et al, medrxiv, 2020	RA	RA vs. Healthy Control	Whole Blood	Systemic Autoimmune Disease	Upregulated	cyan	508	26	2	4.78132	1
Barturen et al, medrxiv, 2020	RA	RA vs. Healthy Control	Whole Blood	Systemic Autoimmune Disease	Upregulated	darkolivegreen	130	26	0	0	1
Barturen et al, medrxiv, 2020	RA	RA vs. Healthy Control	Whole Blood	Systemic Autoimmune Disease	Upregulated	salmon	524	26	0	0	1
Barturen et al, medrxiv, 2020	RA	RA vs. Healthy Control	Whole Blood	Systemic Autoimmune Disease	Upregulated	brown	2029	26	1	0.525659	1
Barturen et al, medrxiv, 2020	RA	RA vs. Healthy Control	Whole Blood	Systemic Autoimmune Disease	Upregulated	lightcyan	381	26	0	0	1
Barturen et al, medrxiv, 2020	RA	RA vs. Healthy Control	Whole Blood	Systemic Autoimmune Disease	Upregulated	darkgrey	244	26	0	0	1
Barturen et al, medrxiv, 2020	RA	RA vs. Healthy Control	Whole Blood	Systemic Autoimmune Disease	Upregulated	orange	241	26	1	4.83287	1
Barturen et al, medrxiv, 2020	RA	RA vs. Healthy Control	Whole Blood	Systemic Autoimmune Disease	Upregulated	magenta	587	26	1	1.94855	1
Barturen et al, medrxiv, 2020	RA	RA vs. Healthy Control	Whole Blood	Systemic Autoimmune Disease	Upregulated	lightgreen	301	26	0	0	1
Barturen et al, medrxiv, 2020	RA	RA vs. Healthy Control	Whole Blood	Systemic Autoimmune Disease	Upregulated	tan	530	26	0	0	1
Barturen et al, medrxiv, 2020	RA	RA vs. Healthy Control	Whole Blood	Systemic Autoimmune Disease	Upregulated	white	210	26	0	0	1
Barturen et al, medrxiv, 2020	RA	RA vs. Healthy Control	Whole Blood	Systemic Autoimmune Disease	Upregulated	grey60	359	26	0	0	1
Barturen et al, medrxiv, 2020	RA	RA vs. Healthy Control	Whole Blood	Systemic Autoimmune Disease	Upregulated	darkgreen	257	26	0	0	1
Barturen et al, medrxiv, 2020	RA	RA vs. Healthy Control	Whole Blood	Systemic Autoimmune Disease	Upregulated	royalblue	288	26	0	0	1
Barturen et al, medrxiv, 2020	RA	RA vs. Healthy Control	Whole Blood	Systemic Autoimmune Disease	Upregulated	darkred	270	26	0	0	1
Barturen et al, medrxiv, 2020	RA	RA vs. Healthy Control	Whole Blood	Systemic Autoimmune Disease	Upregulated	darkturquoise	257	26	0	0	1
Barturen et al, medrxiv, 2020	RA	RA vs. Healthy Control	Whole Blood	Systemic Autoimmune Disease	Upregulated	greenyellow	549	26	1	2.08729	1
Barturen et al, medrxiv, 2020	RA	RA vs. Healthy Control	Whole Blood	Systemic Autoimmune Disease	Upregulated	purple	570	26	1	2.00833	1
Barturen et al, medrxiv, 2020	RA	RA vs. Healthy Control	Whole Blood	Systemic Autoimmune Disease	Upregulated	steelblue	153	26	1	7.66076	1
Barturen et al, medrxiv, 2020	RA	RA vs. Healthy Control	Whole Blood	Systemic Autoimmune Disease	Upregulated	pink	758	26	0	0	1
Barturen et al, medrxiv, 2020	RA	RA vs. Healthy Control	Whole Blood	Systemic Autoimmune Disease	Upregulated	paleturquoise	146	26	2	17.0744	1
Barturen et al, medrxiv, 2020	RA	RA vs. Healthy Control	Whole Blood	Systemic Autoimmune Disease	Upregulated	yellowgreen	79	26	0	0	1
Barturen et al, medrxiv, 2020	RA	RA vs. Healthy Control	Whole Blood	Systemic Autoimmune Disease	Upregulated	darkmagenta	122	26	0	0	1
Barturen et al, medrxiv, 2020	RA	RA vs. Healthy Control	Whole Blood	Systemic Autoimmune Disease	Upregulated	sienna3	90	26	0	0	1
Barturen et al, medrxiv, 2020	RA	RA vs. Healthy Control	Whole Blood	Systemic Autoimmune Disease	Upregulated	darkorange	232	26	0	0	1
Barturen et al, medrxiv, 2020	RA	RA vs. Healthy Control	Whole Blood	Systemic Autoimmune Disease	Upregulated	saddlebrown	157	26	0	0	1
Barturen et al, medrxiv, 2020	RA	RA vs. Healthy Control	Whole Blood	Systemic Autoimmune Disease	Upregulated	skyblue3	41	26	0	0	1
Barturen et al, medrxiv, 2020	RA	RA vs. Healthy Control	Whole Blood	Systemic Autoimmune Disease	Downregulated	turquoise	2341	11	1	0.947388	1
Barturen et al, medrxiv, 2020	RA	RA vs. Healthy Control	Whole Blood	Systemic Autoimmune Disease	Downregulated	green	1758	11	0	0	1
Barturen et al, medrxiv, 2020	RA	RA vs. Healthy Control	Whole Blood	Systemic Autoimmune Disease	Downregulated	skyblue	159	11	0	0	1
Barturen et al, medrxiv, 2020	RA	RA vs. Healthy Control	Whole Blood	Systemic Autoimmune Disease	Downregulated	red	1435	11	4	9.71674	1
Barturen et al, medrxiv, 2020	RA	RA vs. Healthy Control	Whole Blood	Systemic Autoimmune Disease	Downregulated	yellow	1890	11	0	0	1
Barturen et al, medrxiv, 2020	RA	RA vs. Healthy Control	Whole Blood	Systemic Autoimmune Disease	Downregulated	blue	2241	11	0	0	1
Barturen et al, medrxiv, 2020	RA	RA vs. Healthy Control	Whole Blood	Systemic Autoimmune Disease	Downregulated	midnightblue	447	11	0	0	1
Barturen et al, medrxiv, 2020	RA	RA vs. Healthy Control	Whole Blood	Systemic Autoimmune Disease	Downregulated	lightyellow	291	11	0	0	1
Barturen et al, medrxiv, 2020	RA	RA vs. Healthy Control	Whole Blood	Systemic Autoimmune Disease	Downregulated	black	1429	11	1	1.62335	1
Barturen et al, medrxiv, 2020	RA	RA vs. Healthy Control	Whole Blood	Systemic Autoimmune Disease	Downregulated	violet	133	11	0	0	1
Barturen et al, medrxiv, 2020	RA	RA vs. Healthy Control	Whole Blood	Systemic Autoimmune Disease	Downregulated	cyan	508	11	0	0	1
Barturen et al, medrxiv, 2020	RA	RA vs. Healthy Control	Whole Blood	Systemic Autoimmune Disease	Downregulated	darkolivegreen	130	11	0	0	1
Barturen et al, medrxiv, 2020	RA	RA vs. Healthy Control	Whole Blood	Systemic Autoimmune Disease	Downregulated	salmon	524	11	0	0	1
Barturen et al, medrxiv, 2020	RA	RA vs. Healthy Control	Whole Blood	Systemic Autoimmune Disease	Downregulated	brown	2029	11	2	2.49924	1
Barturen et al, medrxiv, 2020	RA	RA vs. Healthy Control	Whole Blood	Systemic Autoimmune Disease	Downregulated	lightcyan	381	11	0	0	1
Barturen et al, medrxiv, 2020	RA	RA vs. Healthy Control	Whole Blood	Systemic Autoimmune Disease	Downregulated	darkgrey	244	11	0	0	1
Barturen et al, medrxiv, 2020	RA	RA vs. Healthy Control	Whole Blood	Systemic Autoimmune Disease	Downregulated	orange	241	11	0	0	1
Barturen et al, medrxiv, 2020	RA	RA vs. Healthy Control	Whole Blood	Systemic Autoimmune Disease	Downregulated	magenta	587	11	0	0	1
Barturen et al, medrxiv, 2020	RA	RA vs. Healthy Control	Whole Blood	Systemic Autoimmune Disease	Downregulated	lightgreen	301	11	0	0	1
Barturen et al, medrxiv, 2020	RA	RA vs. Healthy Control	Whole Blood	Systemic Autoimmune Disease	Downregulated	tan	530	11	0	0	1
Barturen et al, medrxiv, 2020	RA	RA vs. Healthy Control	Whole Blood	Systemic Autoimmune Disease	Downregulated	white	210	11	0	0	1
Barturen et al, medrxiv, 2020	RA	RA vs. Healthy Control	Whole Blood	Systemic Autoimmune Disease	Downregulated	grey60	359	11	0	0	1
Barturen et al, medrxiv, 2020	RA	RA vs. Healthy Control	Whole Blood	Systemic Autoimmune Disease	Downregulated	darkgreen	257	11	0	0	1
Barturen et al, medrxiv, 2020	RA	RA vs. Healthy Control	Whole Blood	Systemic Autoimmune Disease	Downregulated	royalblue	288	11	1	8.51656	1
Barturen et al, medrxiv, 2020	RA	RA vs. Healthy Control	Whole Blood	Systemic Autoimmune Disease	Downregulated	darkred	270	11	0	0	1
Barturen et al, medrxiv, 2020	RA	RA vs. Healthy Control	Whole Blood	Systemic Autoimmune Disease	Downregulated	darkturquoise	257	11	0	0	1
Barturen et al, medrxiv, 2020	RA	RA vs. Healthy Control	Whole Blood	Systemic Autoimmune Disease	Downregulated	greenyellow	549	11	0	0	1
Barturen et al, medrxiv, 2020	RA	RA vs. Healthy Control	Whole Blood	Systemic Autoimmune Disease	Downregulated	purple	570	11	0	0	1
Barturen et al, medrxiv, 2020	RA	RA vs. Healthy Control	Whole Blood	Systemic Autoimmune Disease	Downregulated	steelblue	153	11	0	0	1
Barturen et al, medrxiv, 2020	RA	RA vs. Healthy Control	Whole Blood	Systemic Autoimmune Disease	Downregulated	pink	758	11	1	3.16055	1
Barturen et al, medrxiv, 2020	RA	RA vs. Healthy Control	Whole Blood	Systemic Autoimmune Disease	Downregulated	paleturquoise	146	11	0	0	1
Barturen et al, medrxiv, 2020	RA	RA vs. Healthy Control	Whole Blood	Systemic Autoimmune Disease	Downregulated	yellowgreen	79	11	0	0	1
Barturen et al, medrxiv, 2020	RA	RA vs. Healthy Control	Whole Blood	Systemic Autoimmune Disease	Downregulated	darkmagenta	122	11	0	0	1
Barturen et al, medrxiv, 2020	RA	RA vs. Healthy Control	Whole Blood	Systemic Autoimmune Disease	Downregulated	sienna3	90	11	0	0	1
Barturen et al, medrxiv, 2020	RA	RA vs. Healthy Control	Whole Blood	Systemic Autoimmune Disease	Downregulated	darkorange	232	11	0	0	1
Barturen et al, medrxiv, 2020	RA	RA vs. Healthy Control	Whole Blood	Systemic Autoimmune Disease	Downregulated	saddlebrown	157	11	0	0	1
Barturen et al, medrxiv, 2020	RA	RA vs. Healthy Control	Whole Blood	Systemic Autoimmune Disease	Downregulated	skyblue3	41	11	0	0	1
Barturen et al, medrxiv, 2020	SJS	SJS vs. Healthy Control	Whole Blood	Systemic Autoimmune Disease	Upregulated	turquoise	2341	225	16	0.743769	1
Barturen et al, medrxiv, 2020	SJS	SJS vs. Healthy Control	Whole Blood	Systemic Autoimmune Disease	Upregulated	green	1758	225	9	0.551281	1
Barturen et al, medrxiv, 2020	SJS	SJS vs. Healthy Control	Whole Blood	Systemic Autoimmune Disease	Upregulated	skyblue	159	225	1	0.701486	1
Barturen et al, medrxiv, 2020	SJS	SJS vs. Healthy Control	Whole Blood	Systemic Autoimmune Disease	Upregulated	red	1435	225	6	0.449777	1
Barturen et al, medrxiv, 2020	SJS	SJS vs. Healthy Control	Whole Blood	Systemic Autoimmune Disease	Upregulated	yellow	1890	225	11	0.629787	1
Barturen et al, medrxiv, 2020	SJS	SJS vs. Healthy Control	Whole Blood	Systemic Autoimmune Disease	Upregulated	blue	2241	225	14	0.675417	1
Barturen et al, medrxiv, 2020	SJS	SJS vs. Healthy Control	Whole Blood	Systemic Autoimmune Disease	Upregulated	midnightblue	447	225	3	0.746664	1
Barturen et al, medrxiv, 2020	SJS	SJS vs. Healthy Control	Whole Blood	Systemic Autoimmune Disease	Upregulated	lightyellow	291	225	4	1.5592	1
Barturen et al, medrxiv, 2020	SJS	SJS vs. Healthy Control	Whole Blood	Systemic Autoimmune Disease	Upregulated	black	1429	225	3	0.221947	1
Barturen et al, medrxiv, 2020	SJS	SJS vs. Healthy Control	Whole Blood	Systemic Autoimmune Disease	Upregulated	violet	133	225	0	0	1
Barturen et al, medrxiv, 2020	SJS	SJS vs. Healthy Control	Whole Blood	Systemic Autoimmune Disease	Upregulated	cyan	508	225	50	15.854	3.02682e-34
Barturen et al, medrxiv, 2020	SJS	SJS vs. Healthy Control	Whole Blood	Systemic Autoimmune Disease	Upregulated	darkolivegreen	130	225	5	4.53128	1
Barturen et al, medrxiv, 2020	SJS	SJS vs. Healthy Control	Whole Blood	Systemic Autoimmune Disease	Upregulated	salmon	524	225	1	0.208378	1
Barturen et al, medrxiv, 2020	SJS	SJS vs. Healthy Control	Whole Blood	Systemic Autoimmune Disease	Upregulated	brown	2029	225	17	0.932719	1
Barturen et al, medrxiv, 2020	SJS	SJS vs. Healthy Control	Whole Blood	Systemic Autoimmune Disease	Upregulated	lightcyan	381	225	1	0.288706	1
Barturen et al, medrxiv, 2020	SJS	SJS vs. Healthy Control	Whole Blood	Systemic Autoimmune Disease	Upregulated	darkgrey	244	225	0	0	1
Barturen et al, medrxiv, 2020	SJS	SJS vs. Healthy Control	Whole Blood	Systemic Autoimmune Disease	Upregulated	orange	241	225	3	1.40612	1
Barturen et al, medrxiv, 2020	SJS	SJS vs. Healthy Control	Whole Blood	Systemic Autoimmune Disease	Upregulated	magenta	587	225	3	0.564003	1
Barturen et al, medrxiv, 2020	SJS	SJS vs. Healthy Control	Whole Blood	Systemic Autoimmune Disease	Upregulated	lightgreen	301	225	1	0.367047	1
Barturen et al, medrxiv, 2020	SJS	SJS vs. Healthy Control	Whole Blood	Systemic Autoimmune Disease	Upregulated	tan	530	225	6	1.28023	1
Barturen et al, medrxiv, 2020	SJS	SJS vs. Healthy Control	Whole Blood	Systemic Autoimmune Disease	Upregulated	white	210	225	0	0	1
Barturen et al, medrxiv, 2020	SJS	SJS vs. Healthy Control	Whole Blood	Systemic Autoimmune Disease	Upregulated	grey60	359	225	0	0	1
Barturen et al, medrxiv, 2020	SJS	SJS vs. Healthy Control	Whole Blood	Systemic Autoimmune Disease	Upregulated	darkgreen	257	225	1	0.431004	1
Barturen et al, medrxiv, 2020	SJS	SJS vs. Healthy Control	Whole Blood	Systemic Autoimmune Disease	Upregulated	royalblue	288	225	3	1.17174	1
Barturen et al, medrxiv, 2020	SJS	SJS vs. Healthy Control	Whole Blood	Systemic Autoimmune Disease	Upregulated	darkred	270	225	1	0.40993	1
Barturen et al, medrxiv, 2020	SJS	SJS vs. Healthy Control	Whole Blood	Systemic Autoimmune Disease	Upregulated	darkturquoise	257	225	0	0	1
Barturen et al, medrxiv, 2020	SJS	SJS vs. Healthy Control	Whole Blood	Systemic Autoimmune Disease	Upregulated	greenyellow	549	225	6	1.23435	1
Barturen et al, medrxiv, 2020	SJS	SJS vs. Healthy Control	Whole Blood	Systemic Autoimmune Disease	Upregulated	purple	570	225	3	0.581372	1
Barturen et al, medrxiv, 2020	SJS	SJS vs. Healthy Control	Whole Blood	Systemic Autoimmune Disease	Upregulated	steelblue	153	225	1	0.729375	1
Barturen et al, medrxiv, 2020	SJS	SJS vs. Healthy Control	Whole Blood	Systemic Autoimmune Disease	Upregulated	pink	758	225	2	0.286677	1
Barturen et al, medrxiv, 2020	SJS	SJS vs. Healthy Control	Whole Blood	Systemic Autoimmune Disease	Upregulated	paleturquoise	146	225	1	0.764829	1
Barturen et al, medrxiv, 2020	SJS	SJS vs. Healthy Control	Whole Blood	Systemic Autoimmune Disease	Upregulated	yellowgreen	79	225	0	0	1
Barturen et al, medrxiv, 2020	SJS	SJS vs. Healthy Control	Whole Blood	Systemic Autoimmune Disease	Upregulated	darkmagenta	122	225	1	0.917526	1
Barturen et al, medrxiv, 2020	SJS	SJS vs. Healthy Control	Whole Blood	Systemic Autoimmune Disease	Upregulated	sienna3	90	225	6	8.14676	0.0742904
Barturen et al, medrxiv, 2020	SJS	SJS vs. Healthy Control	Whole Blood	Systemic Autoimmune Disease	Upregulated	darkorange	232	225	20	11.5351	1.5469e-11
Barturen et al, medrxiv, 2020	SJS	SJS vs. Healthy Control	Whole Blood	Systemic Autoimmune Disease	Upregulated	saddlebrown	157	225	0	0	1
Barturen et al, medrxiv, 2020	SJS	SJS vs. Healthy Control	Whole Blood	Systemic Autoimmune Disease	Upregulated	skyblue3	41	225	0	0	1
Barturen et al, medrxiv, 2020	SJS	SJS vs. Healthy Control	Whole Blood	Systemic Autoimmune Disease	Downregulated	turquoise	2341	68	3	0.491285	1
Barturen et al, medrxiv, 2020	SJS	SJS vs. Healthy Control	Whole Blood	Systemic Autoimmune Disease	Downregulated	green	1758	68	1	0.21597	1
Barturen et al, medrxiv, 2020	SJS	SJS vs. Healthy Control	Whole Blood	Systemic Autoimmune Disease	Downregulated	skyblue	159	68	0	0	1
Barturen et al, medrxiv, 2020	SJS	SJS vs. Healthy Control	Whole Blood	Systemic Autoimmune Disease	Downregulated	red	1435	68	3	0.838594	1
Barturen et al, medrxiv, 2020	SJS	SJS vs. Healthy Control	Whole Blood	Systemic Autoimmune Disease	Downregulated	yellow	1890	68	4	0.846729	1
Barturen et al, medrxiv, 2020	SJS	SJS vs. Healthy Control	Whole Blood	Systemic Autoimmune Disease	Downregulated	blue	2241	68	10	1.99368	1
Barturen et al, medrxiv, 2020	SJS	SJS vs. Healthy Control	Whole Blood	Systemic Autoimmune Disease	Downregulated	midnightblue	447	68	0	0	1
Barturen et al, medrxiv, 2020	SJS	SJS vs. Healthy Control	Whole Blood	Systemic Autoimmune Disease	Downregulated	lightyellow	291	68	1	1.40205	1
Barturen et al, medrxiv, 2020	SJS	SJS vs. Healthy Control	Whole Blood	Systemic Autoimmune Disease	Downregulated	black	1429	68	9	2.86939	1
Barturen et al, medrxiv, 2020	SJS	SJS vs. Healthy Control	Whole Blood	Systemic Autoimmune Disease	Downregulated	violet	133	68	1	3.1022	1
Barturen et al, medrxiv, 2020	SJS	SJS vs. Healthy Control	Whole Blood	Systemic Autoimmune Disease	Downregulated	cyan	508	68	0	0	1
Barturen et al, medrxiv, 2020	SJS	SJS vs. Healthy Control	Whole Blood	Systemic Autoimmune Disease	Downregulated	darkolivegreen	130	68	3	10.044	1
Barturen et al, medrxiv, 2020	SJS	SJS vs. Healthy Control	Whole Blood	Systemic Autoimmune Disease	Downregulated	salmon	524	68	0	0	1
Barturen et al, medrxiv, 2020	SJS	SJS vs. Healthy Control	Whole Blood	Systemic Autoimmune Disease	Downregulated	brown	2029	68	9	1.95911	1
Barturen et al, medrxiv, 2020	SJS	SJS vs. Healthy Control	Whole Blood	Systemic Autoimmune Disease	Downregulated	lightcyan	381	68	0	0	1
Barturen et al, medrxiv, 2020	SJS	SJS vs. Healthy Control	Whole Blood	Systemic Autoimmune Disease	Downregulated	darkgrey	244	68	0	0	1
Barturen et al, medrxiv, 2020	SJS	SJS vs. Healthy Control	Whole Blood	Systemic Autoimmune Disease	Downregulated	orange	241	68	0	0	1
Barturen et al, medrxiv, 2020	SJS	SJS vs. Healthy Control	Whole Blood	Systemic Autoimmune Disease	Downregulated	magenta	587	68	1	0.68453	1
Barturen et al, medrxiv, 2020	SJS	SJS vs. Healthy Control	Whole Blood	Systemic Autoimmune Disease	Downregulated	lightgreen	301	68	0	0	1
Barturen et al, medrxiv, 2020	SJS	SJS vs. Healthy Control	Whole Blood	Systemic Autoimmune Disease	Downregulated	tan	530	68	0	0	1
Barturen et al, medrxiv, 2020	SJS	SJS vs. Healthy Control	Whole Blood	Systemic Autoimmune Disease	Downregulated	white	210	68	0	0	1
Barturen et al, medrxiv, 2020	SJS	SJS vs. Healthy Control	Whole Blood	Systemic Autoimmune Disease	Downregulated	grey60	359	68	2	2.31368	1
Barturen et al, medrxiv, 2020	SJS	SJS vs. Healthy Control	Whole Blood	Systemic Autoimmune Disease	Downregulated	darkgreen	257	68	1	1.59072	1
Barturen et al, medrxiv, 2020	SJS	SJS vs. Healthy Control	Whole Blood	Systemic Autoimmune Disease	Downregulated	royalblue	288	68	2	2.89732	1
Barturen et al, medrxiv, 2020	SJS	SJS vs. Healthy Control	Whole Blood	Systemic Autoimmune Disease	Downregulated	darkred	270	68	0	0	1
Barturen et al, medrxiv, 2020	SJS	SJS vs. Healthy Control	Whole Blood	Systemic Autoimmune Disease	Downregulated	darkturquoise	257	68	0	0	1
Barturen et al, medrxiv, 2020	SJS	SJS vs. Healthy Control	Whole Blood	Systemic Autoimmune Disease	Downregulated	greenyellow	549	68	0	0	1
Barturen et al, medrxiv, 2020	SJS	SJS vs. Healthy Control	Whole Blood	Systemic Autoimmune Disease	Downregulated	purple	570	68	0	0	1
Barturen et al, medrxiv, 2020	SJS	SJS vs. Healthy Control	Whole Blood	Systemic Autoimmune Disease	Downregulated	steelblue	153	68	1	2.69162	1
Barturen et al, medrxiv, 2020	SJS	SJS vs. Healthy Control	Whole Blood	Systemic Autoimmune Disease	Downregulated	pink	758	68	4	2.23564	1
Barturen et al, medrxiv, 2020	SJS	SJS vs. Healthy Control	Whole Blood	Systemic Autoimmune Disease	Downregulated	paleturquoise	146	68	0	0	1
Barturen et al, medrxiv, 2020	SJS	SJS vs. Healthy Control	Whole Blood	Systemic Autoimmune Disease	Downregulated	yellowgreen	79	68	0	0	1
Barturen et al, medrxiv, 2020	SJS	SJS vs. Healthy Control	Whole Blood	Systemic Autoimmune Disease	Downregulated	darkmagenta	122	68	0	0	1
Barturen et al, medrxiv, 2020	SJS	SJS vs. Healthy Control	Whole Blood	Systemic Autoimmune Disease	Downregulated	sienna3	90	68	0	0	1
Barturen et al, medrxiv, 2020	SJS	SJS vs. Healthy Control	Whole Blood	Systemic Autoimmune Disease	Downregulated	darkorange	232	68	0	0	1
Barturen et al, medrxiv, 2020	SJS	SJS vs. Healthy Control	Whole Blood	Systemic Autoimmune Disease	Downregulated	saddlebrown	157	68	0	0	1
Barturen et al, medrxiv, 2020	SJS	SJS vs. Healthy Control	Whole Blood	Systemic Autoimmune Disease	Downregulated	skyblue3	41	68	0	0	1
Barturen et al, medrxiv, 2020	SLE	SLE vs. Healthy Control	Whole Blood	Systemic Autoimmune Disease	Upregulated	turquoise	2341	287	24	0.86946	1
Barturen et al, medrxiv, 2020	SLE	SLE vs. Healthy Control	Whole Blood	Systemic Autoimmune Disease	Upregulated	green	1758	287	12	0.564799	1
Barturen et al, medrxiv, 2020	SLE	SLE vs. Healthy Control	Whole Blood	Systemic Autoimmune Disease	Upregulated	skyblue	159	287	1	0.536882	1
Barturen et al, medrxiv, 2020	SLE	SLE vs. Healthy Control	Whole Blood	Systemic Autoimmune Disease	Upregulated	red	1435	287	11	0.642231	1
Barturen et al, medrxiv, 2020	SLE	SLE vs. Healthy Control	Whole Blood	Systemic Autoimmune Disease	Upregulated	yellow	1890	287	15	0.661274	1
Barturen et al, medrxiv, 2020	SLE	SLE vs. Healthy Control	Whole Blood	Systemic Autoimmune Disease	Upregulated	blue	2241	287	13	0.47	1
Barturen et al, medrxiv, 2020	SLE	SLE vs. Healthy Control	Whole Blood	Systemic Autoimmune Disease	Upregulated	midnightblue	447	287	5	0.96203	1
Barturen et al, medrxiv, 2020	SLE	SLE vs. Healthy Control	Whole Blood	Systemic Autoimmune Disease	Upregulated	lightyellow	291	287	5	1.49744	1
Barturen et al, medrxiv, 2020	SLE	SLE vs. Healthy Control	Whole Blood	Systemic Autoimmune Disease	Upregulated	black	1429	287	1	0.0559769	1
Barturen et al, medrxiv, 2020	SLE	SLE vs. Healthy Control	Whole Blood	Systemic Autoimmune Disease	Upregulated	violet	133	287	0	0	1
Barturen et al, medrxiv, 2020	SLE	SLE vs. Healthy Control	Whole Blood	Systemic Autoimmune Disease	Upregulated	cyan	508	287	47	10.3734	1.08462e-25
Barturen et al, medrxiv, 2020	SLE	SLE vs. Healthy Control	Whole Blood	Systemic Autoimmune Disease	Upregulated	darkolivegreen	130	287	3	2.02218	1
Barturen et al, medrxiv, 2020	SLE	SLE vs. Healthy Control	Whole Blood	Systemic Autoimmune Disease	Upregulated	salmon	524	287	1	0.15952	1
Barturen et al, medrxiv, 2020	SLE	SLE vs. Healthy Control	Whole Blood	Systemic Autoimmune Disease	Upregulated	brown	2029	287	22	0.926696	1
Barturen et al, medrxiv, 2020	SLE	SLE vs. Healthy Control	Whole Blood	Systemic Autoimmune Disease	Upregulated	lightcyan	381	287	1	0.22094	1
Barturen et al, medrxiv, 2020	SLE	SLE vs. Healthy Control	Whole Blood	Systemic Autoimmune Disease	Upregulated	darkgrey	244	287	0	0	1
Barturen et al, medrxiv, 2020	SLE	SLE vs. Healthy Control	Whole Blood	Systemic Autoimmune Disease	Upregulated	orange	241	287	4	1.44321	1
Barturen et al, medrxiv, 2020	SLE	SLE vs. Healthy Control	Whole Blood	Systemic Autoimmune Disease	Upregulated	magenta	587	287	4	0.577414	1
Barturen et al, medrxiv, 2020	SLE	SLE vs. Healthy Control	Whole Blood	Systemic Autoimmune Disease	Upregulated	lightgreen	301	287	0	0	1
Barturen et al, medrxiv, 2020	SLE	SLE vs. Healthy Control	Whole Blood	Systemic Autoimmune Disease	Upregulated	tan	530	287	22	3.93468	0.000273059
Barturen et al, medrxiv, 2020	SLE	SLE vs. Healthy Control	Whole Blood	Systemic Autoimmune Disease	Upregulated	white	210	287	0	0	1
Barturen et al, medrxiv, 2020	SLE	SLE vs. Healthy Control	Whole Blood	Systemic Autoimmune Disease	Upregulated	grey60	359	287	2	0.472736	1
Barturen et al, medrxiv, 2020	SLE	SLE vs. Healthy Control	Whole Blood	Systemic Autoimmune Disease	Upregulated	darkgreen	257	287	1	0.329855	1
Barturen et al, medrxiv, 2020	SLE	SLE vs. Healthy Control	Whole Blood	Systemic Autoimmune Disease	Upregulated	royalblue	288	287	4	1.20181	1
Barturen et al, medrxiv, 2020	SLE	SLE vs. Healthy Control	Whole Blood	Systemic Autoimmune Disease	Upregulated	darkred	270	287	1	0.313725	1
Barturen et al, medrxiv, 2020	SLE	SLE vs. Healthy Control	Whole Blood	Systemic Autoimmune Disease	Upregulated	darkturquoise	257	287	1	0.329855	1
Barturen et al, medrxiv, 2020	SLE	SLE vs. Healthy Control	Whole Blood	Systemic Autoimmune Disease	Upregulated	greenyellow	549	287	8	1.26675	1
Barturen et al, medrxiv, 2020	SLE	SLE vs. Healthy Control	Whole Blood	Systemic Autoimmune Disease	Upregulated	purple	570	287	3	0.443877	1
Barturen et al, medrxiv, 2020	SLE	SLE vs. Healthy Control	Whole Blood	Systemic Autoimmune Disease	Upregulated	steelblue	153	287	1	0.558227	1
Barturen et al, medrxiv, 2020	SLE	SLE vs. Healthy Control	Whole Blood	Systemic Autoimmune Disease	Upregulated	pink	758	287	1	0.109016	1
Barturen et al, medrxiv, 2020	SLE	SLE vs. Healthy Control	Whole Blood	Systemic Autoimmune Disease	Upregulated	paleturquoise	146	287	2	1.18346	1
Barturen et al, medrxiv, 2020	SLE	SLE vs. Healthy Control	Whole Blood	Systemic Autoimmune Disease	Upregulated	yellowgreen	79	287	0	0	1
Barturen et al, medrxiv, 2020	SLE	SLE vs. Healthy Control	Whole Blood	Systemic Autoimmune Disease	Upregulated	darkmagenta	122	287	1	0.702232	1
Barturen et al, medrxiv, 2020	SLE	SLE vs. Healthy Control	Whole Blood	Systemic Autoimmune Disease	Upregulated	sienna3	90	287	11	12.3271	5.53074e-06
Barturen et al, medrxiv, 2020	SLE	SLE vs. Healthy Control	Whole Blood	Systemic Autoimmune Disease	Upregulated	darkorange	232	287	32	15.3895	3.2321e-22
Barturen et al, medrxiv, 2020	SLE	SLE vs. Healthy Control	Whole Blood	Systemic Autoimmune Disease	Upregulated	saddlebrown	157	287	0	0	1
Barturen et al, medrxiv, 2020	SLE	SLE vs. Healthy Control	Whole Blood	Systemic Autoimmune Disease	Upregulated	skyblue3	41	287	0	0	1
Barturen et al, medrxiv, 2020	SLE	SLE vs. Healthy Control	Whole Blood	Systemic Autoimmune Disease	Downregulated	turquoise	2341	193	17	1.0585	1
Barturen et al, medrxiv, 2020	SLE	SLE vs. Healthy Control	Whole Blood	Systemic Autoimmune Disease	Downregulated	green	1758	193	4	0.310067	1
Barturen et al, medrxiv, 2020	SLE	SLE vs. Healthy Control	Whole Blood	Systemic Autoimmune Disease	Downregulated	skyblue	159	193	1	0.909659	1
Barturen et al, medrxiv, 2020	SLE	SLE vs. Healthy Control	Whole Blood	Systemic Autoimmune Disease	Downregulated	red	1435	193	7	0.690937	1
Barturen et al, medrxiv, 2020	SLE	SLE vs. Healthy Control	Whole Blood	Systemic Autoimmune Disease	Downregulated	yellow	1890	193	16	1.25431	1
Barturen et al, medrxiv, 2020	SLE	SLE vs. Healthy Control	Whole Blood	Systemic Autoimmune Disease	Downregulated	blue	2241	193	18	1.18628	1
Barturen et al, medrxiv, 2020	SLE	SLE vs. Healthy Control	Whole Blood	Systemic Autoimmune Disease	Downregulated	midnightblue	447	193	0	0	1
Barturen et al, medrxiv, 2020	SLE	SLE vs. Healthy Control	Whole Blood	Systemic Autoimmune Disease	Downregulated	lightyellow	291	193	3	1.50793	1
Barturen et al, medrxiv, 2020	SLE	SLE vs. Healthy Control	Whole Blood	Systemic Autoimmune Disease	Downregulated	black	1429	193	18	1.9451	1
Barturen et al, medrxiv, 2020	SLE	SLE vs. Healthy Control	Whole Blood	Systemic Autoimmune Disease	Downregulated	violet	133	193	1	1.09011	1
Barturen et al, medrxiv, 2020	SLE	SLE vs. Healthy Control	Whole Blood	Systemic Autoimmune Disease	Downregulated	cyan	508	193	1	0.278983	1
Barturen et al, medrxiv, 2020	SLE	SLE vs. Healthy Control	Whole Blood	Systemic Autoimmune Disease	Downregulated	darkolivegreen	130	193	12	15.7685	7.77327e-08
Barturen et al, medrxiv, 2020	SLE	SLE vs. Healthy Control	Whole Blood	Systemic Autoimmune Disease	Downregulated	salmon	524	193	2	0.54513	1
Barturen et al, medrxiv, 2020	SLE	SLE vs. Healthy Control	Whole Blood	Systemic Autoimmune Disease	Downregulated	brown	2029	193	15	1.07884	1
Barturen et al, medrxiv, 2020	SLE	SLE vs. Healthy Control	Whole Blood	Systemic Autoimmune Disease	Downregulated	lightcyan	381	193	1	0.374408	1
Barturen et al, medrxiv, 2020	SLE	SLE vs. Healthy Control	Whole Blood	Systemic Autoimmune Disease	Downregulated	darkgrey	244	193	0	0	1
Barturen et al, medrxiv, 2020	SLE	SLE vs. Healthy Control	Whole Blood	Systemic Autoimmune Disease	Downregulated	orange	241	193	4	2.46521	1
Barturen et al, medrxiv, 2020	SLE	SLE vs. Healthy Control	Whole Blood	Systemic Autoimmune Disease	Downregulated	magenta	587	193	1	0.24049	1
Barturen et al, medrxiv, 2020	SLE	SLE vs. Healthy Control	Whole Blood	Systemic Autoimmune Disease	Downregulated	lightgreen	301	193	0	0	1
Barturen et al, medrxiv, 2020	SLE	SLE vs. Healthy Control	Whole Blood	Systemic Autoimmune Disease	Downregulated	tan	530	193	2	0.538786	1
Barturen et al, medrxiv, 2020	SLE	SLE vs. Healthy Control	Whole Blood	Systemic Autoimmune Disease	Downregulated	white	210	193	0	0	1
Barturen et al, medrxiv, 2020	SLE	SLE vs. Healthy Control	Whole Blood	Systemic Autoimmune Disease	Downregulated	grey60	359	193	2	0.803154	1
Barturen et al, medrxiv, 2020	SLE	SLE vs. Healthy Control	Whole Blood	Systemic Autoimmune Disease	Downregulated	darkgreen	257	193	1	0.558937	1
Barturen et al, medrxiv, 2020	SLE	SLE vs. Healthy Control	Whole Blood	Systemic Autoimmune Disease	Downregulated	royalblue	288	193	3	1.52402	1
Barturen et al, medrxiv, 2020	SLE	SLE vs. Healthy Control	Whole Blood	Systemic Autoimmune Disease	Downregulated	darkred	270	193	0	0	1
Barturen et al, medrxiv, 2020	SLE	SLE vs. Healthy Control	Whole Blood	Systemic Autoimmune Disease	Downregulated	darkturquoise	257	193	2	1.12966	1
Barturen et al, medrxiv, 2020	SLE	SLE vs. Healthy Control	Whole Blood	Systemic Autoimmune Disease	Downregulated	greenyellow	549	193	2	0.519614	1
Barturen et al, medrxiv, 2020	SLE	SLE vs. Healthy Control	Whole Blood	Systemic Autoimmune Disease	Downregulated	purple	570	193	0	0	1
Barturen et al, medrxiv, 2020	SLE	SLE vs. Healthy Control	Whole Blood	Systemic Autoimmune Disease	Downregulated	steelblue	153	193	1	0.945823	1
Barturen et al, medrxiv, 2020	SLE	SLE vs. Healthy Control	Whole Blood	Systemic Autoimmune Disease	Downregulated	pink	758	193	16	3.34447	0.0499032
Barturen et al, medrxiv, 2020	SLE	SLE vs. Healthy Control	Whole Blood	Systemic Autoimmune Disease	Downregulated	paleturquoise	146	193	1	0.991797	1
Barturen et al, medrxiv, 2020	SLE	SLE vs. Healthy Control	Whole Blood	Systemic Autoimmune Disease	Downregulated	yellowgreen	79	193	0	0	1
Barturen et al, medrxiv, 2020	SLE	SLE vs. Healthy Control	Whole Blood	Systemic Autoimmune Disease	Downregulated	darkmagenta	122	193	0	0	1
Barturen et al, medrxiv, 2020	SLE	SLE vs. Healthy Control	Whole Blood	Systemic Autoimmune Disease	Downregulated	sienna3	90	193	0	0	1
Barturen et al, medrxiv, 2020	SLE	SLE vs. Healthy Control	Whole Blood	Systemic Autoimmune Disease	Downregulated	darkorange	232	193	0	0	1
Barturen et al, medrxiv, 2020	SLE	SLE vs. Healthy Control	Whole Blood	Systemic Autoimmune Disease	Downregulated	saddlebrown	157	193	1	0.921404	1
Barturen et al, medrxiv, 2020	SLE	SLE vs. Healthy Control	Whole Blood	Systemic Autoimmune Disease	Downregulated	skyblue3	41	193	1	3.61231	1
Barturen et al, medrxiv, 2020	SSC	SSC vs. Healthy Control	Whole Blood	Systemic Autoimmune Disease	Upregulated	turquoise	2341	43	1	0.212839	1
Barturen et al, medrxiv, 2020	SSC	SSC vs. Healthy Control	Whole Blood	Systemic Autoimmune Disease	Upregulated	green	1758	43	1	0.291757	1
Barturen et al, medrxiv, 2020	SSC	SSC vs. Healthy Control	Whole Blood	Systemic Autoimmune Disease	Upregulated	skyblue	159	43	0	0	1
Barturen et al, medrxiv, 2020	SSC	SSC vs. Healthy Control	Whole Blood	Systemic Autoimmune Disease	Upregulated	red	1435	43	0	0	1
Barturen et al, medrxiv, 2020	SSC	SSC vs. Healthy Control	Whole Blood	Systemic Autoimmune Disease	Upregulated	yellow	1890	43	2	0.553403	1
Barturen et al, medrxiv, 2020	SSC	SSC vs. Healthy Control	Whole Blood	Systemic Autoimmune Disease	Upregulated	blue	2241	43	5	1.24384	1
Barturen et al, medrxiv, 2020	SSC	SSC vs. Healthy Control	Whole Blood	Systemic Autoimmune Disease	Upregulated	midnightblue	447	43	0	0	1
Barturen et al, medrxiv, 2020	SSC	SSC vs. Healthy Control	Whole Blood	Systemic Autoimmune Disease	Upregulated	lightyellow	291	43	0	0	1
Barturen et al, medrxiv, 2020	SSC	SSC vs. Healthy Control	Whole Blood	Systemic Autoimmune Disease	Upregulated	black	1429	43	1	0.364734	1
Barturen et al, medrxiv, 2020	SSC	SSC vs. Healthy Control	Whole Blood	Systemic Autoimmune Disease	Upregulated	violet	133	43	1	4.19052	1
Barturen et al, medrxiv, 2020	SSC	SSC vs. Healthy Control	Whole Blood	Systemic Autoimmune Disease	Upregulated	cyan	508	43	17	31.3692	2.39509e-15
Barturen et al, medrxiv, 2020	SSC	SSC vs. Healthy Control	Whole Blood	Systemic Autoimmune Disease	Upregulated	darkolivegreen	130	43	1	4.28856	1
Barturen et al, medrxiv, 2020	SSC	SSC vs. Healthy Control	Whole Blood	Systemic Autoimmune Disease	Upregulated	salmon	524	43	0	0	1
Barturen et al, medrxiv, 2020	SSC	SSC vs. Healthy Control	Whole Blood	Systemic Autoimmune Disease	Upregulated	brown	2029	43	4	1.08036	1
Barturen et al, medrxiv, 2020	SSC	SSC vs. Healthy Control	Whole Blood	Systemic Autoimmune Disease	Upregulated	lightcyan	381	43	0	0	1
Barturen et al, medrxiv, 2020	SSC	SSC vs. Healthy Control	Whole Blood	Systemic Autoimmune Disease	Upregulated	darkgrey	244	43	0	0	1
Barturen et al, medrxiv, 2020	SSC	SSC vs. Healthy Control	Whole Blood	Systemic Autoimmune Disease	Upregulated	orange	241	43	2	4.72446	1
Barturen et al, medrxiv, 2020	SSC	SSC vs. Healthy Control	Whole Blood	Systemic Autoimmune Disease	Upregulated	magenta	587	43	0	0	1
Barturen et al, medrxiv, 2020	SSC	SSC vs. Healthy Control	Whole Blood	Systemic Autoimmune Disease	Upregulated	lightgreen	301	43	0	0	1
Barturen et al, medrxiv, 2020	SSC	SSC vs. Healthy Control	Whole Blood	Systemic Autoimmune Disease	Upregulated	tan	530	43	0	0	1
Barturen et al, medrxiv, 2020	SSC	SSC vs. Healthy Control	Whole Blood	Systemic Autoimmune Disease	Upregulated	white	210	43	0	0	1
Barturen et al, medrxiv, 2020	SSC	SSC vs. Healthy Control	Whole Blood	Systemic Autoimmune Disease	Upregulated	grey60	359	43	0	0	1
Barturen et al, medrxiv, 2020	SSC	SSC vs. Healthy Control	Whole Blood	Systemic Autoimmune Disease	Upregulated	darkgreen	257	43	0	0	1
Barturen et al, medrxiv, 2020	SSC	SSC vs. Healthy Control	Whole Blood	Systemic Autoimmune Disease	Upregulated	royalblue	288	43	0	0	1
Barturen et al, medrxiv, 2020	SSC	SSC vs. Healthy Control	Whole Blood	Systemic Autoimmune Disease	Upregulated	darkred	270	43	1	2.04387	1
Barturen et al, medrxiv, 2020	SSC	SSC vs. Healthy Control	Whole Blood	Systemic Autoimmune Disease	Upregulated	darkturquoise	257	43	1	2.14885	1
Barturen et al, medrxiv, 2020	SSC	SSC vs. Healthy Control	Whole Blood	Systemic Autoimmune Disease	Upregulated	greenyellow	549	43	0	0	1
Barturen et al, medrxiv, 2020	SSC	SSC vs. Healthy Control	Whole Blood	Systemic Autoimmune Disease	Upregulated	purple	570	43	1	0.953078	1
Barturen et al, medrxiv, 2020	SSC	SSC vs. Healthy Control	Whole Blood	Systemic Autoimmune Disease	Upregulated	steelblue	153	43	1	3.63618	1
Barturen et al, medrxiv, 2020	SSC	SSC vs. Healthy Control	Whole Blood	Systemic Autoimmune Disease	Upregulated	pink	758	43	0	0	1
Barturen et al, medrxiv, 2020	SSC	SSC vs. Healthy Control	Whole Blood	Systemic Autoimmune Disease	Upregulated	paleturquoise	146	43	0	0	1
Barturen et al, medrxiv, 2020	SSC	SSC vs. Healthy Control	Whole Blood	Systemic Autoimmune Disease	Upregulated	yellowgreen	79	43	0	0	1
Barturen et al, medrxiv, 2020	SSC	SSC vs. Healthy Control	Whole Blood	Systemic Autoimmune Disease	Upregulated	darkmagenta	122	43	0	0	1
Barturen et al, medrxiv, 2020	SSC	SSC vs. Healthy Control	Whole Blood	Systemic Autoimmune Disease	Upregulated	sienna3	90	43	0	0	1
Barturen et al, medrxiv, 2020	SSC	SSC vs. Healthy Control	Whole Blood	Systemic Autoimmune Disease	Upregulated	darkorange	232	43	2	4.9111	1
Barturen et al, medrxiv, 2020	SSC	SSC vs. Healthy Control	Whole Blood	Systemic Autoimmune Disease	Upregulated	saddlebrown	157	43	0	0	1
Barturen et al, medrxiv, 2020	SSC	SSC vs. Healthy Control	Whole Blood	Systemic Autoimmune Disease	Upregulated	skyblue3	41	43	0	0	1
Barturen et al, medrxiv, 2020	SSC	SSC vs. Healthy Control	Whole Blood	Systemic Autoimmune Disease	Downregulated	turquoise	2341	29	1	0.340797	1
Barturen et al, medrxiv, 2020	SSC	SSC vs. Healthy Control	Whole Blood	Systemic Autoimmune Disease	Downregulated	green	1758	29	0	0	1
Barturen et al, medrxiv, 2020	SSC	SSC vs. Healthy Control	Whole Blood	Systemic Autoimmune Disease	Downregulated	skyblue	159	29	0	0	1
Barturen et al, medrxiv, 2020	SSC	SSC vs. Healthy Control	Whole Blood	Systemic Autoimmune Disease	Downregulated	red	1435	29	2	1.21207	1
Barturen et al, medrxiv, 2020	SSC	SSC vs. Healthy Control	Whole Blood	Systemic Autoimmune Disease	Downregulated	yellow	1890	29	2	0.899893	1
Barturen et al, medrxiv, 2020	SSC	SSC vs. Healthy Control	Whole Blood	Systemic Autoimmune Disease	Downregulated	blue	2241	29	0	0	1
Barturen et al, medrxiv, 2020	SSC	SSC vs. Healthy Control	Whole Blood	Systemic Autoimmune Disease	Downregulated	midnightblue	447	29	0	0	1
Barturen et al, medrxiv, 2020	SSC	SSC vs. Healthy Control	Whole Blood	Systemic Autoimmune Disease	Downregulated	lightyellow	291	29	0	0	1
Barturen et al, medrxiv, 2020	SSC	SSC vs. Healthy Control	Whole Blood	Systemic Autoimmune Disease	Downregulated	black	1429	29	6	4.39579	1
Barturen et al, medrxiv, 2020	SSC	SSC vs. Healthy Control	Whole Blood	Systemic Autoimmune Disease	Downregulated	violet	133	29	0	0	1
Barturen et al, medrxiv, 2020	SSC	SSC vs. Healthy Control	Whole Blood	Systemic Autoimmune Disease	Downregulated	cyan	508	29	0	0	1
Barturen et al, medrxiv, 2020	SSC	SSC vs. Healthy Control	Whole Blood	Systemic Autoimmune Disease	Downregulated	darkolivegreen	130	29	4	31.9288	0.00850324
Barturen et al, medrxiv, 2020	SSC	SSC vs. Healthy Control	Whole Blood	Systemic Autoimmune Disease	Downregulated	salmon	524	29	1	1.66365	1
Barturen et al, medrxiv, 2020	SSC	SSC vs. Healthy Control	Whole Blood	Systemic Autoimmune Disease	Downregulated	brown	2029	29	2	0.832461	1
Barturen et al, medrxiv, 2020	SSC	SSC vs. Healthy Control	Whole Blood	Systemic Autoimmune Disease	Downregulated	lightcyan	381	29	0	0	1
Barturen et al, medrxiv, 2020	SSC	SSC vs. Healthy Control	Whole Blood	Systemic Autoimmune Disease	Downregulated	darkgrey	244	29	0	0	1
Barturen et al, medrxiv, 2020	SSC	SSC vs. Healthy Control	Whole Blood	Systemic Autoimmune Disease	Downregulated	orange	241	29	0	0	1
Barturen et al, medrxiv, 2020	SSC	SSC vs. Healthy Control	Whole Blood	Systemic Autoimmune Disease	Downregulated	magenta	587	29	2	3.08957	1
Barturen et al, medrxiv, 2020	SSC	SSC vs. Healthy Control	Whole Blood	Systemic Autoimmune Disease	Downregulated	lightgreen	301	29	0	0	1
Barturen et al, medrxiv, 2020	SSC	SSC vs. Healthy Control	Whole Blood	Systemic Autoimmune Disease	Downregulated	tan	530	29	0	0	1
Barturen et al, medrxiv, 2020	SSC	SSC vs. Healthy Control	Whole Blood	Systemic Autoimmune Disease	Downregulated	white	210	29	0	0	1
Barturen et al, medrxiv, 2020	SSC	SSC vs. Healthy Control	Whole Blood	Systemic Autoimmune Disease	Downregulated	grey60	359	29	0	0	1
Barturen et al, medrxiv, 2020	SSC	SSC vs. Healthy Control	Whole Blood	Systemic Autoimmune Disease	Downregulated	darkgreen	257	29	0	0	1
Barturen et al, medrxiv, 2020	SSC	SSC vs. Healthy Control	Whole Blood	Systemic Autoimmune Disease	Downregulated	royalblue	288	29	1	3.06433	1
Barturen et al, medrxiv, 2020	SSC	SSC vs. Healthy Control	Whole Blood	Systemic Autoimmune Disease	Downregulated	darkred	270	29	0	0	1
Barturen et al, medrxiv, 2020	SSC	SSC vs. Healthy Control	Whole Blood	Systemic Autoimmune Disease	Downregulated	darkturquoise	257	29	1	3.44025	1
Barturen et al, medrxiv, 2020	SSC	SSC vs. Healthy Control	Whole Blood	Systemic Autoimmune Disease	Downregulated	greenyellow	549	29	0	0	1
Barturen et al, medrxiv, 2020	SSC	SSC vs. Healthy Control	Whole Blood	Systemic Autoimmune Disease	Downregulated	purple	570	29	0	0	1
Barturen et al, medrxiv, 2020	SSC	SSC vs. Healthy Control	Whole Blood	Systemic Autoimmune Disease	Downregulated	steelblue	153	29	2	12.2045	1
Barturen et al, medrxiv, 2020	SSC	SSC vs. Healthy Control	Whole Blood	Systemic Autoimmune Disease	Downregulated	pink	758	29	1	1.13706	1
Barturen et al, medrxiv, 2020	SSC	SSC vs. Healthy Control	Whole Blood	Systemic Autoimmune Disease	Downregulated	paleturquoise	146	29	0	0	1
Barturen et al, medrxiv, 2020	SSC	SSC vs. Healthy Control	Whole Blood	Systemic Autoimmune Disease	Downregulated	yellowgreen	79	29	0	0	1
Barturen et al, medrxiv, 2020	SSC	SSC vs. Healthy Control	Whole Blood	Systemic Autoimmune Disease	Downregulated	darkmagenta	122	29	0	0	1
Barturen et al, medrxiv, 2020	SSC	SSC vs. Healthy Control	Whole Blood	Systemic Autoimmune Disease	Downregulated	sienna3	90	29	0	0	1
Barturen et al, medrxiv, 2020	SSC	SSC vs. Healthy Control	Whole Blood	Systemic Autoimmune Disease	Downregulated	darkorange	232	29	1	3.81691	1
Barturen et al, medrxiv, 2020	SSC	SSC vs. Healthy Control	Whole Blood	Systemic Autoimmune Disease	Downregulated	saddlebrown	157	29	0	0	1
Barturen et al, medrxiv, 2020	SSC	SSC vs. Healthy Control	Whole Blood	Systemic Autoimmune Disease	Downregulated	skyblue3	41	29	0	0	1
Barturen et al, medrxiv, 2020	UCTD	UCTD vs. Healthy Control	Whole Blood	Systemic Autoimmune Disease	Upregulated	turquoise	2341	56	4	0.774799	1
Barturen et al, medrxiv, 2020	UCTD	UCTD vs. Healthy Control	Whole Blood	Systemic Autoimmune Disease	Upregulated	green	1758	56	1	0.24822	1
Barturen et al, medrxiv, 2020	UCTD	UCTD vs. Healthy Control	Whole Blood	Systemic Autoimmune Disease	Upregulated	skyblue	159	56	0	0	1
Barturen et al, medrxiv, 2020	UCTD	UCTD vs. Healthy Control	Whole Blood	Systemic Autoimmune Disease	Upregulated	red	1435	56	1	0.308921	1
Barturen et al, medrxiv, 2020	UCTD	UCTD vs. Healthy Control	Whole Blood	Systemic Autoimmune Disease	Upregulated	yellow	1890	56	2	0.469015	1
Barturen et al, medrxiv, 2020	UCTD	UCTD vs. Healthy Control	Whole Blood	Systemic Autoimmune Disease	Upregulated	blue	2241	56	6	1.27956	1
Barturen et al, medrxiv, 2020	UCTD	UCTD vs. Healthy Control	Whole Blood	Systemic Autoimmune Disease	Upregulated	midnightblue	447	56	0	0	1
Barturen et al, medrxiv, 2020	UCTD	UCTD vs. Healthy Control	Whole Blood	Systemic Autoimmune Disease	Upregulated	lightyellow	291	56	0	0	1
Barturen et al, medrxiv, 2020	UCTD	UCTD vs. Healthy Control	Whole Blood	Systemic Autoimmune Disease	Upregulated	black	1429	56	0	0	1
Barturen et al, medrxiv, 2020	UCTD	UCTD vs. Healthy Control	Whole Blood	Systemic Autoimmune Disease	Upregulated	violet	133	56	0	0	1
Barturen et al, medrxiv, 2020	UCTD	UCTD vs. Healthy Control	Whole Blood	Systemic Autoimmune Disease	Upregulated	cyan	508	56	21	34.6973	1.53901e-19
Barturen et al, medrxiv, 2020	UCTD	UCTD vs. Healthy Control	Whole Blood	Systemic Autoimmune Disease	Upregulated	darkolivegreen	130	56	0	0	1
Barturen et al, medrxiv, 2020	UCTD	UCTD vs. Healthy Control	Whole Blood	Systemic Autoimmune Disease	Upregulated	salmon	524	56	0	0	1
Barturen et al, medrxiv, 2020	UCTD	UCTD vs. Healthy Control	Whole Blood	Systemic Autoimmune Disease	Upregulated	brown	2029	56	5	1.16221	1
Barturen et al, medrxiv, 2020	UCTD	UCTD vs. Healthy Control	Whole Blood	Systemic Autoimmune Disease	Upregulated	lightcyan	381	56	0	0	1
Barturen et al, medrxiv, 2020	UCTD	UCTD vs. Healthy Control	Whole Blood	Systemic Autoimmune Disease	Upregulated	darkgrey	244	56	0	0	1
Barturen et al, medrxiv, 2020	UCTD	UCTD vs. Healthy Control	Whole Blood	Systemic Autoimmune Disease	Upregulated	orange	241	56	1	1.95152	1
Barturen et al, medrxiv, 2020	UCTD	UCTD vs. Healthy Control	Whole Blood	Systemic Autoimmune Disease	Upregulated	magenta	587	56	0	0	1
Barturen et al, medrxiv, 2020	UCTD	UCTD vs. Healthy Control	Whole Blood	Systemic Autoimmune Disease	Upregulated	lightgreen	301	56	0	0	1
Barturen et al, medrxiv, 2020	UCTD	UCTD vs. Healthy Control	Whole Blood	Systemic Autoimmune Disease	Upregulated	tan	530	56	0	0	1
Barturen et al, medrxiv, 2020	UCTD	UCTD vs. Healthy Control	Whole Blood	Systemic Autoimmune Disease	Upregulated	white	210	56	0	0	1
Barturen et al, medrxiv, 2020	UCTD	UCTD vs. Healthy Control	Whole Blood	Systemic Autoimmune Disease	Upregulated	grey60	359	56	0	0	1
Barturen et al, medrxiv, 2020	UCTD	UCTD vs. Healthy Control	Whole Blood	Systemic Autoimmune Disease	Upregulated	darkgreen	257	56	0	0	1
Barturen et al, medrxiv, 2020	UCTD	UCTD vs. Healthy Control	Whole Blood	Systemic Autoimmune Disease	Upregulated	royalblue	288	56	1	1.62845	1
Barturen et al, medrxiv, 2020	UCTD	UCTD vs. Healthy Control	Whole Blood	Systemic Autoimmune Disease	Upregulated	darkred	270	56	0	0	1
Barturen et al, medrxiv, 2020	UCTD	UCTD vs. Healthy Control	Whole Blood	Systemic Autoimmune Disease	Upregulated	darkturquoise	257	56	0	0	1
Barturen et al, medrxiv, 2020	UCTD	UCTD vs. Healthy Control	Whole Blood	Systemic Autoimmune Disease	Upregulated	greenyellow	549	56	0	0	1
Barturen et al, medrxiv, 2020	UCTD	UCTD vs. Healthy Control	Whole Blood	Systemic Autoimmune Disease	Upregulated	purple	570	56	1	0.810873	1
Barturen et al, medrxiv, 2020	UCTD	UCTD vs. Healthy Control	Whole Blood	Systemic Autoimmune Disease	Upregulated	steelblue	153	56	0	0	1
Barturen et al, medrxiv, 2020	UCTD	UCTD vs. Healthy Control	Whole Blood	Systemic Autoimmune Disease	Upregulated	pink	758	56	0	0	1
Barturen et al, medrxiv, 2020	UCTD	UCTD vs. Healthy Control	Whole Blood	Systemic Autoimmune Disease	Upregulated	paleturquoise	146	56	1	3.24381	1
Barturen et al, medrxiv, 2020	UCTD	UCTD vs. Healthy Control	Whole Blood	Systemic Autoimmune Disease	Upregulated	yellowgreen	79	56	0	0	1
Barturen et al, medrxiv, 2020	UCTD	UCTD vs. Healthy Control	Whole Blood	Systemic Autoimmune Disease	Upregulated	darkmagenta	122	56	0	0	1
Barturen et al, medrxiv, 2020	UCTD	UCTD vs. Healthy Control	Whole Blood	Systemic Autoimmune Disease	Upregulated	sienna3	90	56	0	0	1
Barturen et al, medrxiv, 2020	UCTD	UCTD vs. Healthy Control	Whole Blood	Systemic Autoimmune Disease	Upregulated	darkorange	232	56	4	8.77764	0.631486
Barturen et al, medrxiv, 2020	UCTD	UCTD vs. Healthy Control	Whole Blood	Systemic Autoimmune Disease	Upregulated	saddlebrown	157	56	0	0	1
Barturen et al, medrxiv, 2020	UCTD	UCTD vs. Healthy Control	Whole Blood	Systemic Autoimmune Disease	Upregulated	skyblue3	41	56	0	0	1
Barturen et al, medrxiv, 2020	UCTD	UCTD vs. Healthy Control	Whole Blood	Systemic Autoimmune Disease	Downregulated	turquoise	2341	23	3	1.42162	1
Barturen et al, medrxiv, 2020	UCTD	UCTD vs. Healthy Control	Whole Blood	Systemic Autoimmune Disease	Downregulated	green	1758	23	1	0.584103	1
Barturen et al, medrxiv, 2020	UCTD	UCTD vs. Healthy Control	Whole Blood	Systemic Autoimmune Disease	Downregulated	skyblue	159	23	0	0	1
Barturen et al, medrxiv, 2020	UCTD	UCTD vs. Healthy Control	Whole Blood	Systemic Autoimmune Disease	Downregulated	red	1435	23	2	1.53137	1
Barturen et al, medrxiv, 2020	UCTD	UCTD vs. Healthy Control	Whole Blood	Systemic Autoimmune Disease	Downregulated	yellow	1890	23	1	0.539786	1
Barturen et al, medrxiv, 2020	UCTD	UCTD vs. Healthy Control	Whole Blood	Systemic Autoimmune Disease	Downregulated	blue	2241	23	1	0.447355	1
Barturen et al, medrxiv, 2020	UCTD	UCTD vs. Healthy Control	Whole Blood	Systemic Autoimmune Disease	Downregulated	midnightblue	447	23	0	0	1
Barturen et al, medrxiv, 2020	UCTD	UCTD vs. Healthy Control	Whole Blood	Systemic Autoimmune Disease	Downregulated	lightyellow	291	23	0	0	1
Barturen et al, medrxiv, 2020	UCTD	UCTD vs. Healthy Control	Whole Blood	Systemic Autoimmune Disease	Downregulated	black	1429	23	3	2.43719	1
Barturen et al, medrxiv, 2020	UCTD	UCTD vs. Healthy Control	Whole Blood	Systemic Autoimmune Disease	Downregulated	violet	133	23	0	0	1
Barturen et al, medrxiv, 2020	UCTD	UCTD vs. Healthy Control	Whole Blood	Systemic Autoimmune Disease	Downregulated	cyan	508	23	0	0	1
Barturen et al, medrxiv, 2020	UCTD	UCTD vs. Healthy Control	Whole Blood	Systemic Autoimmune Disease	Downregulated	darkolivegreen	130	23	3	29.0514	0.11322
Barturen et al, medrxiv, 2020	UCTD	UCTD vs. Healthy Control	Whole Blood	Systemic Autoimmune Disease	Downregulated	salmon	524	23	0	0	1
Barturen et al, medrxiv, 2020	UCTD	UCTD vs. Healthy Control	Whole Blood	Systemic Autoimmune Disease	Downregulated	brown	2029	23	3	1.6662	1
Barturen et al, medrxiv, 2020	UCTD	UCTD vs. Healthy Control	Whole Blood	Systemic Autoimmune Disease	Downregulated	lightcyan	381	23	0	0	1
Barturen et al, medrxiv, 2020	UCTD	UCTD vs. Healthy Control	Whole Blood	Systemic Autoimmune Disease	Downregulated	darkgrey	244	23	0	0	1
Barturen et al, medrxiv, 2020	UCTD	UCTD vs. Healthy Control	Whole Blood	Systemic Autoimmune Disease	Downregulated	orange	241	23	0	0	1
Barturen et al, medrxiv, 2020	UCTD	UCTD vs. Healthy Control	Whole Blood	Systemic Autoimmune Disease	Downregulated	magenta	587	23	0	0	1
Barturen et al, medrxiv, 2020	UCTD	UCTD vs. Healthy Control	Whole Blood	Systemic Autoimmune Disease	Downregulated	lightgreen	301	23	0	0	1
Barturen et al, medrxiv, 2020	UCTD	UCTD vs. Healthy Control	Whole Blood	Systemic Autoimmune Disease	Downregulated	tan	530	23	0	0	1
Barturen et al, medrxiv, 2020	UCTD	UCTD vs. Healthy Control	Whole Blood	Systemic Autoimmune Disease	Downregulated	white	210	23	0	0	1
Barturen et al, medrxiv, 2020	UCTD	UCTD vs. Healthy Control	Whole Blood	Systemic Autoimmune Disease	Downregulated	grey60	359	23	2	6.46285	1
Barturen et al, medrxiv, 2020	UCTD	UCTD vs. Healthy Control	Whole Blood	Systemic Autoimmune Disease	Downregulated	darkgreen	257	23	0	0	1
Barturen et al, medrxiv, 2020	UCTD	UCTD vs. Healthy Control	Whole Blood	Systemic Autoimmune Disease	Downregulated	royalblue	288	23	1	3.83131	1
Barturen et al, medrxiv, 2020	UCTD	UCTD vs. Healthy Control	Whole Blood	Systemic Autoimmune Disease	Downregulated	darkred	270	23	0	0	1
Barturen et al, medrxiv, 2020	UCTD	UCTD vs. Healthy Control	Whole Blood	Systemic Autoimmune Disease	Downregulated	darkturquoise	257	23	0	0	1
Barturen et al, medrxiv, 2020	UCTD	UCTD vs. Healthy Control	Whole Blood	Systemic Autoimmune Disease	Downregulated	greenyellow	549	23	0	0	1
Barturen et al, medrxiv, 2020	UCTD	UCTD vs. Healthy Control	Whole Blood	Systemic Autoimmune Disease	Downregulated	purple	570	23	0	0	1
Barturen et al, medrxiv, 2020	UCTD	UCTD vs. Healthy Control	Whole Blood	Systemic Autoimmune Disease	Downregulated	steelblue	153	23	1	7.27814	1
Barturen et al, medrxiv, 2020	UCTD	UCTD vs. Healthy Control	Whole Blood	Systemic Autoimmune Disease	Downregulated	pink	758	23	0	0	1
Barturen et al, medrxiv, 2020	UCTD	UCTD vs. Healthy Control	Whole Blood	Systemic Autoimmune Disease	Downregulated	paleturquoise	146	23	0	0	1
Barturen et al, medrxiv, 2020	UCTD	UCTD vs. Healthy Control	Whole Blood	Systemic Autoimmune Disease	Downregulated	yellowgreen	79	23	0	0	1
Barturen et al, medrxiv, 2020	UCTD	UCTD vs. Healthy Control	Whole Blood	Systemic Autoimmune Disease	Downregulated	darkmagenta	122	23	0	0	1
Barturen et al, medrxiv, 2020	UCTD	UCTD vs. Healthy Control	Whole Blood	Systemic Autoimmune Disease	Downregulated	sienna3	90	23	0	0	1
Barturen et al, medrxiv, 2020	UCTD	UCTD vs. Healthy Control	Whole Blood	Systemic Autoimmune Disease	Downregulated	darkorange	232	23	0	0	1
Barturen et al, medrxiv, 2020	UCTD	UCTD vs. Healthy Control	Whole Blood	Systemic Autoimmune Disease	Downregulated	saddlebrown	157	23	0	0	1
Barturen et al, medrxiv, 2020	UCTD	UCTD vs. Healthy Control	Whole Blood	Systemic Autoimmune Disease	Downregulated	skyblue3	41	23	0	0	1
Ramilo et al, Blood, 2007	IAV	IAV vs. Bacterial Infection	PBMC	Viral	Upregulated	turquoise	2341	211	17	0.749253	1
Ramilo et al, Blood, 2007	IAV	IAV vs. Bacterial Infection	PBMC	Viral	Upregulated	green	1758	211	17	1.02963	1
Ramilo et al, Blood, 2007	IAV	IAV vs. Bacterial Infection	PBMC	Viral	Upregulated	skyblue	159	211	4	2.74789	1
Ramilo et al, Blood, 2007	IAV	IAV vs. Bacterial Infection	PBMC	Viral	Upregulated	red	1435	211	10	0.725152	1
Ramilo et al, Blood, 2007	IAV	IAV vs. Bacterial Infection	PBMC	Viral	Upregulated	yellow	1890	211	9	0.48113	1
Ramilo et al, Blood, 2007	IAV	IAV vs. Bacterial Infection	PBMC	Viral	Upregulated	blue	2241	211	24	1.15674	1
Ramilo et al, Blood, 2007	IAV	IAV vs. Bacterial Infection	PBMC	Viral	Upregulated	midnightblue	447	211	0	0	1
Ramilo et al, Blood, 2007	IAV	IAV vs. Bacterial Infection	PBMC	Viral	Upregulated	lightyellow	291	211	5	1.8596	1
Ramilo et al, Blood, 2007	IAV	IAV vs. Bacterial Infection	PBMC	Viral	Upregulated	black	1429	211	16	1.20698	1
Ramilo et al, Blood, 2007	IAV	IAV vs. Bacterial Infection	PBMC	Viral	Upregulated	violet	133	211	2	1.61187	1
Ramilo et al, Blood, 2007	IAV	IAV vs. Bacterial Infection	PBMC	Viral	Upregulated	cyan	508	211	26	6.3339	4.53526e-10
Ramilo et al, Blood, 2007	IAV	IAV vs. Bacterial Infection	PBMC	Viral	Upregulated	darkolivegreen	130	211	1	0.814628	1
Ramilo et al, Blood, 2007	IAV	IAV vs. Bacterial Infection	PBMC	Viral	Upregulated	salmon	524	211	5	1.01382	1
Ramilo et al, Blood, 2007	IAV	IAV vs. Bacterial Infection	PBMC	Viral	Upregulated	brown	2029	211	10	0.497115	1
Ramilo et al, Blood, 2007	IAV	IAV vs. Bacterial Infection	PBMC	Viral	Upregulated	lightcyan	381	211	1	0.27337	1
Ramilo et al, Blood, 2007	IAV	IAV vs. Bacterial Infection	PBMC	Viral	Upregulated	darkgrey	244	211	3	1.31401	1
Ramilo et al, Blood, 2007	IAV	IAV vs. Bacterial Infection	PBMC	Viral	Upregulated	orange	241	211	2	0.879189	1
Ramilo et al, Blood, 2007	IAV	IAV vs. Bacterial Infection	PBMC	Viral	Upregulated	magenta	587	211	1	0.175577	1
Ramilo et al, Blood, 2007	IAV	IAV vs. Bacterial Infection	PBMC	Viral	Upregulated	lightgreen	301	211	7	2.55634	1
Ramilo et al, Blood, 2007	IAV	IAV vs. Bacterial Infection	PBMC	Viral	Upregulated	tan	530	211	8	1.63645	1
Ramilo et al, Blood, 2007	IAV	IAV vs. Bacterial Infection	PBMC	Viral	Upregulated	white	210	211	4	2.06287	1
Ramilo et al, Blood, 2007	IAV	IAV vs. Bacterial Infection	PBMC	Viral	Upregulated	grey60	359	211	1	0.290465	1
Ramilo et al, Blood, 2007	IAV	IAV vs. Bacterial Infection	PBMC	Viral	Upregulated	darkgreen	257	211	1	0.408113	1
Ramilo et al, Blood, 2007	IAV	IAV vs. Bacterial Infection	PBMC	Viral	Upregulated	royalblue	288	211	5	1.87956	1
Ramilo et al, Blood, 2007	IAV	IAV vs. Bacterial Infection	PBMC	Viral	Upregulated	darkred	270	211	7	2.8618	1
Ramilo et al, Blood, 2007	IAV	IAV vs. Bacterial Infection	PBMC	Viral	Upregulated	darkturquoise	257	211	4	1.67606	1
Ramilo et al, Blood, 2007	IAV	IAV vs. Bacterial Infection	PBMC	Viral	Upregulated	greenyellow	549	211	9	1.78698	1
Ramilo et al, Blood, 2007	IAV	IAV vs. Bacterial Infection	PBMC	Viral	Upregulated	purple	570	211	5	0.929293	1
Ramilo et al, Blood, 2007	IAV	IAV vs. Bacterial Infection	PBMC	Viral	Upregulated	steelblue	153	211	0	0	1
Ramilo et al, Blood, 2007	IAV	IAV vs. Bacterial Infection	PBMC	Viral	Upregulated	pink	758	211	1	0.134826	1
Ramilo et al, Blood, 2007	IAV	IAV vs. Bacterial Infection	PBMC	Viral	Upregulated	paleturquoise	146	211	1	0.724213	1
Ramilo et al, Blood, 2007	IAV	IAV vs. Bacterial Infection	PBMC	Viral	Upregulated	yellowgreen	79	211	1	1.35036	1
Ramilo et al, Blood, 2007	IAV	IAV vs. Bacterial Infection	PBMC	Viral	Upregulated	darkmagenta	122	211	1	0.868802	1
Ramilo et al, Blood, 2007	IAV	IAV vs. Bacterial Infection	PBMC	Viral	Upregulated	sienna3	90	211	0	0	1
Ramilo et al, Blood, 2007	IAV	IAV vs. Bacterial Infection	PBMC	Viral	Upregulated	darkorange	232	211	0	0	1
Ramilo et al, Blood, 2007	IAV	IAV vs. Bacterial Infection	PBMC	Viral	Upregulated	saddlebrown	157	211	2	1.36083	1
Ramilo et al, Blood, 2007	IAV	IAV vs. Bacterial Infection	PBMC	Viral	Upregulated	skyblue3	41	211	0	0	1
Ramilo et al, Blood, 2007	IAV	IAV vs. Bacterial Infection	PBMC	Viral	Downregulated	turquoise	2341	248	12	0.460233	1
Ramilo et al, Blood, 2007	IAV	IAV vs. Bacterial Infection	PBMC	Viral	Downregulated	green	1758	248	36	2.15903	0.0242889
Ramilo et al, Blood, 2007	IAV	IAV vs. Bacterial Infection	PBMC	Viral	Downregulated	skyblue	159	248	1	0.597757	1
Ramilo et al, Blood, 2007	IAV	IAV vs. Bacterial Infection	PBMC	Viral	Downregulated	red	1435	248	8	0.514309	1
Ramilo et al, Blood, 2007	IAV	IAV vs. Bacterial Infection	PBMC	Viral	Downregulated	yellow	1890	248	4	0.186933	1
Ramilo et al, Blood, 2007	IAV	IAV vs. Bacterial Infection	PBMC	Viral	Downregulated	blue	2241	248	33	1.48414	1
Ramilo et al, Blood, 2007	IAV	IAV vs. Bacterial Infection	PBMC	Viral	Downregulated	midnightblue	447	248	4	0.852707	1
Ramilo et al, Blood, 2007	IAV	IAV vs. Bacterial Infection	PBMC	Viral	Downregulated	lightyellow	291	248	11	3.85542	0.092525
Ramilo et al, Blood, 2007	IAV	IAV vs. Bacterial Infection	PBMC	Viral	Downregulated	black	1429	248	14	0.933109	1
Ramilo et al, Blood, 2007	IAV	IAV vs. Bacterial Infection	PBMC	Viral	Downregulated	violet	133	248	4	2.97047	1
Ramilo et al, Blood, 2007	IAV	IAV vs. Bacterial Infection	PBMC	Viral	Downregulated	cyan	508	248	6	1.13556	1
Ramilo et al, Blood, 2007	IAV	IAV vs. Bacterial Infection	PBMC	Viral	Downregulated	darkolivegreen	130	248	0	0	1
Ramilo et al, Blood, 2007	IAV	IAV vs. Bacterial Infection	PBMC	Viral	Downregulated	salmon	524	248	8	1.48507	1
Ramilo et al, Blood, 2007	IAV	IAV vs. Bacterial Infection	PBMC	Viral	Downregulated	brown	2029	248	4	0.172903	1
Ramilo et al, Blood, 2007	IAV	IAV vs. Bacterial Infection	PBMC	Viral	Downregulated	lightcyan	381	248	1	0.246002	1
Ramilo et al, Blood, 2007	IAV	IAV vs. Bacterial Infection	PBMC	Viral	Downregulated	darkgrey	244	248	1	0.387143	1
Ramilo et al, Blood, 2007	IAV	IAV vs. Bacterial Infection	PBMC	Viral	Downregulated	orange	241	248	2	0.79082	1
Ramilo et al, Blood, 2007	IAV	IAV vs. Bacterial Infection	PBMC	Viral	Downregulated	magenta	587	248	3	0.479873	1
Ramilo et al, Blood, 2007	IAV	IAV vs. Bacterial Infection	PBMC	Viral	Downregulated	lightgreen	301	248	1	0.312761	1
Ramilo et al, Blood, 2007	IAV	IAV vs. Bacterial Infection	PBMC	Viral	Downregulated	tan	530	248	3	0.533183	1
Ramilo et al, Blood, 2007	IAV	IAV vs. Bacterial Infection	PBMC	Viral	Downregulated	white	210	248	1	0.450828	1
Ramilo et al, Blood, 2007	IAV	IAV vs. Bacterial Infection	PBMC	Viral	Downregulated	grey60	359	248	1	0.261387	1
Ramilo et al, Blood, 2007	IAV	IAV vs. Bacterial Infection	PBMC	Viral	Downregulated	darkgreen	257	248	3	1.12024	1
Ramilo et al, Blood, 2007	IAV	IAV vs. Bacterial Infection	PBMC	Viral	Downregulated	royalblue	288	248	4	1.33985	1
Ramilo et al, Blood, 2007	IAV	IAV vs. Bacterial Infection	PBMC	Viral	Downregulated	darkred	270	248	10	3.76114	0.407871
Ramilo et al, Blood, 2007	IAV	IAV vs. Bacterial Infection	PBMC	Viral	Downregulated	darkturquoise	257	248	4	1.50612	1
Ramilo et al, Blood, 2007	IAV	IAV vs. Bacterial Infection	PBMC	Viral	Downregulated	greenyellow	549	248	43	9.64115	8.34768e-22
Ramilo et al, Blood, 2007	IAV	IAV vs. Bacterial Infection	PBMC	Viral	Downregulated	purple	570	248	4	0.663609	1
Ramilo et al, Blood, 2007	IAV	IAV vs. Bacterial Infection	PBMC	Viral	Downregulated	steelblue	153	248	0	0	1
Ramilo et al, Blood, 2007	IAV	IAV vs. Bacterial Infection	PBMC	Viral	Downregulated	pink	758	248	6	0.749268	1
Ramilo et al, Blood, 2007	IAV	IAV vs. Bacterial Infection	PBMC	Viral	Downregulated	paleturquoise	146	248	1	0.651734	1
Ramilo et al, Blood, 2007	IAV	IAV vs. Bacterial Infection	PBMC	Viral	Downregulated	yellowgreen	79	248	0	0	1
Ramilo et al, Blood, 2007	IAV	IAV vs. Bacterial Infection	PBMC	Viral	Downregulated	darkmagenta	122	248	0	0	1
Ramilo et al, Blood, 2007	IAV	IAV vs. Bacterial Infection	PBMC	Viral	Downregulated	sienna3	90	248	0	0	1
Ramilo et al, Blood, 2007	IAV	IAV vs. Bacterial Infection	PBMC	Viral	Downregulated	darkorange	232	248	0	0	1
Ramilo et al, Blood, 2007	IAV	IAV vs. Bacterial Infection	PBMC	Viral	Downregulated	saddlebrown	157	248	0	0	1
Ramilo et al, Blood, 2007	IAV	IAV vs. Bacterial Infection	PBMC	Viral	Downregulated	skyblue3	41	248	0	0	1
Shen et al, Cell, 2020	COVID-19	Positive Control for COVID-19 vs. Healthy Control	Serum	Viral	Upregulated	turquoise	2341	16	3	2.32704	1
Shen et al, Cell, 2020	COVID-19	Positive Control for COVID-19 vs. Healthy Control	Serum	Viral	Upregulated	green	1758	16	2	1.94872	1
Shen et al, Cell, 2020	COVID-19	Positive Control for COVID-19 vs. Healthy Control	Serum	Viral	Upregulated	skyblue	159	16	0	0	1
Shen et al, Cell, 2020	COVID-19	Positive Control for COVID-19 vs. Healthy Control	Serum	Viral	Upregulated	red	1435	16	1	1.11865	1
Shen et al, Cell, 2020	COVID-19	Positive Control for COVID-19 vs. Healthy Control	Serum	Viral	Upregulated	yellow	1890	16	0	0	1
Shen et al, Cell, 2020	COVID-19	Positive Control for COVID-19 vs. Healthy Control	Serum	Viral	Upregulated	blue	2241	16	2	1.49237	1
Shen et al, Cell, 2020	COVID-19	Positive Control for COVID-19 vs. Healthy Control	Serum	Viral	Upregulated	midnightblue	447	16	0	0	1
Shen et al, Cell, 2020	COVID-19	Positive Control for COVID-19 vs. Healthy Control	Serum	Viral	Upregulated	lightyellow	291	16	0	0	1
Shen et al, Cell, 2020	COVID-19	Positive Control for COVID-19 vs. Healthy Control	Serum	Viral	Upregulated	black	1429	16	0	0	1
Shen et al, Cell, 2020	COVID-19	Positive Control for COVID-19 vs. Healthy Control	Serum	Viral	Upregulated	violet	133	16	0	0	1
Shen et al, Cell, 2020	COVID-19	Positive Control for COVID-19 vs. Healthy Control	Serum	Viral	Upregulated	cyan	508	16	1	3.3043	1
Shen et al, Cell, 2020	COVID-19	Positive Control for COVID-19 vs. Healthy Control	Serum	Viral	Upregulated	darkolivegreen	130	16	0	0	1
Shen et al, Cell, 2020	COVID-19	Positive Control for COVID-19 vs. Healthy Control	Serum	Viral	Upregulated	salmon	524	16	0	0	1
Shen et al, Cell, 2020	COVID-19	Positive Control for COVID-19 vs. Healthy Control	Serum	Viral	Upregulated	brown	2029	16	2	1.66587	1
Shen et al, Cell, 2020	COVID-19	Positive Control for COVID-19 vs. Healthy Control	Serum	Viral	Upregulated	lightcyan	381	16	0	0	1
Shen et al, Cell, 2020	COVID-19	Positive Control for COVID-19 vs. Healthy Control	Serum	Viral	Upregulated	darkgrey	244	16	0	0	1
Shen et al, Cell, 2020	COVID-19	Positive Control for COVID-19 vs. Healthy Control	Serum	Viral	Upregulated	orange	241	16	0	0	1
Shen et al, Cell, 2020	COVID-19	Positive Control for COVID-19 vs. Healthy Control	Serum	Viral	Upregulated	magenta	587	16	1	2.84853	1
Shen et al, Cell, 2020	COVID-19	Positive Control for COVID-19 vs. Healthy Control	Serum	Viral	Upregulated	lightgreen	301	16	1	5.6368	1
Shen et al, Cell, 2020	COVID-19	Positive Control for COVID-19 vs. Healthy Control	Serum	Viral	Upregulated	tan	530	16	0	0	1
Shen et al, Cell, 2020	COVID-19	Positive Control for COVID-19 vs. Healthy Control	Serum	Viral	Upregulated	white	210	16	0	0	1
Shen et al, Cell, 2020	COVID-19	Positive Control for COVID-19 vs. Healthy Control	Serum	Viral	Upregulated	grey60	359	16	0	0	1
Shen et al, Cell, 2020	COVID-19	Positive Control for COVID-19 vs. Healthy Control	Serum	Viral	Upregulated	darkgreen	257	16	0	0	1
Shen et al, Cell, 2020	COVID-19	Positive Control for COVID-19 vs. Healthy Control	Serum	Viral	Upregulated	royalblue	288	16	0	0	1
Shen et al, Cell, 2020	COVID-19	Positive Control for COVID-19 vs. Healthy Control	Serum	Viral	Upregulated	darkred	270	16	0	0	1
Shen et al, Cell, 2020	COVID-19	Positive Control for COVID-19 vs. Healthy Control	Serum	Viral	Upregulated	darkturquoise	257	16	0	0	1
Shen et al, Cell, 2020	COVID-19	Positive Control for COVID-19 vs. Healthy Control	Serum	Viral	Upregulated	greenyellow	549	16	0	0	1
Shen et al, Cell, 2020	COVID-19	Positive Control for COVID-19 vs. Healthy Control	Serum	Viral	Upregulated	purple	570	16	0	0	1
Shen et al, Cell, 2020	COVID-19	Positive Control for COVID-19 vs. Healthy Control	Serum	Viral	Upregulated	steelblue	153	16	0	0	1
Shen et al, Cell, 2020	COVID-19	Positive Control for COVID-19 vs. Healthy Control	Serum	Viral	Upregulated	pink	758	16	0	0	1
Shen et al, Cell, 2020	COVID-19	Positive Control for COVID-19 vs. Healthy Control	Serum	Viral	Upregulated	paleturquoise	146	16	0	0	1
Shen et al, Cell, 2020	COVID-19	Positive Control for COVID-19 vs. Healthy Control	Serum	Viral	Upregulated	yellowgreen	79	16	0	0	1
Shen et al, Cell, 2020	COVID-19	Positive Control for COVID-19 vs. Healthy Control	Serum	Viral	Upregulated	darkmagenta	122	16	0	0	1
Shen et al, Cell, 2020	COVID-19	Positive Control for COVID-19 vs. Healthy Control	Serum	Viral	Upregulated	sienna3	90	16	0	0	1
Shen et al, Cell, 2020	COVID-19	Positive Control for COVID-19 vs. Healthy Control	Serum	Viral	Upregulated	darkorange	232	16	1	7.344	1
Shen et al, Cell, 2020	COVID-19	Positive Control for COVID-19 vs. Healthy Control	Serum	Viral	Upregulated	saddlebrown	157	16	0	0	1
Shen et al, Cell, 2020	COVID-19	Positive Control for COVID-19 vs. Healthy Control	Serum	Viral	Upregulated	skyblue3	41	16	0	0	1
Shen et al, Cell, 2020	COVID-19	Positive Control for COVID-19 vs. Healthy Control	Serum	Viral	Downregulated	turquoise	2341	13	0	0	1
Shen et al, Cell, 2020	COVID-19	Positive Control for COVID-19 vs. Healthy Control	Serum	Viral	Downregulated	green	1758	13	1	1.46097	1
Shen et al, Cell, 2020	COVID-19	Positive Control for COVID-19 vs. Healthy Control	Serum	Viral	Downregulated	skyblue	159	13	0	0	1
Shen et al, Cell, 2020	COVID-19	Positive Control for COVID-19 vs. Healthy Control	Serum	Viral	Downregulated	red	1435	13	0	0	1
Shen et al, Cell, 2020	COVID-19	Positive Control for COVID-19 vs. Healthy Control	Serum	Viral	Downregulated	yellow	1890	13	2	3.08768	1
Shen et al, Cell, 2020	COVID-19	Positive Control for COVID-19 vs. Healthy Control	Serum	Viral	Downregulated	blue	2241	13	3	4.48026	1
Shen et al, Cell, 2020	COVID-19	Positive Control for COVID-19 vs. Healthy Control	Serum	Viral	Downregulated	midnightblue	447	13	0	0	1
Shen et al, Cell, 2020	COVID-19	Positive Control for COVID-19 vs. Healthy Control	Serum	Viral	Downregulated	lightyellow	291	13	0	0	1
Shen et al, Cell, 2020	COVID-19	Positive Control for COVID-19 vs. Healthy Control	Serum	Viral	Downregulated	black	1429	13	1	1.82632	1
Shen et al, Cell, 2020	COVID-19	Positive Control for COVID-19 vs. Healthy Control	Serum	Viral	Downregulated	violet	133	13	0	0	1
Shen et al, Cell, 2020	COVID-19	Positive Control for COVID-19 vs. Healthy Control	Serum	Viral	Downregulated	cyan	508	13	0	0	1
Shen et al, Cell, 2020	COVID-19	Positive Control for COVID-19 vs. Healthy Control	Serum	Viral	Downregulated	darkolivegreen	130	13	0	0	1
Shen et al, Cell, 2020	COVID-19	Positive Control for COVID-19 vs. Healthy Control	Serum	Viral	Downregulated	salmon	524	13	0	0	1
Shen et al, Cell, 2020	COVID-19	Positive Control for COVID-19 vs. Healthy Control	Serum	Viral	Downregulated	brown	2029	13	0	0	1
Shen et al, Cell, 2020	COVID-19	Positive Control for COVID-19 vs. Healthy Control	Serum	Viral	Downregulated	lightcyan	381	13	0	0	1
Shen et al, Cell, 2020	COVID-19	Positive Control for COVID-19 vs. Healthy Control	Serum	Viral	Downregulated	darkgrey	244	13	0	0	1
Shen et al, Cell, 2020	COVID-19	Positive Control for COVID-19 vs. Healthy Control	Serum	Viral	Downregulated	orange	241	13	0	0	1
Shen et al, Cell, 2020	COVID-19	Positive Control for COVID-19 vs. Healthy Control	Serum	Viral	Downregulated	magenta	587	13	0	0	1
Shen et al, Cell, 2020	COVID-19	Positive Control for COVID-19 vs. Healthy Control	Serum	Viral	Downregulated	lightgreen	301	13	0	0	1
Shen et al, Cell, 2020	COVID-19	Positive Control for COVID-19 vs. Healthy Control	Serum	Viral	Downregulated	tan	530	13	0	0	1
Shen et al, Cell, 2020	COVID-19	Positive Control for COVID-19 vs. Healthy Control	Serum	Viral	Downregulated	white	210	13	0	0	1
Shen et al, Cell, 2020	COVID-19	Positive Control for COVID-19 vs. Healthy Control	Serum	Viral	Downregulated	grey60	359	13	0	0	1
Shen et al, Cell, 2020	COVID-19	Positive Control for COVID-19 vs. Healthy Control	Serum	Viral	Downregulated	darkgreen	257	13	0	0	1
Shen et al, Cell, 2020	COVID-19	Positive Control for COVID-19 vs. Healthy Control	Serum	Viral	Downregulated	royalblue	288	13	0	0	1
Shen et al, Cell, 2020	COVID-19	Positive Control for COVID-19 vs. Healthy Control	Serum	Viral	Downregulated	darkred	270	13	0	0	1
Shen et al, Cell, 2020	COVID-19	Positive Control for COVID-19 vs. Healthy Control	Serum	Viral	Downregulated	darkturquoise	257	13	0	0	1
Shen et al, Cell, 2020	COVID-19	Positive Control for COVID-19 vs. Healthy Control	Serum	Viral	Downregulated	greenyellow	549	13	0	0	1
Shen et al, Cell, 2020	COVID-19	Positive Control for COVID-19 vs. Healthy Control	Serum	Viral	Downregulated	purple	570	13	0	0	1
Shen et al, Cell, 2020	COVID-19	Positive Control for COVID-19 vs. Healthy Control	Serum	Viral	Downregulated	steelblue	153	13	0	0	1
Shen et al, Cell, 2020	COVID-19	Positive Control for COVID-19 vs. Healthy Control	Serum	Viral	Downregulated	pink	758	13	0	0	1
Shen et al, Cell, 2020	COVID-19	Positive Control for COVID-19 vs. Healthy Control	Serum	Viral	Downregulated	paleturquoise	146	13	2	43.8759	1
Shen et al, Cell, 2020	COVID-19	Positive Control for COVID-19 vs. Healthy Control	Serum	Viral	Downregulated	yellowgreen	79	13	0	0	1
Shen et al, Cell, 2020	COVID-19	Positive Control for COVID-19 vs. Healthy Control	Serum	Viral	Downregulated	darkmagenta	122	13	0	0	1
Shen et al, Cell, 2020	COVID-19	Positive Control for COVID-19 vs. Healthy Control	Serum	Viral	Downregulated	sienna3	90	13	0	0	1
Shen et al, Cell, 2020	COVID-19	Positive Control for COVID-19 vs. Healthy Control	Serum	Viral	Downregulated	darkorange	232	13	0	0	1
Shen et al, Cell, 2020	COVID-19	Positive Control for COVID-19 vs. Healthy Control	Serum	Viral	Downregulated	saddlebrown	157	13	0	0	1
Shen et al, Cell, 2020	COVID-19	Positive Control for COVID-19 vs. Healthy Control	Serum	Viral	Downregulated	skyblue3	41	13	0	0	1
Shen et al, Cell, 2020	COVID-19	Non-severe COVID-19 vs. Healthy Control	Serum	Viral	Upregulated	turquoise	2341	20	1	0.775089	1
Shen et al, Cell, 2020	COVID-19	Non-severe COVID-19 vs. Healthy Control	Serum	Viral	Upregulated	green	1758	20	0	0	1
Shen et al, Cell, 2020	COVID-19	Non-severe COVID-19 vs. Healthy Control	Serum	Viral	Upregulated	skyblue	159	20	1	12.7279	1
Shen et al, Cell, 2020	COVID-19	Non-severe COVID-19 vs. Healthy Control	Serum	Viral	Upregulated	red	1435	20	2	2.91073	1
Shen et al, Cell, 2020	COVID-19	Non-severe COVID-19 vs. Healthy Control	Serum	Viral	Upregulated	yellow	1890	20	1	0.981809	1
Shen et al, Cell, 2020	COVID-19	Non-severe COVID-19 vs. Healthy Control	Serum	Viral	Upregulated	blue	2241	20	2	1.79101	1
Shen et al, Cell, 2020	COVID-19	Non-severe COVID-19 vs. Healthy Control	Serum	Viral	Upregulated	midnightblue	447	20	0	0	1
Shen et al, Cell, 2020	COVID-19	Non-severe COVID-19 vs. Healthy Control	Serum	Viral	Upregulated	lightyellow	291	20	0	0	1
Shen et al, Cell, 2020	COVID-19	Non-severe COVID-19 vs. Healthy Control	Serum	Viral	Upregulated	black	1429	20	0	0	1
Shen et al, Cell, 2020	COVID-19	Non-severe COVID-19 vs. Healthy Control	Serum	Viral	Upregulated	violet	133	20	0	0	1
Shen et al, Cell, 2020	COVID-19	Non-severe COVID-19 vs. Healthy Control	Serum	Viral	Upregulated	cyan	508	20	1	3.90547	1
Shen et al, Cell, 2020	COVID-19	Non-severe COVID-19 vs. Healthy Control	Serum	Viral	Upregulated	darkolivegreen	130	20	0	0	1
Shen et al, Cell, 2020	COVID-19	Non-severe COVID-19 vs. Healthy Control	Serum	Viral	Upregulated	salmon	524	20	0	0	1
Shen et al, Cell, 2020	COVID-19	Non-severe COVID-19 vs. Healthy Control	Serum	Viral	Upregulated	brown	2029	20	2	1.99925	1
Shen et al, Cell, 2020	COVID-19	Non-severe COVID-19 vs. Healthy Control	Serum	Viral	Upregulated	lightcyan	381	20	0	0	1
Shen et al, Cell, 2020	COVID-19	Non-severe COVID-19 vs. Healthy Control	Serum	Viral	Upregulated	darkgrey	244	20	0	0	1
Shen et al, Cell, 2020	COVID-19	Non-severe COVID-19 vs. Healthy Control	Serum	Viral	Upregulated	orange	241	20	0	0	1
Shen et al, Cell, 2020	COVID-19	Non-severe COVID-19 vs. Healthy Control	Serum	Viral	Upregulated	magenta	587	20	0	0	1
Shen et al, Cell, 2020	COVID-19	Non-severe COVID-19 vs. Healthy Control	Serum	Viral	Upregulated	lightgreen	301	20	0	0	1
Shen et al, Cell, 2020	COVID-19	Non-severe COVID-19 vs. Healthy Control	Serum	Viral	Upregulated	tan	530	20	0	0	1
Shen et al, Cell, 2020	COVID-19	Non-severe COVID-19 vs. Healthy Control	Serum	Viral	Upregulated	white	210	20	0	0	1
Shen et al, Cell, 2020	COVID-19	Non-severe COVID-19 vs. Healthy Control	Serum	Viral	Upregulated	grey60	359	20	0	0	1
Shen et al, Cell, 2020	COVID-19	Non-severe COVID-19 vs. Healthy Control	Serum	Viral	Upregulated	darkgreen	257	20	0	0	1
Shen et al, Cell, 2020	COVID-19	Non-severe COVID-19 vs. Healthy Control	Serum	Viral	Upregulated	royalblue	288	20	0	0	1
Shen et al, Cell, 2020	COVID-19	Non-severe COVID-19 vs. Healthy Control	Serum	Viral	Upregulated	darkred	270	20	0	0	1
Shen et al, Cell, 2020	COVID-19	Non-severe COVID-19 vs. Healthy Control	Serum	Viral	Upregulated	darkturquoise	257	20	0	0	1
Shen et al, Cell, 2020	COVID-19	Non-severe COVID-19 vs. Healthy Control	Serum	Viral	Upregulated	greenyellow	549	20	1	3.60625	1
Shen et al, Cell, 2020	COVID-19	Non-severe COVID-19 vs. Healthy Control	Serum	Viral	Upregulated	purple	570	20	0	0	1
Shen et al, Cell, 2020	COVID-19	Non-severe COVID-19 vs. Healthy Control	Serum	Viral	Upregulated	steelblue	153	20	0	0	1
Shen et al, Cell, 2020	COVID-19	Non-severe COVID-19 vs. Healthy Control	Serum	Viral	Upregulated	pink	758	20	0	0	1
Shen et al, Cell, 2020	COVID-19	Non-severe COVID-19 vs. Healthy Control	Serum	Viral	Upregulated	paleturquoise	146	20	0	0	1
Shen et al, Cell, 2020	COVID-19	Non-severe COVID-19 vs. Healthy Control	Serum	Viral	Upregulated	yellowgreen	79	20	0	0	1
Shen et al, Cell, 2020	COVID-19	Non-severe COVID-19 vs. Healthy Control	Serum	Viral	Upregulated	darkmagenta	122	20	0	0	1
Shen et al, Cell, 2020	COVID-19	Non-severe COVID-19 vs. Healthy Control	Serum	Viral	Upregulated	sienna3	90	20	0	0	1
Shen et al, Cell, 2020	COVID-19	Non-severe COVID-19 vs. Healthy Control	Serum	Viral	Upregulated	darkorange	232	20	1	8.67831	1
Shen et al, Cell, 2020	COVID-19	Non-severe COVID-19 vs. Healthy Control	Serum	Viral	Upregulated	saddlebrown	157	20	0	0	1
Shen et al, Cell, 2020	COVID-19	Non-severe COVID-19 vs. Healthy Control	Serum	Viral	Upregulated	skyblue3	41	20	0	0	1
Shen et al, Cell, 2020	COVID-19	Non-severe COVID-19 vs. Healthy Control	Serum	Viral	Downregulated	turquoise	2341	23	1	0.50137	1
Shen et al, Cell, 2020	COVID-19	Non-severe COVID-19 vs. Healthy Control	Serum	Viral	Downregulated	green	1758	23	0	0	1
Shen et al, Cell, 2020	COVID-19	Non-severe COVID-19 vs. Healthy Control	Serum	Viral	Downregulated	skyblue	159	23	0	0	1
Shen et al, Cell, 2020	COVID-19	Non-severe COVID-19 vs. Healthy Control	Serum	Viral	Downregulated	red	1435	23	2	1.81874	1
Shen et al, Cell, 2020	COVID-19	Non-severe COVID-19 vs. Healthy Control	Serum	Viral	Downregulated	yellow	1890	23	0	0	1
Shen et al, Cell, 2020	COVID-19	Non-severe COVID-19 vs. Healthy Control	Serum	Viral	Downregulated	blue	2241	23	5	3.44816	1
Shen et al, Cell, 2020	COVID-19	Non-severe COVID-19 vs. Healthy Control	Serum	Viral	Downregulated	midnightblue	447	23	0	0	1
Shen et al, Cell, 2020	COVID-19	Non-severe COVID-19 vs. Healthy Control	Serum	Viral	Downregulated	lightyellow	291	23	0	0	1
Shen et al, Cell, 2020	COVID-19	Non-severe COVID-19 vs. Healthy Control	Serum	Viral	Downregulated	black	1429	23	2	1.8269	1
Shen et al, Cell, 2020	COVID-19	Non-severe COVID-19 vs. Healthy Control	Serum	Viral	Downregulated	violet	133	23	0	0	1
Shen et al, Cell, 2020	COVID-19	Non-severe COVID-19 vs. Healthy Control	Serum	Viral	Downregulated	cyan	508	23	1	2.52646	1
Shen et al, Cell, 2020	COVID-19	Non-severe COVID-19 vs. Healthy Control	Serum	Viral	Downregulated	darkolivegreen	130	23	0	0	1
Shen et al, Cell, 2020	COVID-19	Non-severe COVID-19 vs. Healthy Control	Serum	Viral	Downregulated	salmon	524	23	0	0	1
Shen et al, Cell, 2020	COVID-19	Non-severe COVID-19 vs. Healthy Control	Serum	Viral	Downregulated	brown	2029	23	0	0	1
Shen et al, Cell, 2020	COVID-19	Non-severe COVID-19 vs. Healthy Control	Serum	Viral	Downregulated	lightcyan	381	23	0	0	1
Shen et al, Cell, 2020	COVID-19	Non-severe COVID-19 vs. Healthy Control	Serum	Viral	Downregulated	darkgrey	244	23	0	0	1
Shen et al, Cell, 2020	COVID-19	Non-severe COVID-19 vs. Healthy Control	Serum	Viral	Downregulated	orange	241	23	2	11.5261	1
Shen et al, Cell, 2020	COVID-19	Non-severe COVID-19 vs. Healthy Control	Serum	Viral	Downregulated	magenta	587	23	0	0	1
Shen et al, Cell, 2020	COVID-19	Non-severe COVID-19 vs. Healthy Control	Serum	Viral	Downregulated	lightgreen	301	23	0	0	1
Shen et al, Cell, 2020	COVID-19	Non-severe COVID-19 vs. Healthy Control	Serum	Viral	Downregulated	tan	530	23	1	2.41888	1
Shen et al, Cell, 2020	COVID-19	Non-severe COVID-19 vs. Healthy Control	Serum	Viral	Downregulated	white	210	23	0	0	1
Shen et al, Cell, 2020	COVID-19	Non-severe COVID-19 vs. Healthy Control	Serum	Viral	Downregulated	grey60	359	23	0	0	1
Shen et al, Cell, 2020	COVID-19	Non-severe COVID-19 vs. Healthy Control	Serum	Viral	Downregulated	darkgreen	257	23	0	0	1
Shen et al, Cell, 2020	COVID-19	Non-severe COVID-19 vs. Healthy Control	Serum	Viral	Downregulated	royalblue	288	23	0	0	1
Shen et al, Cell, 2020	COVID-19	Non-severe COVID-19 vs. Healthy Control	Serum	Viral	Downregulated	darkred	270	23	0	0	1
Shen et al, Cell, 2020	COVID-19	Non-severe COVID-19 vs. Healthy Control	Serum	Viral	Downregulated	darkturquoise	257	23	0	0	1
Shen et al, Cell, 2020	COVID-19	Non-severe COVID-19 vs. Healthy Control	Serum	Viral	Downregulated	greenyellow	549	23	1	2.33304	1
Shen et al, Cell, 2020	COVID-19	Non-severe COVID-19 vs. Healthy Control	Serum	Viral	Downregulated	purple	570	23	0	0	1
Shen et al, Cell, 2020	COVID-19	Non-severe COVID-19 vs. Healthy Control	Serum	Viral	Downregulated	steelblue	153	23	1	8.5644	1
Shen et al, Cell, 2020	COVID-19	Non-severe COVID-19 vs. Healthy Control	Serum	Viral	Downregulated	pink	758	23	0	0	1
Shen et al, Cell, 2020	COVID-19	Non-severe COVID-19 vs. Healthy Control	Serum	Viral	Downregulated	paleturquoise	146	23	2	19.2052	1
Shen et al, Cell, 2020	COVID-19	Non-severe COVID-19 vs. Healthy Control	Serum	Viral	Downregulated	yellowgreen	79	23	0	0	1
Shen et al, Cell, 2020	COVID-19	Non-severe COVID-19 vs. Healthy Control	Serum	Viral	Downregulated	darkmagenta	122	23	0	0	1
Shen et al, Cell, 2020	COVID-19	Non-severe COVID-19 vs. Healthy Control	Serum	Viral	Downregulated	sienna3	90	23	0	0	1
Shen et al, Cell, 2020	COVID-19	Non-severe COVID-19 vs. Healthy Control	Serum	Viral	Downregulated	darkorange	232	23	0	0	1
Shen et al, Cell, 2020	COVID-19	Non-severe COVID-19 vs. Healthy Control	Serum	Viral	Downregulated	saddlebrown	157	23	0	0	1
Shen et al, Cell, 2020	COVID-19	Non-severe COVID-19 vs. Healthy Control	Serum	Viral	Downregulated	skyblue3	41	23	0	0	1
Shen et al, Cell, 2020	COVID-19	Severe COVID-19 vs. Healthy Control	Serum	Viral	Upregulated	turquoise	2341	58	7	1.7577	1
Shen et al, Cell, 2020	COVID-19	Severe COVID-19 vs. Healthy Control	Serum	Viral	Upregulated	green	1758	58	5	1.62478	1
Shen et al, Cell, 2020	COVID-19	Severe COVID-19 vs. Healthy Control	Serum	Viral	Upregulated	skyblue	159	58	1	3.49679	1
Shen et al, Cell, 2020	COVID-19	Severe COVID-19 vs. Healthy Control	Serum	Viral	Upregulated	red	1435	58	2	0.745359	1
Shen et al, Cell, 2020	COVID-19	Severe COVID-19 vs. Healthy Control	Serum	Viral	Upregulated	yellow	1890	58	2	0.553403	1
Shen et al, Cell, 2020	COVID-19	Severe COVID-19 vs. Healthy Control	Serum	Viral	Upregulated	blue	2241	58	5	1.24384	1
Shen et al, Cell, 2020	COVID-19	Severe COVID-19 vs. Healthy Control	Serum	Viral	Upregulated	midnightblue	447	58	0	0	1
Shen et al, Cell, 2020	COVID-19	Severe COVID-19 vs. Healthy Control	Serum	Viral	Upregulated	lightyellow	291	58	0	0	1
Shen et al, Cell, 2020	COVID-19	Severe COVID-19 vs. Healthy Control	Serum	Viral	Upregulated	black	1429	58	1	0.364734	1
Shen et al, Cell, 2020	COVID-19	Severe COVID-19 vs. Healthy Control	Serum	Viral	Upregulated	violet	133	58	0	0	1
Shen et al, Cell, 2020	COVID-19	Severe COVID-19 vs. Healthy Control	Serum	Viral	Upregulated	cyan	508	58	2	2.20477	1
Shen et al, Cell, 2020	COVID-19	Severe COVID-19 vs. Healthy Control	Serum	Viral	Upregulated	darkolivegreen	130	58	0	0	1
Shen et al, Cell, 2020	COVID-19	Severe COVID-19 vs. Healthy Control	Serum	Viral	Upregulated	salmon	524	58	3	3.29392	1
Shen et al, Cell, 2020	COVID-19	Severe COVID-19 vs. Healthy Control	Serum	Viral	Upregulated	brown	2029	58	5	1.38865	1
Shen et al, Cell, 2020	COVID-19	Severe COVID-19 vs. Healthy Control	Serum	Viral	Upregulated	lightcyan	381	58	0	0	1
Shen et al, Cell, 2020	COVID-19	Severe COVID-19 vs. Healthy Control	Serum	Viral	Upregulated	darkgrey	244	58	0	0	1
Shen et al, Cell, 2020	COVID-19	Severe COVID-19 vs. Healthy Control	Serum	Viral	Upregulated	orange	241	58	0	0	1
Shen et al, Cell, 2020	COVID-19	Severe COVID-19 vs. Healthy Control	Serum	Viral	Upregulated	magenta	587	58	2	1.90011	1
Shen et al, Cell, 2020	COVID-19	Severe COVID-19 vs. Healthy Control	Serum	Viral	Upregulated	lightgreen	301	58	1	1.8301	1
Shen et al, Cell, 2020	COVID-19	Severe COVID-19 vs. Healthy Control	Serum	Viral	Upregulated	tan	530	58	0	0	1
Shen et al, Cell, 2020	COVID-19	Severe COVID-19 vs. Healthy Control	Serum	Viral	Upregulated	white	210	58	0	0	1
Shen et al, Cell, 2020	COVID-19	Severe COVID-19 vs. Healthy Control	Serum	Viral	Upregulated	grey60	359	58	0	0	1
Shen et al, Cell, 2020	COVID-19	Severe COVID-19 vs. Healthy Control	Serum	Viral	Upregulated	darkgreen	257	58	0	0	1
Shen et al, Cell, 2020	COVID-19	Severe COVID-19 vs. Healthy Control	Serum	Viral	Upregulated	royalblue	288	58	0	0	1
Shen et al, Cell, 2020	COVID-19	Severe COVID-19 vs. Healthy Control	Serum	Viral	Upregulated	darkred	270	58	0	0	1
Shen et al, Cell, 2020	COVID-19	Severe COVID-19 vs. Healthy Control	Serum	Viral	Upregulated	darkturquoise	257	58	1	2.14885	1
Shen et al, Cell, 2020	COVID-19	Severe COVID-19 vs. Healthy Control	Serum	Viral	Upregulated	greenyellow	549	58	1	0.990557	1
Shen et al, Cell, 2020	COVID-19	Severe COVID-19 vs. Healthy Control	Serum	Viral	Upregulated	purple	570	58	0	0	1
Shen et al, Cell, 2020	COVID-19	Severe COVID-19 vs. Healthy Control	Serum	Viral	Upregulated	steelblue	153	58	0	0	1
Shen et al, Cell, 2020	COVID-19	Severe COVID-19 vs. Healthy Control	Serum	Viral	Upregulated	pink	758	58	1	0.710179	1
Shen et al, Cell, 2020	COVID-19	Severe COVID-19 vs. Healthy Control	Serum	Viral	Upregulated	paleturquoise	146	58	0	0	1
Shen et al, Cell, 2020	COVID-19	Severe COVID-19 vs. Healthy Control	Serum	Viral	Upregulated	yellowgreen	79	58	0	0	1
Shen et al, Cell, 2020	COVID-19	Severe COVID-19 vs. Healthy Control	Serum	Viral	Upregulated	darkmagenta	122	58	0	0	1
Shen et al, Cell, 2020	COVID-19	Severe COVID-19 vs. Healthy Control	Serum	Viral	Upregulated	sienna3	90	58	1	6.22655	1
Shen et al, Cell, 2020	COVID-19	Severe COVID-19 vs. Healthy Control	Serum	Viral	Upregulated	darkorange	232	58	1	2.38393	1
Shen et al, Cell, 2020	COVID-19	Severe COVID-19 vs. Healthy Control	Serum	Viral	Upregulated	saddlebrown	157	58	0	0	1
Shen et al, Cell, 2020	COVID-19	Severe COVID-19 vs. Healthy Control	Serum	Viral	Upregulated	skyblue3	41	58	0	0	1
Shen et al, Cell, 2020	COVID-19	Severe COVID-19 vs. Healthy Control	Serum	Viral	Downregulated	turquoise	2341	58	2	0.436797	1
Shen et al, Cell, 2020	COVID-19	Severe COVID-19 vs. Healthy Control	Serum	Viral	Downregulated	green	1758	58	3	0.922448	1
Shen et al, Cell, 2020	COVID-19	Severe COVID-19 vs. Healthy Control	Serum	Viral	Downregulated	skyblue	159	58	0	0	1
Shen et al, Cell, 2020	COVID-19	Severe COVID-19 vs. Healthy Control	Serum	Viral	Downregulated	red	1435	58	3	1.14831	1
Shen et al, Cell, 2020	COVID-19	Severe COVID-19 vs. Healthy Control	Serum	Viral	Downregulated	yellow	1890	58	3	0.852393	1
Shen et al, Cell, 2020	COVID-19	Severe COVID-19 vs. Healthy Control	Serum	Viral	Downregulated	blue	2241	58	9	2.52367	1
Shen et al, Cell, 2020	COVID-19	Severe COVID-19 vs. Healthy Control	Serum	Viral	Downregulated	midnightblue	447	58	0	0	1
Shen et al, Cell, 2020	COVID-19	Severe COVID-19 vs. Healthy Control	Serum	Viral	Downregulated	lightyellow	291	58	0	0	1
Shen et al, Cell, 2020	COVID-19	Severe COVID-19 vs. Healthy Control	Serum	Viral	Downregulated	black	1429	58	4	1.58067	1
Shen et al, Cell, 2020	COVID-19	Severe COVID-19 vs. Healthy Control	Serum	Viral	Downregulated	violet	133	58	0	0	1
Shen et al, Cell, 2020	COVID-19	Severe COVID-19 vs. Healthy Control	Serum	Viral	Downregulated	cyan	508	58	1	1.07266	1
Shen et al, Cell, 2020	COVID-19	Severe COVID-19 vs. Healthy Control	Serum	Viral	Downregulated	darkolivegreen	130	58	0	0	1
Shen et al, Cell, 2020	COVID-19	Severe COVID-19 vs. Healthy Control	Serum	Viral	Downregulated	salmon	524	58	1	1.03912	1
Shen et al, Cell, 2020	COVID-19	Severe COVID-19 vs. Healthy Control	Serum	Viral	Downregulated	brown	2029	58	3	0.788484	1
Shen et al, Cell, 2020	COVID-19	Severe COVID-19 vs. Healthy Control	Serum	Viral	Downregulated	lightcyan	381	58	0	0	1
Shen et al, Cell, 2020	COVID-19	Severe COVID-19 vs. Healthy Control	Serum	Viral	Downregulated	darkgrey	244	58	0	0	1
Shen et al, Cell, 2020	COVID-19	Severe COVID-19 vs. Healthy Control	Serum	Viral	Downregulated	orange	241	58	1	2.29371	1
Shen et al, Cell, 2020	COVID-19	Severe COVID-19 vs. Healthy Control	Serum	Viral	Downregulated	magenta	587	58	1	0.924704	1
Shen et al, Cell, 2020	COVID-19	Severe COVID-19 vs. Healthy Control	Serum	Viral	Downregulated	lightgreen	301	58	0	0	1
Shen et al, Cell, 2020	COVID-19	Severe COVID-19 vs. Healthy Control	Serum	Viral	Downregulated	tan	530	58	1	1.02704	1
Shen et al, Cell, 2020	COVID-19	Severe COVID-19 vs. Healthy Control	Serum	Viral	Downregulated	white	210	58	0	0	1
Shen et al, Cell, 2020	COVID-19	Severe COVID-19 vs. Healthy Control	Serum	Viral	Downregulated	grey60	359	58	0	0	1
Shen et al, Cell, 2020	COVID-19	Severe COVID-19 vs. Healthy Control	Serum	Viral	Downregulated	darkgreen	257	58	0	0	1
Shen et al, Cell, 2020	COVID-19	Severe COVID-19 vs. Healthy Control	Serum	Viral	Downregulated	royalblue	288	58	0	0	1
Shen et al, Cell, 2020	COVID-19	Severe COVID-19 vs. Healthy Control	Serum	Viral	Downregulated	darkred	270	58	0	0	1
Shen et al, Cell, 2020	COVID-19	Severe COVID-19 vs. Healthy Control	Serum	Viral	Downregulated	darkturquoise	257	58	1	2.14885	1
Shen et al, Cell, 2020	COVID-19	Severe COVID-19 vs. Healthy Control	Serum	Viral	Downregulated	greenyellow	549	58	1	0.990557	1
Shen et al, Cell, 2020	COVID-19	Severe COVID-19 vs. Healthy Control	Serum	Viral	Downregulated	purple	570	58	1	0.953078	1
Shen et al, Cell, 2020	COVID-19	Severe COVID-19 vs. Healthy Control	Serum	Viral	Downregulated	steelblue	153	58	3	11.6322	1
Shen et al, Cell, 2020	COVID-19	Severe COVID-19 vs. Healthy Control	Serum	Viral	Downregulated	pink	758	58	1	0.710179	1
Shen et al, Cell, 2020	COVID-19	Severe COVID-19 vs. Healthy Control	Serum	Viral	Downregulated	paleturquoise	146	58	2	7.87418	1
Shen et al, Cell, 2020	COVID-19	Severe COVID-19 vs. Healthy Control	Serum	Viral	Downregulated	yellowgreen	79	58	0	0	1
Shen et al, Cell, 2020	COVID-19	Severe COVID-19 vs. Healthy Control	Serum	Viral	Downregulated	darkmagenta	122	58	0	0	1
Shen et al, Cell, 2020	COVID-19	Severe COVID-19 vs. Healthy Control	Serum	Viral	Downregulated	sienna3	90	58	0	0	1
Shen et al, Cell, 2020	COVID-19	Severe COVID-19 vs. Healthy Control	Serum	Viral	Downregulated	darkorange	232	58	0	0	1
Shen et al, Cell, 2020	COVID-19	Severe COVID-19 vs. Healthy Control	Serum	Viral	Downregulated	saddlebrown	157	58	0	0	1
Shen et al, Cell, 2020	COVID-19	Severe COVID-19 vs. Healthy Control	Serum	Viral	Downregulated	skyblue3	41	58	0	0	1
Shen et al, Cell, 2020	COVID-19	Severe COVID-19 vs. Non-severe COVID-19	Serum	Viral	Upregulated	turquoise	2341	25	1	0.532731	1
Shen et al, Cell, 2020	COVID-19	Severe COVID-19 vs. Non-severe COVID-19	Serum	Viral	Upregulated	green	1758	25	3	2.50639	1
Shen et al, Cell, 2020	COVID-19	Severe COVID-19 vs. Non-severe COVID-19	Serum	Viral	Upregulated	skyblue	159	25	0	0	1
Shen et al, Cell, 2020	COVID-19	Severe COVID-19 vs. Non-severe COVID-19	Serum	Viral	Upregulated	red	1435	25	2	1.94013	1
Shen et al, Cell, 2020	COVID-19	Severe COVID-19 vs. Non-severe COVID-19	Serum	Viral	Upregulated	yellow	1890	25	1	0.674867	1
Shen et al, Cell, 2020	COVID-19	Severe COVID-19 vs. Non-severe COVID-19	Serum	Viral	Upregulated	blue	2241	25	2	1.19374	1
Shen et al, Cell, 2020	COVID-19	Severe COVID-19 vs. Non-severe COVID-19	Serum	Viral	Upregulated	midnightblue	447	25	0	0	1
Shen et al, Cell, 2020	COVID-19	Severe COVID-19 vs. Non-severe COVID-19	Serum	Viral	Upregulated	lightyellow	291	25	0	0	1
Shen et al, Cell, 2020	COVID-19	Severe COVID-19 vs. Non-severe COVID-19	Serum	Viral	Upregulated	black	1429	25	0	0	1
Shen et al, Cell, 2020	COVID-19	Severe COVID-19 vs. Non-severe COVID-19	Serum	Viral	Upregulated	violet	133	25	0	0	1
Shen et al, Cell, 2020	COVID-19	Severe COVID-19 vs. Non-severe COVID-19	Serum	Viral	Upregulated	cyan	508	25	1	2.68438	1
Shen et al, Cell, 2020	COVID-19	Severe COVID-19 vs. Non-severe COVID-19	Serum	Viral	Upregulated	darkolivegreen	130	25	0	0	1
Shen et al, Cell, 2020	COVID-19	Severe COVID-19 vs. Non-severe COVID-19	Serum	Viral	Upregulated	salmon	524	25	2	5.55842	1
Shen et al, Cell, 2020	COVID-19	Severe COVID-19 vs. Non-severe COVID-19	Serum	Viral	Upregulated	brown	2029	25	3	2.14265	1
Shen et al, Cell, 2020	COVID-19	Severe COVID-19 vs. Non-severe COVID-19	Serum	Viral	Upregulated	lightcyan	381	25	0	0	1
Shen et al, Cell, 2020	COVID-19	Severe COVID-19 vs. Non-severe COVID-19	Serum	Viral	Upregulated	darkgrey	244	25	0	0	1
Shen et al, Cell, 2020	COVID-19	Severe COVID-19 vs. Non-severe COVID-19	Serum	Viral	Upregulated	orange	241	25	0	0	1
Shen et al, Cell, 2020	COVID-19	Severe COVID-19 vs. Non-severe COVID-19	Serum	Viral	Upregulated	magenta	587	25	1	2.31418	1
Shen et al, Cell, 2020	COVID-19	Severe COVID-19 vs. Non-severe COVID-19	Serum	Viral	Upregulated	lightgreen	301	25	1	4.57981	1
Shen et al, Cell, 2020	COVID-19	Severe COVID-19 vs. Non-severe COVID-19	Serum	Viral	Upregulated	tan	530	25	0	0	1
Shen et al, Cell, 2020	COVID-19	Severe COVID-19 vs. Non-severe COVID-19	Serum	Viral	Upregulated	white	210	25	0	0	1
Shen et al, Cell, 2020	COVID-19	Severe COVID-19 vs. Non-severe COVID-19	Serum	Viral	Upregulated	grey60	359	25	0	0	1
Shen et al, Cell, 2020	COVID-19	Severe COVID-19 vs. Non-severe COVID-19	Serum	Viral	Upregulated	darkgreen	257	25	0	0	1
Shen et al, Cell, 2020	COVID-19	Severe COVID-19 vs. Non-severe COVID-19	Serum	Viral	Upregulated	royalblue	288	25	0	0	1
Shen et al, Cell, 2020	COVID-19	Severe COVID-19 vs. Non-severe COVID-19	Serum	Viral	Upregulated	darkred	270	25	0	0	1
Shen et al, Cell, 2020	COVID-19	Severe COVID-19 vs. Non-severe COVID-19	Serum	Viral	Upregulated	darkturquoise	257	25	0	0	1
Shen et al, Cell, 2020	COVID-19	Severe COVID-19 vs. Non-severe COVID-19	Serum	Viral	Upregulated	greenyellow	549	25	0	0	1
Shen et al, Cell, 2020	COVID-19	Severe COVID-19 vs. Non-severe COVID-19	Serum	Viral	Upregulated	purple	570	25	0	0	1
Shen et al, Cell, 2020	COVID-19	Severe COVID-19 vs. Non-severe COVID-19	Serum	Viral	Upregulated	steelblue	153	25	0	0	1
Shen et al, Cell, 2020	COVID-19	Severe COVID-19 vs. Non-severe COVID-19	Serum	Viral	Upregulated	pink	758	25	0	0	1
Shen et al, Cell, 2020	COVID-19	Severe COVID-19 vs. Non-severe COVID-19	Serum	Viral	Upregulated	paleturquoise	146	25	0	0	1
Shen et al, Cell, 2020	COVID-19	Severe COVID-19 vs. Non-severe COVID-19	Serum	Viral	Upregulated	yellowgreen	79	25	0	0	1
Shen et al, Cell, 2020	COVID-19	Severe COVID-19 vs. Non-severe COVID-19	Serum	Viral	Upregulated	darkmagenta	122	25	0	0	1
Shen et al, Cell, 2020	COVID-19	Severe COVID-19 vs. Non-severe COVID-19	Serum	Viral	Upregulated	sienna3	90	25	0	0	1
Shen et al, Cell, 2020	COVID-19	Severe COVID-19 vs. Non-severe COVID-19	Serum	Viral	Upregulated	darkorange	232	25	0	0	1
Shen et al, Cell, 2020	COVID-19	Severe COVID-19 vs. Non-severe COVID-19	Serum	Viral	Upregulated	saddlebrown	157	25	0	0	1
Shen et al, Cell, 2020	COVID-19	Severe COVID-19 vs. Non-severe COVID-19	Serum	Viral	Upregulated	skyblue3	41	25	0	0	1
Shen et al, Cell, 2020	COVID-19	Severe COVID-19 vs. Non-severe COVID-19	Serum	Viral	Downregulated	turquoise	2341	16	1	0.947388	1
Shen et al, Cell, 2020	COVID-19	Severe COVID-19 vs. Non-severe COVID-19	Serum	Viral	Downregulated	green	1758	16	0	0	1
Shen et al, Cell, 2020	COVID-19	Severe COVID-19 vs. Non-severe COVID-19	Serum	Viral	Downregulated	skyblue	159	16	0	0	1
Shen et al, Cell, 2020	COVID-19	Severe COVID-19 vs. Non-severe COVID-19	Serum	Viral	Downregulated	red	1435	16	0	0	1
Shen et al, Cell, 2020	COVID-19	Severe COVID-19 vs. Non-severe COVID-19	Serum	Viral	Downregulated	yellow	1890	16	3	4.63384	1
Shen et al, Cell, 2020	COVID-19	Severe COVID-19 vs. Non-severe COVID-19	Serum	Viral	Downregulated	blue	2241	16	2	2.23892	1
Shen et al, Cell, 2020	COVID-19	Severe COVID-19 vs. Non-severe COVID-19	Serum	Viral	Downregulated	midnightblue	447	16	0	0	1
Shen et al, Cell, 2020	COVID-19	Severe COVID-19 vs. Non-severe COVID-19	Serum	Viral	Downregulated	lightyellow	291	16	0	0	1
Shen et al, Cell, 2020	COVID-19	Severe COVID-19 vs. Non-severe COVID-19	Serum	Viral	Downregulated	black	1429	16	1	1.62335	1
Shen et al, Cell, 2020	COVID-19	Severe COVID-19 vs. Non-severe COVID-19	Serum	Viral	Downregulated	violet	133	16	0	0	1
Shen et al, Cell, 2020	COVID-19	Severe COVID-19 vs. Non-severe COVID-19	Serum	Viral	Downregulated	cyan	508	16	0	0	1
Shen et al, Cell, 2020	COVID-19	Severe COVID-19 vs. Non-severe COVID-19	Serum	Viral	Downregulated	darkolivegreen	130	16	0	0	1
Shen et al, Cell, 2020	COVID-19	Severe COVID-19 vs. Non-severe COVID-19	Serum	Viral	Downregulated	salmon	524	16	0	0	1
Shen et al, Cell, 2020	COVID-19	Severe COVID-19 vs. Non-severe COVID-19	Serum	Viral	Downregulated	brown	2029	16	2	2.49924	1
Shen et al, Cell, 2020	COVID-19	Severe COVID-19 vs. Non-severe COVID-19	Serum	Viral	Downregulated	lightcyan	381	16	0	0	1
Shen et al, Cell, 2020	COVID-19	Severe COVID-19 vs. Non-severe COVID-19	Serum	Viral	Downregulated	darkgrey	244	16	0	0	1
Shen et al, Cell, 2020	COVID-19	Severe COVID-19 vs. Non-severe COVID-19	Serum	Viral	Downregulated	orange	241	16	0	0	1
Shen et al, Cell, 2020	COVID-19	Severe COVID-19 vs. Non-severe COVID-19	Serum	Viral	Downregulated	magenta	587	16	1	4.11514	1
Shen et al, Cell, 2020	COVID-19	Severe COVID-19 vs. Non-severe COVID-19	Serum	Viral	Downregulated	lightgreen	301	16	0	0	1
Shen et al, Cell, 2020	COVID-19	Severe COVID-19 vs. Non-severe COVID-19	Serum	Viral	Downregulated	tan	530	16	0	0	1
Shen et al, Cell, 2020	COVID-19	Severe COVID-19 vs. Non-severe COVID-19	Serum	Viral	Downregulated	white	210	16	0	0	1
Shen et al, Cell, 2020	COVID-19	Severe COVID-19 vs. Non-severe COVID-19	Serum	Viral	Downregulated	grey60	359	16	0	0	1
Shen et al, Cell, 2020	COVID-19	Severe COVID-19 vs. Non-severe COVID-19	Serum	Viral	Downregulated	darkgreen	257	16	0	0	1
Shen et al, Cell, 2020	COVID-19	Severe COVID-19 vs. Non-severe COVID-19	Serum	Viral	Downregulated	royalblue	288	16	0	0	1
Shen et al, Cell, 2020	COVID-19	Severe COVID-19 vs. Non-severe COVID-19	Serum	Viral	Downregulated	darkred	270	16	0	0	1
Shen et al, Cell, 2020	COVID-19	Severe COVID-19 vs. Non-severe COVID-19	Serum	Viral	Downregulated	darkturquoise	257	16	0	0	1
Shen et al, Cell, 2020	COVID-19	Severe COVID-19 vs. Non-severe COVID-19	Serum	Viral	Downregulated	greenyellow	549	16	0	0	1
Shen et al, Cell, 2020	COVID-19	Severe COVID-19 vs. Non-severe COVID-19	Serum	Viral	Downregulated	purple	570	16	0	0	1
Shen et al, Cell, 2020	COVID-19	Severe COVID-19 vs. Non-severe COVID-19	Serum	Viral	Downregulated	steelblue	153	16	0	0	1
Shen et al, Cell, 2020	COVID-19	Severe COVID-19 vs. Non-severe COVID-19	Serum	Viral	Downregulated	pink	758	16	0	0	1
Shen et al, Cell, 2020	COVID-19	Severe COVID-19 vs. Non-severe COVID-19	Serum	Viral	Downregulated	paleturquoise	146	16	0	0	1
Shen et al, Cell, 2020	COVID-19	Severe COVID-19 vs. Non-severe COVID-19	Serum	Viral	Downregulated	yellowgreen	79	16	0	0	1
Shen et al, Cell, 2020	COVID-19	Severe COVID-19 vs. Non-severe COVID-19	Serum	Viral	Downregulated	darkmagenta	122	16	0	0	1
Shen et al, Cell, 2020	COVID-19	Severe COVID-19 vs. Non-severe COVID-19	Serum	Viral	Downregulated	sienna3	90	16	0	0	1
Shen et al, Cell, 2020	COVID-19	Severe COVID-19 vs. Non-severe COVID-19	Serum	Viral	Downregulated	darkorange	232	16	0	0	1
Shen et al, Cell, 2020	COVID-19	Severe COVID-19 vs. Non-severe COVID-19	Serum	Viral	Downregulated	saddlebrown	157	16	0	0	1
Shen et al, Cell, 2020	COVID-19	Severe COVID-19 vs. Non-severe COVID-19	Serum	Viral	Downregulated	skyblue3	41	16	0	0	1
Thair et al, medRxiv, 2020	COVID-19	COVID-19 vs. Healthy Control	Whole Blood	Viral	Upregulated	turquoise	2341	768	82	1.07502	1
Thair et al, medRxiv, 2020	COVID-19	COVID-19 vs. Healthy Control	Whole Blood	Viral	Upregulated	green	1758	768	145	3.04534	1.26891e-22
Thair et al, medRxiv, 2020	COVID-19	COVID-19 vs. Healthy Control	Whole Blood	Viral	Upregulated	skyblue	159	768	4	0.756984	1
Thair et al, medRxiv, 2020	COVID-19	COVID-19 vs. Healthy Control	Whole Blood	Viral	Upregulated	red	1435	768	100	2.39037	9.87307e-10
Thair et al, medRxiv, 2020	COVID-19	COVID-19 vs. Healthy Control	Whole Blood	Viral	Upregulated	yellow	1890	768	34	0.515874	1
Thair et al, medRxiv, 2020	COVID-19	COVID-19 vs. Healthy Control	Whole Blood	Viral	Upregulated	blue	2241	768	46	0.59012	1
Thair et al, medRxiv, 2020	COVID-19	COVID-19 vs. Healthy Control	Whole Blood	Viral	Upregulated	midnightblue	447	768	11	0.737414	1
Thair et al, medRxiv, 2020	COVID-19	COVID-19 vs. Healthy Control	Whole Blood	Viral	Upregulated	lightyellow	291	768	31	3.61329	5.75634e-06
Thair et al, medRxiv, 2020	COVID-19	COVID-19 vs. Healthy Control	Whole Blood	Viral	Upregulated	black	1429	768	22	0.442764	1
Thair et al, medRxiv, 2020	COVID-19	COVID-19 vs. Healthy Control	Whole Blood	Viral	Upregulated	violet	133	768	1	0.221555	1
Thair et al, medRxiv, 2020	COVID-19	COVID-19 vs. Healthy Control	Whole Blood	Viral	Upregulated	cyan	508	768	48	3.21044	9.9626e-09
Thair et al, medRxiv, 2020	COVID-19	COVID-19 vs. Healthy Control	Whole Blood	Viral	Upregulated	darkolivegreen	130	768	1	0.226739	1
Thair et al, medRxiv, 2020	COVID-19	COVID-19 vs. Healthy Control	Whole Blood	Viral	Upregulated	salmon	524	768	14	0.802869	1
Thair et al, medRxiv, 2020	COVID-19	COVID-19 vs. Healthy Control	Whole Blood	Viral	Upregulated	brown	2029	768	28	0.387831	1
Thair et al, medRxiv, 2020	COVID-19	COVID-19 vs. Healthy Control	Whole Blood	Viral	Upregulated	lightcyan	381	768	4	0.308007	1
Thair et al, medRxiv, 2020	COVID-19	COVID-19 vs. Healthy Control	Whole Blood	Viral	Upregulated	darkgrey	244	768	2	0.240784	1
Thair et al, medRxiv, 2020	COVID-19	COVID-19 vs. Healthy Control	Whole Blood	Viral	Upregulated	orange	241	768	12	1.54869	1
Thair et al, medRxiv, 2020	COVID-19	COVID-19 vs. Healthy Control	Whole Blood	Viral	Upregulated	magenta	587	768	8	0.399465	1
Thair et al, medRxiv, 2020	COVID-19	COVID-19 vs. Healthy Control	Whole Blood	Viral	Upregulated	lightgreen	301	768	8	0.800126	1
Thair et al, medRxiv, 2020	COVID-19	COVID-19 vs. Healthy Control	Whole Blood	Viral	Upregulated	tan	530	768	34	2.0634	0.103066
Thair et al, medRxiv, 2020	COVID-19	COVID-19 vs. Healthy Control	Whole Blood	Viral	Upregulated	white	210	768	13	1.95592	1
Thair et al, medRxiv, 2020	COVID-19	COVID-19 vs. Healthy Control	Whole Blood	Viral	Upregulated	grey60	359	768	4	0.327434	1
Thair et al, medRxiv, 2020	COVID-19	COVID-19 vs. Healthy Control	Whole Blood	Viral	Upregulated	darkgreen	257	768	10	1.19225	1
Thair et al, medRxiv, 2020	COVID-19	COVID-19 vs. Healthy Control	Whole Blood	Viral	Upregulated	royalblue	288	768	5	0.515864	1
Thair et al, medRxiv, 2020	COVID-19	COVID-19 vs. Healthy Control	Whole Blood	Viral	Upregulated	darkred	270	768	6	0.665091	1
Thair et al, medRxiv, 2020	COVID-19	COVID-19 vs. Healthy Control	Whole Blood	Viral	Upregulated	darkturquoise	257	768	5	0.580167	1
Thair et al, medRxiv, 2020	COVID-19	COVID-19 vs. Healthy Control	Whole Blood	Viral	Upregulated	greenyellow	549	768	16	0.879453	1
Thair et al, medRxiv, 2020	COVID-19	COVID-19 vs. Healthy Control	Whole Blood	Viral	Upregulated	purple	570	768	9	0.464854	1
Thair et al, medRxiv, 2020	COVID-19	COVID-19 vs. Healthy Control	Whole Blood	Viral	Upregulated	steelblue	153	768	6	1.20099	1
Thair et al, medRxiv, 2020	COVID-19	COVID-19 vs. Healthy Control	Whole Blood	Viral	Upregulated	pink	758	768	5	0.189601	1
Thair et al, medRxiv, 2020	COVID-19	COVID-19 vs. Healthy Control	Whole Blood	Viral	Upregulated	paleturquoise	146	768	2	0.406508	1
Thair et al, medRxiv, 2020	COVID-19	COVID-19 vs. Healthy Control	Whole Blood	Viral	Upregulated	yellowgreen	79	768	0	0	1
Thair et al, medRxiv, 2020	COVID-19	COVID-19 vs. Healthy Control	Whole Blood	Viral	Upregulated	darkmagenta	122	768	0	0	1
Thair et al, medRxiv, 2020	COVID-19	COVID-19 vs. Healthy Control	Whole Blood	Viral	Upregulated	sienna3	90	768	12	4.57847	0.0219756
Thair et al, medRxiv, 2020	COVID-19	COVID-19 vs. Healthy Control	Whole Blood	Viral	Upregulated	darkorange	232	768	3	0.382433	1
Thair et al, medRxiv, 2020	COVID-19	COVID-19 vs. Healthy Control	Whole Blood	Viral	Upregulated	saddlebrown	157	768	1	0.187248	1
Thair et al, medRxiv, 2020	COVID-19	COVID-19 vs. Healthy Control	Whole Blood	Viral	Upregulated	skyblue3	41	768	1	0.73425	1
Thair et al, medRxiv, 2020	COVID-19	COVID-19 vs. Healthy Control	Whole Blood	Viral	Downregulated	turquoise	2341	1230	84	0.627879	1
Thair et al, medRxiv, 2020	COVID-19	COVID-19 vs. Healthy Control	Whole Blood	Viral	Downregulated	green	1758	1230	76	0.779959	1
Thair et al, medRxiv, 2020	COVID-19	COVID-19 vs. Healthy Control	Whole Blood	Viral	Downregulated	skyblue	159	1230	7	0.808006	1
Thair et al, medRxiv, 2020	COVID-19	COVID-19 vs. Healthy Control	Whole Blood	Viral	Downregulated	red	1435	1230	48	0.591723	1
Thair et al, medRxiv, 2020	COVID-19	COVID-19 vs. Healthy Control	Whole Blood	Viral	Downregulated	yellow	1890	1230	28	0.246649	1
Thair et al, medRxiv, 2020	COVID-19	COVID-19 vs. Healthy Control	Whole Blood	Viral	Downregulated	blue	2241	1230	229	2.2351	2.72137e-19
Thair et al, medRxiv, 2020	COVID-19	COVID-19 vs. Healthy Control	Whole Blood	Viral	Downregulated	midnightblue	447	1230	23	0.952149	1
Thair et al, medRxiv, 2020	COVID-19	COVID-19 vs. Healthy Control	Whole Blood	Viral	Downregulated	lightyellow	291	1230	38	2.69244	0.000196267
Thair et al, medRxiv, 2020	COVID-19	COVID-19 vs. Healthy Control	Whole Blood	Viral	Downregulated	black	1429	1230	79	1.03013	1
Thair et al, medRxiv, 2020	COVID-19	COVID-19 vs. Healthy Control	Whole Blood	Viral	Downregulated	violet	133	1230	8	1.12528	1
Thair et al, medRxiv, 2020	COVID-19	COVID-19 vs. Healthy Control	Whole Blood	Viral	Downregulated	cyan	508	1230	12	0.419278	1
Thair et al, medRxiv, 2020	COVID-19	COVID-19 vs. Healthy Control	Whole Blood	Viral	Downregulated	darkolivegreen	130	1230	14	2.13352	1
Thair et al, medRxiv, 2020	COVID-19	COVID-19 vs. Healthy Control	Whole Blood	Viral	Downregulated	salmon	524	1230	24	0.840142	1
Thair et al, medRxiv, 2020	COVID-19	COVID-19 vs. Healthy Control	Whole Blood	Viral	Downregulated	brown	2029	1230	21	0.169226	1
Thair et al, medRxiv, 2020	COVID-19	COVID-19 vs. Healthy Control	Whole Blood	Viral	Downregulated	lightcyan	381	1230	15	0.716519	1
Thair et al, medRxiv, 2020	COVID-19	COVID-19 vs. Healthy Control	Whole Blood	Viral	Downregulated	darkgrey	244	1230	7	0.516107	1
Thair et al, medRxiv, 2020	COVID-19	COVID-19 vs. Healthy Control	Whole Blood	Viral	Downregulated	orange	241	1230	16	1.25274	1
Thair et al, medRxiv, 2020	COVID-19	COVID-19 vs. Healthy Control	Whole Blood	Viral	Downregulated	magenta	587	1230	106	4.14947	2.84818e-25
Thair et al, medRxiv, 2020	COVID-19	COVID-19 vs. Healthy Control	Whole Blood	Viral	Downregulated	lightgreen	301	1230	44	3.08411	1.54446e-06
Thair et al, medRxiv, 2020	COVID-19	COVID-19 vs. Healthy Control	Whole Blood	Viral	Downregulated	tan	530	1230	17	0.576215	1
Thair et al, medRxiv, 2020	COVID-19	COVID-19 vs. Healthy Control	Whole Blood	Viral	Downregulated	white	210	1230	4	0.338965	1
Thair et al, medRxiv, 2020	COVID-19	COVID-19 vs. Healthy Control	Whole Blood	Viral	Downregulated	grey60	359	1230	9	0.44766	1
Thair et al, medRxiv, 2020	COVID-19	COVID-19 vs. Healthy Control	Whole Blood	Viral	Downregulated	darkgreen	257	1230	3	0.205537	1
Thair et al, medRxiv, 2020	COVID-19	COVID-19 vs. Healthy Control	Whole Blood	Viral	Downregulated	royalblue	288	1230	9	0.563483	1
Thair et al, medRxiv, 2020	COVID-19	COVID-19 vs. Healthy Control	Whole Blood	Viral	Downregulated	darkred	270	1230	14	0.960373	1
Thair et al, medRxiv, 2020	COVID-19	COVID-19 vs. Healthy Control	Whole Blood	Viral	Downregulated	darkturquoise	257	1230	8	0.561558	1
Thair et al, medRxiv, 2020	COVID-19	COVID-19 vs. Healthy Control	Whole Blood	Viral	Downregulated	greenyellow	549	1230	79	3.09043	1.12215e-12
Thair et al, medRxiv, 2020	COVID-19	COVID-19 vs. Healthy Control	Whole Blood	Viral	Downregulated	purple	570	1230	38	1.26328	1
Thair et al, medRxiv, 2020	COVID-19	COVID-19 vs. Healthy Control	Whole Blood	Viral	Downregulated	steelblue	153	1230	0	0	1
Thair et al, medRxiv, 2020	COVID-19	COVID-19 vs. Healthy Control	Whole Blood	Viral	Downregulated	pink	758	1230	109	3.14527	9.50065e-18
Thair et al, medRxiv, 2020	COVID-19	COVID-19 vs. Healthy Control	Whole Blood	Viral	Downregulated	paleturquoise	146	1230	2	0.242769	1
Thair et al, medRxiv, 2020	COVID-19	COVID-19 vs. Healthy Control	Whole Blood	Viral	Downregulated	yellowgreen	79	1230	21	6.45541	1.01182e-06
Thair et al, medRxiv, 2020	COVID-19	COVID-19 vs. Healthy Control	Whole Blood	Viral	Downregulated	darkmagenta	122	1230	0	0	1
Thair et al, medRxiv, 2020	COVID-19	COVID-19 vs. Healthy Control	Whole Blood	Viral	Downregulated	sienna3	90	1230	3	0.604859	1
Thair et al, medRxiv, 2020	COVID-19	COVID-19 vs. Healthy Control	Whole Blood	Viral	Downregulated	darkorange	232	1230	2	0.151371	1
Thair et al, medRxiv, 2020	COVID-19	COVID-19 vs. Healthy Control	Whole Blood	Viral	Downregulated	saddlebrown	157	1230	3	0.340627	1
Thair et al, medRxiv, 2020	COVID-19	COVID-19 vs. Healthy Control	Whole Blood	Viral	Downregulated	skyblue3	41	1230	0	0	1
Wen et al, Cell Discovery, 2020	COVID-19	Early Recovery Stage COVID-19 vs. Healthy Control	PBMC	Viral	Upregulated	turquoise	2341	25	2	0.741254	1
Wen et al, Cell Discovery, 2020	COVID-19	Early Recovery Stage COVID-19 vs. Healthy Control	PBMC	Viral	Upregulated	green	1758	25	5	2.92693	1
Wen et al, Cell Discovery, 2020	COVID-19	Early Recovery Stage COVID-19 vs. Healthy Control	PBMC	Viral	Upregulated	skyblue	159	25	0	0	1
Wen et al, Cell Discovery, 2020	COVID-19	Early Recovery Stage COVID-19 vs. Healthy Control	PBMC	Viral	Upregulated	red	1435	25	3	1.98492	1
Wen et al, Cell Discovery, 2020	COVID-19	Early Recovery Stage COVID-19 vs. Healthy Control	PBMC	Viral	Upregulated	yellow	1890	25	1	0.44972	1
Wen et al, Cell Discovery, 2020	COVID-19	Early Recovery Stage COVID-19 vs. Healthy Control	PBMC	Viral	Upregulated	blue	2241	25	3	1.22098	1
Wen et al, Cell Discovery, 2020	COVID-19	Early Recovery Stage COVID-19 vs. Healthy Control	PBMC	Viral	Upregulated	midnightblue	447	25	0	0	1
Wen et al, Cell Discovery, 2020	COVID-19	Early Recovery Stage COVID-19 vs. Healthy Control	PBMC	Viral	Upregulated	lightyellow	291	25	1	3.1587	1
Wen et al, Cell Discovery, 2020	COVID-19	Early Recovery Stage COVID-19 vs. Healthy Control	PBMC	Viral	Upregulated	black	1429	25	2	1.27051	1
Wen et al, Cell Discovery, 2020	COVID-19	Early Recovery Stage COVID-19 vs. Healthy Control	PBMC	Viral	Upregulated	violet	133	25	0	0	1
Wen et al, Cell Discovery, 2020	COVID-19	Early Recovery Stage COVID-19 vs. Healthy Control	PBMC	Viral	Upregulated	cyan	508	25	0	0	1
Wen et al, Cell Discovery, 2020	COVID-19	Early Recovery Stage COVID-19 vs. Healthy Control	PBMC	Viral	Upregulated	darkolivegreen	130	25	0	0	1
Wen et al, Cell Discovery, 2020	COVID-19	Early Recovery Stage COVID-19 vs. Healthy Control	PBMC	Viral	Upregulated	salmon	524	25	1	1.73305	1
Wen et al, Cell Discovery, 2020	COVID-19	Early Recovery Stage COVID-19 vs. Healthy Control	PBMC	Viral	Upregulated	brown	2029	25	0	0	1
Wen et al, Cell Discovery, 2020	COVID-19	Early Recovery Stage COVID-19 vs. Healthy Control	PBMC	Viral	Upregulated	lightcyan	381	25	0	0	1
Wen et al, Cell Discovery, 2020	COVID-19	Early Recovery Stage COVID-19 vs. Healthy Control	PBMC	Viral	Upregulated	darkgrey	244	25	0	0	1
Wen et al, Cell Discovery, 2020	COVID-19	Early Recovery Stage COVID-19 vs. Healthy Control	PBMC	Viral	Upregulated	orange	241	25	0	0	1
Wen et al, Cell Discovery, 2020	COVID-19	Early Recovery Stage COVID-19 vs. Healthy Control	PBMC	Viral	Upregulated	magenta	587	25	0	0	1
Wen et al, Cell Discovery, 2020	COVID-19	Early Recovery Stage COVID-19 vs. Healthy Control	PBMC	Viral	Upregulated	lightgreen	301	25	0	0	1
Wen et al, Cell Discovery, 2020	COVID-19	Early Recovery Stage COVID-19 vs. Healthy Control	PBMC	Viral	Upregulated	tan	530	25	0	0	1
Wen et al, Cell Discovery, 2020	COVID-19	Early Recovery Stage COVID-19 vs. Healthy Control	PBMC	Viral	Upregulated	white	210	25	0	0	1
Wen et al, Cell Discovery, 2020	COVID-19	Early Recovery Stage COVID-19 vs. Healthy Control	PBMC	Viral	Upregulated	grey60	359	25	1	2.55075	1
Wen et al, Cell Discovery, 2020	COVID-19	Early Recovery Stage COVID-19 vs. Healthy Control	PBMC	Viral	Upregulated	darkgreen	257	25	1	3.58341	1
Wen et al, Cell Discovery, 2020	COVID-19	Early Recovery Stage COVID-19 vs. Healthy Control	PBMC	Viral	Upregulated	royalblue	288	25	0	0	1
Wen et al, Cell Discovery, 2020	COVID-19	Early Recovery Stage COVID-19 vs. Healthy Control	PBMC	Viral	Upregulated	darkred	270	25	0	0	1
Wen et al, Cell Discovery, 2020	COVID-19	Early Recovery Stage COVID-19 vs. Healthy Control	PBMC	Viral	Upregulated	darkturquoise	257	25	0	0	1
Wen et al, Cell Discovery, 2020	COVID-19	Early Recovery Stage COVID-19 vs. Healthy Control	PBMC	Viral	Upregulated	greenyellow	549	25	1	1.65208	1
Wen et al, Cell Discovery, 2020	COVID-19	Early Recovery Stage COVID-19 vs. Healthy Control	PBMC	Viral	Upregulated	purple	570	25	1	1.58957	1
Wen et al, Cell Discovery, 2020	COVID-19	Early Recovery Stage COVID-19 vs. Healthy Control	PBMC	Viral	Upregulated	steelblue	153	25	0	0	1
Wen et al, Cell Discovery, 2020	COVID-19	Early Recovery Stage COVID-19 vs. Healthy Control	PBMC	Viral	Upregulated	pink	758	25	0	0	1
Wen et al, Cell Discovery, 2020	COVID-19	Early Recovery Stage COVID-19 vs. Healthy Control	PBMC	Viral	Upregulated	paleturquoise	146	25	0	0	1
Wen et al, Cell Discovery, 2020	COVID-19	Early Recovery Stage COVID-19 vs. Healthy Control	PBMC	Viral	Upregulated	yellowgreen	79	25	0	0	1
Wen et al, Cell Discovery, 2020	COVID-19	Early Recovery Stage COVID-19 vs. Healthy Control	PBMC	Viral	Upregulated	darkmagenta	122	25	0	0	1
Wen et al, Cell Discovery, 2020	COVID-19	Early Recovery Stage COVID-19 vs. Healthy Control	PBMC	Viral	Upregulated	sienna3	90	25	0	0	1
Wen et al, Cell Discovery, 2020	COVID-19	Early Recovery Stage COVID-19 vs. Healthy Control	PBMC	Viral	Upregulated	darkorange	232	25	3	13.1226	0.768852
Wen et al, Cell Discovery, 2020	COVID-19	Early Recovery Stage COVID-19 vs. Healthy Control	PBMC	Viral	Upregulated	saddlebrown	157	25	0	0	1
Wen et al, Cell Discovery, 2020	COVID-19	Early Recovery Stage COVID-19 vs. Healthy Control	PBMC	Viral	Upregulated	skyblue3	41	25	0	0	1
Wen et al, Cell Discovery, 2020	COVID-19	Early Recovery Stage COVID-19 vs. Healthy Control	PBMC	Viral	Downregulated	turquoise	2341	8	2	2.8436	1
Wen et al, Cell Discovery, 2020	COVID-19	Early Recovery Stage COVID-19 vs. Healthy Control	PBMC	Viral	Downregulated	green	1758	8	0	0	1
Wen et al, Cell Discovery, 2020	COVID-19	Early Recovery Stage COVID-19 vs. Healthy Control	PBMC	Viral	Downregulated	skyblue	159	8	0	0	1
Wen et al, Cell Discovery, 2020	COVID-19	Early Recovery Stage COVID-19 vs. Healthy Control	PBMC	Viral	Downregulated	red	1435	8	0	0	1
Wen et al, Cell Discovery, 2020	COVID-19	Early Recovery Stage COVID-19 vs. Healthy Control	PBMC	Viral	Downregulated	yellow	1890	8	0	0	1
Wen et al, Cell Discovery, 2020	COVID-19	Early Recovery Stage COVID-19 vs. Healthy Control	PBMC	Viral	Downregulated	blue	2241	8	0	0	1
Wen et al, Cell Discovery, 2020	COVID-19	Early Recovery Stage COVID-19 vs. Healthy Control	PBMC	Viral	Downregulated	midnightblue	447	8	0	0	1
Wen et al, Cell Discovery, 2020	COVID-19	Early Recovery Stage COVID-19 vs. Healthy Control	PBMC	Viral	Downregulated	lightyellow	291	8	1	10.8347	1
Wen et al, Cell Discovery, 2020	COVID-19	Early Recovery Stage COVID-19 vs. Healthy Control	PBMC	Viral	Downregulated	black	1429	8	0	0	1
Wen et al, Cell Discovery, 2020	COVID-19	Early Recovery Stage COVID-19 vs. Healthy Control	PBMC	Viral	Downregulated	violet	133	8	0	0	1
Wen et al, Cell Discovery, 2020	COVID-19	Early Recovery Stage COVID-19 vs. Healthy Control	PBMC	Viral	Downregulated	cyan	508	8	0	0	1
Wen et al, Cell Discovery, 2020	COVID-19	Early Recovery Stage COVID-19 vs. Healthy Control	PBMC	Viral	Downregulated	darkolivegreen	130	8	1	24.5053	1
Wen et al, Cell Discovery, 2020	COVID-19	Early Recovery Stage COVID-19 vs. Healthy Control	PBMC	Viral	Downregulated	salmon	524	8	0	0	1
Wen et al, Cell Discovery, 2020	COVID-19	Early Recovery Stage COVID-19 vs. Healthy Control	PBMC	Viral	Downregulated	brown	2029	8	0	0	1
Wen et al, Cell Discovery, 2020	COVID-19	Early Recovery Stage COVID-19 vs. Healthy Control	PBMC	Viral	Downregulated	lightcyan	381	8	0	0	1
Wen et al, Cell Discovery, 2020	COVID-19	Early Recovery Stage COVID-19 vs. Healthy Control	PBMC	Viral	Downregulated	darkgrey	244	8	0	0	1
Wen et al, Cell Discovery, 2020	COVID-19	Early Recovery Stage COVID-19 vs. Healthy Control	PBMC	Viral	Downregulated	orange	241	8	0	0	1
Wen et al, Cell Discovery, 2020	COVID-19	Early Recovery Stage COVID-19 vs. Healthy Control	PBMC	Viral	Downregulated	magenta	587	8	0	0	1
Wen et al, Cell Discovery, 2020	COVID-19	Early Recovery Stage COVID-19 vs. Healthy Control	PBMC	Viral	Downregulated	lightgreen	301	8	0	0	1
Wen et al, Cell Discovery, 2020	COVID-19	Early Recovery Stage COVID-19 vs. Healthy Control	PBMC	Viral	Downregulated	tan	530	8	0	0	1
Wen et al, Cell Discovery, 2020	COVID-19	Early Recovery Stage COVID-19 vs. Healthy Control	PBMC	Viral	Downregulated	white	210	8	0	0	1
Wen et al, Cell Discovery, 2020	COVID-19	Early Recovery Stage COVID-19 vs. Healthy Control	PBMC	Viral	Downregulated	grey60	359	8	0	0	1
Wen et al, Cell Discovery, 2020	COVID-19	Early Recovery Stage COVID-19 vs. Healthy Control	PBMC	Viral	Downregulated	darkgreen	257	8	0	0	1
Wen et al, Cell Discovery, 2020	COVID-19	Early Recovery Stage COVID-19 vs. Healthy Control	PBMC	Viral	Downregulated	royalblue	288	8	0	0	1
Wen et al, Cell Discovery, 2020	COVID-19	Early Recovery Stage COVID-19 vs. Healthy Control	PBMC	Viral	Downregulated	darkred	270	8	0	0	1
Wen et al, Cell Discovery, 2020	COVID-19	Early Recovery Stage COVID-19 vs. Healthy Control	PBMC	Viral	Downregulated	darkturquoise	257	8	0	0	1
Wen et al, Cell Discovery, 2020	COVID-19	Early Recovery Stage COVID-19 vs. Healthy Control	PBMC	Viral	Downregulated	greenyellow	549	8	3	23.8672	0.179916
Wen et al, Cell Discovery, 2020	COVID-19	Early Recovery Stage COVID-19 vs. Healthy Control	PBMC	Viral	Downregulated	purple	570	8	0	0	1
Wen et al, Cell Discovery, 2020	COVID-19	Early Recovery Stage COVID-19 vs. Healthy Control	PBMC	Viral	Downregulated	steelblue	153	8	0	0	1
Wen et al, Cell Discovery, 2020	COVID-19	Early Recovery Stage COVID-19 vs. Healthy Control	PBMC	Viral	Downregulated	pink	758	8	0	0	1
Wen et al, Cell Discovery, 2020	COVID-19	Early Recovery Stage COVID-19 vs. Healthy Control	PBMC	Viral	Downregulated	paleturquoise	146	8	0	0	1
Wen et al, Cell Discovery, 2020	COVID-19	Early Recovery Stage COVID-19 vs. Healthy Control	PBMC	Viral	Downregulated	yellowgreen	79	8	0	0	1
Wen et al, Cell Discovery, 2020	COVID-19	Early Recovery Stage COVID-19 vs. Healthy Control	PBMC	Viral	Downregulated	darkmagenta	122	8	0	0	1
Wen et al, Cell Discovery, 2020	COVID-19	Early Recovery Stage COVID-19 vs. Healthy Control	PBMC	Viral	Downregulated	sienna3	90	8	0	0	1
Wen et al, Cell Discovery, 2020	COVID-19	Early Recovery Stage COVID-19 vs. Healthy Control	PBMC	Viral	Downregulated	darkorange	232	8	1	13.6328	1
Wen et al, Cell Discovery, 2020	COVID-19	Early Recovery Stage COVID-19 vs. Healthy Control	PBMC	Viral	Downregulated	saddlebrown	157	8	0	0	1
Wen et al, Cell Discovery, 2020	COVID-19	Early Recovery Stage COVID-19 vs. Healthy Control	PBMC	Viral	Downregulated	skyblue3	41	8	0	0	1
Wen et al, Cell Discovery, 2020	COVID-19	Early Recovery Stage COVID-19 vs. Healthy Control	PBMC	Viral	Upregulated	turquoise	2341	65	7	1.0855	1
Wen et al, Cell Discovery, 2020	COVID-19	Early Recovery Stage COVID-19 vs. Healthy Control	PBMC	Viral	Upregulated	green	1758	65	13	3.11576	0.204329
Wen et al, Cell Discovery, 2020	COVID-19	Early Recovery Stage COVID-19 vs. Healthy Control	PBMC	Viral	Upregulated	skyblue	159	65	2	4.68773	1
Wen et al, Cell Discovery, 2020	COVID-19	Early Recovery Stage COVID-19 vs. Healthy Control	PBMC	Viral	Upregulated	red	1435	65	11	3.15262	0.871078
Wen et al, Cell Discovery, 2020	COVID-19	Early Recovery Stage COVID-19 vs. Healthy Control	PBMC	Viral	Upregulated	yellow	1890	65	1	0.176621	1
Wen et al, Cell Discovery, 2020	COVID-19	Early Recovery Stage COVID-19 vs. Healthy Control	PBMC	Viral	Upregulated	blue	2241	65	8	1.32734	1
Wen et al, Cell Discovery, 2020	COVID-19	Early Recovery Stage COVID-19 vs. Healthy Control	PBMC	Viral	Upregulated	midnightblue	447	65	0	0	1
Wen et al, Cell Discovery, 2020	COVID-19	Early Recovery Stage COVID-19 vs. Healthy Control	PBMC	Viral	Upregulated	lightyellow	291	65	2	2.53149	1
Wen et al, Cell Discovery, 2020	COVID-19	Early Recovery Stage COVID-19 vs. Healthy Control	PBMC	Viral	Upregulated	black	1429	65	7	1.8631	1
Wen et al, Cell Discovery, 2020	COVID-19	Early Recovery Stage COVID-19 vs. Healthy Control	PBMC	Viral	Upregulated	violet	133	65	0	0	1
Wen et al, Cell Discovery, 2020	COVID-19	Early Recovery Stage COVID-19 vs. Healthy Control	PBMC	Viral	Upregulated	cyan	508	65	0	0	1
Wen et al, Cell Discovery, 2020	COVID-19	Early Recovery Stage COVID-19 vs. Healthy Control	PBMC	Viral	Upregulated	darkolivegreen	130	65	0	0	1
Wen et al, Cell Discovery, 2020	COVID-19	Early Recovery Stage COVID-19 vs. Healthy Control	PBMC	Viral	Upregulated	salmon	524	65	1	0.680729	1
Wen et al, Cell Discovery, 2020	COVID-19	Early Recovery Stage COVID-19 vs. Healthy Control	PBMC	Viral	Upregulated	brown	2029	65	2	0.332407	1
Wen et al, Cell Discovery, 2020	COVID-19	Early Recovery Stage COVID-19 vs. Healthy Control	PBMC	Viral	Upregulated	lightcyan	381	65	1	0.943057	1
Wen et al, Cell Discovery, 2020	COVID-19	Early Recovery Stage COVID-19 vs. Healthy Control	PBMC	Viral	Upregulated	darkgrey	244	65	0	0	1
Wen et al, Cell Discovery, 2020	COVID-19	Early Recovery Stage COVID-19 vs. Healthy Control	PBMC	Viral	Upregulated	orange	241	65	0	0	1
Wen et al, Cell Discovery, 2020	COVID-19	Early Recovery Stage COVID-19 vs. Healthy Control	PBMC	Viral	Upregulated	magenta	587	65	1	0.605784	1
Wen et al, Cell Discovery, 2020	COVID-19	Early Recovery Stage COVID-19 vs. Healthy Control	PBMC	Viral	Upregulated	lightgreen	301	65	1	1.19889	1
Wen et al, Cell Discovery, 2020	COVID-19	Early Recovery Stage COVID-19 vs. Healthy Control	PBMC	Viral	Upregulated	tan	530	65	0	0	1
Wen et al, Cell Discovery, 2020	COVID-19	Early Recovery Stage COVID-19 vs. Healthy Control	PBMC	Viral	Upregulated	white	210	65	0	0	1
Wen et al, Cell Discovery, 2020	COVID-19	Early Recovery Stage COVID-19 vs. Healthy Control	PBMC	Viral	Upregulated	grey60	359	65	0	0	1
Wen et al, Cell Discovery, 2020	COVID-19	Early Recovery Stage COVID-19 vs. Healthy Control	PBMC	Viral	Upregulated	darkgreen	257	65	1	1.40773	1
Wen et al, Cell Discovery, 2020	COVID-19	Early Recovery Stage COVID-19 vs. Healthy Control	PBMC	Viral	Upregulated	royalblue	288	65	1	1.25394	1
Wen et al, Cell Discovery, 2020	COVID-19	Early Recovery Stage COVID-19 vs. Healthy Control	PBMC	Viral	Upregulated	darkred	270	65	0	0	1
Wen et al, Cell Discovery, 2020	COVID-19	Early Recovery Stage COVID-19 vs. Healthy Control	PBMC	Viral	Upregulated	darkturquoise	257	65	0	0	1
Wen et al, Cell Discovery, 2020	COVID-19	Early Recovery Stage COVID-19 vs. Healthy Control	PBMC	Viral	Upregulated	greenyellow	549	65	1	0.648926	1
Wen et al, Cell Discovery, 2020	COVID-19	Early Recovery Stage COVID-19 vs. Healthy Control	PBMC	Viral	Upregulated	purple	570	65	1	0.624372	1
Wen et al, Cell Discovery, 2020	COVID-19	Early Recovery Stage COVID-19 vs. Healthy Control	PBMC	Viral	Upregulated	steelblue	153	65	0	0	1
Wen et al, Cell Discovery, 2020	COVID-19	Early Recovery Stage COVID-19 vs. Healthy Control	PBMC	Viral	Upregulated	pink	758	65	0	0	1
Wen et al, Cell Discovery, 2020	COVID-19	Early Recovery Stage COVID-19 vs. Healthy Control	PBMC	Viral	Upregulated	paleturquoise	146	65	0	0	1
Wen et al, Cell Discovery, 2020	COVID-19	Early Recovery Stage COVID-19 vs. Healthy Control	PBMC	Viral	Upregulated	yellowgreen	79	65	0	0	1
Wen et al, Cell Discovery, 2020	COVID-19	Early Recovery Stage COVID-19 vs. Healthy Control	PBMC	Viral	Upregulated	darkmagenta	122	65	0	0	1
Wen et al, Cell Discovery, 2020	COVID-19	Early Recovery Stage COVID-19 vs. Healthy Control	PBMC	Viral	Upregulated	sienna3	90	65	1	4.07936	1
Wen et al, Cell Discovery, 2020	COVID-19	Early Recovery Stage COVID-19 vs. Healthy Control	PBMC	Viral	Upregulated	darkorange	232	65	0	0	1
Wen et al, Cell Discovery, 2020	COVID-19	Early Recovery Stage COVID-19 vs. Healthy Control	PBMC	Viral	Upregulated	saddlebrown	157	65	0	0	1
Wen et al, Cell Discovery, 2020	COVID-19	Early Recovery Stage COVID-19 vs. Healthy Control	PBMC	Viral	Upregulated	skyblue3	41	65	0	0	1
[truncated: 777 more rows]
