# Supplementary material for: Downregulation of exhausted cytotoxic T cells in gene expression networks of multisystem inflammatory syndrome in children
Source: Nat Commun. 2021 Aug 11;12:4854. doi: 10.1038/s41467-021-24981-1 (PMC8357784; doi:10.1038/s41467-021-24981-1)
Supplement: Supplementary file 4 — Supplementary Data 1-21 [file 41467_2021_24981_MOESM4_ESM.zip › 280943_2_data_set_5621765_q33pms/DONE_SupplementaryDataFiles/DONE_SupplementaryData16_SkyblueCelltypeDissection.xlsx]

## Sheet: SkyblueCelltypeDissection
Gene subset of skyblue module.	Cell type specific signature name.	Reference paper the cell type signature originated.	Number of genes in the subset of skyblue module.	Number of genes in the cell type DE signature.	Genes found in both the module and cell type DE signature.	Odds ratio between module and cell type DE signature.	P value between module and celltype DE signature.
Subset of skyblue	Cell type description	Cell type signature source	Subset of skyblue size	Cell type signature size	Gene overlap	Odds Ratio	p-value
MIS-C downregulated DEGs	T cell, CD8+	Liao et al, Nature Medicine, 2020	89	81	2	6.52211	0.0407084
MIS-C downregulated DEGs	NK	Liao et al, Nature Medicine, 2020	89	151	11	22.5388	1.90485e-11
MIS-C downregulated DEGs	NK, activated	Newman et al, Nature Methods, 2015	89	59	9	50.7768	1.53823e-12
MIS-C downregulated DEGs	NK, resting	Newman et al, Nature Methods, 2015	89	57	8	44.6405	6.56987e-11
MIS-C downregulated DEGs	T cell, CD8+	Newman et al, Nature Methods, 2015	89	67	6	26.2382	2.7947e-07
MIS-C downregulated DEGs	T cell, gamma delta	Newman et al, Nature Methods, 2015	89	58	5	26.9082	2.449e-06
MIS-C downregulated DEGs	T cell, CD8+, memory	Park et al, Science, 2020	89	20	3	45.5238	6.66752e-05
MIS-C downregulated DEGs	NK	Park et al, Science, 2020	89	20	4	65.1479	1.09324e-06
MIS-C downregulated DEGs	T cell, CD8+, cytokine	Szabo et al, Nature Communications, 2019	89	70	4	17.357	0.000125399
MIS-C downregulated DEGs	T cell, CD8+, cytotoxic	Szabo et al, Nature Communications, 2019	89	68	13	68.7645	6.8551e-19
MIS-C downregulated DEGs	T cell, CD8+, memory	Wilk et al, Nature Medicine, 2020	89	141	7	14.0618	1.55471e-06
MIS-C downregulated DEGs	NK	Wilk et al, Nature Medicine, 2020	89	139	15	36.3938	8.85546e-18
MIS-C upregulated DEGs	T cell, CD8+	Liao et al, Nature Medicine, 2020	20	81	0	0	1
MIS-C upregulated DEGs	NK	Liao et al, Nature Medicine, 2020	20	151	0	0	1
MIS-C upregulated DEGs	NK, activated	Newman et al, Nature Methods, 2015	20	59	0	0	1
MIS-C upregulated DEGs	NK, resting	Newman et al, Nature Methods, 2015	20	57	0	0	1
MIS-C upregulated DEGs	T cell, CD8+	Newman et al, Nature Methods, 2015	20	67	0	0	1
MIS-C upregulated DEGs	T cell, gamma delta	Newman et al, Nature Methods, 2015	20	58	0	0	1
MIS-C upregulated DEGs	T cell, CD8+, memory	Park et al, Science, 2020	20	20	0	0	1
MIS-C upregulated DEGs	NK	Park et al, Science, 2020	20	20	0	0	1
MIS-C upregulated DEGs	T cell, CD8+, cytokine	Szabo et al, Nature Communications, 2019	20	70	0	0	1
MIS-C upregulated DEGs	T cell, CD8+, cytotoxic	Szabo et al, Nature Communications, 2019	20	68	0	0	1
MIS-C upregulated DEGs	T cell, CD8+, memory	Wilk et al, Nature Medicine, 2020	20	141	0	0	1
MIS-C upregulated DEGs	NK	Wilk et al, Nature Medicine, 2020	20	139	0	0	1
ERS COVID-19 upregulated DEGs in proliferating T cells	T cell, CD8+	Liao et al, Nature Medicine, 2020	4	81	0	0	1
ERS COVID-19 upregulated DEGs in proliferating T cells	NK	Liao et al, Nature Medicine, 2020	4	151	4	Inf	1.91364e-09
ERS COVID-19 upregulated DEGs in proliferating T cells	NK, activated	Newman et al, Nature Methods, 2015	4	59	3	1225.29	6.66459e-08
ERS COVID-19 upregulated DEGs in proliferating T cells	NK, resting	Newman et al, Nature Methods, 2015	4	57	1	131.838	0.0101849
ERS COVID-19 upregulated DEGs in proliferating T cells	T cell, CD8+	Newman et al, Nature Methods, 2015	4	67	2	338.955	5.31389e-05
ERS COVID-19 upregulated DEGs in proliferating T cells	T cell, gamma delta	Newman et al, Nature Methods, 2015	4	58	2	421.787	3.44193e-05
ERS COVID-19 upregulated DEGs in proliferating T cells	T cell, CD8+, memory	Park et al, Science, 2020	4	20	2	1188.71	4.5793e-06
ERS COVID-19 upregulated DEGs in proliferating T cells	NK	Park et al, Science, 2020	4	20	1	382.561	0.00358254
ERS COVID-19 upregulated DEGs in proliferating T cells	T cell, CD8+, cytokine	Szabo et al, Nature Communications, 2019	4	70	2	354.751	4.8461e-05
ERS COVID-19 upregulated DEGs in proliferating T cells	T cell, CD8+, cytotoxic	Szabo et al, Nature Communications, 2019	4	68	1	110.472	0.0121414
ERS COVID-19 upregulated DEGs in proliferating T cells	T cell, CD8+, memory	Wilk et al, Nature Medicine, 2020	4	141	1	52.7177	0.0250521
ERS COVID-19 upregulated DEGs in proliferating T cells	NK	Wilk et al, Nature Medicine, 2020	4	139	2	162.238	0.000226227
