# Supplementary material for: Downregulation of exhausted cytotoxic T cells in gene expression networks of multisystem inflammatory syndrome in children
Source: Nat Commun. 2021 Aug 11;12:4854. doi: 10.1038/s41467-021-24981-1 (PMC8357784; doi:10.1038/s41467-021-24981-1)
Supplement: Supplementary file 4 — Supplementary Data 1-21 [file 41467_2021_24981_MOESM4_ESM.zip › 280943_2_data_set_5621765_q33pms/DONE_SupplementaryDataFiles/DONE_SupplementaryData17_SkyblueNKTcellEnrichment.xlsx]

## Sheet: SkyblueNKTcellEnrichment
Cell subtype DEG signature.	Direction of Cell 1 enrichment.	Odds Ratio.	p.value.
Cell 1 vs. Cell 2	Direction in Cell 1	Odds Ratio	p.value
Terminal NK vs. Other NK	Upregulated	40.648	0.000847354
Terminal NK vs. Other NK	Downregulated	-4.37267	1
Mature NK vs. Other NK	Upregulated	21.2648	0.051179
Mature NK vs. Other NK	Downregulated	0	1
Active NK vs. Other NK	Upregulated	11.7351	0.993249
Active NK vs. Other NK	Downregulated	0	1
Transitional NK vs. Other NK	Upregulated	3.22917	1
Transitional NK vs. Other NK	Downregulated	-24.2212	4.23728e-11
CD56bright NK vs. Other NK	Upregulated	0.79451	1
CD56bright NK vs. Other NK	Downregulated	-13.0807	4.50189e-16
CD56dimCD57+ NK vs. CD56dimCD57- NK	Upregulated	60.1869	7.6107e-12
CD56dimCD57+ NK vs. CD56dimCD57- NK	Downregulated	0	1
CD56dimCD57+ NK vs. CD56bright NK	Upregulated	22.2727	1.12122e-16
CD56dimCD57+ NK vs. CD56bright NK	Downregulated	-1.90608	0.545844
CD56dimCD57- NK vs. CD56bright NK	Upregulated	5.02391	0.141231
CD56dimCD57- NK vs. CD56bright NK	Downregulated	0	1
Memory CD8+ T cell vs. Tex	Upregulated	1.3812	0.953918
Memory CD8+ T cell vs. Tex	Downregulated	-10.2333	0.000711194
Effector CD8+ T cell vs. Tex	Upregulated	2.95617	0.321415
Effector CD8+ T cell vs. Tex	Downregulated	-6.95849	0.026723
Texprog1 vs. Texprog2	Upregulated	5.59831	0.333818
Texprog1 vs. Texprog2	Downregulated	-0.78996	1
Texprog1 vs. Texint	Upregulated	0.558785	1
Texprog1 vs. Texint	Downregulated	-7.05071	3.01877e-07
Texprog1 vs. Texterm	Upregulated	0.492409	1
Texprog1 vs. Texterm	Downregulated	-5.51869	0.000123224
Texprog2 vs. Texint	Upregulated	0.556515	1
Texprog2 vs. Texint	Downregulated	-17.765	1.76205e-12
Texprog2 vs. Texterm	Upregulated	0.879143	1
Texprog2 vs. Texterm	Downregulated	-8.29849	1.75936e-07
Texint vs. Texterm	Upregulated	4.52079	0.000869858
Texint vs. Texterm	Downregulated	-6.09559	0.000832553
