# Supplementary material for: Downregulation of exhausted cytotoxic T cells in gene expression networks of multisystem inflammatory syndrome in children
Source: Nat Commun. 2021 Aug 11;12:4854. doi: 10.1038/s41467-021-24981-1 (PMC8357784; doi:10.1038/s41467-021-24981-1)
Supplement: Supplementary file 4 — Supplementary Data 1-21 [file 41467_2021_24981_MOESM4_ESM.zip › 280943_2_data_set_5621765_q33pms/DONE_SupplementaryDataFiles/DONE_SupplementaryData18_CyTOFCellFraction.xlsx]

## Sheet: CyTOFCellFraction
Phenotype of samples that CyTOF was performed.	Celltype comparions.	CyTOF cell fraction.
Phenotype	Comparison	CellFraction
MIS-C	NK cells / All Immune Cells	0.0069621
MIS-C	NK cells / All Immune Cells	0.00494648
MIS-C	NK cells / All Immune Cells	0.00745544
MIS-C	NK cells / All Immune Cells	0.00969968
MIS-C	NK cells / All Immune Cells	0.00281398
MIS-C	NK cells / All Immune Cells	0.00887969
Control	NK cells / All Immune Cells	0.027809
Control	NK cells / All Immune Cells	0.0478376
Control	NK cells / All Immune Cells	0.0166631
Control	NK cells / All Immune Cells	0.0165382
Control	NK cells / All Immune Cells	0.027301
Control	NK cells / All Immune Cells	0.0678231
Control	NK cells / All Immune Cells	0.030303
Control	NK cells / All Immune Cells	0.0470902
Control	NK cells / All Immune Cells	0.0329347
MIS-C	CD8 T cells / All Immune Cells	0.0339448
MIS-C	CD8 T cells / All Immune Cells	0.0222081
MIS-C	CD8 T cells / All Immune Cells	0.0381148
MIS-C	CD8 T cells / All Immune Cells	0.0845862
MIS-C	CD8 T cells / All Immune Cells	0.0114294
MIS-C	CD8 T cells / All Immune Cells	0.0576866
Control	CD8 T cells / All Immune Cells	0.00433402
Control	CD8 T cells / All Immune Cells	0.105816
Control	CD8 T cells / All Immune Cells	0.11764
Control	CD8 T cells / All Immune Cells	0.0579475
Control	CD8 T cells / All Immune Cells	0.0772414
Control	CD8 T cells / All Immune Cells	0.0641303
Control	CD8 T cells / All Immune Cells	0.0372129
Control	CD8 T cells / All Immune Cells	0.104906
Control	CD8 T cells / All Immune Cells	0.0308576
MIS-C	PD1hi CD8 T cells / Total CD8 T cells	0.0522351
MIS-C	PD1hi CD8 T cells / Total CD8 T cells	0.0251698
MIS-C	PD1hi CD8 T cells / Total CD8 T cells	0.0500027
MIS-C	PD1hi CD8 T cells / Total CD8 T cells	0.00758163
MIS-C	PD1hi CD8 T cells / Total CD8 T cells	0.0221852
MIS-C	PD1hi CD8 T cells / Total CD8 T cells	0.0710445
Control	PD1hi CD8 T cells / Total CD8 T cells	0.268966
Control	PD1hi CD8 T cells / Total CD8 T cells	0.0883761
Control	PD1hi CD8 T cells / Total CD8 T cells	0.0257665
Control	PD1hi CD8 T cells / Total CD8 T cells	0.176167
Control	PD1hi CD8 T cells / Total CD8 T cells	0.152117
Control	PD1hi CD8 T cells / Total CD8 T cells	0.0529392
Control	PD1hi CD8 T cells / Total CD8 T cells	0.114782
Control	PD1hi CD8 T cells / Total CD8 T cells	0.0822249
Control	PD1hi CD8 T cells / Total CD8 T cells	0.129909
MIS-C	CD16hiCD57hi NK cells / Total NK cells	0.177628
MIS-C	CD16hiCD57hi NK cells / Total NK cells	0.326457
MIS-C	CD16hiCD57hi NK cells / Total NK cells	0.315332
MIS-C	CD16hiCD57hi NK cells / Total NK cells	0.296769
MIS-C	CD16hiCD57hi NK cells / Total NK cells	0.126694
MIS-C	CD16hiCD57hi NK cells / Total NK cells	0.327708
Control	CD16hiCD57hi NK cells / Total NK cells	0.0454733
Control	CD16hiCD57hi NK cells / Total NK cells	0.44375
Control	CD16hiCD57hi NK cells / Total NK cells	0.334864
Control	CD16hiCD57hi NK cells / Total NK cells	0.178397
Control	CD16hiCD57hi NK cells / Total NK cells	0.195635
Control	CD16hiCD57hi NK cells / Total NK cells	0.213142
Control	CD16hiCD57hi NK cells / Total NK cells	0.266753
Control	CD16hiCD57hi NK cells / Total NK cells	0.339419
Control	CD16hiCD57hi NK cells / Total NK cells	0.378057
