# Supplementary material for: Downregulation of exhausted cytotoxic T cells in gene expression networks of multisystem inflammatory syndrome in children
Source: Nat Commun. 2021 Aug 11;12:4854. doi: 10.1038/s41467-021-24981-1 (PMC8357784; doi:10.1038/s41467-021-24981-1)
Supplement: Supplementary file 4 — Supplementary Data 1-21 [file 41467_2021_24981_MOESM4_ESM.zip › 280943_2_data_set_5621765_q33pms/DONE_SupplementaryDataFiles/DONE_SupplementaryData19_CyTOFAbInfo.xlsx]

## Sheet: CyTOFAbInfo
Metal	Target	Clone	Source	Catalog	Listed concentration (dilution)		Fluidigm MDIPA
89 Y	CD45	HI30	Fluidigm MDIPA	201325	1 test (1:100)		Additional "drop-in" antibody
102 Pd	Pd Barcode		Fluidigm	201060	1 test		non-antibody reagents
103 Rh	Viability		Fluidigm MDIPA	201325	1 test (1:100)
104 Pd	Pd Barcode		Fluidigm	201060	1 test
105 Pd	Pd Barcode		Fluidigm	201060	1 test
108 Pd	Pd Barcode		Fluidigm	201060	1 test
108 Pd	Pd Barcode		Fluidigm	201060	1 test
110 Pd	Pd Barcode		Fluidigm	201060	1 test
111 Cd	GranzymeB	REA226	Miltenyi	120-014-229	0.2mg/ml (1:100)
112 Cd	IgA	Polyclonal	Southern Biotech	54789	0.05mg/ml (1:100)
113 In	CD11b	M1/70	Biolegend	101202	0.2mg/ml (1:100)
114 Cd	IgM	MHM-88	Biolegend	314502	0.05mg/ml (1:100)
116 Cd	IgG	G18-145	BD Biosciences	555784	0.05mg/ml (1:100)
141 Pr	CCR6	G034E3	Fluidigm MDIPA	201325	1 test (1:100)
142 Nd	ICOS	C398.4A	Biolegend	313502	0.2mg/ml (1:100)
143 Nd	CD123	6H6	Fluidigm MDIPA	201325	1 test (1:100)
144 Nd	CD19	HIB19	Fluidigm MDIPA	201325	1 test (1:100)
145 Nd	CD4	RPA-T4	Fluidigm MDIPA	201325	1 test (1:100)
146 Nd	CD8a	RPA-T8	Fluidigm MDIPA	201325	1 test (1:100)
147 Sm	CD11c	Bu15	Fluidigm MDIPA	201325	1 test (1:100)
148 Nd	CD16	3G8	Fluidigm MDIPA	201325	1 test (1:100)
149 Sm	CD45RO	UCHL1	Fluidigm MDIPA	201325	1 test (1:100)
150 Nd	CD45RA	HI100	Fluidigm MDIPA	201325	1 test (1:100)
151 Eu	CD161	HP-3G10	Fluidigm MDIPA	201325	1 test (1:100)
152 Sm	CCR4	L291H4	Fluidigm MDIPA	201325	1 test (1:100)
153 Eu	CD25	BC96	Fluidigm MDIPA	201325	1 test (1:100)
154 Sm	CD27	O323	Fluidigm MDIPA	201325	1 test (1:100)
155 Gd	CD57	HCD57	Fluidigm MDIPA	201325	1 test (1:100)
156 Gd	CXCR3	G025H7	Fluidigm MDIPA	201325	1 test (1:100)
158 Gd	CXCR5	J252D4	Fluidigm MDIPA	201325	1 test (1:100)
159 Tb	CD39	A1	Biolegend	328202	0.2mg/ml (1:100)
160 Gd	CD28	CD28.2	Fluidigm MDIPA	201325	1 test (1:100)
161 Dy	CD38	HB-7	Fluidigm MDIPA	201325	1 test (1:100)
162 Dy	CD169	7-239	Biolegend	346002	0.2mg/ml (1:100)
163 Dy	CD56	NCAM16.2	Fluidigm MDIPA	201325	1 test (1:100)
164 Dy	TCRgd	B1	Fluidigm MDIPA	201325	1 test (1:100)
165 Ho	CD64	10.1	Biolegend	305002	0.2mg/ml (1:100)
166 Er	CD294	BM16	Fluidigm MDIPA	201325	1 test (1:100)
167 Er	CCR7	G043H7	Fluidigm MDIPA	201325	1 test (1:100)
168 Er	CD14	63D3	Fluidigm MDIPA	201325	1 test (1:100)
169 Tm	CD71	CY1G4	Biolegend	334102	0.2mg/ml (1:100)
170 Er	CD3	UCHT1	Fluidigm MDIPA	201325	1 test (1:100)
171 Yb	CD20	2H7	Fluidigm MDIPA	201325	1 test (1:100)
172 Yb	CD66b	G10F5	Fluidigm MDIPA	201325	1 test (1:100)
173 Yb	HLADR	LN3	Fluidigm MDIPA	201325	1 test (1:100)
174 Yb	IgD	IA6-2	Fluidigm MDIPA	201325	1 test (1:100)
175 Lu	PD-1	EH12.2H7	Fluidigm	3175008B	1 test (1:100)
176 Yb	CD127	A019D5	Fluidigm MDIPA	201325	1 test (1:100)
193 Ir	DNA		Fluidigm	201192A	125uM (1:1000)
209 Bi	CD61	VI-PL2	Fluidigm	3209001B	1 test (1:100)
