# Supplementary material for: Downregulation of exhausted cytotoxic T cells in gene expression networks of multisystem inflammatory syndrome in children
Source: Nat Commun. 2021 Aug 11;12:4854. doi: 10.1038/s41467-021-24981-1 (PMC8357784; doi:10.1038/s41467-021-24981-1)
Supplement: Supplementary file 4 — Supplementary Data 1-21 [file 41467_2021_24981_MOESM4_ESM.zip › 280943_2_data_set_5621765_q33pms/DONE_SupplementaryDataFiles/DONE_SupplementaryData20_ModuleKeyDrivers.xlsx]

## Sheet: ModuleKeyDrivers
Key Driver (KD) gene symbol.	KD Ensembl gene.	Target gene symbol that KD acts upon.	Target gene Ensembl that KD acts upon.	Module in which KD belongs to.	Module in which target belongs to.	Fold change for the key driver analysis.	Bonferroni adjusted p value for the key driver analysis.	States if target gene is a KD.
kd	kd.ens	target.gene	target.ens	kd.module	target.module	fold_change_subnet	pvalue_corrected_subnet	target.gene.is.kd.in.home
43897		ATP11B	ENSG00000058063	greenyellow	white	6.30125	0.00087344	YES
43897		BNIP2	ENSG00000140299	greenyellow	white	6.30125	0.00087344	NO
43897		CASC4		greenyellow	white	6.30125	0.00087344	NO
43897		CD164	ENSG00000135535	greenyellow	white	6.30125	0.00087344	NO
43897		EMB	ENSG00000170571	greenyellow	white	6.30125	0.00087344	NO
43897		JKAMP	ENSG00000050130	greenyellow	white	6.30125	0.00087344	NO
43897		OSTM1	ENSG00000081087	greenyellow	white	6.30125	0.00087344	NO
43897		PPP1R12A	ENSG00000058272	greenyellow	white	6.30125	0.00087344	YES
43897		RAB18	ENSG00000099246	greenyellow	white	6.30125	0.00087344	NO
43897		RAP2C	ENSG00000123728	greenyellow	white	6.30125	0.00087344	NO
43897		ROCK1	ENSG00000067900	greenyellow	white	6.30125	0.00087344	NO
43897		RTN4	ENSG00000115310	greenyellow	white	6.30125	0.00087344	NO
43897		UBA3	ENSG00000144744	greenyellow	white	6.30125	0.00087344	NO
ABCD2	ENSG00000173208	AGMAT	ENSG00000116771	yellowgreen	magenta	6.53109	0.000169368	NO
ABCD2	ENSG00000173208	ARL4C	ENSG00000188042	yellowgreen	magenta	6.53109	0.000169368	NO
ABCD2	ENSG00000173208	C3ORF18	ENSG00000088543	yellowgreen	magenta	6.53109	0.000169368	NO
ABCD2	ENSG00000173208	CD2	ENSG00000116824	yellowgreen	magenta	6.53109	0.000169368	NO
ABCD2	ENSG00000173208	CD3D	ENSG00000167286	yellowgreen	magenta	6.53109	0.000169368	NO
ABCD2	ENSG00000173208	CD3G	ENSG00000160654	yellowgreen	magenta	6.53109	0.000169368	NO
ABCD2	ENSG00000173208	CD8A	ENSG00000153563	yellowgreen	magenta	6.53109	0.000169368	NO
ABCD2	ENSG00000173208	CD8B	ENSG00000172116	yellowgreen	magenta	6.53109	0.000169368	NO
ABCD2	ENSG00000173208	ETS1	ENSG00000134954	yellowgreen	magenta	6.53109	0.000169368	NO
ABCD2	ENSG00000173208	ICOS	ENSG00000163600	yellowgreen	magenta	6.53109	0.000169368	NO
ABCD2	ENSG00000173208	IL32	ENSG00000008517	yellowgreen	magenta	6.53109	0.000169368	NO
ABCD2	ENSG00000173208	MGAT4A	ENSG00000071073	yellowgreen	magenta	6.53109	0.000169368	NO
ABCD2	ENSG00000173208	THEMIS	ENSG00000172673	yellowgreen	magenta	6.53109	0.000169368	YES
ABCD2	ENSG00000173208	ZNF343	ENSG00000088876	yellowgreen	magenta	6.53109	0.000169368	NO
ACSL1	ENSG00000151726	ABI2	ENSG00000138443	green	green	3.72379	1.31226e-28	NO
ACSL1	ENSG00000151726	ADM	ENSG00000148926	green	green	3.72379	1.31226e-28	NO
ACSL1	ENSG00000151726	ALPL	ENSG00000162551	green	green	3.72379	1.31226e-28	NO
ACSL1	ENSG00000151726	APMAP	ENSG00000101474	green	green	3.72379	1.31226e-28	NO
ACSL1	ENSG00000151726	ASPH	ENSG00000198363	green	green	3.72379	1.31226e-28	NO
ACSL1	ENSG00000151726	BASP1	ENSG00000176788	green	green	3.72379	1.31226e-28	NO
ACSL1	ENSG00000151726	BMX	ENSG00000102010	green	green	3.72379	1.31226e-28	YES
ACSL1	ENSG00000151726	BST1	ENSG00000109743	green	green	3.72379	1.31226e-28	NO
ACSL1	ENSG00000151726	CAB39	ENSG00000135932	green	green	3.72379	1.31226e-28	NO
ACSL1	ENSG00000151726	CAMKK2	ENSG00000110931	green	green	3.72379	1.31226e-28	NO
ACSL1	ENSG00000151726	CARD6	ENSG00000132357	green	green	3.72379	1.31226e-28	NO
ACSL1	ENSG00000151726	CD82	ENSG00000085117	green	green	3.72379	1.31226e-28	NO
ACSL1	ENSG00000151726	CDC42EP3	ENSG00000163171	green	green	3.72379	1.31226e-28	NO
ACSL1	ENSG00000151726	CKAP4	ENSG00000136026	green	green	3.72379	1.31226e-28	NO
ACSL1	ENSG00000151726	CKLF	ENSG00000217555	green	green	3.72379	1.31226e-28	NO
ACSL1	ENSG00000151726	CREB5	ENSG00000146592	green	green	3.72379	1.31226e-28	NO
ACSL1	ENSG00000151726	CTDP1	ENSG00000060069	green	green	3.72379	1.31226e-28	NO
ACSL1	ENSG00000151726	DDAH2	ENSG00000213722	green	green	3.72379	1.31226e-28	NO
ACSL1	ENSG00000151726	DGAT2	ENSG00000062282	green	green	3.72379	1.31226e-28	NO
ACSL1	ENSG00000151726	DHRS13	ENSG00000167536	green	green	3.72379	1.31226e-28	NO
ACSL1	ENSG00000151726	DOCK4	ENSG00000128512	green	green	3.72379	1.31226e-28	NO
ACSL1	ENSG00000151726	DOK3	ENSG00000146094	green	green	3.72379	1.31226e-28	YES
ACSL1	ENSG00000151726	EIF4E3	ENSG00000163412	green	green	3.72379	1.31226e-28	NO
ACSL1	ENSG00000151726	ERLIN1	ENSG00000107566	green	green	3.72379	1.31226e-28	NO
ACSL1	ENSG00000151726	EXT1	ENSG00000182197	green	green	3.72379	1.31226e-28	NO
ACSL1	ENSG00000151726	F5	ENSG00000198734	green	green	3.72379	1.31226e-28	NO
ACSL1	ENSG00000151726	FCAR	ENSG00000186431	green	green	3.72379	1.31226e-28	NO
ACSL1	ENSG00000151726	FCER1G	ENSG00000158869	green	green	3.72379	1.31226e-28	NO
ACSL1	ENSG00000151726	FLOT1	ENSG00000137312	green	green	3.72379	1.31226e-28	NO
ACSL1	ENSG00000151726	FPR1	ENSG00000171051	green	green	3.72379	1.31226e-28	NO
ACSL1	ENSG00000151726	FPR2	ENSG00000171049	green	green	3.72379	1.31226e-28	NO
ACSL1	ENSG00000151726	FUT7	ENSG00000180549	green	green	3.72379	1.31226e-28	NO
ACSL1	ENSG00000151726	GALNT14	ENSG00000158089	green	green	3.72379	1.31226e-28	NO
ACSL1	ENSG00000151726	GGT1	ENSG00000100031	green	green	3.72379	1.31226e-28	NO
ACSL1	ENSG00000151726	GYG1	ENSG00000163754	green	green	3.72379	1.31226e-28	NO
ACSL1	ENSG00000151726	HK3	ENSG00000160883	green	green	3.72379	1.31226e-28	NO
ACSL1	ENSG00000151726	HPSE	ENSG00000173083	green	green	3.72379	1.31226e-28	NO
ACSL1	ENSG00000151726	IER2	ENSG00000160888	green	green	3.72379	1.31226e-28	NO
ACSL1	ENSG00000151726	IL10RB	ENSG00000243646	green	green	3.72379	1.31226e-28	NO
ACSL1	ENSG00000151726	IL18RAP	ENSG00000115607	green	green	3.72379	1.31226e-28	NO
ACSL1	ENSG00000151726	IL1R2	ENSG00000115590	green	green	3.72379	1.31226e-28	NO
ACSL1	ENSG00000151726	IL4R	ENSG00000077238	green	green	3.72379	1.31226e-28	NO
ACSL1	ENSG00000151726	ITGAM	ENSG00000169896	green	green	3.72379	1.31226e-28	NO
ACSL1	ENSG00000151726	JAG1	ENSG00000101384	green	green	3.72379	1.31226e-28	NO
ACSL1	ENSG00000151726	KLHL2	ENSG00000109466	green	green	3.72379	1.31226e-28	NO
ACSL1	ENSG00000151726	KREMEN1	ENSG00000183762	green	green	3.72379	1.31226e-28	NO
ACSL1	ENSG00000151726	LILRA5	ENSG00000187116	green	green	3.72379	1.31226e-28	NO
ACSL1	ENSG00000151726	LRPAP1	ENSG00000163956	green	green	3.72379	1.31226e-28	NO
ACSL1	ENSG00000151726	MAPK14	ENSG00000112062	green	green	3.72379	1.31226e-28	YES
ACSL1	ENSG00000151726	MCTP2	ENSG00000140563	green	green	3.72379	1.31226e-28	NO
ACSL1	ENSG00000151726	MKNK1	ENSG00000079277	green	green	3.72379	1.31226e-28	NO
ACSL1	ENSG00000151726	MMP9	ENSG00000100985	green	green	3.72379	1.31226e-28	NO
ACSL1	ENSG00000151726	MPZ	ENSG00000158887	green	green	3.72379	1.31226e-28	NO
ACSL1	ENSG00000151726	MSRA	ENSG00000175806	green	green	3.72379	1.31226e-28	NO
ACSL1	ENSG00000151726	MTX1	ENSG00000173171	green	green	3.72379	1.31226e-28	NO
ACSL1	ENSG00000151726	MXD3	ENSG00000213347	green	green	3.72379	1.31226e-28	NO
ACSL1	ENSG00000151726	NAIP	ENSG00000249437	green	green	3.72379	1.31226e-28	NO
ACSL1	ENSG00000151726	NLRC4	ENSG00000091106	green	green	3.72379	1.31226e-28	YES
ACSL1	ENSG00000151726	OPLAH	ENSG00000178814	green	green	3.72379	1.31226e-28	NO
ACSL1	ENSG00000151726	OSBPL11	ENSG00000144909	green	green	3.72379	1.31226e-28	NO
ACSL1	ENSG00000151726	OSCAR	ENSG00000170909	green	green	3.72379	1.31226e-28	NO
ACSL1	ENSG00000151726	OSM	ENSG00000099985	green	green	3.72379	1.31226e-28	YES
ACSL1	ENSG00000151726	PDZD8	ENSG00000165650	green	green	3.72379	1.31226e-28	NO
ACSL1	ENSG00000151726	PFKFB2	ENSG00000123836	green	green	3.72379	1.31226e-28	NO
ACSL1	ENSG00000151726	PFKFB3	ENSG00000170525	green	green	3.72379	1.31226e-28	YES
ACSL1	ENSG00000151726	PGD	ENSG00000142657	green	green	3.72379	1.31226e-28	YES
ACSL1	ENSG00000151726	PGM1	ENSG00000079739	green	green	3.72379	1.31226e-28	NO
ACSL1	ENSG00000151726	PLB1	ENSG00000163803	green	green	3.72379	1.31226e-28	NO
ACSL1	ENSG00000151726	PLP2	ENSG00000102007	green	green	3.72379	1.31226e-28	NO
ACSL1	ENSG00000151726	PXK	ENSG00000168297	green	green	3.72379	1.31226e-28	NO
ACSL1	ENSG00000151726	PYGL	ENSG00000100504	green	green	3.72379	1.31226e-28	YES
ACSL1	ENSG00000151726	RAB24	ENSG00000169228	green	green	3.72379	1.31226e-28	NO
ACSL1	ENSG00000151726	RGL4	ENSG00000159496	green	green	3.72379	1.31226e-28	NO
ACSL1	ENSG00000151726	RPS6KA1	ENSG00000117676	green	green	3.72379	1.31226e-28	NO
ACSL1	ENSG00000151726	S100A11	ENSG00000163191	green	green	3.72379	1.31226e-28	NO
ACSL1	ENSG00000151726	SELPLG	ENSG00000110876	green	green	3.72379	1.31226e-28	NO
ACSL1	ENSG00000151726	SERPINB1	ENSG00000021355	green	green	3.72379	1.31226e-28	NO
ACSL1	ENSG00000151726	SLA	ENSG00000155926	green	green	3.72379	1.31226e-28	NO
ACSL1	ENSG00000151726	SLC11A1	ENSG00000018280	green	green	3.72379	1.31226e-28	NO
ACSL1	ENSG00000151726	SLC16A6	ENSG00000108932	green	green	3.72379	1.31226e-28	NO
ACSL1	ENSG00000151726	SLC2A3	ENSG00000059804	green	green	3.72379	1.31226e-28	NO
ACSL1	ENSG00000151726	SLC37A3	ENSG00000157800	green	green	3.72379	1.31226e-28	YES
ACSL1	ENSG00000151726	SLCO4C1	ENSG00000173930	green	green	3.72379	1.31226e-28	NO
ACSL1	ENSG00000151726	SNX18	ENSG00000178996	green	green	3.72379	1.31226e-28	NO
ACSL1	ENSG00000151726	SNX9	ENSG00000130340	green	green	3.72379	1.31226e-28	NO
ACSL1	ENSG00000151726	ST3GAL2	ENSG00000157350	green	green	3.72379	1.31226e-28	NO
ACSL1	ENSG00000151726	ST3GAL4	ENSG00000110080	green	green	3.72379	1.31226e-28	NO
ACSL1	ENSG00000151726	TBC1D14	ENSG00000132405	green	green	3.72379	1.31226e-28	NO
ACSL1	ENSG00000151726	TDRD9	ENSG00000156414	green	green	3.72379	1.31226e-28	NO
ACSL1	ENSG00000151726	TLR5	ENSG00000187554	green	green	3.72379	1.31226e-28	YES
ACSL1	ENSG00000151726	TMCO3	ENSG00000150403	green	green	3.72379	1.31226e-28	NO
ACSL1	ENSG00000151726	TMEM120A	ENSG00000189077	green	green	3.72379	1.31226e-28	NO
ACSL1	ENSG00000151726	TTN-AS1	ENSG00000237298	green	green	3.72379	1.31226e-28	NO
ACSL1	ENSG00000151726	VAV1	ENSG00000141968	green	green	3.72379	1.31226e-28	NO
ACSL1	ENSG00000151726	ZFP36L1	ENSG00000185650	green	green	3.72379	1.31226e-28	NO
ACSL1	ENSG00000151726	ZNF281	ENSG00000162702	green	green	3.72379	1.31226e-28	NO
ANXA3	ENSG00000138772	ACSL1	ENSG00000151726	green	green	3.51997	1.98862e-13	YES
ANXA3	ENSG00000138772	ADM	ENSG00000148926	green	green	3.51997	1.98862e-13	NO
ANXA3	ENSG00000138772	ALDH1A2	ENSG00000128918	green	lightyellow	5.16568	0.00142721	NO
ANXA3	ENSG00000138772	ALPK1	ENSG00000073331	green	green	3.51997	1.98862e-13	NO
ANXA3	ENSG00000138772	APMAP	ENSG00000101474	green	green	3.51997	1.98862e-13	NO
ANXA3	ENSG00000138772	ARHGAP15	ENSG00000075884	green	green	3.51997	1.98862e-13	NO
ANXA3	ENSG00000138772	BASP1	ENSG00000176788	green	green	3.51997	1.98862e-13	NO
ANXA3	ENSG00000138772	BATF	ENSG00000156127	green	green	3.51997	1.98862e-13	NO
ANXA3	ENSG00000138772	BAZ1A	ENSG00000198604	green	green	3.51997	1.98862e-13	NO
ANXA3	ENSG00000138772	BMX	ENSG00000102010	green	green	3.51997	1.98862e-13	YES
ANXA3	ENSG00000138772	CASP5	ENSG00000137757	green	green	3.51997	1.98862e-13	NO
ANXA3	ENSG00000138772	CCR1	ENSG00000163823	green	green	3.51997	1.98862e-13	NO
ANXA3	ENSG00000138772	CDC42EP3	ENSG00000163171	green	green	3.51997	1.98862e-13	NO
ANXA3	ENSG00000138772	CLEC2B	ENSG00000110852	green	green	3.51997	1.98862e-13	NO
ANXA3	ENSG00000138772	CLEC4D	ENSG00000166527	green	lightyellow	5.16568	0.00142721	NO
ANXA3	ENSG00000138772	CNIH4	ENSG00000143771	green	lightyellow	5.16568	0.00142721	NO
ANXA3	ENSG00000138772	CST7	ENSG00000077984	green	lightyellow	5.16568	0.00142721	NO
ANXA3	ENSG00000138772	CYTH4	ENSG00000100055	green	green	3.51997	1.98862e-13	YES
ANXA3	ENSG00000138772	EBLN2	ENSG00000255423	green	lightyellow	5.16568	0.00142721	NO
ANXA3	ENSG00000138772	EIF4E3	ENSG00000163412	green	green	3.51997	1.98862e-13	NO
ANXA3	ENSG00000138772	EVI2B	ENSG00000185862	green	green	3.51997	1.98862e-13	NO
ANXA3	ENSG00000138772	EXOC6	ENSG00000138190	green	lightyellow	5.16568	0.00142721	NO
ANXA3	ENSG00000138772	EXT1	ENSG00000182197	green	green	3.51997	1.98862e-13	NO
ANXA3	ENSG00000138772	F5	ENSG00000198734	green	green	3.51997	1.98862e-13	NO
ANXA3	ENSG00000138772	FAHD2A	ENSG00000115042	green	green	3.51997	1.98862e-13	NO
ANXA3	ENSG00000138772	FCAR	ENSG00000186431	green	green	3.51997	1.98862e-13	NO
ANXA3	ENSG00000138772	FFAR2	ENSG00000126262	green	green	3.51997	1.98862e-13	NO
ANXA3	ENSG00000138772	FPR2	ENSG00000171049	green	green	3.51997	1.98862e-13	NO
ANXA3	ENSG00000138772	GALNT14	ENSG00000158089	green	green	3.51997	1.98862e-13	NO
ANXA3	ENSG00000138772	GK	ENSG00000198814	green	green	3.51997	1.98862e-13	YES
ANXA3	ENSG00000138772	GYG1	ENSG00000163754	green	green	3.51997	1.98862e-13	NO
ANXA3	ENSG00000138772	HCAR2	ENSG00000182782	green	green	3.51997	1.98862e-13	NO
ANXA3	ENSG00000138772	HHEX	ENSG00000152804	green	green	3.51997	1.98862e-13	NO
ANXA3	ENSG00000138772	IL10RB	ENSG00000243646	green	green	3.51997	1.98862e-13	NO
ANXA3	ENSG00000138772	IL1B	ENSG00000125538	green	green	3.51997	1.98862e-13	NO
ANXA3	ENSG00000138772	IL4R	ENSG00000077238	green	green	3.51997	1.98862e-13	NO
ANXA3	ENSG00000138772	KCNJ2	ENSG00000123700	green	green	3.51997	1.98862e-13	NO
ANXA3	ENSG00000138772	KLHL2	ENSG00000109466	green	green	3.51997	1.98862e-13	NO
ANXA3	ENSG00000138772	LACTB	ENSG00000103642	green	green	3.51997	1.98862e-13	NO
ANXA3	ENSG00000138772	LAPTM4A	ENSG00000068697	green	green	3.51997	1.98862e-13	NO
ANXA3	ENSG00000138772	LPCAT2	ENSG00000087253	green	green	3.51997	1.98862e-13	NO
ANXA3	ENSG00000138772	LY96	ENSG00000154589	green	green	3.51997	1.98862e-13	NO
ANXA3	ENSG00000138772	MAPK14	ENSG00000112062	green	green	3.51997	1.98862e-13	YES
ANXA3	ENSG00000138772	MCTP2	ENSG00000140563	green	green	3.51997	1.98862e-13	NO
ANXA3	ENSG00000138772	MEF2A	ENSG00000068305	green	lightyellow	5.16568	0.00142721	NO
ANXA3	ENSG00000138772	MSL3	ENSG00000005302	green	lightyellow	5.16568	0.00142721	NO
ANXA3	ENSG00000138772	NAIP	ENSG00000249437	green	green	3.51997	1.98862e-13	NO
ANXA3	ENSG00000138772	NFKBIZ	ENSG00000144802	green	lightyellow	5.16568	0.00142721	NO
ANXA3	ENSG00000138772	PGD	ENSG00000142657	green	green	3.51997	1.98862e-13	YES
ANXA3	ENSG00000138772	PHTF1	ENSG00000116793	green	lightyellow	5.16568	0.00142721	NO
ANXA3	ENSG00000138772	PLSCR1	ENSG00000188313	green	lightyellow	5.16568	0.00142721	NO
ANXA3	ENSG00000138772	PTPRC	ENSG00000081237	green	green	3.51997	1.98862e-13	NO
ANXA3	ENSG00000138772	PYGL	ENSG00000100504	green	green	3.51997	1.98862e-13	YES
ANXA3	ENSG00000138772	SKIL	ENSG00000136603	green	green	3.51997	1.98862e-13	NO
ANXA3	ENSG00000138772	SLC2A3	ENSG00000059804	green	green	3.51997	1.98862e-13	NO
ANXA3	ENSG00000138772	SLC37A3	ENSG00000157800	green	green	3.51997	1.98862e-13	YES
ANXA3	ENSG00000138772	SLC38A2	ENSG00000134294	green	green	3.51997	1.98862e-13	NO
ANXA3	ENSG00000138772	SLPI	ENSG00000124107	green	green	3.51997	1.98862e-13	NO
ANXA3	ENSG00000138772	SOCS3	ENSG00000184557	green	green	3.51997	1.98862e-13	YES
ANXA3	ENSG00000138772	STK3	ENSG00000104375	green	green	3.51997	1.98862e-13	NO
ANXA3	ENSG00000138772	TLR5	ENSG00000187554	green	green	3.51997	1.98862e-13	YES
ANXA3	ENSG00000138772	TMCO3	ENSG00000150403	green	green	3.51997	1.98862e-13	NO
ANXA3	ENSG00000138772	TMEM165	ENSG00000134851	green	lightyellow	5.16568	0.00142721	NO
ANXA3	ENSG00000138772	TTN-AS1	ENSG00000237298	green	green	3.51997	1.98862e-13	NO
ANXA3	ENSG00000138772	UPP1	ENSG00000183696	green	lightyellow	5.16568	0.00142721	NO
ANXA3	ENSG00000138772	VCPIP1	ENSG00000175073	green	green	3.51997	1.98862e-13	NO
ANXA3	ENSG00000138772	VNN1	ENSG00000112299	green	lightyellow	5.16568	0.00142721	NO
ANXA3	ENSG00000138772	WSB1	ENSG00000109046	green	green	3.51997	1.98862e-13	NO
ANXA3	ENSG00000138772	ZNF438	ENSG00000183621	green	lightyellow	5.16568	0.00142721	NO
APOL6	ENSG00000221963	APOL1	ENSG00000100342	cyan	cyan	6.46616	5.82923e-07	NO
APOL6	ENSG00000221963	APOL2	ENSG00000128335	cyan	cyan	6.46616	5.82923e-07	NO
APOL6	ENSG00000221963	BST2	ENSG00000130303	cyan	cyan	6.46616	5.82923e-07	NO
APOL6	ENSG00000221963	CRIP1	ENSG00000213145	cyan	cyan	6.46616	5.82923e-07	NO
APOL6	ENSG00000221963	DTX3L	ENSG00000163840	cyan	cyan	6.46616	5.82923e-07	NO
APOL6	ENSG00000221963	EIF2AK2	ENSG00000055332	cyan	cyan	6.46616	5.82923e-07	NO
APOL6	ENSG00000221963	GBP2	ENSG00000162645	cyan	cyan	6.46616	5.82923e-07	NO
APOL6	ENSG00000221963	IFI35	ENSG00000068079	cyan	cyan	6.46616	5.82923e-07	NO
APOL6	ENSG00000221963	IRF9	ENSG00000213928	cyan	cyan	6.46616	5.82923e-07	NO
APOL6	ENSG00000221963	MX2	ENSG00000183486	cyan	cyan	6.46616	5.82923e-07	NO
APOL6	ENSG00000221963	PARP9	ENSG00000138496	cyan	cyan	6.46616	5.82923e-07	YES
APOL6	ENSG00000221963	PSMB10	ENSG00000205220	cyan	cyan	6.46616	5.82923e-07	NO
APOL6	ENSG00000221963	SCO2	ENSG00000284194	cyan	cyan	6.46616	5.82923e-07	NO
APOL6	ENSG00000221963	SP110	ENSG00000135899	cyan	cyan	6.46616	5.82923e-07	NO
APOL6	ENSG00000221963	STAT1	ENSG00000115415	cyan	cyan	6.46616	5.82923e-07	YES
APOL6	ENSG00000221963	STAT2	ENSG00000170581	cyan	cyan	6.46616	5.82923e-07	NO
APOL6	ENSG00000221963	TAP1	ENSG00000168394	cyan	cyan	6.46616	5.82923e-07	NO
APOL6	ENSG00000221963	TAP2	ENSG00000204267	cyan	cyan	6.46616	5.82923e-07	NO
APOL6	ENSG00000221963	TTC9	ENSG00000133985	cyan	cyan	6.46616	5.82923e-07	NO
AQP9	ENSG00000103569	AARS2	ENSG00000124608	green	green	3.71073	5.88407e-63	NO
AQP9	ENSG00000103569	ACSL1	ENSG00000151726	green	green	3.71073	5.88407e-63	YES
AQP9	ENSG00000103569	ADAR	ENSG00000160710	green	green	3.71073	5.88407e-63	NO
AQP9	ENSG00000103569	ADM	ENSG00000148926	green	green	3.71073	5.88407e-63	NO
AQP9	ENSG00000103569	AKAP1	ENSG00000121057	green	green	3.71073	5.88407e-63	NO
AQP9	ENSG00000103569	ALOX5	ENSG00000012779	green	green	3.71073	5.88407e-63	NO
AQP9	ENSG00000103569	ALPK1	ENSG00000073331	green	green	3.71073	5.88407e-63	NO
AQP9	ENSG00000103569	ALPL	ENSG00000162551	green	green	3.71073	5.88407e-63	NO
AQP9	ENSG00000103569	APMAP	ENSG00000101474	green	green	3.71073	5.88407e-63	NO
AQP9	ENSG00000103569	ARPC5	ENSG00000162704	green	green	3.71073	5.88407e-63	NO
AQP9	ENSG00000103569	ASPH	ENSG00000198363	green	green	3.71073	5.88407e-63	NO
AQP9	ENSG00000103569	ATF6	ENSG00000118217	green	green	3.71073	5.88407e-63	NO
AQP9	ENSG00000103569	ATXN1	ENSG00000124788	green	green	3.71073	5.88407e-63	NO
AQP9	ENSG00000103569	B3GNT5	ENSG00000176597	green	green	3.71073	5.88407e-63	NO
AQP9	ENSG00000103569	B4GALT5	ENSG00000158470	green	green	3.71073	5.88407e-63	NO
AQP9	ENSG00000103569	BASP1	ENSG00000176788	green	green	3.71073	5.88407e-63	NO
AQP9	ENSG00000103569	BCL6	ENSG00000113916	green	green	3.71073	5.88407e-63	NO
AQP9	ENSG00000103569	BMX	ENSG00000102010	green	green	3.71073	5.88407e-63	YES
AQP9	ENSG00000103569	C19ORF38	ENSG00000214212	green	green	3.71073	5.88407e-63	NO
AQP9	ENSG00000103569	C5AR1	ENSG00000197405	green	green	3.71073	5.88407e-63	YES
AQP9	ENSG00000103569	CAB39	ENSG00000135932	green	green	3.71073	5.88407e-63	NO
AQP9	ENSG00000103569	CACUL1	ENSG00000151893	green	green	3.71073	5.88407e-63	NO
AQP9	ENSG00000103569	CAMKK2	ENSG00000110931	green	green	3.71073	5.88407e-63	NO
AQP9	ENSG00000103569	CC2D2B	ENSG00000188649	green	green	3.71073	5.88407e-63	NO
AQP9	ENSG00000103569	CD300LF	ENSG00000186074	green	green	3.71073	5.88407e-63	NO
AQP9	ENSG00000103569	CD63	ENSG00000135404	green	green	3.71073	5.88407e-63	NO
AQP9	ENSG00000103569	CD82	ENSG00000085117	green	green	3.71073	5.88407e-63	NO
AQP9	ENSG00000103569	CDC42EP3	ENSG00000163171	green	green	3.71073	5.88407e-63	NO
AQP9	ENSG00000103569	CEP19	ENSG00000174007	green	green	3.71073	5.88407e-63	NO
AQP9	ENSG00000103569	CHSY1	ENSG00000131873	green	green	3.71073	5.88407e-63	NO
AQP9	ENSG00000103569	CKAP4	ENSG00000136026	green	green	3.71073	5.88407e-63	NO
AQP9	ENSG00000103569	CKLF	ENSG00000217555	green	green	3.71073	5.88407e-63	NO
AQP9	ENSG00000103569	COQ6	ENSG00000119723	green	green	3.71073	5.88407e-63	NO
AQP9	ENSG00000103569	CPD	ENSG00000108582	green	green	3.71073	5.88407e-63	NO
AQP9	ENSG00000103569	CPQ	ENSG00000104324	green	green	3.71073	5.88407e-63	NO
AQP9	ENSG00000103569	CR1	ENSG00000203710	green	green	3.71073	5.88407e-63	NO
AQP9	ENSG00000103569	CREB5	ENSG00000146592	green	green	3.71073	5.88407e-63	NO
AQP9	ENSG00000103569	CSF2RB	ENSG00000100368	green	green	3.71073	5.88407e-63	NO
AQP9	ENSG00000103569	CSRNP1	ENSG00000144655	green	green	3.71073	5.88407e-63	NO
AQP9	ENSG00000103569	CXCR2	ENSG00000180871	green	green	3.71073	5.88407e-63	NO
AQP9	ENSG00000103569	CYTH4	ENSG00000100055	green	green	3.71073	5.88407e-63	YES
AQP9	ENSG00000103569	DDAH2	ENSG00000213722	green	green	3.71073	5.88407e-63	NO
AQP9	ENSG00000103569	DGAT2	ENSG00000062282	green	green	3.71073	5.88407e-63	NO
AQP9	ENSG00000103569	DHRS12	ENSG00000102796	green	green	3.71073	5.88407e-63	NO
AQP9	ENSG00000103569	DHRS7	ENSG00000100612	green	green	3.71073	5.88407e-63	NO
AQP9	ENSG00000103569	DIRC2		green	green	3.71073	5.88407e-63	NO
AQP9	ENSG00000103569	DOCK4	ENSG00000128512	green	green	3.71073	5.88407e-63	NO
AQP9	ENSG00000103569	DSC2	ENSG00000134755	green	green	3.71073	5.88407e-63	NO
AQP9	ENSG00000103569	ECE1	ENSG00000117298	green	green	3.71073	5.88407e-63	NO
AQP9	ENSG00000103569	EGLN1	ENSG00000135766	green	green	3.71073	5.88407e-63	NO
AQP9	ENSG00000103569	EIF4E3	ENSG00000163412	green	green	3.71073	5.88407e-63	NO
AQP9	ENSG00000103569	ERLIN1	ENSG00000107566	green	green	3.71073	5.88407e-63	NO
AQP9	ENSG00000103569	ETS2	ENSG00000157557	green	green	3.71073	5.88407e-63	NO
AQP9	ENSG00000103569	EXT1	ENSG00000182197	green	green	3.71073	5.88407e-63	NO
AQP9	ENSG00000103569	F5	ENSG00000198734	green	green	3.71073	5.88407e-63	NO
AQP9	ENSG00000103569	FAM126B	ENSG00000155744	green	green	3.71073	5.88407e-63	NO
AQP9	ENSG00000103569	FAM129A		green	green	3.71073	5.88407e-63	YES
AQP9	ENSG00000103569	FAM157A	ENSG00000236438	green	green	3.71073	5.88407e-63	NO
AQP9	ENSG00000103569	FCAR	ENSG00000186431	green	green	3.71073	5.88407e-63	NO
AQP9	ENSG00000103569	FCER1G	ENSG00000158869	green	green	3.71073	5.88407e-63	NO
AQP9	ENSG00000103569	FCGR2A	ENSG00000143226	green	green	3.71073	5.88407e-63	NO
AQP9	ENSG00000103569	FCGR2C	ENSG00000244682	green	green	3.71073	5.88407e-63	NO
AQP9	ENSG00000103569	FCGR3B	ENSG00000162747	green	green	3.71073	5.88407e-63	NO
AQP9	ENSG00000103569	FGR	ENSG00000000938	green	green	3.71073	5.88407e-63	NO
AQP9	ENSG00000103569	FLOT1	ENSG00000137312	green	green	3.71073	5.88407e-63	NO
AQP9	ENSG00000103569	FNDC3B	ENSG00000075420	green	green	3.71073	5.88407e-63	NO
AQP9	ENSG00000103569	FPR1	ENSG00000171051	green	green	3.71073	5.88407e-63	NO
AQP9	ENSG00000103569	FPR2	ENSG00000171049	green	green	3.71073	5.88407e-63	NO
AQP9	ENSG00000103569	FUT7	ENSG00000180549	green	green	3.71073	5.88407e-63	NO
AQP9	ENSG00000103569	GALNT14	ENSG00000158089	green	green	3.71073	5.88407e-63	NO
AQP9	ENSG00000103569	GALNT3	ENSG00000115339	green	green	3.71073	5.88407e-63	NO
AQP9	ENSG00000103569	GGT1	ENSG00000100031	green	green	3.71073	5.88407e-63	NO
AQP9	ENSG00000103569	GLIPR2	ENSG00000122694	green	green	3.71073	5.88407e-63	NO
AQP9	ENSG00000103569	GLT1D1	ENSG00000151948	green	green	3.71073	5.88407e-63	NO
AQP9	ENSG00000103569	GNS	ENSG00000135677	green	green	3.71073	5.88407e-63	NO
AQP9	ENSG00000103569	GPR27	ENSG00000170837	green	green	3.71073	5.88407e-63	NO
AQP9	ENSG00000103569	GYG1	ENSG00000163754	green	green	3.71073	5.88407e-63	NO
AQP9	ENSG00000103569	H3F3B		green	green	3.71073	5.88407e-63	NO
AQP9	ENSG00000103569	HCAR2	ENSG00000182782	green	green	3.71073	5.88407e-63	NO
AQP9	ENSG00000103569	HCK	ENSG00000101336	green	green	3.71073	5.88407e-63	YES
AQP9	ENSG00000103569	HK3	ENSG00000160883	green	green	3.71073	5.88407e-63	NO
AQP9	ENSG00000103569	HPSE	ENSG00000173083	green	green	3.71073	5.88407e-63	NO
AQP9	ENSG00000103569	HRH2	ENSG00000113749	green	green	3.71073	5.88407e-63	NO
AQP9	ENSG00000103569	HSPA7	ENSG00000225217	green	green	3.71073	5.88407e-63	NO
AQP9	ENSG00000103569	HYAL2	ENSG00000068001	green	green	3.71073	5.88407e-63	NO
AQP9	ENSG00000103569	ICAM1	ENSG00000090339	green	green	3.71073	5.88407e-63	NO
AQP9	ENSG00000103569	IER2	ENSG00000160888	green	green	3.71073	5.88407e-63	NO
AQP9	ENSG00000103569	IFITM2	ENSG00000185201	green	green	3.71073	5.88407e-63	NO
AQP9	ENSG00000103569	IFITM3	ENSG00000142089	green	green	3.71073	5.88407e-63	NO
AQP9	ENSG00000103569	IFNAR1	ENSG00000142166	green	green	3.71073	5.88407e-63	NO
AQP9	ENSG00000103569	IL10RB	ENSG00000243646	green	green	3.71073	5.88407e-63	NO
AQP9	ENSG00000103569	IL18RAP	ENSG00000115607	green	green	3.71073	5.88407e-63	NO
AQP9	ENSG00000103569	IL1R2	ENSG00000115590	green	green	3.71073	5.88407e-63	NO
AQP9	ENSG00000103569	JAG1	ENSG00000101384	green	green	3.71073	5.88407e-63	NO
AQP9	ENSG00000103569	KCNJ15	ENSG00000157551	green	green	3.71073	5.88407e-63	NO
AQP9	ENSG00000103569	KIF1B	ENSG00000054523	green	green	3.71073	5.88407e-63	NO
AQP9	ENSG00000103569	KLHL2	ENSG00000109466	green	green	3.71073	5.88407e-63	NO
AQP9	ENSG00000103569	KREMEN1	ENSG00000183762	green	green	3.71073	5.88407e-63	NO
AQP9	ENSG00000103569	LILRA5	ENSG00000187116	green	green	3.71073	5.88407e-63	NO
AQP9	ENSG00000103569	LPCAT2	ENSG00000087253	green	green	3.71073	5.88407e-63	NO
AQP9	ENSG00000103569	LPGAT1	ENSG00000123684	green	green	3.71073	5.88407e-63	NO
AQP9	ENSG00000103569	LRG1	ENSG00000171236	green	green	3.71073	5.88407e-63	NO
AQP9	ENSG00000103569	LRPAP1	ENSG00000163956	green	green	3.71073	5.88407e-63	NO
AQP9	ENSG00000103569	LYN	ENSG00000254087	green	green	3.71073	5.88407e-63	YES
AQP9	ENSG00000103569	MAPK14	ENSG00000112062	green	green	3.71073	5.88407e-63	YES
AQP9	ENSG00000103569	MAPK3	ENSG00000102882	green	green	3.71073	5.88407e-63	NO
AQP9	ENSG00000103569	MCTP2	ENSG00000140563	green	green	3.71073	5.88407e-63	NO
AQP9	ENSG00000103569	MGAM	ENSG00000257335	green	green	3.71073	5.88407e-63	NO
AQP9	ENSG00000103569	MKNK1	ENSG00000079277	green	green	3.71073	5.88407e-63	NO
AQP9	ENSG00000103569	MMP9	ENSG00000100985	green	green	3.71073	5.88407e-63	NO
AQP9	ENSG00000103569	MPZ	ENSG00000158887	green	green	3.71073	5.88407e-63	NO
AQP9	ENSG00000103569	MSRA	ENSG00000175806	green	green	3.71073	5.88407e-63	NO
AQP9	ENSG00000103569	MTF1	ENSG00000188786	green	green	3.71073	5.88407e-63	NO
AQP9	ENSG00000103569	MXD3	ENSG00000213347	green	green	3.71073	5.88407e-63	NO
AQP9	ENSG00000103569	MYD88	ENSG00000172936	green	green	3.71073	5.88407e-63	NO
AQP9	ENSG00000103569	NAIP	ENSG00000249437	green	green	3.71073	5.88407e-63	NO
AQP9	ENSG00000103569	NFIL3	ENSG00000165030	green	green	3.71073	5.88407e-63	NO
AQP9	ENSG00000103569	NLRC4	ENSG00000091106	green	green	3.71073	5.88407e-63	YES
AQP9	ENSG00000103569	NSUN7	ENSG00000179299	green	green	3.71073	5.88407e-63	NO
AQP9	ENSG00000103569	NUMB	ENSG00000133961	green	green	3.71073	5.88407e-63	NO
AQP9	ENSG00000103569	OPLAH	ENSG00000178814	green	green	3.71073	5.88407e-63	NO
AQP9	ENSG00000103569	OSBPL11	ENSG00000144909	green	green	3.71073	5.88407e-63	NO
AQP9	ENSG00000103569	OSM	ENSG00000099985	green	green	3.71073	5.88407e-63	YES
AQP9	ENSG00000103569	PACSIN2	ENSG00000100266	green	green	3.71073	5.88407e-63	NO
AQP9	ENSG00000103569	PDZD8	ENSG00000165650	green	green	3.71073	5.88407e-63	NO
AQP9	ENSG00000103569	PFKFB2	ENSG00000123836	green	green	3.71073	5.88407e-63	NO
AQP9	ENSG00000103569	PFKFB3	ENSG00000170525	green	green	3.71073	5.88407e-63	YES
AQP9	ENSG00000103569	PGD	ENSG00000142657	green	green	3.71073	5.88407e-63	YES
AQP9	ENSG00000103569	PGM1	ENSG00000079739	green	green	3.71073	5.88407e-63	NO
AQP9	ENSG00000103569	PLIN3	ENSG00000105355	green	green	3.71073	5.88407e-63	NO
AQP9	ENSG00000103569	PLIN5	ENSG00000214456	green	green	3.71073	5.88407e-63	NO
AQP9	ENSG00000103569	PLP2	ENSG00000102007	green	green	3.71073	5.88407e-63	NO
AQP9	ENSG00000103569	PLXNC1	ENSG00000136040	green	green	3.71073	5.88407e-63	YES
AQP9	ENSG00000103569	PPP1R3B	ENSG00000173281	green	green	3.71073	5.88407e-63	YES
AQP9	ENSG00000103569	PROK2	ENSG00000163421	green	green	3.71073	5.88407e-63	NO
AQP9	ENSG00000103569	PTTG1IP	ENSG00000183255	green	green	3.71073	5.88407e-63	NO
AQP9	ENSG00000103569	PXK	ENSG00000168297	green	green	3.71073	5.88407e-63	NO
AQP9	ENSG00000103569	PYGL	ENSG00000100504	green	green	3.71073	5.88407e-63	YES
AQP9	ENSG00000103569	RAB20	ENSG00000139832	green	green	3.71073	5.88407e-63	NO
AQP9	ENSG00000103569	RAB24	ENSG00000169228	green	green	3.71073	5.88407e-63	NO
AQP9	ENSG00000103569	RAB27A	ENSG00000069974	green	green	3.71073	5.88407e-63	NO
AQP9	ENSG00000103569	RAB33B	ENSG00000172007	green	green	3.71073	5.88407e-63	NO
AQP9	ENSG00000103569	RAB43	ENSG00000172780	green	green	3.71073	5.88407e-63	NO
AQP9	ENSG00000103569	RALB	ENSG00000144118	green	green	3.71073	5.88407e-63	YES
AQP9	ENSG00000103569	RALGAPA2	ENSG00000188559	green	green	3.71073	5.88407e-63	NO
AQP9	ENSG00000103569	RBCK1	ENSG00000125826	green	green	3.71073	5.88407e-63	NO
AQP9	ENSG00000103569	RBM47	ENSG00000163694	green	green	3.71073	5.88407e-63	NO
AQP9	ENSG00000103569	RBPJ	ENSG00000168214	green	green	3.71073	5.88407e-63	NO
AQP9	ENSG00000103569	RGL4	ENSG00000159496	green	green	3.71073	5.88407e-63	NO
AQP9	ENSG00000103569	RPS6KA1	ENSG00000117676	green	green	3.71073	5.88407e-63	NO
AQP9	ENSG00000103569	S100A11	ENSG00000163191	green	green	3.71073	5.88407e-63	NO
AQP9	ENSG00000103569	SCARF1	ENSG00000074660	green	green	3.71073	5.88407e-63	NO
AQP9	ENSG00000103569	SECTM1	ENSG00000141574	green	green	3.71073	5.88407e-63	NO
AQP9	ENSG00000103569	SEMA4A	ENSG00000196189	green	green	3.71073	5.88407e-63	NO
AQP9	ENSG00000103569	SERPINB1	ENSG00000021355	green	green	3.71073	5.88407e-63	NO
AQP9	ENSG00000103569	SHKBP1	ENSG00000160410	green	green	3.71073	5.88407e-63	NO
AQP9	ENSG00000103569	SIPA1L2	ENSG00000116991	green	green	3.71073	5.88407e-63	NO
AQP9	ENSG00000103569	SLA	ENSG00000155926	green	green	3.71073	5.88407e-63	NO
AQP9	ENSG00000103569	SLC11A1	ENSG00000018280	green	green	3.71073	5.88407e-63	NO
AQP9	ENSG00000103569	SLC2A3	ENSG00000059804	green	green	3.71073	5.88407e-63	NO
AQP9	ENSG00000103569	SLC37A3	ENSG00000157800	green	green	3.71073	5.88407e-63	YES
AQP9	ENSG00000103569	SLCO4C1	ENSG00000173930	green	green	3.71073	5.88407e-63	NO
AQP9	ENSG00000103569	SNX18	ENSG00000178996	green	green	3.71073	5.88407e-63	NO
AQP9	ENSG00000103569	SNX9	ENSG00000130340	green	green	3.71073	5.88407e-63	NO
AQP9	ENSG00000103569	SQRDL		green	green	3.71073	5.88407e-63	NO
AQP9	ENSG00000103569	ST3GAL4	ENSG00000110080	green	green	3.71073	5.88407e-63	NO
AQP9	ENSG00000103569	STAT3	ENSG00000168610	green	green	3.71073	5.88407e-63	NO
AQP9	ENSG00000103569	STEAP4	ENSG00000127954	green	green	3.71073	5.88407e-63	NO
AQP9	ENSG00000103569	STX11	ENSG00000135604	green	green	3.71073	5.88407e-63	NO
AQP9	ENSG00000103569	TBC1D14	ENSG00000132405	green	green	3.71073	5.88407e-63	NO
AQP9	ENSG00000103569	TGFA	ENSG00000163235	green	green	3.71073	5.88407e-63	NO
AQP9	ENSG00000103569	THEMIS2	ENSG00000130775	green	green	3.71073	5.88407e-63	NO
AQP9	ENSG00000103569	TLR4	ENSG00000136869	green	green	3.71073	5.88407e-63	NO
AQP9	ENSG00000103569	TLR5	ENSG00000187554	green	green	3.71073	5.88407e-63	YES
AQP9	ENSG00000103569	TMCO3	ENSG00000150403	green	green	3.71073	5.88407e-63	NO
AQP9	ENSG00000103569	TNFAIP6	ENSG00000123610	green	green	3.71073	5.88407e-63	NO
AQP9	ENSG00000103569	TNFSF13B	ENSG00000102524	green	green	3.71073	5.88407e-63	NO
AQP9	ENSG00000103569	TNFSF14	ENSG00000125735	green	green	3.71073	5.88407e-63	NO
AQP9	ENSG00000103569	TREM1	ENSG00000124731	green	green	3.71073	5.88407e-63	NO
AQP9	ENSG00000103569	TREML2	ENSG00000112195	green	green	3.71073	5.88407e-63	NO
AQP9	ENSG00000103569	TRIB1	ENSG00000173334	green	green	3.71073	5.88407e-63	NO
AQP9	ENSG00000103569	TSHZ3	ENSG00000121297	green	green	3.71073	5.88407e-63	NO
AQP9	ENSG00000103569	TTN-AS1	ENSG00000237298	green	green	3.71073	5.88407e-63	NO
AQP9	ENSG00000103569	TUBA1A	ENSG00000167552	green	green	3.71073	5.88407e-63	NO
AQP9	ENSG00000103569	UBE2R2	ENSG00000107341	green	green	3.71073	5.88407e-63	NO
AQP9	ENSG00000103569	UBXN2B	ENSG00000215114	green	green	3.71073	5.88407e-63	NO
AQP9	ENSG00000103569	VASP	ENSG00000125753	green	green	3.71073	5.88407e-63	NO
AQP9	ENSG00000103569	VPS8	ENSG00000156931	green	green	3.71073	5.88407e-63	NO
AQP9	ENSG00000103569	WDFY3	ENSG00000163625	green	green	3.71073	5.88407e-63	YES
AQP9	ENSG00000103569	WDFY3-AS2	ENSG00000180769	green	green	3.71073	5.88407e-63	NO
AQP9	ENSG00000103569	ZNF281	ENSG00000162702	green	green	3.71073	5.88407e-63	NO
AQP9	ENSG00000103569	ZSCAN22	ENSG00000182318	green	green	3.71073	5.88407e-63	NO
ARHGAP26	ENSG00000145819	ADAR	ENSG00000160710	green	green	1.75846	0.0165699	NO
ARHGAP26	ENSG00000145819	ADCY10P1	ENSG00000161912	green	green	1.75846	0.0165699	NO
ARHGAP26	ENSG00000145819	ALPL	ENSG00000162551	green	green	1.75846	0.0165699	NO
ARHGAP26	ENSG00000145819	AMPD3	ENSG00000133805	green	green	1.75846	0.0165699	NO
ARHGAP26	ENSG00000145819	ATF6	ENSG00000118217	green	green	1.75846	0.0165699	NO
ARHGAP26	ENSG00000145819	BASP1	ENSG00000176788	green	green	1.75846	0.0165699	NO
ARHGAP26	ENSG00000145819	BATF	ENSG00000156127	green	green	1.75846	0.0165699	NO
ARHGAP26	ENSG00000145819	C19ORF70		green	green	1.75846	0.0165699	NO
ARHGAP26	ENSG00000145819	C1RL	ENSG00000139178	green	green	1.75846	0.0165699	NO
ARHGAP26	ENSG00000145819	CACUL1	ENSG00000151893	green	green	1.75846	0.0165699	NO
ARHGAP26	ENSG00000145819	CC2D2B	ENSG00000188649	green	green	1.75846	0.0165699	NO
ARHGAP26	ENSG00000145819	CD82	ENSG00000085117	green	green	1.75846	0.0165699	NO
ARHGAP26	ENSG00000145819	CFLAR	ENSG00000003402	green	green	1.75846	0.0165699	NO
ARHGAP26	ENSG00000145819	COMMD4	ENSG00000140365	green	green	1.75846	0.0165699	NO
ARHGAP26	ENSG00000145819	CPD	ENSG00000108582	green	green	1.75846	0.0165699	NO
ARHGAP26	ENSG00000145819	CTBS	ENSG00000117151	green	green	1.75846	0.0165699	NO
ARHGAP26	ENSG00000145819	DGAT2	ENSG00000062282	green	green	1.75846	0.0165699	NO
ARHGAP26	ENSG00000145819	DHRS12	ENSG00000102796	green	green	1.75846	0.0165699	NO
ARHGAP26	ENSG00000145819	DLGAP1-AS2	ENSG00000262001	green	green	1.75846	0.0165699	NO
ARHGAP26	ENSG00000145819	ETS2	ENSG00000157557	green	green	1.75846	0.0165699	NO
ARHGAP26	ENSG00000145819	FAM129A		green	green	1.75846	0.0165699	YES
ARHGAP26	ENSG00000145819	FAM65B		green	green	1.75846	0.0165699	NO
ARHGAP26	ENSG00000145819	FLOT1	ENSG00000137312	green	green	1.75846	0.0165699	NO
ARHGAP26	ENSG00000145819	FNDC3B	ENSG00000075420	green	green	1.75846	0.0165699	NO
ARHGAP26	ENSG00000145819	FOXP1-IT1	ENSG00000242094	green	green	1.75846	0.0165699	NO
ARHGAP26	ENSG00000145819	GALNT14	ENSG00000158089	green	green	1.75846	0.0165699	NO
ARHGAP26	ENSG00000145819	GNRH1	ENSG00000147437	green	green	1.75846	0.0165699	NO
ARHGAP26	ENSG00000145819	GNS	ENSG00000135677	green	green	1.75846	0.0165699	NO
ARHGAP26	ENSG00000145819	HCAR2	ENSG00000182782	green	green	1.75846	0.0165699	NO
ARHGAP26	ENSG00000145819	HCLS1	ENSG00000180353	green	green	1.75846	0.0165699	NO
ARHGAP26	ENSG00000145819	HRH2	ENSG00000113749	green	green	1.75846	0.0165699	NO
ARHGAP26	ENSG00000145819	IGF1R	ENSG00000140443	green	green	1.75846	0.0165699	NO
ARHGAP26	ENSG00000145819	IL1B	ENSG00000125538	green	green	1.75846	0.0165699	NO
ARHGAP26	ENSG00000145819	IL1R1	ENSG00000115594	green	green	1.75846	0.0165699	NO
ARHGAP26	ENSG00000145819	IL1R2	ENSG00000115590	green	green	1.75846	0.0165699	NO
ARHGAP26	ENSG00000145819	IRS2	ENSG00000185950	green	green	1.75846	0.0165699	NO
ARHGAP26	ENSG00000145819	KLF6	ENSG00000067082	green	green	1.75846	0.0165699	NO
ARHGAP26	ENSG00000145819	KLF7	ENSG00000118263	green	green	1.75846	0.0165699	NO
ARHGAP26	ENSG00000145819	KREMEN1	ENSG00000183762	green	green	1.75846	0.0165699	NO
ARHGAP26	ENSG00000145819	LILRB3	ENSG00000204577	green	green	1.75846	0.0165699	NO
ARHGAP26	ENSG00000145819	N4BP1	ENSG00000102921	green	green	1.75846	0.0165699	NO
ARHGAP26	ENSG00000145819	NSUN7	ENSG00000179299	green	green	1.75846	0.0165699	NO
ARHGAP26	ENSG00000145819	NUCKS1	ENSG00000069275	green	green	1.75846	0.0165699	NO
ARHGAP26	ENSG00000145819	NUMB	ENSG00000133961	green	green	1.75846	0.0165699	NO
ARHGAP26	ENSG00000145819	P2RY13	ENSG00000181631	green	green	1.75846	0.0165699	NO
ARHGAP26	ENSG00000145819	PACSIN2	ENSG00000100266	green	green	1.75846	0.0165699	NO
ARHGAP26	ENSG00000145819	RABEP2	ENSG00000177548	green	green	1.75846	0.0165699	NO
ARHGAP26	ENSG00000145819	RALGAPA2	ENSG00000188559	green	green	1.75846	0.0165699	NO
ARHGAP26	ENSG00000145819	RBM47	ENSG00000163694	green	green	1.75846	0.0165699	NO
ARHGAP26	ENSG00000145819	SLC11A1	ENSG00000018280	green	green	1.75846	0.0165699	NO
ARHGAP26	ENSG00000145819	SLC12A6	ENSG00000140199	green	green	1.75846	0.0165699	NO
ARHGAP26	ENSG00000145819	SLCO3A1	ENSG00000176463	green	green	1.75846	0.0165699	NO
ARHGAP26	ENSG00000145819	SLPI	ENSG00000124107	green	green	1.75846	0.0165699	NO
ARHGAP26	ENSG00000145819	SNX18	ENSG00000178996	green	green	1.75846	0.0165699	NO
ARHGAP26	ENSG00000145819	SORL1	ENSG00000137642	green	green	1.75846	0.0165699	YES
ARHGAP26	ENSG00000145819	ST3GAL4	ENSG00000110080	green	green	1.75846	0.0165699	NO
ARHGAP26	ENSG00000145819	STAT3	ENSG00000168610	green	green	1.75846	0.0165699	NO
ARHGAP26	ENSG00000145819	SVIL	ENSG00000197321	green	green	1.75846	0.0165699	NO
ARHGAP26	ENSG00000145819	TBC1D14	ENSG00000132405	green	green	1.75846	0.0165699	NO
ARHGAP26	ENSG00000145819	TET2	ENSG00000168769	green	green	1.75846	0.0165699	NO
ARHGAP26	ENSG00000145819	THEMIS2	ENSG00000130775	green	green	1.75846	0.0165699	NO
ARHGAP26	ENSG00000145819	THOC5	ENSG00000100296	green	green	1.75846	0.0165699	NO
ARHGAP26	ENSG00000145819	TREM1	ENSG00000124731	green	green	1.75846	0.0165699	NO
ARHGAP26	ENSG00000145819	TRIB1	ENSG00000173334	green	green	1.75846	0.0165699	NO
ARHGAP26	ENSG00000145819	VMP1	ENSG00000062716	green	green	1.75846	0.0165699	NO
ARHGAP26	ENSG00000145819	VPS8	ENSG00000156931	green	green	1.75846	0.0165699	NO
ARHGAP26	ENSG00000145819	ZNF324B	ENSG00000249471	green	green	1.75846	0.0165699	NO
ARHGAP26	ENSG00000145819	ZXDA	ENSG00000198205	green	green	1.75846	0.0165699	NO
ATP11B	ENSG00000058063	ACSL4	ENSG00000068366	white	white	5.76034	0.00743685	NO
ATP11B	ENSG00000058063	BNIP2	ENSG00000140299	white	white	5.76034	0.00743685	NO
ATP11B	ENSG00000058063	CASC4		white	white	5.76034	0.00743685	NO
ATP11B	ENSG00000058063	CD164	ENSG00000135535	white	white	5.76034	0.00743685	NO
ATP11B	ENSG00000058063	EMB	ENSG00000170571	white	white	5.76034	0.00743685	NO
ATP11B	ENSG00000058063	JKAMP	ENSG00000050130	white	white	5.76034	0.00743685	NO
ATP11B	ENSG00000058063	OSTM1	ENSG00000081087	white	white	5.76034	0.00743685	NO
ATP11B	ENSG00000058063	RAB18	ENSG00000099246	white	white	5.76034	0.00743685	NO
ATP11B	ENSG00000058063	RAP2C	ENSG00000123728	white	white	5.76034	0.00743685	NO
ATP11B	ENSG00000058063	UBA3	ENSG00000144744	white	white	5.76034	0.00743685	NO
ATP11B	ENSG00000058063	ZMPSTE24	ENSG00000084073	white	white	5.76034	0.00743685	NO
ATP11B	ENSG00000058063	ZNF354A	ENSG00000169131	white	white	5.76034	0.00743685	NO
BCL11B	ENSG00000127152	ACADSB	ENSG00000196177	magenta	magenta	4.26899	1.14325e-15	NO
BCL11B	ENSG00000127152	ADAM22	ENSG00000008277	magenta	magenta	4.26899	1.14325e-15	NO
BCL11B	ENSG00000127152	BCKDHB	ENSG00000083123	magenta	magenta	4.26899	1.14325e-15	NO
BCL11B	ENSG00000127152	C10ORF2		magenta	magenta	4.26899	1.14325e-15	NO
BCL11B	ENSG00000127152	CCND2	ENSG00000118971	magenta	magenta	4.26899	1.14325e-15	NO
BCL11B	ENSG00000127152	CD2	ENSG00000116824	magenta	magenta	4.26899	1.14325e-15	NO
BCL11B	ENSG00000127152	CD3D	ENSG00000167286	magenta	magenta	4.26899	1.14325e-15	NO
BCL11B	ENSG00000127152	CD3E	ENSG00000198851	magenta	magenta	4.26899	1.14325e-15	NO
BCL11B	ENSG00000127152	CD3G	ENSG00000160654	magenta	magenta	4.26899	1.14325e-15	NO
BCL11B	ENSG00000127152	CD8B	ENSG00000172116	magenta	magenta	4.26899	1.14325e-15	NO
BCL11B	ENSG00000127152	CD96	ENSG00000153283	magenta	magenta	4.26899	1.14325e-15	NO
BCL11B	ENSG00000127152	DYRK2	ENSG00000127334	magenta	magenta	4.26899	1.14325e-15	YES
BCL11B	ENSG00000127152	ETS1	ENSG00000134954	magenta	magenta	4.26899	1.14325e-15	NO
BCL11B	ENSG00000127152	EXOG	ENSG00000157036	magenta	magenta	4.26899	1.14325e-15	NO
BCL11B	ENSG00000127152	FBXO32	ENSG00000156804	magenta	magenta	4.26899	1.14325e-15	NO
BCL11B	ENSG00000127152	FN1	ENSG00000115414	magenta	magenta	4.26899	1.14325e-15	NO
BCL11B	ENSG00000127152	GPRIN3	ENSG00000185477	magenta	magenta	4.26899	1.14325e-15	NO
BCL11B	ENSG00000127152	GVINP1	ENSG00000254838	magenta	magenta	4.26899	1.14325e-15	NO
BCL11B	ENSG00000127152	HS3ST3B1	ENSG00000125430	magenta	magenta	4.26899	1.14325e-15	NO
BCL11B	ENSG00000127152	IL32	ENSG00000008517	magenta	magenta	4.26899	1.14325e-15	NO
BCL11B	ENSG00000127152	ITGB7	ENSG00000139626	magenta	magenta	4.26899	1.14325e-15	NO
BCL11B	ENSG00000127152	ITK	ENSG00000113263	magenta	magenta	4.26899	1.14325e-15	YES
BCL11B	ENSG00000127152	LAX1	ENSG00000122188	magenta	magenta	4.26899	1.14325e-15	NO
BCL11B	ENSG00000127152	LINC00649	ENSG00000237945	magenta	magenta	4.26899	1.14325e-15	NO
BCL11B	ENSG00000127152	LPIN1	ENSG00000134324	magenta	magenta	4.26899	1.14325e-15	NO
BCL11B	ENSG00000127152	LRIG1	ENSG00000144749	magenta	magenta	4.26899	1.14325e-15	NO
BCL11B	ENSG00000127152	MDFIC	ENSG00000135272	magenta	magenta	4.26899	1.14325e-15	NO
BCL11B	ENSG00000127152	METTL16	ENSG00000127804	magenta	magenta	4.26899	1.14325e-15	NO
BCL11B	ENSG00000127152	MGAT4A	ENSG00000071073	magenta	magenta	4.26899	1.14325e-15	NO
BCL11B	ENSG00000127152	MRPS6	ENSG00000243927	magenta	magenta	4.26899	1.14325e-15	NO
BCL11B	ENSG00000127152	PAQR8	ENSG00000170915	magenta	magenta	4.26899	1.14325e-15	NO
BCL11B	ENSG00000127152	RASGRP1	ENSG00000172575	magenta	magenta	4.26899	1.14325e-15	YES
BCL11B	ENSG00000127152	RHOH	ENSG00000168421	magenta	magenta	4.26899	1.14325e-15	NO
BCL11B	ENSG00000127152	RRP1B	ENSG00000160208	magenta	magenta	4.26899	1.14325e-15	NO
BCL11B	ENSG00000127152	S1PR1	ENSG00000170989	magenta	magenta	4.26899	1.14325e-15	NO
BCL11B	ENSG00000127152	SFXN1	ENSG00000164466	magenta	magenta	4.26899	1.14325e-15	NO
BCL11B	ENSG00000127152	SIGMAR1	ENSG00000147955	magenta	magenta	4.26899	1.14325e-15	NO
BCL11B	ENSG00000127152	SKAP1	ENSG00000141293	magenta	magenta	4.26899	1.14325e-15	NO
BCL11B	ENSG00000127152	SLAMF1	ENSG00000117090	magenta	magenta	4.26899	1.14325e-15	NO
BCL11B	ENSG00000127152	SLC38A1	ENSG00000111371	magenta	magenta	4.26899	1.14325e-15	NO
BCL11B	ENSG00000127152	SLFN5	ENSG00000166750	magenta	magenta	4.26899	1.14325e-15	NO
BCL11B	ENSG00000127152	STAMBPL1	ENSG00000138134	magenta	magenta	4.26899	1.14325e-15	NO
BCL11B	ENSG00000127152	TESPA1	ENSG00000135426	magenta	magenta	4.26899	1.14325e-15	NO
BCL11B	ENSG00000127152	THEM4	ENSG00000159445	magenta	magenta	4.26899	1.14325e-15	NO
BCL11B	ENSG00000127152	THEMIS	ENSG00000172673	magenta	magenta	4.26899	1.14325e-15	YES
BCL11B	ENSG00000127152	TRAF5	ENSG00000082512	magenta	magenta	4.26899	1.14325e-15	NO
BCL11B	ENSG00000127152	TRBV20-1	ENSG00000211747	magenta	magenta	4.26899	1.14325e-15	NO
BCL11B	ENSG00000127152	TTC39C	ENSG00000168234	magenta	magenta	4.26899	1.14325e-15	NO
BCL11B	ENSG00000127152	ZNF343	ENSG00000088876	magenta	magenta	4.26899	1.14325e-15	NO
BCL11B	ENSG00000127152	ZNF549	ENSG00000121406	magenta	magenta	4.26899	1.14325e-15	NO
BCL11B	ENSG00000127152	ZNHIT6	ENSG00000117174	magenta	magenta	4.26899	1.14325e-15	NO
BMS1	ENSG00000165733	BCKDHB	ENSG00000083123	lightgreen	magenta	7.6507	0.0153516	NO
BMS1	ENSG00000165733	C10ORF2		lightgreen	magenta	7.6507	0.0153516	NO
BMS1	ENSG00000165733	CCND2	ENSG00000118971	lightgreen	magenta	7.6507	0.0153516	NO
BMS1	ENSG00000165733	ETS1	ENSG00000134954	lightgreen	magenta	7.6507	0.0153516	NO
BMS1	ENSG00000165733	ITGB7	ENSG00000139626	lightgreen	magenta	7.6507	0.0153516	NO
BMS1	ENSG00000165733	LRIG1	ENSG00000144749	lightgreen	magenta	7.6507	0.0153516	NO
BMS1	ENSG00000165733	RRP1B	ENSG00000160208	lightgreen	magenta	7.6507	0.0153516	NO
BMS1	ENSG00000165733	SIGMAR1	ENSG00000147955	lightgreen	magenta	7.6507	0.0153516	NO
BMS1	ENSG00000165733	SLC38A1	ENSG00000111371	lightgreen	magenta	7.6507	0.0153516	NO
BMS1	ENSG00000165733	TESPA1	ENSG00000135426	lightgreen	magenta	7.6507	0.0153516	NO
BMS1	ENSG00000165733	THEM4	ENSG00000159445	lightgreen	magenta	7.6507	0.0153516	NO
BMS1	ENSG00000165733	TRAF5	ENSG00000082512	lightgreen	magenta	7.6507	0.0153516	NO
BMS1	ENSG00000165733	TRBV20-1	ENSG00000211747	lightgreen	magenta	7.6507	0.0153516	NO
BMS1	ENSG00000165733	ZNF343	ENSG00000088876	lightgreen	magenta	7.6507	0.0153516	NO
BMS1	ENSG00000165733	ZNF549	ENSG00000121406	lightgreen	magenta	7.6507	0.0153516	NO
BMX	ENSG00000102010	ABI2	ENSG00000138443	green	green	4.48334	2.18967e-11	NO
BMX	ENSG00000102010	ACVR1B	ENSG00000135503	green	green	4.48334	2.18967e-11	NO
BMX	ENSG00000102010	AP5B1	ENSG00000254470	green	green	4.48334	2.18967e-11	NO
BMX	ENSG00000102010	BCL6	ENSG00000113916	green	green	4.48334	2.18967e-11	NO
BMX	ENSG00000102010	DDAH2	ENSG00000213722	green	green	4.48334	2.18967e-11	NO
BMX	ENSG00000102010	DOK3	ENSG00000146094	green	green	4.48334	2.18967e-11	YES
BMX	ENSG00000102010	ERLIN1	ENSG00000107566	green	green	4.48334	2.18967e-11	NO
BMX	ENSG00000102010	FUT7	ENSG00000180549	green	green	4.48334	2.18967e-11	NO
BMX	ENSG00000102010	GGT1	ENSG00000100031	green	green	4.48334	2.18967e-11	NO
BMX	ENSG00000102010	IER2	ENSG00000160888	green	green	4.48334	2.18967e-11	NO
BMX	ENSG00000102010	IL4R	ENSG00000077238	green	green	4.48334	2.18967e-11	NO
BMX	ENSG00000102010	LILRA6	ENSG00000244482	green	green	4.48334	2.18967e-11	NO
BMX	ENSG00000102010	MGAM	ENSG00000257335	green	green	4.48334	2.18967e-11	NO
BMX	ENSG00000102010	MMP25	ENSG00000008516	green	green	4.48334	2.18967e-11	NO
BMX	ENSG00000102010	MMP9	ENSG00000100985	green	green	4.48334	2.18967e-11	NO
BMX	ENSG00000102010	MPZ	ENSG00000158887	green	green	4.48334	2.18967e-11	NO
BMX	ENSG00000102010	MXD3	ENSG00000213347	green	green	4.48334	2.18967e-11	NO
BMX	ENSG00000102010	OSM	ENSG00000099985	green	green	4.48334	2.18967e-11	YES
BMX	ENSG00000102010	PFKFB2	ENSG00000123836	green	green	4.48334	2.18967e-11	NO
BMX	ENSG00000102010	PFKFB3	ENSG00000170525	green	green	4.48334	2.18967e-11	YES
BMX	ENSG00000102010	PLIN5	ENSG00000214456	green	green	4.48334	2.18967e-11	NO
BMX	ENSG00000102010	PRR13	ENSG00000205352	green	green	4.48334	2.18967e-11	NO
BMX	ENSG00000102010	RAB24	ENSG00000169228	green	green	4.48334	2.18967e-11	NO
BMX	ENSG00000102010	RGL4	ENSG00000159496	green	green	4.48334	2.18967e-11	NO
BMX	ENSG00000102010	SBNO2	ENSG00000064932	green	green	4.48334	2.18967e-11	NO
BMX	ENSG00000102010	SIGLEC9	ENSG00000129450	green	green	4.48334	2.18967e-11	NO
BMX	ENSG00000102010	SLA	ENSG00000155926	green	green	4.48334	2.18967e-11	NO
BMX	ENSG00000102010	SLC12A9	ENSG00000146828	green	green	4.48334	2.18967e-11	NO
BMX	ENSG00000102010	SLC37A3	ENSG00000157800	green	green	4.48334	2.18967e-11	YES
BMX	ENSG00000102010	SLCO4C1	ENSG00000173930	green	green	4.48334	2.18967e-11	NO
BMX	ENSG00000102010	SNX9	ENSG00000130340	green	green	4.48334	2.18967e-11	NO
BMX	ENSG00000102010	SPI1	ENSG00000066336	green	green	4.48334	2.18967e-11	NO
BMX	ENSG00000102010	STAT5A	ENSG00000126561	green	green	4.48334	2.18967e-11	NO
BMX	ENSG00000102010	VAV1	ENSG00000141968	green	green	4.48334	2.18967e-11	NO
BMX	ENSG00000102010	ZFP36L1	ENSG00000185650	green	green	4.48334	2.18967e-11	NO
C1ORF21	ENSG00000116667	APOBEC3G	ENSG00000239713	skyblue	skyblue	32.4865	5.71898e-17	NO
C1ORF21	ENSG00000116667	CD160	ENSG00000117281	skyblue	skyblue	32.4865	5.71898e-17	NO
C1ORF21	ENSG00000116667	CEP78	ENSG00000148019	skyblue	skyblue	32.4865	5.71898e-17	NO
C1ORF21	ENSG00000116667	DUSP2	ENSG00000158050	skyblue	skyblue	32.4865	5.71898e-17	NO
C1ORF21	ENSG00000116667	FASLG	ENSG00000117560	skyblue	skyblue	32.4865	5.71898e-17	NO
C1ORF21	ENSG00000116667	FGFBP2	ENSG00000137441	skyblue	skyblue	32.4865	5.71898e-17	NO
C1ORF21	ENSG00000116667	FUT11	ENSG00000196968	skyblue	skyblue	32.4865	5.71898e-17	NO
C1ORF21	ENSG00000116667	GK5	ENSG00000175066	skyblue	skyblue	32.4865	5.71898e-17	NO
C1ORF21	ENSG00000116667	GZMB	ENSG00000100453	skyblue	skyblue	32.4865	5.71898e-17	NO
C1ORF21	ENSG00000116667	HOPX	ENSG00000171476	skyblue	skyblue	32.4865	5.71898e-17	NO
C1ORF21	ENSG00000116667	JAKMIP1	ENSG00000152969	skyblue	skyblue	32.4865	5.71898e-17	NO
C1ORF21	ENSG00000116667	KLRD1	ENSG00000134539	skyblue	skyblue	32.4865	5.71898e-17	YES
C1ORF21	ENSG00000116667	PDZD4	ENSG00000067840	skyblue	skyblue	32.4865	5.71898e-17	NO
C1ORF21	ENSG00000116667	PRSS23	ENSG00000150687	skyblue	skyblue	32.4865	5.71898e-17	YES
C1ORF21	ENSG00000116667	PTGDR	ENSG00000168229	skyblue	skyblue	32.4865	5.71898e-17	NO
C1ORF21	ENSG00000116667	S1PR5	ENSG00000180739	skyblue	skyblue	32.4865	5.71898e-17	YES
C1ORF21	ENSG00000116667	SLC4A4	ENSG00000080493	skyblue	skyblue	32.4865	5.71898e-17	NO
C5AR1	ENSG00000197405	ADAR	ENSG00000160710	green	green	2.12953	0.000750203	NO
C5AR1	ENSG00000197405	ALOX5	ENSG00000012779	green	green	2.12953	0.000750203	NO
C5AR1	ENSG00000197405	BCL6	ENSG00000113916	green	green	2.12953	0.000750203	NO
C5AR1	ENSG00000197405	C1RL	ENSG00000139178	green	green	2.12953	0.000750203	NO
C5AR1	ENSG00000197405	CXCR2	ENSG00000180871	green	green	2.12953	0.000750203	NO
C5AR1	ENSG00000197405	FAM129A		green	green	2.12953	0.000750203	YES
C5AR1	ENSG00000197405	FAM65B		green	green	2.12953	0.000750203	NO
C5AR1	ENSG00000197405	FLOT2	ENSG00000132589	green	green	2.12953	0.000750203	NO
C5AR1	ENSG00000197405	GPR27	ENSG00000170837	green	green	2.12953	0.000750203	NO
C5AR1	ENSG00000197405	HRH2	ENSG00000113749	green	green	2.12953	0.000750203	NO
C5AR1	ENSG00000197405	IFITM2	ENSG00000185201	green	green	2.12953	0.000750203	NO
C5AR1	ENSG00000197405	IRF2BPL	ENSG00000119669	green	green	2.12953	0.000750203	NO
C5AR1	ENSG00000197405	LILRA6	ENSG00000244482	green	green	2.12953	0.000750203	NO
C5AR1	ENSG00000197405	MAPK3	ENSG00000102882	green	green	2.12953	0.000750203	NO
C5AR1	ENSG00000197405	MGAM	ENSG00000257335	green	green	2.12953	0.000750203	NO
C5AR1	ENSG00000197405	MIDN	ENSG00000167470	green	green	2.12953	0.000750203	NO
C5AR1	ENSG00000197405	MYD88	ENSG00000172936	green	green	2.12953	0.000750203	NO
C5AR1	ENSG00000197405	NAF1	ENSG00000145414	green	green	2.12953	0.000750203	NO
C5AR1	ENSG00000197405	PIK3CD	ENSG00000171608	green	green	2.12953	0.000750203	NO
C5AR1	ENSG00000197405	POR	ENSG00000127948	green	green	2.12953	0.000750203	NO
C5AR1	ENSG00000197405	RARA	ENSG00000131759	green	green	2.12953	0.000750203	NO
C5AR1	ENSG00000197405	RHOG	ENSG00000177105	green	green	2.12953	0.000750203	NO
C5AR1	ENSG00000197405	RPS6KA1	ENSG00000117676	green	green	2.12953	0.000750203	NO
C5AR1	ENSG00000197405	S100A11	ENSG00000163191	green	green	2.12953	0.000750203	NO
C5AR1	ENSG00000197405	SELPLG	ENSG00000110876	green	green	2.12953	0.000750203	NO
C5AR1	ENSG00000197405	SEMA4A	ENSG00000196189	green	green	2.12953	0.000750203	NO
C5AR1	ENSG00000197405	SHKBP1	ENSG00000160410	green	green	2.12953	0.000750203	NO
C5AR1	ENSG00000197405	SIPA1L2	ENSG00000116991	green	green	2.12953	0.000750203	NO
C5AR1	ENSG00000197405	SLC16A3	ENSG00000141526	green	green	2.12953	0.000750203	NO
C5AR1	ENSG00000197405	SLC25A44	ENSG00000160785	green	green	2.12953	0.000750203	NO
C5AR1	ENSG00000197405	SLC51A	ENSG00000163959	green	green	2.12953	0.000750203	NO
C5AR1	ENSG00000197405	SLC6A6	ENSG00000131389	green	green	2.12953	0.000750203	YES
C5AR1	ENSG00000197405	SMAP2	ENSG00000084070	green	green	2.12953	0.000750203	NO
C5AR1	ENSG00000197405	SORL1	ENSG00000137642	green	green	2.12953	0.000750203	YES
C5AR1	ENSG00000197405	SPI1	ENSG00000066336	green	green	2.12953	0.000750203	NO
C5AR1	ENSG00000197405	SSH2	ENSG00000141298	green	green	2.12953	0.000750203	YES
C5AR1	ENSG00000197405	STAT3	ENSG00000168610	green	green	2.12953	0.000750203	NO
C5AR1	ENSG00000197405	STAT5B	ENSG00000173757	green	green	2.12953	0.000750203	NO
C5AR1	ENSG00000197405	SVIL	ENSG00000197321	green	green	2.12953	0.000750203	NO
C5AR1	ENSG00000197405	TBKBP1	ENSG00000198933	green	green	2.12953	0.000750203	NO
C5AR1	ENSG00000197405	TECPR2	ENSG00000196663	green	green	2.12953	0.000750203	NO
C5AR1	ENSG00000197405	TGFA	ENSG00000163235	green	green	2.12953	0.000750203	NO
C5AR1	ENSG00000197405	THEMIS2	ENSG00000130775	green	green	2.12953	0.000750203	NO
C5AR1	ENSG00000197405	THOC5	ENSG00000100296	green	green	2.12953	0.000750203	NO
C5AR1	ENSG00000197405	TMEM120A	ENSG00000189077	green	green	2.12953	0.000750203	NO
C5AR1	ENSG00000197405	TMEM127	ENSG00000135956	green	green	2.12953	0.000750203	NO
C5AR1	ENSG00000197405	TMEM161B-AS1	ENSG00000247828	green	green	2.12953	0.000750203	NO
C5AR1	ENSG00000197405	TNFSF14	ENSG00000125735	green	green	2.12953	0.000750203	NO
C5AR1	ENSG00000197405	TREML2	ENSG00000112195	green	green	2.12953	0.000750203	NO
C5AR1	ENSG00000197405	TRIM8	ENSG00000171206	green	green	2.12953	0.000750203	NO
C5AR1	ENSG00000197405	UBE2R2	ENSG00000107341	green	green	2.12953	0.000750203	NO
C5AR1	ENSG00000197405	VAV1	ENSG00000141968	green	green	2.12953	0.000750203	NO
CAMK4	ENSG00000152495	ADAM22	ENSG00000008277	magenta	magenta	4.1605	1.25849e-09	NO
CAMK4	ENSG00000152495	AGMAT	ENSG00000116771	magenta	magenta	4.1605	1.25849e-09	NO
CAMK4	ENSG00000152495	APBB1	ENSG00000166313	magenta	magenta	4.1605	1.25849e-09	NO
CAMK4	ENSG00000152495	BCKDHB	ENSG00000083123	magenta	magenta	4.1605	1.25849e-09	NO
CAMK4	ENSG00000152495	C21ORF2		magenta	magenta	4.1605	1.25849e-09	NO
CAMK4	ENSG00000152495	C3ORF18	ENSG00000088543	magenta	magenta	4.1605	1.25849e-09	NO
CAMK4	ENSG00000152495	CD28	ENSG00000178562	magenta	magenta	4.1605	1.25849e-09	YES
CAMK4	ENSG00000152495	CD96	ENSG00000153283	magenta	magenta	4.1605	1.25849e-09	NO
CAMK4	ENSG00000152495	DYRK2	ENSG00000127334	magenta	magenta	4.1605	1.25849e-09	YES
CAMK4	ENSG00000152495	GPRIN3	ENSG00000185477	magenta	magenta	4.1605	1.25849e-09	NO
CAMK4	ENSG00000152495	GTPBP10	ENSG00000105793	magenta	magenta	4.1605	1.25849e-09	NO
CAMK4	ENSG00000152495	HS3ST3B1	ENSG00000125430	magenta	magenta	4.1605	1.25849e-09	NO
CAMK4	ENSG00000152495	ICOS	ENSG00000163600	magenta	magenta	4.1605	1.25849e-09	NO
CAMK4	ENSG00000152495	IL7R	ENSG00000168685	magenta	magenta	4.1605	1.25849e-09	NO
CAMK4	ENSG00000152495	KIF5C	ENSG00000168280	magenta	magenta	4.1605	1.25849e-09	NO
CAMK4	ENSG00000152495	LAX1	ENSG00000122188	magenta	magenta	4.1605	1.25849e-09	NO
CAMK4	ENSG00000152495	LYRM7	ENSG00000186687	magenta	magenta	4.1605	1.25849e-09	NO
CAMK4	ENSG00000152495	MDFIC	ENSG00000135272	magenta	magenta	4.1605	1.25849e-09	NO
CAMK4	ENSG00000152495	MGAT4A	ENSG00000071073	magenta	magenta	4.1605	1.25849e-09	NO
CAMK4	ENSG00000152495	N4BP2	ENSG00000078177	magenta	magenta	4.1605	1.25849e-09	NO
CAMK4	ENSG00000152495	PASK	ENSG00000115687	magenta	magenta	4.1605	1.25849e-09	NO
CAMK4	ENSG00000152495	SFXN1	ENSG00000164466	magenta	magenta	4.1605	1.25849e-09	NO
CAMK4	ENSG00000152495	SLAMF1	ENSG00000117090	magenta	magenta	4.1605	1.25849e-09	NO
CAMK4	ENSG00000152495	SLC38A1	ENSG00000111371	magenta	magenta	4.1605	1.25849e-09	NO
CAMK4	ENSG00000152495	SLFN5	ENSG00000166750	magenta	magenta	4.1605	1.25849e-09	NO
CAMK4	ENSG00000152495	STAMBPL1	ENSG00000138134	magenta	magenta	4.1605	1.25849e-09	NO
CAMK4	ENSG00000152495	THEMIS	ENSG00000172673	magenta	magenta	4.1605	1.25849e-09	YES
CAMK4	ENSG00000152495	TNFRSF25	ENSG00000215788	magenta	magenta	4.1605	1.25849e-09	NO
CAMK4	ENSG00000152495	TRAF5	ENSG00000082512	magenta	magenta	4.1605	1.25849e-09	NO
CAMK4	ENSG00000152495	TRAT1	ENSG00000163519	magenta	magenta	4.1605	1.25849e-09	NO
CAMK4	ENSG00000152495	TRBV20-1	ENSG00000211747	magenta	magenta	4.1605	1.25849e-09	NO
CAMK4	ENSG00000152495	TTC39C	ENSG00000168234	magenta	magenta	4.1605	1.25849e-09	NO
CAMK4	ENSG00000152495	VSIG1	ENSG00000101842	magenta	magenta	4.1605	1.25849e-09	NO
CAMK4	ENSG00000152495	ZNF329	ENSG00000181894	magenta	magenta	4.1605	1.25849e-09	NO
CAMK4	ENSG00000152495	ZNF549	ENSG00000121406	magenta	magenta	4.1605	1.25849e-09	NO
CAMK4	ENSG00000152495	ZNHIT6	ENSG00000117174	magenta	magenta	4.1605	1.25849e-09	NO
CAPZA1	ENSG00000116489	ACSL4	ENSG00000068366	green	white	6.3425	0.00264007	NO
CAPZA1	ENSG00000116489	BNIP2	ENSG00000140299	green	white	6.3425	0.00264007	NO
CAPZA1	ENSG00000116489	CASC4		green	white	6.3425	0.00264007	NO
CAPZA1	ENSG00000116489	CD164	ENSG00000135535	green	white	6.3425	0.00264007	NO
CAPZA1	ENSG00000116489	EMB	ENSG00000170571	green	white	6.3425	0.00264007	NO
CAPZA1	ENSG00000116489	HIF1A	ENSG00000100644	green	white	6.3425	0.00264007	NO
CAPZA1	ENSG00000116489	JKAMP	ENSG00000050130	green	white	6.3425	0.00264007	NO
CAPZA1	ENSG00000116489	OSTM1	ENSG00000081087	green	white	6.3425	0.00264007	NO
CAPZA1	ENSG00000116489	RAB18	ENSG00000099246	green	white	6.3425	0.00264007	NO
CAPZA1	ENSG00000116489	RAB2A	ENSG00000104388	green	white	6.3425	0.00264007	NO
CAPZA1	ENSG00000116489	RAP2C	ENSG00000123728	green	white	6.3425	0.00264007	NO
CAPZA1	ENSG00000116489	UBA3	ENSG00000144744	green	white	6.3425	0.00264007	NO
CAPZA1	ENSG00000116489	ZMPSTE24	ENSG00000084073	green	white	6.3425	0.00264007	NO
CAPZA1	ENSG00000116489	ZNF354A	ENSG00000169131	green	white	6.3425	0.00264007	NO
CCDC88C	ENSG00000015133	ADARB1	ENSG00000197381	lightyellow	magenta	3.83698	1.39187e-07	NO
CCDC88C	ENSG00000015133	BCL9L	ENSG00000186174	lightyellow	magenta	3.83698	1.39187e-07	NO
CCDC88C	ENSG00000015133	BIN1	ENSG00000136717	lightyellow	magenta	3.83698	1.39187e-07	NO
CCDC88C	ENSG00000015133	C1ORF21	ENSG00000116667	lightyellow	skyblue	8.00295	4.38963e-18	YES
CCDC88C	ENSG00000015133	CACTIN	ENSG00000105298	lightyellow	magenta	3.83698	1.39187e-07	NO
CCDC88C	ENSG00000015133	CAD	ENSG00000084774	lightyellow	yellowgreen	6.54248	1.54158e-05	NO
CCDC88C	ENSG00000015133	CCND2	ENSG00000118971	lightyellow	magenta	3.83698	1.39187e-07	NO
CCDC88C	ENSG00000015133	CD8A	ENSG00000153563	lightyellow	magenta	3.83698	1.39187e-07	NO
CCDC88C	ENSG00000015133	CEP78	ENSG00000148019	lightyellow	skyblue	8.00295	4.38963e-18	NO
CCDC88C	ENSG00000015133	CRIM1	ENSG00000150938	lightyellow	skyblue	8.00295	4.38963e-18	NO
CCDC88C	ENSG00000015133	CYB561	ENSG00000008283	lightyellow	magenta	3.83698	1.39187e-07	NO
CCDC88C	ENSG00000015133	DBP	ENSG00000105516	lightyellow	magenta	3.83698	1.39187e-07	NO
CCDC88C	ENSG00000015133	DVL2	ENSG00000004975	lightyellow	skyblue	8.00295	4.38963e-18	NO
CCDC88C	ENSG00000015133	EOMES	ENSG00000163508	lightyellow	magenta	3.83698	1.39187e-07	NO
CCDC88C	ENSG00000015133	ERBB2	ENSG00000141736	lightyellow	magenta	3.83698	1.39187e-07	NO
CCDC88C	ENSG00000015133	EVL	ENSG00000196405	lightyellow	yellowgreen	6.54248	1.54158e-05	NO
CCDC88C	ENSG00000015133	EXOG	ENSG00000157036	lightyellow	magenta	3.83698	1.39187e-07	NO
CCDC88C	ENSG00000015133	FAM160B2	ENSG00000158863	lightyellow	magenta	3.83698	1.39187e-07	NO
CCDC88C	ENSG00000015133	FASLG	ENSG00000117560	lightyellow	skyblue	8.00295	4.38963e-18	NO
CCDC88C	ENSG00000015133	FBXO32	ENSG00000156804	lightyellow	magenta	3.83698	1.39187e-07	NO
CCDC88C	ENSG00000015133	FCRL6	ENSG00000181036	lightyellow	skyblue	8.00295	4.38963e-18	NO
CCDC88C	ENSG00000015133	FUT11	ENSG00000196968	lightyellow	skyblue	8.00295	4.38963e-18	NO
CCDC88C	ENSG00000015133	FYCO1	ENSG00000163820	lightyellow	skyblue	8.00295	4.38963e-18	NO
CCDC88C	ENSG00000015133	GDF11	ENSG00000135414	lightyellow	magenta	3.83698	1.39187e-07	NO
CCDC88C	ENSG00000015133	GFI1	ENSG00000162676	lightyellow	skyblue	8.00295	4.38963e-18	NO
CCDC88C	ENSG00000015133	HEG1	ENSG00000173706	lightyellow	skyblue	8.00295	4.38963e-18	NO
CCDC88C	ENSG00000015133	HLCS	ENSG00000159267	lightyellow	skyblue	8.00295	4.38963e-18	NO
CCDC88C	ENSG00000015133	IFFO2	ENSG00000169991	lightyellow	magenta	3.83698	1.39187e-07	NO
CCDC88C	ENSG00000015133	IGSF8	ENSG00000162729	lightyellow	magenta	3.83698	1.39187e-07	NO
CCDC88C	ENSG00000015133	IL12RB1	ENSG00000096996	lightyellow	magenta	3.83698	1.39187e-07	NO
CCDC88C	ENSG00000015133	IL21R	ENSG00000103522	lightyellow	magenta	3.83698	1.39187e-07	NO
CCDC88C	ENSG00000015133	IL2RB	ENSG00000100385	lightyellow	magenta	3.83698	1.39187e-07	NO
CCDC88C	ENSG00000015133	INO80E	ENSG00000169592	lightyellow	magenta	3.83698	1.39187e-07	NO
CCDC88C	ENSG00000015133	INTS5	ENSG00000185085	lightyellow	magenta	3.83698	1.39187e-07	NO
CCDC88C	ENSG00000015133	JAKMIP1	ENSG00000152969	lightyellow	skyblue	8.00295	4.38963e-18	NO
CCDC88C	ENSG00000015133	KIF21A	ENSG00000139116	lightyellow	skyblue	8.00295	4.38963e-18	NO
CCDC88C	ENSG00000015133	KLHDC4	ENSG00000104731	lightyellow	yellowgreen	6.54248	1.54158e-05	NO
CCDC88C	ENSG00000015133	KLRD1	ENSG00000134539	lightyellow	skyblue	8.00295	4.38963e-18	YES
CCDC88C	ENSG00000015133	KLRK1	ENSG00000213809	lightyellow	yellowgreen	6.54248	1.54158e-05	NO
CCDC88C	ENSG00000015133	LDOC1L		lightyellow	skyblue	8.00295	4.38963e-18	NO
CCDC88C	ENSG00000015133	MICALL1	ENSG00000100139	lightyellow	magenta	3.83698	1.39187e-07	NO
CCDC88C	ENSG00000015133	MRPS6	ENSG00000243927	lightyellow	magenta	3.83698	1.39187e-07	NO
CCDC88C	ENSG00000015133	MYBL1	ENSG00000185697	lightyellow	skyblue	8.00295	4.38963e-18	YES
CCDC88C	ENSG00000015133	NCALD	ENSG00000104490	lightyellow	yellowgreen	6.54248	1.54158e-05	NO
CCDC88C	ENSG00000015133	NFATC2	ENSG00000101096	lightyellow	yellowgreen	6.54248	1.54158e-05	YES
CCDC88C	ENSG00000015133	NKG7	ENSG00000105374	lightyellow	skyblue	8.00295	4.38963e-18	NO
CCDC88C	ENSG00000015133	OSBPL7	ENSG00000006025	lightyellow	skyblue	8.00295	4.38963e-18	NO
CCDC88C	ENSG00000015133	PATZ1	ENSG00000100105	lightyellow	magenta	3.83698	1.39187e-07	NO
CCDC88C	ENSG00000015133	PCSK7	ENSG00000160613	lightyellow	yellowgreen	6.54248	1.54158e-05	NO
CCDC88C	ENSG00000015133	PDZD4	ENSG00000067840	lightyellow	skyblue	8.00295	4.38963e-18	NO
CCDC88C	ENSG00000015133	PHLDB2	ENSG00000144824	lightyellow	skyblue	8.00295	4.38963e-18	NO
CCDC88C	ENSG00000015133	PLCXD2	ENSG00000240891	lightyellow	magenta	3.83698	1.39187e-07	NO
CCDC88C	ENSG00000015133	POLR3D	ENSG00000168495	lightyellow	magenta	3.83698	1.39187e-07	NO
CCDC88C	ENSG00000015133	PPP2R2B	ENSG00000156475	lightyellow	skyblue	8.00295	4.38963e-18	NO
CCDC88C	ENSG00000015133	PPP5C	ENSG00000011485	lightyellow	magenta	3.83698	1.39187e-07	NO
CCDC88C	ENSG00000015133	PRF1	ENSG00000180644	lightyellow	skyblue	8.00295	4.38963e-18	YES
CCDC88C	ENSG00000015133	PRSS23	ENSG00000150687	lightyellow	skyblue	8.00295	4.38963e-18	YES
CCDC88C	ENSG00000015133	PTCH1	ENSG00000185920	lightyellow	yellowgreen	6.54248	1.54158e-05	NO
CCDC88C	ENSG00000015133	PTGDR	ENSG00000168229	lightyellow	skyblue	8.00295	4.38963e-18	NO
CCDC88C	ENSG00000015133	PYHIN1	ENSG00000163564	lightyellow	magenta	3.83698	1.39187e-07	YES
CCDC88C	ENSG00000015133	RGS12	ENSG00000159788	lightyellow	magenta	3.83698	1.39187e-07	NO
CCDC88C	ENSG00000015133	RRP1B	ENSG00000160208	lightyellow	magenta	3.83698	1.39187e-07	NO
CCDC88C	ENSG00000015133	RUNX3	ENSG00000020633	lightyellow	magenta	3.83698	1.39187e-07	NO
CCDC88C	ENSG00000015133	S1PR1	ENSG00000170989	lightyellow	magenta	3.83698	1.39187e-07	NO
CCDC88C	ENSG00000015133	S1PR5	ENSG00000180739	lightyellow	skyblue	8.00295	4.38963e-18	YES
CCDC88C	ENSG00000015133	SAMD3	ENSG00000164483	lightyellow	yellowgreen	6.54248	1.54158e-05	YES
CCDC88C	ENSG00000015133	SKAP1	ENSG00000141293	lightyellow	magenta	3.83698	1.39187e-07	NO
CCDC88C	ENSG00000015133	SLAMF6	ENSG00000162739	lightyellow	yellowgreen	6.54248	1.54158e-05	NO
CCDC88C	ENSG00000015133	SLC2A4RG	ENSG00000125520	lightyellow	magenta	3.83698	1.39187e-07	NO
CCDC88C	ENSG00000015133	SLC4A4	ENSG00000080493	lightyellow	skyblue	8.00295	4.38963e-18	NO
CCDC88C	ENSG00000015133	SMAD3	ENSG00000166949	lightyellow	magenta	3.83698	1.39187e-07	NO
CCDC88C	ENSG00000015133	SPON2	ENSG00000159674	lightyellow	skyblue	8.00295	4.38963e-18	NO
CCDC88C	ENSG00000015133	SYNE2	ENSG00000054654	lightyellow	yellowgreen	6.54248	1.54158e-05	NO
CCDC88C	ENSG00000015133	SYTL2	ENSG00000137501	lightyellow	yellowgreen	6.54248	1.54158e-05	NO
CCDC88C	ENSG00000015133	TBX21	ENSG00000073861	lightyellow	skyblue	8.00295	4.38963e-18	YES
CCDC88C	ENSG00000015133	TGFBR3	ENSG00000069702	lightyellow	skyblue	8.00295	4.38963e-18	YES
CCDC88C	ENSG00000015133	TIGIT	ENSG00000181847	lightyellow	yellowgreen	6.54248	1.54158e-05	NO
CCDC88C	ENSG00000015133	TMEM229B	ENSG00000198133	lightyellow	magenta	3.83698	1.39187e-07	NO
CCDC88C	ENSG00000015133	TRGC1	ENSG00000211689	lightyellow	skyblue	8.00295	4.38963e-18	NO
CCDC88C	ENSG00000015133	TRGV3	ENSG00000211699	lightyellow	yellowgreen	6.54248	1.54158e-05	NO
CCDC88C	ENSG00000015133	TSHZ1	ENSG00000179981	lightyellow	magenta	3.83698	1.39187e-07	NO
CCDC88C	ENSG00000015133	TTC16	ENSG00000167094	lightyellow	yellowgreen	6.54248	1.54158e-05	NO
CCDC88C	ENSG00000015133	TTC22	ENSG00000006555	lightyellow	skyblue	8.00295	4.38963e-18	NO
CCDC88C	ENSG00000015133	USP28	ENSG00000048028	lightyellow	skyblue	8.00295	4.38963e-18	NO
CCDC88C	ENSG00000015133	ZNF517	ENSG00000197363	lightyellow	magenta	3.83698	1.39187e-07	NO
CCDC88C	ENSG00000015133	ZNF783	ENSG00000204946	lightyellow	magenta	3.83698	1.39187e-07	NO
CCDC88C	ENSG00000015133	ZNF831	ENSG00000124203	lightyellow	magenta	3.83698	1.39187e-07	NO
CD28	ENSG00000178562	ADAM22	ENSG00000008277	magenta	magenta	3.91571	7.74048e-10	NO
CD28	ENSG00000178562	AGMAT	ENSG00000116771	magenta	magenta	3.91571	7.74048e-10	NO
CD28	ENSG00000178562	BCKDHB	ENSG00000083123	magenta	magenta	3.91571	7.74048e-10	NO
CD28	ENSG00000178562	C21ORF2		magenta	magenta	3.91571	7.74048e-10	NO
CD28	ENSG00000178562	C3ORF18	ENSG00000088543	magenta	magenta	3.91571	7.74048e-10	NO
CD28	ENSG00000178562	CD2	ENSG00000116824	magenta	magenta	3.91571	7.74048e-10	NO
CD28	ENSG00000178562	CD3G	ENSG00000160654	magenta	magenta	3.91571	7.74048e-10	NO
CD28	ENSG00000178562	CD8B	ENSG00000172116	magenta	magenta	3.91571	7.74048e-10	NO
CD28	ENSG00000178562	CD96	ENSG00000153283	magenta	magenta	3.91571	7.74048e-10	NO
CD28	ENSG00000178562	DYRK2	ENSG00000127334	magenta	magenta	3.91571	7.74048e-10	YES
CD28	ENSG00000178562	GPRIN3	ENSG00000185477	magenta	magenta	3.91571	7.74048e-10	NO
CD28	ENSG00000178562	GTPBP10	ENSG00000105793	magenta	magenta	3.91571	7.74048e-10	NO
CD28	ENSG00000178562	HS3ST3B1	ENSG00000125430	magenta	magenta	3.91571	7.74048e-10	NO
CD28	ENSG00000178562	ICOS	ENSG00000163600	magenta	magenta	3.91571	7.74048e-10	NO
CD28	ENSG00000178562	IL7R	ENSG00000168685	magenta	magenta	3.91571	7.74048e-10	NO
CD28	ENSG00000178562	KIF5C	ENSG00000168280	magenta	magenta	3.91571	7.74048e-10	NO
CD28	ENSG00000178562	LAX1	ENSG00000122188	magenta	magenta	3.91571	7.74048e-10	NO
CD28	ENSG00000178562	LYRM7	ENSG00000186687	magenta	magenta	3.91571	7.74048e-10	NO
CD28	ENSG00000178562	MDFIC	ENSG00000135272	magenta	magenta	3.91571	7.74048e-10	NO
CD28	ENSG00000178562	MGAT4A	ENSG00000071073	magenta	magenta	3.91571	7.74048e-10	NO
CD28	ENSG00000178562	N4BP2	ENSG00000078177	magenta	magenta	3.91571	7.74048e-10	NO
CD28	ENSG00000178562	S1PR1	ENSG00000170989	magenta	magenta	3.91571	7.74048e-10	NO
CD28	ENSG00000178562	SFXN1	ENSG00000164466	magenta	magenta	3.91571	7.74048e-10	NO
CD28	ENSG00000178562	SLAMF1	ENSG00000117090	magenta	magenta	3.91571	7.74048e-10	NO
CD28	ENSG00000178562	SLC38A1	ENSG00000111371	magenta	magenta	3.91571	7.74048e-10	NO
CD28	ENSG00000178562	SLFN5	ENSG00000166750	magenta	magenta	3.91571	7.74048e-10	NO
CD28	ENSG00000178562	STAMBPL1	ENSG00000138134	magenta	magenta	3.91571	7.74048e-10	NO
CD28	ENSG00000178562	THEMIS	ENSG00000172673	magenta	magenta	3.91571	7.74048e-10	YES
CD28	ENSG00000178562	TNFRSF25	ENSG00000215788	magenta	magenta	3.91571	7.74048e-10	NO
CD28	ENSG00000178562	TRAF5	ENSG00000082512	magenta	magenta	3.91571	7.74048e-10	NO
CD28	ENSG00000178562	TRAT1	ENSG00000163519	magenta	magenta	3.91571	7.74048e-10	NO
CD28	ENSG00000178562	TRBV20-1	ENSG00000211747	magenta	magenta	3.91571	7.74048e-10	NO
CD28	ENSG00000178562	TTC39C	ENSG00000168234	magenta	magenta	3.91571	7.74048e-10	NO
CD28	ENSG00000178562	VSIG1	ENSG00000101842	magenta	magenta	3.91571	7.74048e-10	NO
CD28	ENSG00000178562	ZNF329	ENSG00000181894	magenta	magenta	3.91571	7.74048e-10	NO
CD28	ENSG00000178562	ZNF343	ENSG00000088876	magenta	magenta	3.91571	7.74048e-10	NO
CD28	ENSG00000178562	ZNF549	ENSG00000121406	magenta	magenta	3.91571	7.74048e-10	NO
CD28	ENSG00000178562	ZNF585B	ENSG00000245680	magenta	magenta	3.91571	7.74048e-10	NO
CD28	ENSG00000178562	ZNHIT6	ENSG00000117174	magenta	magenta	3.91571	7.74048e-10	NO
CD6	ENSG00000013725	BIN1	ENSG00000136717	magenta	magenta	9.4066	2.21025e-07	NO
CD6	ENSG00000013725	CD3E	ENSG00000198851	magenta	magenta	9.4066	2.21025e-07	NO
CD6	ENSG00000013725	CD5	ENSG00000110448	magenta	magenta	9.4066	2.21025e-07	NO
CD6	ENSG00000013725	DBP	ENSG00000105516	magenta	magenta	9.4066	2.21025e-07	NO
CD6	ENSG00000013725	FBXO32	ENSG00000156804	magenta	magenta	9.4066	2.21025e-07	NO
CD6	ENSG00000013725	GDF11	ENSG00000135414	magenta	magenta	9.4066	2.21025e-07	NO
CD6	ENSG00000013725	IL21R	ENSG00000103522	magenta	magenta	9.4066	2.21025e-07	NO
CD6	ENSG00000013725	INO80E	ENSG00000169592	magenta	magenta	9.4066	2.21025e-07	NO
CD6	ENSG00000013725	LINC00649	ENSG00000237945	magenta	magenta	9.4066	2.21025e-07	NO
CD6	ENSG00000013725	METTL16	ENSG00000127804	magenta	magenta	9.4066	2.21025e-07	NO
CD6	ENSG00000013725	PATZ1	ENSG00000100105	magenta	magenta	9.4066	2.21025e-07	NO
CD6	ENSG00000013725	POLR3D	ENSG00000168495	magenta	magenta	9.4066	2.21025e-07	NO
CD6	ENSG00000013725	RRP1B	ENSG00000160208	magenta	magenta	9.4066	2.21025e-07	NO
CD6	ENSG00000013725	TRAF1	ENSG00000056558	magenta	magenta	9.4066	2.21025e-07	NO
CD6	ENSG00000013725	ZNF517	ENSG00000197363	magenta	magenta	9.4066	2.21025e-07	NO
CD6	ENSG00000013725	ZNF783	ENSG00000204946	magenta	magenta	9.4066	2.21025e-07	NO
CXCR1	ENSG00000163464	ABCC2	ENSG00000023839	green	green	2.30908	0.000172906	NO
CXCR1	ENSG00000163464	ARHGAP26	ENSG00000145819	green	green	2.30908	0.000172906	YES
CXCR1	ENSG00000163464	ATF6	ENSG00000118217	green	green	2.30908	0.000172906	NO
CXCR1	ENSG00000163464	BASP1	ENSG00000176788	green	green	2.30908	0.000172906	NO
CXCR1	ENSG00000163464	CACUL1	ENSG00000151893	green	green	2.30908	0.000172906	NO
CXCR1	ENSG00000163464	CFLAR	ENSG00000003402	green	green	2.30908	0.000172906	NO
CXCR1	ENSG00000163464	CPQ	ENSG00000104324	green	green	2.30908	0.000172906	NO
CXCR1	ENSG00000163464	CXCR2	ENSG00000180871	green	green	2.30908	0.000172906	NO
CXCR1	ENSG00000163464	DIP2B	ENSG00000066084	green	green	2.30908	0.000172906	NO
CXCR1	ENSG00000163464	DLGAP1-AS2	ENSG00000262001	green	green	2.30908	0.000172906	NO
CXCR1	ENSG00000163464	DRAM1	ENSG00000136048	green	green	2.30908	0.000172906	NO
CXCR1	ENSG00000163464	EGLN1	ENSG00000135766	green	green	2.30908	0.000172906	NO
CXCR1	ENSG00000163464	ETS2	ENSG00000157557	green	green	2.30908	0.000172906	NO
CXCR1	ENSG00000163464	FAM129A		green	green	2.30908	0.000172906	YES
CXCR1	ENSG00000163464	FAM20A	ENSG00000108950	green	green	2.30908	0.000172906	NO
CXCR1	ENSG00000163464	FAM65B		green	green	2.30908	0.000172906	NO
CXCR1	ENSG00000163464	FPR1	ENSG00000171051	green	green	2.30908	0.000172906	NO
CXCR1	ENSG00000163464	FPR2	ENSG00000171049	green	green	2.30908	0.000172906	NO
CXCR1	ENSG00000163464	GPATCH4	ENSG00000160818	green	green	2.30908	0.000172906	NO
CXCR1	ENSG00000163464	HCAR2	ENSG00000182782	green	green	2.30908	0.000172906	NO
CXCR1	ENSG00000163464	IFITM2	ENSG00000185201	green	green	2.30908	0.000172906	NO
CXCR1	ENSG00000163464	IL1R1	ENSG00000115594	green	green	2.30908	0.000172906	NO
CXCR1	ENSG00000163464	IRAK2	ENSG00000134070	green	green	2.30908	0.000172906	NO
CXCR1	ENSG00000163464	KLF6	ENSG00000067082	green	green	2.30908	0.000172906	NO
CXCR1	ENSG00000163464	LITAF	ENSG00000189067	green	green	2.30908	0.000172906	YES
CXCR1	ENSG00000163464	MANSC1	ENSG00000111261	green	green	2.30908	0.000172906	NO
CXCR1	ENSG00000163464	MXD1	ENSG00000059728	green	green	2.30908	0.000172906	YES
CXCR1	ENSG00000163464	NT5C2	ENSG00000076685	green	green	2.30908	0.000172906	NO
CXCR1	ENSG00000163464	NUCKS1	ENSG00000069275	green	green	2.30908	0.000172906	NO
CXCR1	ENSG00000163464	NUMB	ENSG00000133961	green	green	2.30908	0.000172906	NO
CXCR1	ENSG00000163464	P2RY13	ENSG00000181631	green	green	2.30908	0.000172906	NO
CXCR1	ENSG00000163464	PACSIN2	ENSG00000100266	green	green	2.30908	0.000172906	NO
CXCR1	ENSG00000163464	RBM47	ENSG00000163694	green	green	2.30908	0.000172906	NO
CXCR1	ENSG00000163464	RFWD2		green	green	2.30908	0.000172906	NO
CXCR1	ENSG00000163464	SIGLEC10	ENSG00000142512	green	green	2.30908	0.000172906	NO
CXCR1	ENSG00000163464	SLC12A6	ENSG00000140199	green	green	2.30908	0.000172906	NO
CXCR1	ENSG00000163464	SLC15A4	ENSG00000139370	green	green	2.30908	0.000172906	NO
CXCR1	ENSG00000163464	SLCO3A1	ENSG00000176463	green	green	2.30908	0.000172906	NO
CXCR1	ENSG00000163464	SORL1	ENSG00000137642	green	green	2.30908	0.000172906	YES
CXCR1	ENSG00000163464	SVIL	ENSG00000197321	green	green	2.30908	0.000172906	NO
CXCR1	ENSG00000163464	TET2	ENSG00000168769	green	green	2.30908	0.000172906	NO
CXCR1	ENSG00000163464	THOC5	ENSG00000100296	green	green	2.30908	0.000172906	NO
CXCR1	ENSG00000163464	TM6SF1	ENSG00000136404	green	green	2.30908	0.000172906	NO
CXCR1	ENSG00000163464	TNFSF14	ENSG00000125735	green	green	2.30908	0.000172906	NO
CXCR1	ENSG00000163464	TRIB1	ENSG00000173334	green	green	2.30908	0.000172906	NO
CXCR1	ENSG00000163464	UBXN2B	ENSG00000215114	green	green	2.30908	0.000172906	NO
CXCR1	ENSG00000163464	VAMP3	ENSG00000049245	green	green	2.30908	0.000172906	NO
CXCR1	ENSG00000163464	VMP1	ENSG00000062716	green	green	2.30908	0.000172906	NO
CYTH4	ENSG00000100055	ABI2	ENSG00000138443	green	green	4.67355	0.00296406	NO
CYTH4	ENSG00000100055	ARL8A	ENSG00000143862	green	green	4.67355	0.00296406	NO
CYTH4	ENSG00000100055	CEBPB	ENSG00000172216	green	green	4.67355	0.00296406	NO
CYTH4	ENSG00000100055	DDAH2	ENSG00000213722	green	green	4.67355	0.00296406	NO
CYTH4	ENSG00000100055	EHD1	ENSG00000110047	green	green	4.67355	0.00296406	NO
CYTH4	ENSG00000100055	FGR	ENSG00000000938	green	green	4.67355	0.00296406	NO
CYTH4	ENSG00000100055	GGT1	ENSG00000100031	green	green	4.67355	0.00296406	NO
CYTH4	ENSG00000100055	GMIP	ENSG00000089639	green	green	4.67355	0.00296406	NO
CYTH4	ENSG00000100055	HHEX	ENSG00000152804	green	green	4.67355	0.00296406	NO
CYTH4	ENSG00000100055	IER2	ENSG00000160888	green	green	4.67355	0.00296406	NO
CYTH4	ENSG00000100055	LRG1	ENSG00000171236	green	green	4.67355	0.00296406	NO
CYTH4	ENSG00000100055	LRPAP1	ENSG00000163956	green	green	4.67355	0.00296406	NO
CYTH4	ENSG00000100055	MPZ	ENSG00000158887	green	green	4.67355	0.00296406	NO
CYTH4	ENSG00000100055	MXD3	ENSG00000213347	green	green	4.67355	0.00296406	NO
CYTH4	ENSG00000100055	PIM3	ENSG00000198355	green	green	4.67355	0.00296406	NO
CYTH4	ENSG00000100055	PPP1R3D	ENSG00000132825	green	green	4.67355	0.00296406	NO
CYTH4	ENSG00000100055	PRR13	ENSG00000205352	green	green	4.67355	0.00296406	NO
CYTH4	ENSG00000100055	PTTG1IP	ENSG00000183255	green	green	4.67355	0.00296406	NO
CYTH4	ENSG00000100055	RAB24	ENSG00000169228	green	green	4.67355	0.00296406	NO
CYTH4	ENSG00000100055	RAB43	ENSG00000172780	green	green	4.67355	0.00296406	NO
CYTH4	ENSG00000100055	SLA	ENSG00000155926	green	green	4.67355	0.00296406	NO
CYTH4	ENSG00000100055	SLC16A3	ENSG00000141526	green	green	4.67355	0.00296406	NO
CYTH4	ENSG00000100055	SNX9	ENSG00000130340	green	green	4.67355	0.00296406	NO
CYTH4	ENSG00000100055	ST3GAL2	ENSG00000157350	green	green	4.67355	0.00296406	NO
CYTH4	ENSG00000100055	STAT5A	ENSG00000126561	green	green	4.67355	0.00296406	NO
CYTH4	ENSG00000100055	TNFRSF12A	ENSG00000006327	green	green	4.67355	0.00296406	NO
CYTH4	ENSG00000100055	VAV1	ENSG00000141968	green	green	4.67355	0.00296406	NO
CYTH4	ENSG00000100055	WDFY3-AS2	ENSG00000180769	green	green	4.67355	0.00296406	NO
CYTH4	ENSG00000100055	ZFP36L1	ENSG00000185650	green	green	4.67355	0.00296406	NO
DDX21	ENSG00000165732	ARPC5L	ENSG00000136950	greenyellow	lightgreen	9.7	2.27947e-05	NO
DDX21	ENSG00000165732	C1ORF216	ENSG00000142686	greenyellow	lightgreen	9.7	2.27947e-05	NO
DDX21	ENSG00000165732	IMP3	ENSG00000177971	greenyellow	lightgreen	9.7	2.27947e-05	NO
DDX21	ENSG00000165732	LMAN1	ENSG00000074695	greenyellow	lightgreen	9.7	2.27947e-05	NO
DDX21	ENSG00000165732	MRPS12	ENSG00000128626	greenyellow	lightgreen	9.7	2.27947e-05	NO
DDX21	ENSG00000165732	MRPS18B	ENSG00000204568	greenyellow	lightgreen	9.7	2.27947e-05	NO
DDX21	ENSG00000165732	MRTO4	ENSG00000053372	greenyellow	lightgreen	9.7	2.27947e-05	NO
DDX21	ENSG00000165732	PHB	ENSG00000167085	greenyellow	lightgreen	9.7	2.27947e-05	NO
DDX21	ENSG00000165732	RACGAP1	ENSG00000161800	greenyellow	lightgreen	9.7	2.27947e-05	NO
DDX21	ENSG00000165732	RANBP1	ENSG00000099901	greenyellow	lightgreen	9.7	2.27947e-05	NO
DDX21	ENSG00000165732	TOMM22	ENSG00000100216	greenyellow	lightgreen	9.7	2.27947e-05	NO
DDX21	ENSG00000165732	UTP3	ENSG00000132467	greenyellow	lightgreen	9.7	2.27947e-05	NO
DOK3	ENSG00000146094	ALOX5	ENSG00000012779	green	green	3.09831	0.000462402	NO
DOK3	ENSG00000146094	AP5B1	ENSG00000254470	green	green	3.09831	0.000462402	NO
DOK3	ENSG00000146094	BCL3	ENSG00000069399	green	green	3.09831	0.000462402	NO
DOK3	ENSG00000146094	C17ORF62		green	green	3.09831	0.000462402	NO
DOK3	ENSG00000146094	CSAD	ENSG00000139631	green	green	3.09831	0.000462402	NO
DOK3	ENSG00000146094	CSNK1D	ENSG00000141551	green	green	3.09831	0.000462402	NO
DOK3	ENSG00000146094	DOCK4	ENSG00000128512	green	green	3.09831	0.000462402	NO
DOK3	ENSG00000146094	DUSP18	ENSG00000167065	green	green	3.09831	0.000462402	NO
DOK3	ENSG00000146094	GGT1	ENSG00000100031	green	green	3.09831	0.000462402	NO
DOK3	ENSG00000146094	GMIP	ENSG00000089639	green	green	3.09831	0.000462402	NO
DOK3	ENSG00000146094	GPR27	ENSG00000170837	green	green	3.09831	0.000462402	NO
DOK3	ENSG00000146094	GRAMD1A	ENSG00000089351	green	green	3.09831	0.000462402	NO
DOK3	ENSG00000146094	ICAM1	ENSG00000090339	green	green	3.09831	0.000462402	NO
DOK3	ENSG00000146094	IRF2BPL	ENSG00000119669	green	green	3.09831	0.000462402	NO
DOK3	ENSG00000146094	ITGAX	ENSG00000140678	green	green	3.09831	0.000462402	NO
DOK3	ENSG00000146094	KREMEN1	ENSG00000183762	green	green	3.09831	0.000462402	NO
DOK3	ENSG00000146094	LILRA6	ENSG00000244482	green	green	3.09831	0.000462402	NO
DOK3	ENSG00000146094	LRG1	ENSG00000171236	green	green	3.09831	0.000462402	NO
DOK3	ENSG00000146094	MANSC1	ENSG00000111261	green	green	3.09831	0.000462402	NO
DOK3	ENSG00000146094	MIDN	ENSG00000167470	green	green	3.09831	0.000462402	NO
DOK3	ENSG00000146094	MMP25	ENSG00000008516	green	green	3.09831	0.000462402	NO
DOK3	ENSG00000146094	OPLAH	ENSG00000178814	green	green	3.09831	0.000462402	NO
DOK3	ENSG00000146094	PLIN4	ENSG00000167676	green	green	3.09831	0.000462402	NO
DOK3	ENSG00000146094	PLIN5	ENSG00000214456	green	green	3.09831	0.000462402	NO
DOK3	ENSG00000146094	POR	ENSG00000127948	green	green	3.09831	0.000462402	NO
DOK3	ENSG00000146094	PROK2	ENSG00000163421	green	green	3.09831	0.000462402	NO
DOK3	ENSG00000146094	RIPK3	ENSG00000129465	green	green	3.09831	0.000462402	NO
DOK3	ENSG00000146094	SBNO2	ENSG00000064932	green	green	3.09831	0.000462402	NO
DOK3	ENSG00000146094	SCARF1	ENSG00000074660	green	green	3.09831	0.000462402	NO
DOK3	ENSG00000146094	SELPLG	ENSG00000110876	green	green	3.09831	0.000462402	NO
DOK3	ENSG00000146094	SERPINA1	ENSG00000197249	green	green	3.09831	0.000462402	NO
DOK3	ENSG00000146094	SIGLEC9	ENSG00000129450	green	green	3.09831	0.000462402	NO
DOK3	ENSG00000146094	SIPA1L2	ENSG00000116991	green	green	3.09831	0.000462402	NO
DOK3	ENSG00000146094	SLA	ENSG00000155926	green	green	3.09831	0.000462402	NO
DOK3	ENSG00000146094	SLC12A9	ENSG00000146828	green	green	3.09831	0.000462402	NO
DOK3	ENSG00000146094	SLC16A3	ENSG00000141526	green	green	3.09831	0.000462402	NO
DOK3	ENSG00000146094	SPI1	ENSG00000066336	green	green	3.09831	0.000462402	NO
DOK3	ENSG00000146094	STAT5A	ENSG00000126561	green	green	3.09831	0.000462402	NO
DOK3	ENSG00000146094	TBKBP1	ENSG00000198933	green	green	3.09831	0.000462402	NO
DOK3	ENSG00000146094	TP53I11	ENSG00000175274	green	green	3.09831	0.000462402	NO
DOK3	ENSG00000146094	TREML2	ENSG00000112195	green	green	3.09831	0.000462402	NO
DOK3	ENSG00000146094	TRIM8	ENSG00000171206	green	green	3.09831	0.000462402	NO
DOK3	ENSG00000146094	ZNF316	ENSG00000205903	green	green	3.09831	0.000462402	NO
DOK3	ENSG00000146094	ZYX	ENSG00000159840	green	green	3.09831	0.000462402	NO
DYRK2	ENSG00000127334	ADAM22	ENSG00000008277	magenta	magenta	3.60179	1.20181e-05	NO
DYRK2	ENSG00000127334	ARL4C	ENSG00000188042	magenta	magenta	3.60179	1.20181e-05	NO
DYRK2	ENSG00000127334	BCKDHB	ENSG00000083123	magenta	magenta	3.60179	1.20181e-05	NO
DYRK2	ENSG00000127334	CD2	ENSG00000116824	magenta	magenta	3.60179	1.20181e-05	NO
DYRK2	ENSG00000127334	CD3D	ENSG00000167286	magenta	magenta	3.60179	1.20181e-05	NO
DYRK2	ENSG00000127334	CD3G	ENSG00000160654	magenta	magenta	3.60179	1.20181e-05	NO
DYRK2	ENSG00000127334	CD8A	ENSG00000153563	magenta	magenta	3.60179	1.20181e-05	NO
DYRK2	ENSG00000127334	CD8B	ENSG00000172116	magenta	magenta	3.60179	1.20181e-05	NO
DYRK2	ENSG00000127334	CD96	ENSG00000153283	magenta	magenta	3.60179	1.20181e-05	NO
DYRK2	ENSG00000127334	GPRIN3	ENSG00000185477	magenta	magenta	3.60179	1.20181e-05	NO
DYRK2	ENSG00000127334	HS3ST3B1	ENSG00000125430	magenta	magenta	3.60179	1.20181e-05	NO
DYRK2	ENSG00000127334	IFFO2	ENSG00000169991	magenta	magenta	3.60179	1.20181e-05	NO
DYRK2	ENSG00000127334	IL32	ENSG00000008517	magenta	magenta	3.60179	1.20181e-05	NO
DYRK2	ENSG00000127334	LAX1	ENSG00000122188	magenta	magenta	3.60179	1.20181e-05	NO
DYRK2	ENSG00000127334	MDFIC	ENSG00000135272	magenta	magenta	3.60179	1.20181e-05	NO
DYRK2	ENSG00000127334	MGAT4A	ENSG00000071073	magenta	magenta	3.60179	1.20181e-05	NO
DYRK2	ENSG00000127334	S1PR1	ENSG00000170989	magenta	magenta	3.60179	1.20181e-05	NO
DYRK2	ENSG00000127334	SFXN1	ENSG00000164466	magenta	magenta	3.60179	1.20181e-05	NO
DYRK2	ENSG00000127334	SKAP1	ENSG00000141293	magenta	magenta	3.60179	1.20181e-05	NO
DYRK2	ENSG00000127334	SLAMF1	ENSG00000117090	magenta	magenta	3.60179	1.20181e-05	NO
DYRK2	ENSG00000127334	SLC38A1	ENSG00000111371	magenta	magenta	3.60179	1.20181e-05	NO
DYRK2	ENSG00000127334	SLFN5	ENSG00000166750	magenta	magenta	3.60179	1.20181e-05	NO
DYRK2	ENSG00000127334	STAMBPL1	ENSG00000138134	magenta	magenta	3.60179	1.20181e-05	NO
DYRK2	ENSG00000127334	THEMIS	ENSG00000172673	magenta	magenta	3.60179	1.20181e-05	YES
DYRK2	ENSG00000127334	TRAF5	ENSG00000082512	magenta	magenta	3.60179	1.20181e-05	NO
DYRK2	ENSG00000127334	TTC39C	ENSG00000168234	magenta	magenta	3.60179	1.20181e-05	NO
DYRK2	ENSG00000127334	ZNF343	ENSG00000088876	magenta	magenta	3.60179	1.20181e-05	NO
DYRK2	ENSG00000127334	ZNF549	ENSG00000121406	magenta	magenta	3.60179	1.20181e-05	NO
DYRK2	ENSG00000127334	ZNHIT6	ENSG00000117174	magenta	magenta	3.60179	1.20181e-05	NO
DYSF	ENSG00000135636	ACVR1B	ENSG00000135503	green	green	4.77626	3.53886e-24	NO
DYSF	ENSG00000135636	ALOX5	ENSG00000012779	green	green	4.77626	3.53886e-24	NO
DYSF	ENSG00000135636	ALPL	ENSG00000162551	green	green	4.77626	3.53886e-24	NO
DYSF	ENSG00000135636	AMPD3	ENSG00000133805	green	green	4.77626	3.53886e-24	NO
DYSF	ENSG00000135636	AOAH-IT1	ENSG00000230539	green	green	4.77626	3.53886e-24	NO
DYSF	ENSG00000135636	AP5B1	ENSG00000254470	green	green	4.77626	3.53886e-24	NO
DYSF	ENSG00000135636	APOBR	ENSG00000184730	green	green	4.77626	3.53886e-24	NO
DYSF	ENSG00000135636	ARL8A	ENSG00000143862	green	green	4.77626	3.53886e-24	NO
DYSF	ENSG00000135636	ATP11A	ENSG00000068650	green	green	4.77626	3.53886e-24	NO
DYSF	ENSG00000135636	BCL2L11	ENSG00000153094	green	green	4.77626	3.53886e-24	NO
DYSF	ENSG00000135636	BCL3	ENSG00000069399	green	green	4.77626	3.53886e-24	NO
DYSF	ENSG00000135636	C17ORF62		green	green	4.77626	3.53886e-24	NO
DYSF	ENSG00000135636	C1ORF109	ENSG00000116922	green	green	4.77626	3.53886e-24	NO
DYSF	ENSG00000135636	C1RL	ENSG00000139178	green	green	4.77626	3.53886e-24	NO
DYSF	ENSG00000135636	CAMKK2	ENSG00000110931	green	green	4.77626	3.53886e-24	NO
DYSF	ENSG00000135636	CKAP4	ENSG00000136026	green	green	4.77626	3.53886e-24	NO
DYSF	ENSG00000135636	CMTM1	ENSG00000089505	green	green	4.77626	3.53886e-24	NO
DYSF	ENSG00000135636	CNN2	ENSG00000064666	green	green	4.77626	3.53886e-24	NO
DYSF	ENSG00000135636	CREB5	ENSG00000146592	green	green	4.77626	3.53886e-24	NO
DYSF	ENSG00000135636	CSNK1D	ENSG00000141551	green	green	4.77626	3.53886e-24	NO
DYSF	ENSG00000135636	CTDP1	ENSG00000060069	green	green	4.77626	3.53886e-24	NO
DYSF	ENSG00000135636	DDX10	ENSG00000178105	green	green	4.77626	3.53886e-24	NO
DYSF	ENSG00000135636	DOK3	ENSG00000146094	green	green	4.77626	3.53886e-24	YES
DYSF	ENSG00000135636	DUSP18	ENSG00000167065	green	green	4.77626	3.53886e-24	NO
DYSF	ENSG00000135636	ERICH1	ENSG00000104714	green	green	4.77626	3.53886e-24	NO
DYSF	ENSG00000135636	EXT1	ENSG00000182197	green	green	4.77626	3.53886e-24	NO
DYSF	ENSG00000135636	F5	ENSG00000198734	green	green	4.77626	3.53886e-24	NO
DYSF	ENSG00000135636	FAM157A	ENSG00000236438	green	green	4.77626	3.53886e-24	NO
DYSF	ENSG00000135636	FAM157C	ENSG00000260528	green	green	4.77626	3.53886e-24	NO
DYSF	ENSG00000135636	FAM53C	ENSG00000120709	green	green	4.77626	3.53886e-24	NO
DYSF	ENSG00000135636	FCAR	ENSG00000186431	green	green	4.77626	3.53886e-24	NO
DYSF	ENSG00000135636	FLOT2	ENSG00000132589	green	green	4.77626	3.53886e-24	NO
DYSF	ENSG00000135636	FLVCR2	ENSG00000119686	green	green	4.77626	3.53886e-24	NO
DYSF	ENSG00000135636	FOSL2	ENSG00000075426	green	green	4.77626	3.53886e-24	NO
DYSF	ENSG00000135636	GALNT14	ENSG00000158089	green	green	4.77626	3.53886e-24	NO
DYSF	ENSG00000135636	GGT1	ENSG00000100031	green	green	4.77626	3.53886e-24	NO
DYSF	ENSG00000135636	GRAMD1A	ENSG00000089351	green	green	4.77626	3.53886e-24	NO
DYSF	ENSG00000135636	HIP1	ENSG00000127946	green	green	4.77626	3.53886e-24	NO
DYSF	ENSG00000135636	HPSE	ENSG00000173083	green	green	4.77626	3.53886e-24	NO
DYSF	ENSG00000135636	ICAM1	ENSG00000090339	green	green	4.77626	3.53886e-24	NO
DYSF	ENSG00000135636	IL10RB	ENSG00000243646	green	green	4.77626	3.53886e-24	NO
DYSF	ENSG00000135636	IL17RA	ENSG00000177663	green	green	4.77626	3.53886e-24	YES
DYSF	ENSG00000135636	IL1R1	ENSG00000115594	green	green	4.77626	3.53886e-24	NO
DYSF	ENSG00000135636	IL4R	ENSG00000077238	green	green	4.77626	3.53886e-24	NO
DYSF	ENSG00000135636	IQSEC1	ENSG00000144711	green	green	4.77626	3.53886e-24	NO
DYSF	ENSG00000135636	ITGAM	ENSG00000169896	green	green	4.77626	3.53886e-24	NO
DYSF	ENSG00000135636	ITGAX	ENSG00000140678	green	green	4.77626	3.53886e-24	NO
DYSF	ENSG00000135636	JAG1	ENSG00000101384	green	green	4.77626	3.53886e-24	NO
DYSF	ENSG00000135636	KIF1B	ENSG00000054523	green	green	4.77626	3.53886e-24	NO
DYSF	ENSG00000135636	KLF7	ENSG00000118263	green	green	4.77626	3.53886e-24	NO
DYSF	ENSG00000135636	KREMEN1	ENSG00000183762	green	green	4.77626	3.53886e-24	NO
DYSF	ENSG00000135636	LILRA6	ENSG00000244482	green	green	4.77626	3.53886e-24	NO
DYSF	ENSG00000135636	MANSC1	ENSG00000111261	green	green	4.77626	3.53886e-24	NO
DYSF	ENSG00000135636	MARK2	ENSG00000072518	green	green	4.77626	3.53886e-24	NO
DYSF	ENSG00000135636	MIDN	ENSG00000167470	green	green	4.77626	3.53886e-24	NO
DYSF	ENSG00000135636	MMP25	ENSG00000008516	green	green	4.77626	3.53886e-24	NO
DYSF	ENSG00000135636	MSRA	ENSG00000175806	green	green	4.77626	3.53886e-24	NO
DYSF	ENSG00000135636	MTF1	ENSG00000188786	green	green	4.77626	3.53886e-24	NO
DYSF	ENSG00000135636	MYD88	ENSG00000172936	green	green	4.77626	3.53886e-24	NO
DYSF	ENSG00000135636	NAF1	ENSG00000145414	green	green	4.77626	3.53886e-24	NO
DYSF	ENSG00000135636	NCSTN	ENSG00000162736	green	green	4.77626	3.53886e-24	NO
DYSF	ENSG00000135636	NEAT1	ENSG00000245532	green	green	4.77626	3.53886e-24	NO
DYSF	ENSG00000135636	OS9	ENSG00000135506	green	green	4.77626	3.53886e-24	NO
DYSF	ENSG00000135636	OSCAR	ENSG00000170909	green	green	4.77626	3.53886e-24	NO
DYSF	ENSG00000135636	PADI2	ENSG00000117115	green	green	4.77626	3.53886e-24	NO
DYSF	ENSG00000135636	PAK2	ENSG00000180370	green	green	4.77626	3.53886e-24	YES
DYSF	ENSG00000135636	PFKFB3	ENSG00000170525	green	green	4.77626	3.53886e-24	YES
DYSF	ENSG00000135636	PLIN4	ENSG00000167676	green	green	4.77626	3.53886e-24	NO
DYSF	ENSG00000135636	PLIN5	ENSG00000214456	green	green	4.77626	3.53886e-24	NO
DYSF	ENSG00000135636	POR	ENSG00000127948	green	green	4.77626	3.53886e-24	NO
DYSF	ENSG00000135636	PRKCD	ENSG00000163932	green	green	4.77626	3.53886e-24	NO
DYSF	ENSG00000135636	PXK	ENSG00000168297	green	green	4.77626	3.53886e-24	NO
DYSF	ENSG00000135636	RIPK3	ENSG00000129465	green	green	4.77626	3.53886e-24	NO
DYSF	ENSG00000135636	RNF24	ENSG00000101236	green	green	4.77626	3.53886e-24	NO
DYSF	ENSG00000135636	SBNO2	ENSG00000064932	green	green	4.77626	3.53886e-24	NO
DYSF	ENSG00000135636	SCARF1	ENSG00000074660	green	green	4.77626	3.53886e-24	NO
DYSF	ENSG00000135636	SEMA4A	ENSG00000196189	green	green	4.77626	3.53886e-24	NO
DYSF	ENSG00000135636	SERPINA1	ENSG00000197249	green	green	4.77626	3.53886e-24	NO
DYSF	ENSG00000135636	SHKBP1	ENSG00000160410	green	green	4.77626	3.53886e-24	NO
DYSF	ENSG00000135636	SIGLEC9	ENSG00000129450	green	green	4.77626	3.53886e-24	NO
DYSF	ENSG00000135636	SIRPA	ENSG00000198053	green	green	4.77626	3.53886e-24	NO
DYSF	ENSG00000135636	SLA	ENSG00000155926	green	green	4.77626	3.53886e-24	NO
DYSF	ENSG00000135636	SLC11A1	ENSG00000018280	green	green	4.77626	3.53886e-24	NO
DYSF	ENSG00000135636	SLC12A6	ENSG00000140199	green	green	4.77626	3.53886e-24	NO
DYSF	ENSG00000135636	SLC12A9	ENSG00000146828	green	green	4.77626	3.53886e-24	NO
DYSF	ENSG00000135636	SLC16A3	ENSG00000141526	green	green	4.77626	3.53886e-24	NO
DYSF	ENSG00000135636	SLC25A44	ENSG00000160785	green	green	4.77626	3.53886e-24	NO
DYSF	ENSG00000135636	SLC51A	ENSG00000163959	green	green	4.77626	3.53886e-24	NO
DYSF	ENSG00000135636	SLCO3A1	ENSG00000176463	green	green	4.77626	3.53886e-24	NO
DYSF	ENSG00000135636	SPI1	ENSG00000066336	green	green	4.77626	3.53886e-24	NO
DYSF	ENSG00000135636	SSH1	ENSG00000084112	green	green	4.77626	3.53886e-24	NO
DYSF	ENSG00000135636	SSH2	ENSG00000141298	green	green	4.77626	3.53886e-24	YES
DYSF	ENSG00000135636	STAT5A	ENSG00000126561	green	green	4.77626	3.53886e-24	NO
DYSF	ENSG00000135636	TBC1D8	ENSG00000204634	green	green	4.77626	3.53886e-24	NO
DYSF	ENSG00000135636	TBKBP1	ENSG00000198933	green	green	4.77626	3.53886e-24	NO
DYSF	ENSG00000135636	TET2	ENSG00000168769	green	green	4.77626	3.53886e-24	NO
DYSF	ENSG00000135636	TG	ENSG00000042832	green	green	4.77626	3.53886e-24	NO
DYSF	ENSG00000135636	THOC5	ENSG00000100296	green	green	4.77626	3.53886e-24	NO
DYSF	ENSG00000135636	TMEM127	ENSG00000135956	green	green	4.77626	3.53886e-24	NO
DYSF	ENSG00000135636	TP53I11	ENSG00000175274	green	green	4.77626	3.53886e-24	NO
DYSF	ENSG00000135636	TRIM8	ENSG00000171206	green	green	4.77626	3.53886e-24	NO
DYSF	ENSG00000135636	TSHZ3	ENSG00000121297	green	green	4.77626	3.53886e-24	NO
DYSF	ENSG00000135636	USB1	ENSG00000103005	green	green	4.77626	3.53886e-24	NO
DYSF	ENSG00000135636	WSB2	ENSG00000176871	green	green	4.77626	3.53886e-24	NO
DYSF	ENSG00000135636	ZNF316	ENSG00000205903	green	green	4.77626	3.53886e-24	NO
DYSF	ENSG00000135636	ZXDA	ENSG00000198205	green	green	4.77626	3.53886e-24	NO
DYSF	ENSG00000135636	ZYX	ENSG00000159840	green	green	4.77626	3.53886e-24	NO
EEF1D	ENSG00000104529	ABCF1	ENSG00000204574	greenyellow	greenyellow	5.50226	0.0044535	NO
EEF1D	ENSG00000104529	AHCY	ENSG00000101444	greenyellow	greenyellow	5.50226	0.0044535	NO
EEF1D	ENSG00000104529	C7ORF50	ENSG00000146540	greenyellow	greenyellow	5.50226	0.0044535	NO
EEF1D	ENSG00000104529	DOLPP1	ENSG00000167130	greenyellow	greenyellow	5.50226	0.0044535	NO
EEF1D	ENSG00000104529	DPP7	ENSG00000176978	greenyellow	greenyellow	5.50226	0.0044535	NO
EEF1D	ENSG00000104529	LTV1	ENSG00000135521	greenyellow	greenyellow	5.50226	0.0044535	NO
EEF1D	ENSG00000104529	NUP62	ENSG00000213024	greenyellow	greenyellow	5.50226	0.0044535	NO
EEF1D	ENSG00000104529	PNPO	ENSG00000108439	greenyellow	greenyellow	5.50226	0.0044535	NO
EEF1D	ENSG00000104529	PRPF31	ENSG00000105618	greenyellow	greenyellow	5.50226	0.0044535	NO
EEF1D	ENSG00000104529	SMARCB1	ENSG00000099956	greenyellow	greenyellow	5.50226	0.0044535	NO
EEF1D	ENSG00000104529	TRAPPC6A	ENSG00000007255	greenyellow	greenyellow	5.50226	0.0044535	NO
EEF1D	ENSG00000104529	USP5	ENSG00000111667	greenyellow	greenyellow	5.50226	0.0044535	YES
EEF1D	ENSG00000104529	ZMYND19	ENSG00000165724	greenyellow	greenyellow	5.50226	0.0044535	NO
EIF3I	ENSG00000084623	ARPC5L	ENSG00000136950	greenyellow	lightgreen	13.7635	0.0045838	NO
EIF3I	ENSG00000084623	CCDC94		greenyellow	greenyellow	5.69718	0.0239612	NO
EIF3I	ENSG00000084623	COA3	ENSG00000183978	greenyellow	greenyellow	5.69718	0.0239612	NO
EIF3I	ENSG00000084623	ERP29	ENSG00000089248	greenyellow	greenyellow	5.69718	0.0239612	NO
EIF3I	ENSG00000084623	GIMAP4	ENSG00000133574	greenyellow	greenyellow	5.69718	0.0239612	NO
EIF3I	ENSG00000084623	IMP3	ENSG00000177971	greenyellow	lightgreen	13.7635	0.0045838	NO
EIF3I	ENSG00000084623	KARS		greenyellow	greenyellow	5.69718	0.0239612	NO
EIF3I	ENSG00000084623	MANF	ENSG00000145050	greenyellow	greenyellow	5.69718	0.0239612	NO
EIF3I	ENSG00000084623	MRPL11	ENSG00000174547	greenyellow	greenyellow	5.69718	0.0239612	NO
EIF3I	ENSG00000084623	MRPL14	ENSG00000180992	greenyellow	greenyellow	5.69718	0.0239612	NO
EIF3I	ENSG00000084623	MRPS12	ENSG00000128626	greenyellow	lightgreen	13.7635	0.0045838	NO
EIF3I	ENSG00000084623	MRPS18B	ENSG00000204568	greenyellow	lightgreen	13.7635	0.0045838	NO
EIF3I	ENSG00000084623	MRTO4	ENSG00000053372	greenyellow	lightgreen	13.7635	0.0045838	NO
EIF3I	ENSG00000084623	NDUFS6	ENSG00000145494	greenyellow	greenyellow	5.69718	0.0239612	NO
EIF3I	ENSG00000084623	PHB	ENSG00000167085	greenyellow	lightgreen	13.7635	0.0045838	NO
EIF3I	ENSG00000084623	TIMM13	ENSG00000099800	greenyellow	greenyellow	5.69718	0.0239612	NO
EIF3I	ENSG00000084623	TMEM141	ENSG00000244187	greenyellow	greenyellow	5.69718	0.0239612	NO
EIF3I	ENSG00000084623	TOMM22	ENSG00000100216	greenyellow	lightgreen	13.7635	0.0045838	NO
EPRS		ALDH18A1	ENSG00000059573	lightgreen	lightgreen	5.59615	0.00135172	NO
EPRS		BMS1	ENSG00000165733	lightgreen	lightgreen	5.59615	0.00135172	NO
EPRS		C1ORF216	ENSG00000142686	lightgreen	lightgreen	5.59615	0.00135172	NO
EPRS		CCT6A	ENSG00000146731	lightgreen	greenyellow	5.29877	0.00259717	NO
EPRS		COA3	ENSG00000183978	lightgreen	greenyellow	5.29877	0.00259717	NO
EPRS		DDX21	ENSG00000165732	lightgreen	greenyellow	5.29877	0.00259717	NO
EPRS		EIF3I	ENSG00000084623	lightgreen	greenyellow	5.29877	0.00259717	YES
EPRS		ESYT1	ENSG00000139641	lightgreen	lightgreen	5.59615	0.00135172	NO
EPRS		GIMAP4	ENSG00000133574	lightgreen	greenyellow	5.29877	0.00259717	NO
EPRS		HNRNPA1	ENSG00000135486	lightgreen	greenyellow	5.29877	0.00259717	NO
EPRS		HSPA9	ENSG00000113013	lightgreen	greenyellow	5.29877	0.00259717	YES
EPRS		HYOU1	ENSG00000149428	lightgreen	greenyellow	5.29877	0.00259717	NO
EPRS		IBTK	ENSG00000005700	lightgreen	greenyellow	5.29877	0.00259717	NO
EPRS		KARS		lightgreen	greenyellow	5.29877	0.00259717	NO
EPRS		LMAN1	ENSG00000074695	lightgreen	lightgreen	5.59615	0.00135172	NO
EPRS		LTV1	ENSG00000135521	lightgreen	greenyellow	5.29877	0.00259717	NO
EPRS		LYAR	ENSG00000145220	lightgreen	lightgreen	5.59615	0.00135172	NO
EPRS		MANF	ENSG00000145050	lightgreen	greenyellow	5.29877	0.00259717	NO
EPRS		MRPS12	ENSG00000128626	lightgreen	lightgreen	5.59615	0.00135172	NO
EPRS		MRPS18B	ENSG00000204568	lightgreen	lightgreen	5.59615	0.00135172	NO
EPRS		NCL	ENSG00000115053	lightgreen	lightgreen	5.59615	0.00135172	NO
EPRS		NDUFS6	ENSG00000145494	lightgreen	greenyellow	5.29877	0.00259717	NO
EPRS		PHB	ENSG00000167085	lightgreen	lightgreen	5.59615	0.00135172	NO
EPRS		PRPF31	ENSG00000105618	lightgreen	greenyellow	5.29877	0.00259717	NO
EPRS		RACGAP1	ENSG00000161800	lightgreen	lightgreen	5.59615	0.00135172	NO
EPRS		RANBP1	ENSG00000099901	lightgreen	lightgreen	5.59615	0.00135172	NO
EPRS		RIOK1	ENSG00000124784	lightgreen	greenyellow	5.29877	0.00259717	NO
EPRS		SRPRB	ENSG00000144867	lightgreen	greenyellow	5.29877	0.00259717	NO
EPRS		TIMM13	ENSG00000099800	lightgreen	greenyellow	5.29877	0.00259717	NO
EPRS		TOMM22	ENSG00000100216	lightgreen	lightgreen	5.59615	0.00135172	NO
EPRS		UCK2	ENSG00000143179	lightgreen	greenyellow	5.29877	0.00259717	NO
EPRS		UTP3	ENSG00000132467	lightgreen	lightgreen	5.59615	0.00135172	NO
ESYT1	ENSG00000139641	ABCF1	ENSG00000204574	lightgreen	greenyellow	6.20091	1.20786e-08	NO
ESYT1	ENSG00000139641	CABIN1	ENSG00000099991	lightgreen	greenyellow	6.20091	1.20786e-08	NO
ESYT1	ENSG00000139641	CPSF1	ENSG00000071894	lightgreen	greenyellow	6.20091	1.20786e-08	NO
ESYT1	ENSG00000139641	DDX54	ENSG00000123064	lightgreen	greenyellow	6.20091	1.20786e-08	NO
ESYT1	ENSG00000139641	HYOU1	ENSG00000149428	lightgreen	greenyellow	6.20091	1.20786e-08	NO
ESYT1	ENSG00000139641	IL15	ENSG00000164136	lightgreen	greenyellow	6.20091	1.20786e-08	NO
ESYT1	ENSG00000139641	MED24	ENSG00000008838	lightgreen	greenyellow	6.20091	1.20786e-08	NO
ESYT1	ENSG00000139641	NUP62	ENSG00000213024	lightgreen	greenyellow	6.20091	1.20786e-08	NO
ESYT1	ENSG00000139641	PHRF1	ENSG00000070047	lightgreen	greenyellow	6.20091	1.20786e-08	NO
ESYT1	ENSG00000139641	PNPO	ENSG00000108439	lightgreen	greenyellow	6.20091	1.20786e-08	NO
ESYT1	ENSG00000139641	POM121	ENSG00000196313	lightgreen	greenyellow	6.20091	1.20786e-08	NO
ESYT1	ENSG00000139641	PRPF31	ENSG00000105618	lightgreen	greenyellow	6.20091	1.20786e-08	NO
ESYT1	ENSG00000139641	SCAMP3	ENSG00000116521	lightgreen	greenyellow	6.20091	1.20786e-08	NO
ESYT1	ENSG00000139641	SLC27A4	ENSG00000167114	lightgreen	greenyellow	6.20091	1.20786e-08	NO
ESYT1	ENSG00000139641	SMARCB1	ENSG00000099956	lightgreen	greenyellow	6.20091	1.20786e-08	NO
ESYT1	ENSG00000139641	TBL3	ENSG00000183751	lightgreen	greenyellow	6.20091	1.20786e-08	NO
ESYT1	ENSG00000139641	TMCO4	ENSG00000162542	lightgreen	greenyellow	6.20091	1.20786e-08	NO
ESYT1	ENSG00000139641	TMEM109	ENSG00000110108	lightgreen	greenyellow	6.20091	1.20786e-08	NO
ESYT1	ENSG00000139641	TP53	ENSG00000141510	lightgreen	greenyellow	6.20091	1.20786e-08	NO
ESYT1	ENSG00000139641	TRIM28	ENSG00000130726	lightgreen	greenyellow	6.20091	1.20786e-08	NO
ESYT1	ENSG00000139641	UCK2	ENSG00000143179	lightgreen	greenyellow	6.20091	1.20786e-08	NO
ESYT1	ENSG00000139641	USP5	ENSG00000111667	lightgreen	greenyellow	6.20091	1.20786e-08	YES
ESYT1	ENSG00000139641	VARS		lightgreen	greenyellow	6.20091	1.20786e-08	NO
EVL	ENSG00000196405	BIN1	ENSG00000136717	yellowgreen	magenta	7.02616	0.0325021	NO
EVL	ENSG00000196405	DBP	ENSG00000105516	yellowgreen	magenta	7.02616	0.0325021	NO
EVL	ENSG00000196405	GDF11	ENSG00000135414	yellowgreen	magenta	7.02616	0.0325021	NO
EVL	ENSG00000196405	IL21R	ENSG00000103522	yellowgreen	magenta	7.02616	0.0325021	NO
EVL	ENSG00000196405	INO80E	ENSG00000169592	yellowgreen	magenta	7.02616	0.0325021	NO
EVL	ENSG00000196405	PATZ1	ENSG00000100105	yellowgreen	magenta	7.02616	0.0325021	NO
EVL	ENSG00000196405	POLR3D	ENSG00000168495	yellowgreen	magenta	7.02616	0.0325021	NO
EVL	ENSG00000196405	RRP1B	ENSG00000160208	yellowgreen	magenta	7.02616	0.0325021	NO
EVL	ENSG00000196405	ZNF517	ENSG00000197363	yellowgreen	magenta	7.02616	0.0325021	NO
EVL	ENSG00000196405	ZNF783	ENSG00000204946	yellowgreen	magenta	7.02616	0.0325021	NO
FAM129A		ALPL	ENSG00000162551	green	green	3.37594	5.13288e-08	NO
FAM129A		AOAH-IT1	ENSG00000230539	green	green	3.37594	5.13288e-08	NO
FAM129A		ATF6	ENSG00000118217	green	green	3.37594	5.13288e-08	NO
FAM129A		BASP1	ENSG00000176788	green	green	3.37594	5.13288e-08	NO
FAM129A		CACUL1	ENSG00000151893	green	green	3.37594	5.13288e-08	NO
FAM129A		CD82	ENSG00000085117	green	green	3.37594	5.13288e-08	NO
FAM129A		CPD	ENSG00000108582	green	green	3.37594	5.13288e-08	NO
FAM129A		CREB5	ENSG00000146592	green	green	3.37594	5.13288e-08	NO
FAM129A		CTDP1	ENSG00000060069	green	green	3.37594	5.13288e-08	NO
FAM129A		DGAT2	ENSG00000062282	green	green	3.37594	5.13288e-08	NO
FAM129A		DHRS13	ENSG00000167536	green	green	3.37594	5.13288e-08	NO
FAM129A		ETS2	ENSG00000157557	green	green	3.37594	5.13288e-08	NO
FAM129A		FLOT1	ENSG00000137312	green	green	3.37594	5.13288e-08	NO
FAM129A		FNDC3B	ENSG00000075420	green	green	3.37594	5.13288e-08	NO
FAM129A		GALNT14	ENSG00000158089	green	green	3.37594	5.13288e-08	NO
FAM129A		GNS	ENSG00000135677	green	green	3.37594	5.13288e-08	NO
FAM129A		HCAR2	ENSG00000182782	green	green	3.37594	5.13288e-08	NO
FAM129A		HCLS1	ENSG00000180353	green	green	3.37594	5.13288e-08	NO
FAM129A		HPSE	ENSG00000173083	green	green	3.37594	5.13288e-08	NO
FAM129A		IL1B	ENSG00000125538	green	green	3.37594	5.13288e-08	NO
FAM129A		IL1R2	ENSG00000115590	green	green	3.37594	5.13288e-08	NO
FAM129A		KREMEN1	ENSG00000183762	green	green	3.37594	5.13288e-08	NO
FAM129A		LCP1	ENSG00000136167	green	green	3.37594	5.13288e-08	NO
FAM129A		NEDD4	ENSG00000069869	green	green	3.37594	5.13288e-08	NO
FAM129A		PACSIN2	ENSG00000100266	green	green	3.37594	5.13288e-08	NO
FAM129A		PLB1	ENSG00000163803	green	green	3.37594	5.13288e-08	NO
FAM129A		RELB	ENSG00000104856	green	green	3.37594	5.13288e-08	NO
FAM129A		SLC11A1	ENSG00000018280	green	green	3.37594	5.13288e-08	NO
FAM129A		SNX18	ENSG00000178996	green	green	3.37594	5.13288e-08	NO
FAM129A		ST3GAL2	ENSG00000157350	green	green	3.37594	5.13288e-08	NO
FAM129A		ST3GAL4	ENSG00000110080	green	green	3.37594	5.13288e-08	NO
FAM129A		TBC1D14	ENSG00000132405	green	green	3.37594	5.13288e-08	NO
FAM129A		THEMIS2	ENSG00000130775	green	green	3.37594	5.13288e-08	NO
FAM129A		TNPO2	ENSG00000105576	green	green	3.37594	5.13288e-08	NO
FAM129A		TRIB1	ENSG00000173334	green	green	3.37594	5.13288e-08	NO
FAM129A		VPS8	ENSG00000156931	green	green	3.37594	5.13288e-08	NO
FAM129A		ZNF256	ENSG00000152454	green	green	3.37594	5.13288e-08	NO
FAM129A		ZNF324B	ENSG00000249471	green	green	3.37594	5.13288e-08	NO
FCGR1B	ENSG00000198019	ADAM9	ENSG00000168615	lightyellow	lightyellow	9.55522	0.00011957	NO
FCGR1B	ENSG00000198019	AIM2	ENSG00000163568	lightyellow	lightyellow	9.55522	0.00011957	NO
FCGR1B	ENSG00000198019	CD274	ENSG00000120217	lightyellow	lightyellow	9.55522	0.00011957	NO
FCGR1B	ENSG00000198019	DISC1	ENSG00000162946	lightyellow	lightyellow	9.55522	0.00011957	NO
FCGR1B	ENSG00000198019	DSE	ENSG00000111817	lightyellow	lightyellow	9.55522	0.00011957	NO
FCGR1B	ENSG00000198019	EBLN2	ENSG00000255423	lightyellow	lightyellow	9.55522	0.00011957	NO
FCGR1B	ENSG00000198019	FCGR1A	ENSG00000150337	lightyellow	lightyellow	9.55522	0.00011957	NO
FCGR1B	ENSG00000198019	IRAK3	ENSG00000090376	lightyellow	lightyellow	9.55522	0.00011957	NO
FCGR1B	ENSG00000198019	NFKBIZ	ENSG00000144802	lightyellow	lightyellow	9.55522	0.00011957	NO
FCGR1B	ENSG00000198019	PSTPIP2	ENSG00000152229	lightyellow	lightyellow	9.55522	0.00011957	NO
FCGR1B	ENSG00000198019	VPS9D1	ENSG00000075399	lightyellow	lightyellow	9.55522	0.00011957	NO
FLNA	ENSG00000196924	AP3D1	ENSG00000065000	cyan	cyan	5.48806	0.000224428	NO
FLNA	ENSG00000196924	BTBD2	ENSG00000133243	cyan	cyan	5.48806	0.000224428	NO
FLNA	ENSG00000196924	DGKZ	ENSG00000149091	cyan	cyan	5.48806	0.000224428	NO
FLNA	ENSG00000196924	INTS1	ENSG00000164880	cyan	cyan	5.48806	0.000224428	NO
FLNA	ENSG00000196924	KCNAB2	ENSG00000069424	cyan	cyan	5.48806	0.000224428	NO
FLNA	ENSG00000196924	LY6E	ENSG00000160932	cyan	cyan	5.48806	0.000224428	NO
FLNA	ENSG00000196924	MINK1	ENSG00000141503	cyan	cyan	5.48806	0.000224428	NO
FLNA	ENSG00000196924	PIP5K1C	ENSG00000186111	cyan	cyan	5.48806	0.000224428	NO
FLNA	ENSG00000196924	PLOD3	ENSG00000106397	cyan	cyan	5.48806	0.000224428	NO
FLNA	ENSG00000196924	PPP2R5D	ENSG00000112640	cyan	cyan	5.48806	0.000224428	NO
FLNA	ENSG00000196924	PTPN18	ENSG00000072135	cyan	cyan	5.48806	0.000224428	NO
FLNA	ENSG00000196924	PTPN23	ENSG00000076201	cyan	cyan	5.48806	0.000224428	NO
FLNA	ENSG00000196924	PYGB	ENSG00000100994	cyan	cyan	5.48806	0.000224428	NO
FLNA	ENSG00000196924	RBM42	ENSG00000126254	cyan	cyan	5.48806	0.000224428	NO
FLNA	ENSG00000196924	TMEM104	ENSG00000109066	cyan	cyan	5.48806	0.000224428	NO
FLNA	ENSG00000196924	XRCC1	ENSG00000073050	cyan	cyan	5.48806	0.000224428	NO
GBP1	ENSG00000117228	APOL1	ENSG00000100342	cyan	cyan	8.06694	1.6604e-15	NO
GBP1	ENSG00000117228	APOL2	ENSG00000128335	cyan	cyan	8.06694	1.6604e-15	NO
GBP1	ENSG00000117228	APOL6	ENSG00000221963	cyan	cyan	8.06694	1.6604e-15	YES
GBP1	ENSG00000117228	BST2	ENSG00000130303	cyan	cyan	8.06694	1.6604e-15	NO
GBP1	ENSG00000117228	BTN3A1	ENSG00000026950	cyan	cyan	8.06694	1.6604e-15	NO
GBP1	ENSG00000117228	C5ORF56		cyan	cyan	8.06694	1.6604e-15	NO
GBP1	ENSG00000117228	CRIP1	ENSG00000213145	cyan	cyan	8.06694	1.6604e-15	NO
GBP1	ENSG00000117228	DTX3L	ENSG00000163840	cyan	cyan	8.06694	1.6604e-15	NO
GBP1	ENSG00000117228	EIF2AK2	ENSG00000055332	cyan	cyan	8.06694	1.6604e-15	NO
GBP1	ENSG00000117228	EPSTI1	ENSG00000133106	cyan	cyan	8.06694	1.6604e-15	NO
GBP1	ENSG00000117228	GBP2	ENSG00000162645	cyan	cyan	8.06694	1.6604e-15	NO
GBP1	ENSG00000117228	GBP4	ENSG00000162654	cyan	cyan	8.06694	1.6604e-15	NO
GBP1	ENSG00000117228	GBP5	ENSG00000154451	cyan	cyan	8.06694	1.6604e-15	NO
GBP1	ENSG00000117228	IFI35	ENSG00000068079	cyan	cyan	8.06694	1.6604e-15	NO
GBP1	ENSG00000117228	IRF9	ENSG00000213928	cyan	cyan	8.06694	1.6604e-15	NO
GBP1	ENSG00000117228	MX2	ENSG00000183486	cyan	cyan	8.06694	1.6604e-15	NO
GBP1	ENSG00000117228	PARP14	ENSG00000173193	cyan	cyan	8.06694	1.6604e-15	NO
GBP1	ENSG00000117228	PARP9	ENSG00000138496	cyan	cyan	8.06694	1.6604e-15	YES
GBP1	ENSG00000117228	PSMB10	ENSG00000205220	cyan	cyan	8.06694	1.6604e-15	NO
GBP1	ENSG00000117228	SAMD9L	ENSG00000177409	cyan	cyan	8.06694	1.6604e-15	NO
GBP1	ENSG00000117228	SCO2	ENSG00000284194	cyan	cyan	8.06694	1.6604e-15	NO
GBP1	ENSG00000117228	SP110	ENSG00000135899	cyan	cyan	8.06694	1.6604e-15	NO
GBP1	ENSG00000117228	STAT1	ENSG00000115415	cyan	cyan	8.06694	1.6604e-15	YES
GBP1	ENSG00000117228	STAT2	ENSG00000170581	cyan	cyan	8.06694	1.6604e-15	NO
GBP1	ENSG00000117228	TAP1	ENSG00000168394	cyan	cyan	8.06694	1.6604e-15	NO
GBP1	ENSG00000117228	TAP2	ENSG00000204267	cyan	cyan	8.06694	1.6604e-15	NO
GBP1	ENSG00000117228	TRIM22	ENSG00000132274	cyan	cyan	8.06694	1.6604e-15	NO
GBP1	ENSG00000117228	TRIM69	ENSG00000185880	cyan	cyan	8.06694	1.6604e-15	NO
GBP1	ENSG00000117228	TTC9	ENSG00000133985	cyan	cyan	8.06694	1.6604e-15	NO
GBP1	ENSG00000117228	ZBP1	ENSG00000124256	cyan	cyan	8.06694	1.6604e-15	NO
GCA	ENSG00000115271	ASPH	ENSG00000198363	green	green	3.85568	4.60066e-09	NO
GCA	ENSG00000115271	B3GNT5	ENSG00000176597	green	green	3.85568	4.60066e-09	NO
GCA	ENSG00000115271	BMX	ENSG00000102010	green	green	3.85568	4.60066e-09	YES
GCA	ENSG00000115271	CAB39	ENSG00000135932	green	green	3.85568	4.60066e-09	NO
GCA	ENSG00000115271	DDAH2	ENSG00000213722	green	green	3.85568	4.60066e-09	NO
GCA	ENSG00000115271	DSC2	ENSG00000134755	green	green	3.85568	4.60066e-09	NO
GCA	ENSG00000115271	EIF4E3	ENSG00000163412	green	green	3.85568	4.60066e-09	NO
GCA	ENSG00000115271	ERLIN1	ENSG00000107566	green	green	3.85568	4.60066e-09	NO
GCA	ENSG00000115271	F5	ENSG00000198734	green	green	3.85568	4.60066e-09	NO
GCA	ENSG00000115271	FUT7	ENSG00000180549	green	green	3.85568	4.60066e-09	NO
GCA	ENSG00000115271	HAUS4	ENSG00000092036	green	green	3.85568	4.60066e-09	NO
GCA	ENSG00000115271	HORMAD1	ENSG00000143452	green	green	3.85568	4.60066e-09	NO
GCA	ENSG00000115271	IER2	ENSG00000160888	green	green	3.85568	4.60066e-09	NO
GCA	ENSG00000115271	IL1R2	ENSG00000115590	green	green	3.85568	4.60066e-09	NO
GCA	ENSG00000115271	IVNS1ABP	ENSG00000116679	green	green	3.85568	4.60066e-09	NO
GCA	ENSG00000115271	KLHL2	ENSG00000109466	green	green	3.85568	4.60066e-09	NO
GCA	ENSG00000115271	LIN7A	ENSG00000111052	green	green	3.85568	4.60066e-09	NO
GCA	ENSG00000115271	MMP9	ENSG00000100985	green	green	3.85568	4.60066e-09	NO
GCA	ENSG00000115271	MPZ	ENSG00000158887	green	green	3.85568	4.60066e-09	NO
GCA	ENSG00000115271	MXD3	ENSG00000213347	green	green	3.85568	4.60066e-09	NO
GCA	ENSG00000115271	OMG	ENSG00000126861	green	green	3.85568	4.60066e-09	NO
GCA	ENSG00000115271	OSM	ENSG00000099985	green	green	3.85568	4.60066e-09	YES
GCA	ENSG00000115271	PFKFB2	ENSG00000123836	green	green	3.85568	4.60066e-09	NO
GCA	ENSG00000115271	PFKFB3	ENSG00000170525	green	green	3.85568	4.60066e-09	YES
GCA	ENSG00000115271	RAB24	ENSG00000169228	green	green	3.85568	4.60066e-09	NO
GCA	ENSG00000115271	RGL4	ENSG00000159496	green	green	3.85568	4.60066e-09	NO
GCA	ENSG00000115271	RNFT1	ENSG00000189050	green	green	3.85568	4.60066e-09	NO
GCA	ENSG00000115271	SLC37A3	ENSG00000157800	green	green	3.85568	4.60066e-09	YES
GCA	ENSG00000115271	SLCO4C1	ENSG00000173930	green	green	3.85568	4.60066e-09	NO
GCA	ENSG00000115271	SNED1	ENSG00000162804	green	green	3.85568	4.60066e-09	NO
GCA	ENSG00000115271	SNX9	ENSG00000130340	green	green	3.85568	4.60066e-09	NO
GCA	ENSG00000115271	ST6GALNAC3	ENSG00000184005	green	green	3.85568	4.60066e-09	NO
GCA	ENSG00000115271	SULT1B1	ENSG00000173597	green	green	3.85568	4.60066e-09	NO
GCA	ENSG00000115271	XRCC4	ENSG00000152422	green	green	3.85568	4.60066e-09	NO
GCA	ENSG00000115271	ZNF74	ENSG00000185252	green	green	3.85568	4.60066e-09	NO
GK	ENSG00000198814	ACSL1	ENSG00000151726	green	green	4.35094	2.34951e-34	YES
GK	ENSG00000198814	ADM	ENSG00000148926	green	green	4.35094	2.34951e-34	NO
GK	ENSG00000198814	ALPK1	ENSG00000073331	green	green	4.35094	2.34951e-34	NO
GK	ENSG00000198814	ALPL	ENSG00000162551	green	green	4.35094	2.34951e-34	NO
GK	ENSG00000198814	APMAP	ENSG00000101474	green	green	4.35094	2.34951e-34	NO
GK	ENSG00000198814	ASPH	ENSG00000198363	green	green	4.35094	2.34951e-34	NO
GK	ENSG00000198814	BASP1	ENSG00000176788	green	green	4.35094	2.34951e-34	NO
GK	ENSG00000198814	BMX	ENSG00000102010	green	green	4.35094	2.34951e-34	YES
GK	ENSG00000198814	CAB39	ENSG00000135932	green	green	4.35094	2.34951e-34	NO
GK	ENSG00000198814	CAMKK2	ENSG00000110931	green	green	4.35094	2.34951e-34	NO
GK	ENSG00000198814	CASP5	ENSG00000137757	green	green	4.35094	2.34951e-34	NO
GK	ENSG00000198814	CCR1	ENSG00000163823	green	green	4.35094	2.34951e-34	NO
GK	ENSG00000198814	CD82	ENSG00000085117	green	green	4.35094	2.34951e-34	NO
GK	ENSG00000198814	CDC42EP3	ENSG00000163171	green	green	4.35094	2.34951e-34	NO
GK	ENSG00000198814	CEBPB	ENSG00000172216	green	green	4.35094	2.34951e-34	NO
GK	ENSG00000198814	CKAP4	ENSG00000136026	green	green	4.35094	2.34951e-34	NO
GK	ENSG00000198814	CKLF	ENSG00000217555	green	green	4.35094	2.34951e-34	NO
GK	ENSG00000198814	CREB5	ENSG00000146592	green	green	4.35094	2.34951e-34	NO
GK	ENSG00000198814	CYTH4	ENSG00000100055	green	green	4.35094	2.34951e-34	YES
GK	ENSG00000198814	DDAH2	ENSG00000213722	green	green	4.35094	2.34951e-34	NO
GK	ENSG00000198814	DGAT2	ENSG00000062282	green	green	4.35094	2.34951e-34	NO
GK	ENSG00000198814	DHRS13	ENSG00000167536	green	green	4.35094	2.34951e-34	NO
GK	ENSG00000198814	DOCK4	ENSG00000128512	green	green	4.35094	2.34951e-34	NO
GK	ENSG00000198814	EIF4E3	ENSG00000163412	green	green	4.35094	2.34951e-34	NO
GK	ENSG00000198814	ERLIN1	ENSG00000107566	green	green	4.35094	2.34951e-34	NO
GK	ENSG00000198814	EXT1	ENSG00000182197	green	green	4.35094	2.34951e-34	NO
GK	ENSG00000198814	F5	ENSG00000198734	green	green	4.35094	2.34951e-34	NO
GK	ENSG00000198814	FCAR	ENSG00000186431	green	green	4.35094	2.34951e-34	NO
GK	ENSG00000198814	FCER1G	ENSG00000158869	green	green	4.35094	2.34951e-34	NO
GK	ENSG00000198814	FFAR2	ENSG00000126262	green	green	4.35094	2.34951e-34	NO
GK	ENSG00000198814	FLOT1	ENSG00000137312	green	green	4.35094	2.34951e-34	NO
GK	ENSG00000198814	FPR1	ENSG00000171051	green	green	4.35094	2.34951e-34	NO
GK	ENSG00000198814	FPR2	ENSG00000171049	green	green	4.35094	2.34951e-34	NO
GK	ENSG00000198814	FUT7	ENSG00000180549	green	green	4.35094	2.34951e-34	NO
GK	ENSG00000198814	GALNT14	ENSG00000158089	green	green	4.35094	2.34951e-34	NO
GK	ENSG00000198814	GGT1	ENSG00000100031	green	green	4.35094	2.34951e-34	NO
GK	ENSG00000198814	GYG1	ENSG00000163754	green	green	4.35094	2.34951e-34	NO
GK	ENSG00000198814	HCAR2	ENSG00000182782	green	green	4.35094	2.34951e-34	NO
GK	ENSG00000198814	HK3	ENSG00000160883	green	green	4.35094	2.34951e-34	NO
GK	ENSG00000198814	HPSE	ENSG00000173083	green	green	4.35094	2.34951e-34	NO
GK	ENSG00000198814	IER2	ENSG00000160888	green	green	4.35094	2.34951e-34	NO
GK	ENSG00000198814	IL10RB	ENSG00000243646	green	green	4.35094	2.34951e-34	NO
GK	ENSG00000198814	IL18RAP	ENSG00000115607	green	green	4.35094	2.34951e-34	NO
GK	ENSG00000198814	IL1B	ENSG00000125538	green	green	4.35094	2.34951e-34	NO
GK	ENSG00000198814	IL1R2	ENSG00000115590	green	green	4.35094	2.34951e-34	NO
GK	ENSG00000198814	KCNJ2	ENSG00000123700	green	green	4.35094	2.34951e-34	NO
GK	ENSG00000198814	KLHL2	ENSG00000109466	green	green	4.35094	2.34951e-34	NO
GK	ENSG00000198814	KREMEN1	ENSG00000183762	green	green	4.35094	2.34951e-34	NO
GK	ENSG00000198814	LILRA5	ENSG00000187116	green	green	4.35094	2.34951e-34	NO
GK	ENSG00000198814	LRPAP1	ENSG00000163956	green	green	4.35094	2.34951e-34	NO
GK	ENSG00000198814	MAPK14	ENSG00000112062	green	green	4.35094	2.34951e-34	YES
GK	ENSG00000198814	MCTP2	ENSG00000140563	green	green	4.35094	2.34951e-34	NO
GK	ENSG00000198814	MMP9	ENSG00000100985	green	green	4.35094	2.34951e-34	NO
GK	ENSG00000198814	MPZ	ENSG00000158887	green	green	4.35094	2.34951e-34	NO
GK	ENSG00000198814	MSRA	ENSG00000175806	green	green	4.35094	2.34951e-34	NO
GK	ENSG00000198814	MXD3	ENSG00000213347	green	green	4.35094	2.34951e-34	NO
GK	ENSG00000198814	NAIP	ENSG00000249437	green	green	4.35094	2.34951e-34	NO
GK	ENSG00000198814	NLRC4	ENSG00000091106	green	green	4.35094	2.34951e-34	YES
GK	ENSG00000198814	OPLAH	ENSG00000178814	green	green	4.35094	2.34951e-34	NO
GK	ENSG00000198814	OSBPL11	ENSG00000144909	green	green	4.35094	2.34951e-34	NO
GK	ENSG00000198814	OSM	ENSG00000099985	green	green	4.35094	2.34951e-34	YES
GK	ENSG00000198814	PDZD8	ENSG00000165650	green	green	4.35094	2.34951e-34	NO
GK	ENSG00000198814	PFKFB2	ENSG00000123836	green	green	4.35094	2.34951e-34	NO
GK	ENSG00000198814	PFKFB3	ENSG00000170525	green	green	4.35094	2.34951e-34	YES
GK	ENSG00000198814	PGD	ENSG00000142657	green	green	4.35094	2.34951e-34	YES
GK	ENSG00000198814	PGM1	ENSG00000079739	green	green	4.35094	2.34951e-34	NO
GK	ENSG00000198814	PIM3	ENSG00000198355	green	green	4.35094	2.34951e-34	NO
GK	ENSG00000198814	PLP2	ENSG00000102007	green	green	4.35094	2.34951e-34	NO
GK	ENSG00000198814	PXK	ENSG00000168297	green	green	4.35094	2.34951e-34	NO
GK	ENSG00000198814	PYGL	ENSG00000100504	green	green	4.35094	2.34951e-34	YES
GK	ENSG00000198814	QTRT1	ENSG00000213339	green	green	4.35094	2.34951e-34	NO
GK	ENSG00000198814	RAB24	ENSG00000169228	green	green	4.35094	2.34951e-34	NO
GK	ENSG00000198814	RGL4	ENSG00000159496	green	green	4.35094	2.34951e-34	NO
GK	ENSG00000198814	RPS6KA1	ENSG00000117676	green	green	4.35094	2.34951e-34	NO
GK	ENSG00000198814	SERPINB1	ENSG00000021355	green	green	4.35094	2.34951e-34	NO
GK	ENSG00000198814	SLA	ENSG00000155926	green	green	4.35094	2.34951e-34	NO
GK	ENSG00000198814	SLC11A1	ENSG00000018280	green	green	4.35094	2.34951e-34	NO
GK	ENSG00000198814	SLC16A3	ENSG00000141526	green	green	4.35094	2.34951e-34	NO
GK	ENSG00000198814	SLC2A3	ENSG00000059804	green	green	4.35094	2.34951e-34	NO
GK	ENSG00000198814	SLC37A3	ENSG00000157800	green	green	4.35094	2.34951e-34	YES
GK	ENSG00000198814	SLCO4C1	ENSG00000173930	green	green	4.35094	2.34951e-34	NO
GK	ENSG00000198814	SLPI	ENSG00000124107	green	green	4.35094	2.34951e-34	NO
GK	ENSG00000198814	SNX18	ENSG00000178996	green	green	4.35094	2.34951e-34	NO
GK	ENSG00000198814	SNX9	ENSG00000130340	green	green	4.35094	2.34951e-34	NO
GK	ENSG00000198814	SOCS3	ENSG00000184557	green	green	4.35094	2.34951e-34	YES
GK	ENSG00000198814	ST3GAL4	ENSG00000110080	green	green	4.35094	2.34951e-34	NO
GK	ENSG00000198814	STAT5A	ENSG00000126561	green	green	4.35094	2.34951e-34	NO
GK	ENSG00000198814	STK3	ENSG00000104375	green	green	4.35094	2.34951e-34	NO
GK	ENSG00000198814	TBC1D14	ENSG00000132405	green	green	4.35094	2.34951e-34	NO
GK	ENSG00000198814	TLR5	ENSG00000187554	green	green	4.35094	2.34951e-34	YES
GK	ENSG00000198814	TMCO3	ENSG00000150403	green	green	4.35094	2.34951e-34	NO
GK	ENSG00000198814	TTN-AS1	ENSG00000237298	green	green	4.35094	2.34951e-34	NO
GK	ENSG00000198814	VAV1	ENSG00000141968	green	green	4.35094	2.34951e-34	NO
GK	ENSG00000198814	ZNF281	ENSG00000162702	green	green	4.35094	2.34951e-34	NO
GYG1	ENSG00000163754	CNIH4	ENSG00000143771	green	lightyellow	13.7842	8.77413e-05	NO
GYG1	ENSG00000163754	CST7	ENSG00000077984	green	lightyellow	13.7842	8.77413e-05	NO
GYG1	ENSG00000163754	EBLN2	ENSG00000255423	green	lightyellow	13.7842	8.77413e-05	NO
GYG1	ENSG00000163754	MEF2A	ENSG00000068305	green	lightyellow	13.7842	8.77413e-05	NO
GYG1	ENSG00000163754	MSL3	ENSG00000005302	green	lightyellow	13.7842	8.77413e-05	NO
GYG1	ENSG00000163754	NFKBIZ	ENSG00000144802	green	lightyellow	13.7842	8.77413e-05	NO
GYG1	ENSG00000163754	PHTF1	ENSG00000116793	green	lightyellow	13.7842	8.77413e-05	NO
GYG1	ENSG00000163754	TMEM165	ENSG00000134851	green	lightyellow	13.7842	8.77413e-05	NO
GYG1	ENSG00000163754	UPP1	ENSG00000183696	green	lightyellow	13.7842	8.77413e-05	NO
GZMA	ENSG00000145649	DUSP2	ENSG00000158050	skyblue	skyblue	43.5615	0.0114255	NO
GZMA	ENSG00000145649	FGFBP2	ENSG00000137441	skyblue	skyblue	43.5615	0.0114255	NO
GZMA	ENSG00000145649	GZMH	ENSG00000100450	skyblue	skyblue	43.5615	0.0114255	NO
GZMA	ENSG00000145649	HOPX	ENSG00000171476	skyblue	skyblue	43.5615	0.0114255	NO
GZMA	ENSG00000145649	JAKMIP1	ENSG00000152969	skyblue	skyblue	43.5615	0.0114255	NO
GZMA	ENSG00000145649	KIF21A	ENSG00000139116	skyblue	skyblue	43.5615	0.0114255	NO
GZMA	ENSG00000145649	KLRG1	ENSG00000139187	skyblue	skyblue	43.5615	0.0114255	NO
GZMA	ENSG00000145649	TRGC1	ENSG00000211689	skyblue	skyblue	43.5615	0.0114255	NO
HCK	ENSG00000101336	ABI2	ENSG00000138443	green	green	3.12337	4.65491e-16	NO
HCK	ENSG00000101336	ALOX5	ENSG00000012779	green	green	3.12337	4.65491e-16	NO
HCK	ENSG00000101336	ALPL	ENSG00000162551	green	green	3.12337	4.65491e-16	NO
HCK	ENSG00000101336	AOAH-IT1	ENSG00000230539	green	green	3.12337	4.65491e-16	NO
HCK	ENSG00000101336	ATF6	ENSG00000118217	green	green	3.12337	4.65491e-16	NO
HCK	ENSG00000101336	B4GALT5	ENSG00000158470	green	green	3.12337	4.65491e-16	NO
HCK	ENSG00000101336	BASP1	ENSG00000176788	green	green	3.12337	4.65491e-16	NO
HCK	ENSG00000101336	C19ORF38	ENSG00000214212	green	green	3.12337	4.65491e-16	NO
HCK	ENSG00000101336	CACUL1	ENSG00000151893	green	green	3.12337	4.65491e-16	NO
HCK	ENSG00000101336	CAMKK2	ENSG00000110931	green	green	3.12337	4.65491e-16	NO
HCK	ENSG00000101336	CD300LF	ENSG00000186074	green	green	3.12337	4.65491e-16	NO
HCK	ENSG00000101336	CD82	ENSG00000085117	green	green	3.12337	4.65491e-16	NO
HCK	ENSG00000101336	CEBPB	ENSG00000172216	green	green	3.12337	4.65491e-16	NO
HCK	ENSG00000101336	CKAP4	ENSG00000136026	green	green	3.12337	4.65491e-16	NO
HCK	ENSG00000101336	CPD	ENSG00000108582	green	green	3.12337	4.65491e-16	NO
HCK	ENSG00000101336	CREB5	ENSG00000146592	green	green	3.12337	4.65491e-16	NO
HCK	ENSG00000101336	CTDP1	ENSG00000060069	green	green	3.12337	4.65491e-16	NO
HCK	ENSG00000101336	CYTH4	ENSG00000100055	green	green	3.12337	4.65491e-16	YES
HCK	ENSG00000101336	DDAH2	ENSG00000213722	green	green	3.12337	4.65491e-16	NO
HCK	ENSG00000101336	DGAT2	ENSG00000062282	green	green	3.12337	4.65491e-16	NO
HCK	ENSG00000101336	DHRS13	ENSG00000167536	green	green	3.12337	4.65491e-16	NO
HCK	ENSG00000101336	ECE1	ENSG00000117298	green	green	3.12337	4.65491e-16	NO
HCK	ENSG00000101336	EGLN1	ENSG00000135766	green	green	3.12337	4.65491e-16	NO
HCK	ENSG00000101336	ETS2	ENSG00000157557	green	green	3.12337	4.65491e-16	NO
HCK	ENSG00000101336	FAM129A		green	green	3.12337	4.65491e-16	YES
HCK	ENSG00000101336	FGR	ENSG00000000938	green	green	3.12337	4.65491e-16	NO
HCK	ENSG00000101336	FLOT1	ENSG00000137312	green	green	3.12337	4.65491e-16	NO
HCK	ENSG00000101336	FNDC3B	ENSG00000075420	green	green	3.12337	4.65491e-16	NO
HCK	ENSG00000101336	FUT7	ENSG00000180549	green	green	3.12337	4.65491e-16	NO
HCK	ENSG00000101336	GALNT14	ENSG00000158089	green	green	3.12337	4.65491e-16	NO
HCK	ENSG00000101336	GGT1	ENSG00000100031	green	green	3.12337	4.65491e-16	NO
HCK	ENSG00000101336	GMIP	ENSG00000089639	green	green	3.12337	4.65491e-16	NO
HCK	ENSG00000101336	GNS	ENSG00000135677	green	green	3.12337	4.65491e-16	NO
HCK	ENSG00000101336	GPR27	ENSG00000170837	green	green	3.12337	4.65491e-16	NO
HCK	ENSG00000101336	HCAR2	ENSG00000182782	green	green	3.12337	4.65491e-16	NO
HCK	ENSG00000101336	HCLS1	ENSG00000180353	green	green	3.12337	4.65491e-16	NO
HCK	ENSG00000101336	HHEX	ENSG00000152804	green	green	3.12337	4.65491e-16	NO
HCK	ENSG00000101336	HYAL2	ENSG00000068001	green	green	3.12337	4.65491e-16	NO
HCK	ENSG00000101336	IER2	ENSG00000160888	green	green	3.12337	4.65491e-16	NO
HCK	ENSG00000101336	IL1B	ENSG00000125538	green	green	3.12337	4.65491e-16	NO
HCK	ENSG00000101336	IL1R2	ENSG00000115590	green	green	3.12337	4.65491e-16	NO
HCK	ENSG00000101336	IRAK2	ENSG00000134070	green	green	3.12337	4.65491e-16	NO
HCK	ENSG00000101336	IRF2BPL	ENSG00000119669	green	green	3.12337	4.65491e-16	NO
HCK	ENSG00000101336	JAG1	ENSG00000101384	green	green	3.12337	4.65491e-16	NO
HCK	ENSG00000101336	KREMEN1	ENSG00000183762	green	green	3.12337	4.65491e-16	NO
HCK	ENSG00000101336	LCP1	ENSG00000136167	green	green	3.12337	4.65491e-16	NO
HCK	ENSG00000101336	LRG1	ENSG00000171236	green	green	3.12337	4.65491e-16	NO
HCK	ENSG00000101336	LRPAP1	ENSG00000163956	green	green	3.12337	4.65491e-16	NO
HCK	ENSG00000101336	MAPK3	ENSG00000102882	green	green	3.12337	4.65491e-16	NO
HCK	ENSG00000101336	MPZ	ENSG00000158887	green	green	3.12337	4.65491e-16	NO
HCK	ENSG00000101336	MXD3	ENSG00000213347	green	green	3.12337	4.65491e-16	NO
HCK	ENSG00000101336	OSCAR	ENSG00000170909	green	green	3.12337	4.65491e-16	NO
HCK	ENSG00000101336	PACSIN2	ENSG00000100266	green	green	3.12337	4.65491e-16	NO
HCK	ENSG00000101336	PIM3	ENSG00000198355	green	green	3.12337	4.65491e-16	NO
HCK	ENSG00000101336	PLB1	ENSG00000163803	green	green	3.12337	4.65491e-16	NO
HCK	ENSG00000101336	PLIN3	ENSG00000105355	green	green	3.12337	4.65491e-16	NO
HCK	ENSG00000101336	PPP1R3D	ENSG00000132825	green	green	3.12337	4.65491e-16	NO
HCK	ENSG00000101336	PROK2	ENSG00000163421	green	green	3.12337	4.65491e-16	NO
HCK	ENSG00000101336	PTTG1IP	ENSG00000183255	green	green	3.12337	4.65491e-16	NO
HCK	ENSG00000101336	RAB24	ENSG00000169228	green	green	3.12337	4.65491e-16	NO
HCK	ENSG00000101336	RAB43	ENSG00000172780	green	green	3.12337	4.65491e-16	NO
HCK	ENSG00000101336	RARA	ENSG00000131759	green	green	3.12337	4.65491e-16	NO
HCK	ENSG00000101336	RELB	ENSG00000104856	green	green	3.12337	4.65491e-16	NO
HCK	ENSG00000101336	RPS6KA1	ENSG00000117676	green	green	3.12337	4.65491e-16	NO
HCK	ENSG00000101336	SELPLG	ENSG00000110876	green	green	3.12337	4.65491e-16	NO
HCK	ENSG00000101336	SEMA4A	ENSG00000196189	green	green	3.12337	4.65491e-16	NO
HCK	ENSG00000101336	SERPINA1	ENSG00000197249	green	green	3.12337	4.65491e-16	NO
HCK	ENSG00000101336	SHKBP1	ENSG00000160410	green	green	3.12337	4.65491e-16	NO
HCK	ENSG00000101336	SIPA1L2	ENSG00000116991	green	green	3.12337	4.65491e-16	NO
HCK	ENSG00000101336	SLA	ENSG00000155926	green	green	3.12337	4.65491e-16	NO
HCK	ENSG00000101336	SLC11A1	ENSG00000018280	green	green	3.12337	4.65491e-16	NO
HCK	ENSG00000101336	SLC16A3	ENSG00000141526	green	green	3.12337	4.65491e-16	NO
HCK	ENSG00000101336	SNX18	ENSG00000178996	green	green	3.12337	4.65491e-16	NO
HCK	ENSG00000101336	SNX9	ENSG00000130340	green	green	3.12337	4.65491e-16	NO
HCK	ENSG00000101336	SQRDL		green	green	3.12337	4.65491e-16	NO
HCK	ENSG00000101336	ST3GAL2	ENSG00000157350	green	green	3.12337	4.65491e-16	NO
HCK	ENSG00000101336	ST3GAL4	ENSG00000110080	green	green	3.12337	4.65491e-16	NO
HCK	ENSG00000101336	STAT5A	ENSG00000126561	green	green	3.12337	4.65491e-16	NO
HCK	ENSG00000101336	STX11	ENSG00000135604	green	green	3.12337	4.65491e-16	NO
HCK	ENSG00000101336	TBC1D14	ENSG00000132405	green	green	3.12337	4.65491e-16	NO
HCK	ENSG00000101336	THEMIS2	ENSG00000130775	green	green	3.12337	4.65491e-16	NO
HCK	ENSG00000101336	TMEM120A	ENSG00000189077	green	green	3.12337	4.65491e-16	NO
HCK	ENSG00000101336	TNFRSF12A	ENSG00000006327	green	green	3.12337	4.65491e-16	NO
HCK	ENSG00000101336	TNFSF14	ENSG00000125735	green	green	3.12337	4.65491e-16	NO
HCK	ENSG00000101336	TREML2	ENSG00000112195	green	green	3.12337	4.65491e-16	NO
HCK	ENSG00000101336	TRIB1	ENSG00000173334	green	green	3.12337	4.65491e-16	NO
HCK	ENSG00000101336	TUBA1A	ENSG00000167552	green	green	3.12337	4.65491e-16	NO
HCK	ENSG00000101336	VAMP3	ENSG00000049245	green	green	3.12337	4.65491e-16	NO
HCK	ENSG00000101336	VASP	ENSG00000125753	green	green	3.12337	4.65491e-16	NO
HCK	ENSG00000101336	VAV1	ENSG00000141968	green	green	3.12337	4.65491e-16	NO
HCK	ENSG00000101336	VPS8	ENSG00000156931	green	green	3.12337	4.65491e-16	NO
HCK	ENSG00000101336	WDFY3-AS2	ENSG00000180769	green	green	3.12337	4.65491e-16	NO
HCK	ENSG00000101336	WSB2	ENSG00000176871	green	green	3.12337	4.65491e-16	NO
HCK	ENSG00000101336	ZFP36L1	ENSG00000185650	green	green	3.12337	4.65491e-16	NO
HCK	ENSG00000101336	ZNF324B	ENSG00000249471	green	green	3.12337	4.65491e-16	NO
HERC5	ENSG00000138646	DDX58	ENSG00000107201	cyan	cyan	17.3129	2.09573e-27	NO
HERC5	ENSG00000138646	DDX60	ENSG00000137628	cyan	cyan	17.3129	2.09573e-27	NO
HERC5	ENSG00000138646	EIF2AK2	ENSG00000055332	cyan	cyan	17.3129	2.09573e-27	NO
HERC5	ENSG00000138646	EPSTI1	ENSG00000133106	cyan	cyan	17.3129	2.09573e-27	NO
HERC5	ENSG00000138646	GBP3	ENSG00000117226	cyan	cyan	17.3129	2.09573e-27	NO
HERC5	ENSG00000138646	IFI44	ENSG00000137965	cyan	cyan	17.3129	2.09573e-27	NO
HERC5	ENSG00000138646	IFI44L	ENSG00000137959	cyan	cyan	17.3129	2.09573e-27	YES
HERC5	ENSG00000138646	IFI6	ENSG00000126709	cyan	cyan	17.3129	2.09573e-27	NO
HERC5	ENSG00000138646	IFIH1	ENSG00000115267	cyan	cyan	17.3129	2.09573e-27	NO
HERC5	ENSG00000138646	IFIT1	ENSG00000185745	cyan	cyan	17.3129	2.09573e-27	NO
HERC5	ENSG00000138646	IFIT2	ENSG00000119922	cyan	cyan	17.3129	2.09573e-27	NO
HERC5	ENSG00000138646	IFIT3	ENSG00000119917	cyan	cyan	17.3129	2.09573e-27	YES
HERC5	ENSG00000138646	IFIT5	ENSG00000152778	cyan	cyan	17.3129	2.09573e-27	NO
HERC5	ENSG00000138646	IRF9	ENSG00000213928	cyan	cyan	17.3129	2.09573e-27	NO
HERC5	ENSG00000138646	ISG15	ENSG00000187608	cyan	cyan	17.3129	2.09573e-27	NO
HERC5	ENSG00000138646	LY6E	ENSG00000160932	cyan	cyan	17.3129	2.09573e-27	NO
HERC5	ENSG00000138646	MX1	ENSG00000157601	cyan	cyan	17.3129	2.09573e-27	NO
HERC5	ENSG00000138646	NMI	ENSG00000123609	cyan	cyan	17.3129	2.09573e-27	NO
HERC5	ENSG00000138646	OAS1	ENSG00000089127	cyan	cyan	17.3129	2.09573e-27	NO
HERC5	ENSG00000138646	OAS2	ENSG00000111335	cyan	cyan	17.3129	2.09573e-27	NO
HERC5	ENSG00000138646	OAS3	ENSG00000111331	cyan	cyan	17.3129	2.09573e-27	NO
HERC5	ENSG00000138646	OASL	ENSG00000135114	cyan	cyan	17.3129	2.09573e-27	NO
HERC5	ENSG00000138646	PARP14	ENSG00000173193	cyan	cyan	17.3129	2.09573e-27	NO
HERC5	ENSG00000138646	POLB	ENSG00000070501	cyan	cyan	17.3129	2.09573e-27	NO
HERC5	ENSG00000138646	RBM43	ENSG00000184898	cyan	cyan	17.3129	2.09573e-27	NO
HERC5	ENSG00000138646	RNF213	ENSG00000173821	cyan	cyan	17.3129	2.09573e-27	YES
HERC5	ENSG00000138646	SAMD9L	ENSG00000177409	cyan	cyan	17.3129	2.09573e-27	NO
HERC5	ENSG00000138646	STAT2	ENSG00000170581	cyan	cyan	17.3129	2.09573e-27	NO
HERC5	ENSG00000138646	TAP2	ENSG00000204267	cyan	cyan	17.3129	2.09573e-27	NO
HERC5	ENSG00000138646	TRIM22	ENSG00000132274	cyan	cyan	17.3129	2.09573e-27	NO
HERC5	ENSG00000138646	TRIM69	ENSG00000185880	cyan	cyan	17.3129	2.09573e-27	NO
HERC5	ENSG00000138646	XAF1	ENSG00000132530	cyan	cyan	17.3129	2.09573e-27	NO
HERC5	ENSG00000138646	ZBP1	ENSG00000124256	cyan	cyan	17.3129	2.09573e-27	NO
HERC5	ENSG00000138646	ZCCHC2	ENSG00000141664	cyan	cyan	17.3129	2.09573e-27	NO
HSP90AA1	ENSG00000080824	DUSP2	ENSG00000158050	lightgreen	skyblue	8.4066	0.0344131	NO
HSP90AA1	ENSG00000080824	FGFBP2	ENSG00000137441	lightgreen	skyblue	8.4066	0.0344131	NO
HSP90AA1	ENSG00000080824	GZMA	ENSG00000145649	lightgreen	skyblue	8.4066	0.0344131	YES
HSP90AA1	ENSG00000080824	GZMH	ENSG00000100450	lightgreen	skyblue	8.4066	0.0344131	NO
HSP90AA1	ENSG00000080824	HOPX	ENSG00000171476	lightgreen	skyblue	8.4066	0.0344131	NO
HSP90AA1	ENSG00000080824	KIF21A	ENSG00000139116	lightgreen	skyblue	8.4066	0.0344131	NO
HSP90AA1	ENSG00000080824	KLRG1	ENSG00000139187	lightgreen	skyblue	8.4066	0.0344131	NO
HSP90AA1	ENSG00000080824	TRGC1	ENSG00000211689	lightgreen	skyblue	8.4066	0.0344131	NO
HSPA9	ENSG00000113013	CCT6A	ENSG00000146731	greenyellow	greenyellow	4.63086	0.0776346	NO
HSPA9	ENSG00000113013	DDX21	ENSG00000165732	greenyellow	greenyellow	4.63086	0.0776346	NO
HSPA9	ENSG00000113013	EIF3I	ENSG00000084623	greenyellow	greenyellow	4.63086	0.0776346	YES
HSPA9	ENSG00000113013	GIMAP4	ENSG00000133574	greenyellow	greenyellow	4.63086	0.0776346	NO
HSPA9	ENSG00000113013	HYOU1	ENSG00000149428	greenyellow	greenyellow	4.63086	0.0776346	NO
HSPA9	ENSG00000113013	KARS		greenyellow	greenyellow	4.63086	0.0776346	NO
HSPA9	ENSG00000113013	MANF	ENSG00000145050	greenyellow	greenyellow	4.63086	0.0776346	NO
HSPA9	ENSG00000113013	NDUFS6	ENSG00000145494	greenyellow	greenyellow	4.63086	0.0776346	NO
HSPA9	ENSG00000113013	PRPF31	ENSG00000105618	greenyellow	greenyellow	4.63086	0.0776346	NO
HSPA9	ENSG00000113013	RIOK1	ENSG00000124784	greenyellow	greenyellow	4.63086	0.0776346	NO
HSPA9	ENSG00000113013	SRPRB	ENSG00000144867	greenyellow	greenyellow	4.63086	0.0776346	NO
HSPA9	ENSG00000113013	UCK2	ENSG00000143179	greenyellow	greenyellow	4.63086	0.0776346	NO
IFI44L	ENSG00000137959	C5ORF56		cyan	cyan	16.5423	1.08097e-25	NO
IFI44L	ENSG00000137959	DDX60	ENSG00000137628	cyan	cyan	16.5423	1.08097e-25	NO
IFI44L	ENSG00000137959	EIF2AK2	ENSG00000055332	cyan	cyan	16.5423	1.08097e-25	NO
IFI44L	ENSG00000137959	EPSTI1	ENSG00000133106	cyan	cyan	16.5423	1.08097e-25	NO
IFI44L	ENSG00000137959	GBP3	ENSG00000117226	cyan	cyan	16.5423	1.08097e-25	NO
IFI44L	ENSG00000137959	IFI44	ENSG00000137965	cyan	cyan	16.5423	1.08097e-25	NO
IFI44L	ENSG00000137959	IFI6	ENSG00000126709	cyan	cyan	16.5423	1.08097e-25	NO
IFI44L	ENSG00000137959	IFIH1	ENSG00000115267	cyan	cyan	16.5423	1.08097e-25	NO
IFI44L	ENSG00000137959	IFIT1	ENSG00000185745	cyan	cyan	16.5423	1.08097e-25	NO
IFI44L	ENSG00000137959	IFIT5	ENSG00000152778	cyan	cyan	16.5423	1.08097e-25	NO
IFI44L	ENSG00000137959	IRF9	ENSG00000213928	cyan	cyan	16.5423	1.08097e-25	NO
IFI44L	ENSG00000137959	ISG15	ENSG00000187608	cyan	cyan	16.5423	1.08097e-25	NO
IFI44L	ENSG00000137959	LY6E	ENSG00000160932	cyan	cyan	16.5423	1.08097e-25	NO
IFI44L	ENSG00000137959	MOV10	ENSG00000155363	cyan	cyan	16.5423	1.08097e-25	NO
IFI44L	ENSG00000137959	MX1	ENSG00000157601	cyan	cyan	16.5423	1.08097e-25	NO
IFI44L	ENSG00000137959	NLRC5	ENSG00000140853	cyan	cyan	16.5423	1.08097e-25	NO
IFI44L	ENSG00000137959	OAS1	ENSG00000089127	cyan	cyan	16.5423	1.08097e-25	NO
IFI44L	ENSG00000137959	OAS2	ENSG00000111335	cyan	cyan	16.5423	1.08097e-25	NO
IFI44L	ENSG00000137959	OAS3	ENSG00000111331	cyan	cyan	16.5423	1.08097e-25	NO
IFI44L	ENSG00000137959	PML	ENSG00000140464	cyan	cyan	16.5423	1.08097e-25	NO
IFI44L	ENSG00000137959	POLB	ENSG00000070501	cyan	cyan	16.5423	1.08097e-25	NO
IFI44L	ENSG00000137959	RBM43	ENSG00000184898	cyan	cyan	16.5423	1.08097e-25	NO
IFI44L	ENSG00000137959	RNF213	ENSG00000173821	cyan	cyan	16.5423	1.08097e-25	YES
IFI44L	ENSG00000137959	SAMD9L	ENSG00000177409	cyan	cyan	16.5423	1.08097e-25	NO
IFI44L	ENSG00000137959	STAT2	ENSG00000170581	cyan	cyan	16.5423	1.08097e-25	NO
IFI44L	ENSG00000137959	TAP2	ENSG00000204267	cyan	cyan	16.5423	1.08097e-25	NO
IFI44L	ENSG00000137959	TRIM22	ENSG00000132274	cyan	cyan	16.5423	1.08097e-25	NO
IFI44L	ENSG00000137959	TRIM69	ENSG00000185880	cyan	cyan	16.5423	1.08097e-25	NO
IFI44L	ENSG00000137959	XAF1	ENSG00000132530	cyan	cyan	16.5423	1.08097e-25	NO
IFI44L	ENSG00000137959	ZBP1	ENSG00000124256	cyan	cyan	16.5423	1.08097e-25	NO
IFIT2	ENSG00000119922	ALPK1	ENSG00000073331	cyan	green	3.08991	0.00470215	NO
IFIT2	ENSG00000119922	CASP5	ENSG00000137757	cyan	green	3.08991	0.00470215	NO
IFIT2	ENSG00000119922	CLEC4A	ENSG00000111729	cyan	green	3.08991	0.00470215	NO
IFIT2	ENSG00000119922	DHRS9	ENSG00000073737	cyan	green	3.08991	0.00470215	NO
IFIT2	ENSG00000119922	DOCK4	ENSG00000128512	cyan	green	3.08991	0.00470215	NO
IFIT2	ENSG00000119922	FAM45A		cyan	green	3.08991	0.00470215	NO
IFIT2	ENSG00000119922	FCGR3B	ENSG00000162747	cyan	green	3.08991	0.00470215	NO
IFIT2	ENSG00000119922	FFAR2	ENSG00000126262	cyan	green	3.08991	0.00470215	NO
IFIT2	ENSG00000119922	H3F3B		cyan	green	3.08991	0.00470215	NO
IFIT2	ENSG00000119922	HPSE	ENSG00000173083	cyan	green	3.08991	0.00470215	NO
IFIT2	ENSG00000119922	IL1B	ENSG00000125538	cyan	green	3.08991	0.00470215	NO
IFIT2	ENSG00000119922	ITM2B	ENSG00000136156	cyan	green	3.08991	0.00470215	NO
IFIT2	ENSG00000119922	KCNJ2	ENSG00000123700	cyan	green	3.08991	0.00470215	NO
IFIT2	ENSG00000119922	MTF1	ENSG00000188786	cyan	green	3.08991	0.00470215	NO
IFIT2	ENSG00000119922	NLRC4	ENSG00000091106	cyan	green	3.08991	0.00470215	YES
IFIT2	ENSG00000119922	SERPINB1	ENSG00000021355	cyan	green	3.08991	0.00470215	NO
IFIT2	ENSG00000119922	SNX10	ENSG00000086300	cyan	green	3.08991	0.00470215	YES
IFIT2	ENSG00000119922	TATDN3	ENSG00000203705	cyan	green	3.08991	0.00470215	NO
IFIT2	ENSG00000119922	TLR8	ENSG00000101916	cyan	green	3.08991	0.00470215	YES
IFIT2	ENSG00000119922	TNFAIP6	ENSG00000123610	cyan	green	3.08991	0.00470215	NO
IFIT2	ENSG00000119922	TNFSF10	ENSG00000121858	cyan	green	3.08991	0.00470215	YES
IFIT2	ENSG00000119922	TNFSF13B	ENSG00000102524	cyan	green	3.08991	0.00470215	NO
IFIT2	ENSG00000119922	ZNF267	ENSG00000185947	cyan	green	3.08991	0.00470215	NO
IFIT3	ENSG00000119917	DDX58	ENSG00000107201	cyan	cyan	8.4066	0.000416594	NO
IFIT3	ENSG00000119917	GBP2	ENSG00000162645	cyan	cyan	8.4066	0.000416594	NO
IFIT3	ENSG00000119917	IFIH1	ENSG00000115267	cyan	cyan	8.4066	0.000416594	NO
IFIT3	ENSG00000119917	IFIT1	ENSG00000185745	cyan	cyan	8.4066	0.000416594	NO
IFIT3	ENSG00000119917	IFIT2	ENSG00000119922	cyan	cyan	8.4066	0.000416594	NO
IFIT3	ENSG00000119917	IFIT5	ENSG00000152778	cyan	cyan	8.4066	0.000416594	NO
IFIT3	ENSG00000119917	NMI	ENSG00000123609	cyan	cyan	8.4066	0.000416594	NO
IFIT3	ENSG00000119917	POLB	ENSG00000070501	cyan	cyan	8.4066	0.000416594	NO
IFIT3	ENSG00000119917	RBM43	ENSG00000184898	cyan	cyan	8.4066	0.000416594	NO
IFIT3	ENSG00000119917	SAMD9L	ENSG00000177409	cyan	cyan	8.4066	0.000416594	NO
IFIT3	ENSG00000119917	TRIM22	ENSG00000132274	cyan	cyan	8.4066	0.000416594	NO
IFIT3	ENSG00000119917	TRIM69	ENSG00000185880	cyan	cyan	8.4066	0.000416594	NO
IL17RA	ENSG00000177663	ADCY10P1	ENSG00000161912	green	green	2.38976	0.000699493	NO
IL17RA	ENSG00000177663	AMPD3	ENSG00000133805	green	green	2.38976	0.000699493	NO
IL17RA	ENSG00000177663	ANKDD1A	ENSG00000166839	green	green	2.38976	0.000699493	NO
IL17RA	ENSG00000177663	AOAH-IT1	ENSG00000230539	green	green	2.38976	0.000699493	NO
IL17RA	ENSG00000177663	ARL8A	ENSG00000143862	green	green	2.38976	0.000699493	NO
IL17RA	ENSG00000177663	ATP11A	ENSG00000068650	green	green	2.38976	0.000699493	NO
IL17RA	ENSG00000177663	BCL2L11	ENSG00000153094	green	green	2.38976	0.000699493	NO
IL17RA	ENSG00000177663	C1ORF109	ENSG00000116922	green	green	2.38976	0.000699493	NO
IL17RA	ENSG00000177663	CAAP1	ENSG00000120159	green	green	2.38976	0.000699493	NO
IL17RA	ENSG00000177663	CMTM1	ENSG00000089505	green	green	2.38976	0.000699493	NO
IL17RA	ENSG00000177663	CNN2	ENSG00000064666	green	green	2.38976	0.000699493	NO
IL17RA	ENSG00000177663	CSF2RB	ENSG00000100368	green	green	2.38976	0.000699493	NO
IL17RA	ENSG00000177663	CTBS	ENSG00000117151	green	green	2.38976	0.000699493	NO
IL17RA	ENSG00000177663	CTDP1	ENSG00000060069	green	green	2.38976	0.000699493	NO
IL17RA	ENSG00000177663	DDX10	ENSG00000178105	green	green	2.38976	0.000699493	NO
IL17RA	ENSG00000177663	ERICH1	ENSG00000104714	green	green	2.38976	0.000699493	NO
IL17RA	ENSG00000177663	F5	ENSG00000198734	green	green	2.38976	0.000699493	NO
IL17RA	ENSG00000177663	FAM157A	ENSG00000236438	green	green	2.38976	0.000699493	NO
IL17RA	ENSG00000177663	FAM53C	ENSG00000120709	green	green	2.38976	0.000699493	NO
IL17RA	ENSG00000177663	FAM65B		green	green	2.38976	0.000699493	NO
IL17RA	ENSG00000177663	IL10RB	ENSG00000243646	green	green	2.38976	0.000699493	NO
IL17RA	ENSG00000177663	IL1R1	ENSG00000115594	green	green	2.38976	0.000699493	NO
IL17RA	ENSG00000177663	IL1R2	ENSG00000115590	green	green	2.38976	0.000699493	NO
IL17RA	ENSG00000177663	IQSEC1	ENSG00000144711	green	green	2.38976	0.000699493	NO
IL17RA	ENSG00000177663	ITGAM	ENSG00000169896	green	green	2.38976	0.000699493	NO
IL17RA	ENSG00000177663	KIF1B	ENSG00000054523	green	green	2.38976	0.000699493	NO
IL17RA	ENSG00000177663	KLF7	ENSG00000118263	green	green	2.38976	0.000699493	NO
IL17RA	ENSG00000177663	MANSC1	ENSG00000111261	green	green	2.38976	0.000699493	NO
IL17RA	ENSG00000177663	MARK2	ENSG00000072518	green	green	2.38976	0.000699493	NO
IL17RA	ENSG00000177663	MIDN	ENSG00000167470	green	green	2.38976	0.000699493	NO
IL17RA	ENSG00000177663	MSRA	ENSG00000175806	green	green	2.38976	0.000699493	NO
IL17RA	ENSG00000177663	NAF1	ENSG00000145414	green	green	2.38976	0.000699493	NO
IL17RA	ENSG00000177663	NCSTN	ENSG00000162736	green	green	2.38976	0.000699493	NO
IL17RA	ENSG00000177663	NEAT1	ENSG00000245532	green	green	2.38976	0.000699493	NO
IL17RA	ENSG00000177663	OS9	ENSG00000135506	green	green	2.38976	0.000699493	NO
IL17RA	ENSG00000177663	PAK2	ENSG00000180370	green	green	2.38976	0.000699493	YES
IL17RA	ENSG00000177663	POR	ENSG00000127948	green	green	2.38976	0.000699493	NO
IL17RA	ENSG00000177663	RFX2	ENSG00000087903	green	green	2.38976	0.000699493	NO
IL17RA	ENSG00000177663	RNF24	ENSG00000101236	green	green	2.38976	0.000699493	NO
IL17RA	ENSG00000177663	SERPINA1	ENSG00000197249	green	green	2.38976	0.000699493	NO
IL17RA	ENSG00000177663	SIGLEC9	ENSG00000129450	green	green	2.38976	0.000699493	NO
IL17RA	ENSG00000177663	SIRPA	ENSG00000198053	green	green	2.38976	0.000699493	NO
IL17RA	ENSG00000177663	SLC12A6	ENSG00000140199	green	green	2.38976	0.000699493	NO
IL17RA	ENSG00000177663	SLCO3A1	ENSG00000176463	green	green	2.38976	0.000699493	NO
IL17RA	ENSG00000177663	SMAP2	ENSG00000084070	green	green	2.38976	0.000699493	NO
IL17RA	ENSG00000177663	SSH1	ENSG00000084112	green	green	2.38976	0.000699493	NO
IL17RA	ENSG00000177663	SSH2	ENSG00000141298	green	green	2.38976	0.000699493	YES
IL17RA	ENSG00000177663	STAT5A	ENSG00000126561	green	green	2.38976	0.000699493	NO
IL17RA	ENSG00000177663	SVIL	ENSG00000197321	green	green	2.38976	0.000699493	NO
IL17RA	ENSG00000177663	TET2	ENSG00000168769	green	green	2.38976	0.000699493	NO
IL17RA	ENSG00000177663	TG	ENSG00000042832	green	green	2.38976	0.000699493	NO
IL17RA	ENSG00000177663	TMEM127	ENSG00000135956	green	green	2.38976	0.000699493	NO
IL17RA	ENSG00000177663	TP53I11	ENSG00000175274	green	green	2.38976	0.000699493	NO
IL17RA	ENSG00000177663	ZXDA	ENSG00000198205	green	green	2.38976	0.000699493	NO
ILF2	ENSG00000143621	ARPC5L	ENSG00000136950	purple	lightgreen	12.9073	4.63447e-06	NO
ILF2	ENSG00000143621	C1ORF216	ENSG00000142686	purple	lightgreen	12.9073	4.63447e-06	NO
ILF2	ENSG00000143621	CCDC94		purple	greenyellow	5.1171	0.0104325	NO
ILF2	ENSG00000143621	COA3	ENSG00000183978	purple	greenyellow	5.1171	0.0104325	NO
ILF2	ENSG00000143621	EIF3I	ENSG00000084623	purple	greenyellow	5.1171	0.0104325	YES
ILF2	ENSG00000143621	ERP29	ENSG00000089248	purple	greenyellow	5.1171	0.0104325	NO
ILF2	ENSG00000143621	GIMAP4	ENSG00000133574	purple	greenyellow	5.1171	0.0104325	NO
ILF2	ENSG00000143621	IMP3	ENSG00000177971	purple	lightgreen	12.9073	4.63447e-06	NO
ILF2	ENSG00000143621	KARS		purple	greenyellow	5.1171	0.0104325	NO
ILF2	ENSG00000143621	LTV1	ENSG00000135521	purple	greenyellow	5.1171	0.0104325	NO
ILF2	ENSG00000143621	MANF	ENSG00000145050	purple	greenyellow	5.1171	0.0104325	NO
ILF2	ENSG00000143621	MRPL11	ENSG00000174547	purple	greenyellow	5.1171	0.0104325	NO
ILF2	ENSG00000143621	MRPL14	ENSG00000180992	purple	greenyellow	5.1171	0.0104325	NO
ILF2	ENSG00000143621	MRPS12	ENSG00000128626	purple	lightgreen	12.9073	4.63447e-06	NO
ILF2	ENSG00000143621	MRPS18B	ENSG00000204568	purple	lightgreen	12.9073	4.63447e-06	NO
ILF2	ENSG00000143621	MRTO4	ENSG00000053372	purple	lightgreen	12.9073	4.63447e-06	NO
ILF2	ENSG00000143621	NDUFS6	ENSG00000145494	purple	greenyellow	5.1171	0.0104325	NO
ILF2	ENSG00000143621	PHB	ENSG00000167085	purple	lightgreen	12.9073	4.63447e-06	NO
ILF2	ENSG00000143621	RACGAP1	ENSG00000161800	purple	lightgreen	12.9073	4.63447e-06	NO
ILF2	ENSG00000143621	RANBP1	ENSG00000099901	purple	lightgreen	12.9073	4.63447e-06	NO
ILF2	ENSG00000143621	TIMM13	ENSG00000099800	purple	greenyellow	5.1171	0.0104325	NO
ILF2	ENSG00000143621	TMEM141	ENSG00000244187	purple	greenyellow	5.1171	0.0104325	NO
ILF2	ENSG00000143621	TOMM22	ENSG00000100216	purple	lightgreen	12.9073	4.63447e-06	NO
ILF2	ENSG00000143621	UTP3	ENSG00000132467	purple	lightgreen	12.9073	4.63447e-06	NO
ITGA2B	ENSG00000005961	2020-09-05		paleturquoise	paleturquoise	77.9522	3.96985e-24	NO
ITGA2B	ENSG00000005961	ABCC3	ENSG00000108846	paleturquoise	paleturquoise	77.9522	3.96985e-24	NO
ITGA2B	ENSG00000005961	ARHGAP6	ENSG00000047648	paleturquoise	paleturquoise	77.9522	3.96985e-24	NO
ITGA2B	ENSG00000005961	CLIP2	ENSG00000106665	paleturquoise	paleturquoise	77.9522	3.96985e-24	NO
ITGA2B	ENSG00000005961	CLU	ENSG00000120885	paleturquoise	paleturquoise	77.9522	3.96985e-24	NO
ITGA2B	ENSG00000005961	CMTM5	ENSG00000166091	paleturquoise	paleturquoise	77.9522	3.96985e-24	NO
ITGA2B	ENSG00000005961	CTDSPL	ENSG00000144677	paleturquoise	paleturquoise	77.9522	3.96985e-24	NO
ITGA2B	ENSG00000005961	ITGB3	ENSG00000259207	paleturquoise	paleturquoise	77.9522	3.96985e-24	NO
ITGA2B	ENSG00000005961	MGLL	ENSG00000074416	paleturquoise	paleturquoise	77.9522	3.96985e-24	NO
ITGA2B	ENSG00000005961	MYO1C	ENSG00000197879	paleturquoise	paleturquoise	77.9522	3.96985e-24	NO
ITGA2B	ENSG00000005961	PCSK6	ENSG00000140479	paleturquoise	paleturquoise	77.9522	3.96985e-24	NO
ITGA2B	ENSG00000005961	PDLIM1	ENSG00000107438	paleturquoise	paleturquoise	77.9522	3.96985e-24	NO
ITGA2B	ENSG00000005961	PTGS1	ENSG00000095303	paleturquoise	paleturquoise	77.9522	3.96985e-24	NO
ITGA2B	ENSG00000005961	SELP	ENSG00000174175	paleturquoise	paleturquoise	77.9522	3.96985e-24	NO
ITGA2B	ENSG00000005961	THBS1	ENSG00000137801	paleturquoise	paleturquoise	77.9522	3.96985e-24	NO
ITGA2B	ENSG00000005961	TREML1	ENSG00000161911	paleturquoise	paleturquoise	77.9522	3.96985e-24	NO
ITGA2B	ENSG00000005961	TSPAN33	ENSG00000158457	paleturquoise	paleturquoise	77.9522	3.96985e-24	NO
ITGA2B	ENSG00000005961	VCL	ENSG00000035403	paleturquoise	paleturquoise	77.9522	3.96985e-24	NO
ITK	ENSG00000113263	BCKDHB	ENSG00000083123	magenta	magenta	6.02418	6.39327e-07	NO
ITK	ENSG00000113263	CD3D	ENSG00000167286	magenta	magenta	6.02418	6.39327e-07	NO
ITK	ENSG00000113263	CD3E	ENSG00000198851	magenta	magenta	6.02418	6.39327e-07	NO
ITK	ENSG00000113263	CD3G	ENSG00000160654	magenta	magenta	6.02418	6.39327e-07	NO
ITK	ENSG00000113263	ERCC6L	ENSG00000186871	magenta	magenta	6.02418	6.39327e-07	NO
ITK	ENSG00000113263	EXOG	ENSG00000157036	magenta	magenta	6.02418	6.39327e-07	NO
ITK	ENSG00000113263	FBXO32	ENSG00000156804	magenta	magenta	6.02418	6.39327e-07	NO
ITK	ENSG00000113263	FN1	ENSG00000115414	magenta	magenta	6.02418	6.39327e-07	NO
ITK	ENSG00000113263	GVINP1	ENSG00000254838	magenta	magenta	6.02418	6.39327e-07	NO
ITK	ENSG00000113263	HS3ST3B1	ENSG00000125430	magenta	magenta	6.02418	6.39327e-07	NO
ITK	ENSG00000113263	IL32	ENSG00000008517	magenta	magenta	6.02418	6.39327e-07	NO
ITK	ENSG00000113263	LINC00649	ENSG00000237945	magenta	magenta	6.02418	6.39327e-07	NO
ITK	ENSG00000113263	LPIN1	ENSG00000134324	magenta	magenta	6.02418	6.39327e-07	NO
ITK	ENSG00000113263	METTL16	ENSG00000127804	magenta	magenta	6.02418	6.39327e-07	NO
ITK	ENSG00000113263	MRPS6	ENSG00000243927	magenta	magenta	6.02418	6.39327e-07	NO
ITK	ENSG00000113263	PAQR8	ENSG00000170915	magenta	magenta	6.02418	6.39327e-07	NO
ITK	ENSG00000113263	RASGRP1	ENSG00000172575	magenta	magenta	6.02418	6.39327e-07	YES
ITK	ENSG00000113263	SFXN1	ENSG00000164466	magenta	magenta	6.02418	6.39327e-07	NO
ITK	ENSG00000113263	SKAP1	ENSG00000141293	magenta	magenta	6.02418	6.39327e-07	NO
ITK	ENSG00000113263	SLAMF1	ENSG00000117090	magenta	magenta	6.02418	6.39327e-07	NO
ITK	ENSG00000113263	STAMBPL1	ENSG00000138134	magenta	magenta	6.02418	6.39327e-07	NO
ITK	ENSG00000113263	TTC39C	ENSG00000168234	magenta	magenta	6.02418	6.39327e-07	NO
ITPR3	ENSG00000096433	ADARB1	ENSG00000197381	magenta	magenta	7.28638	0.0855342	NO
ITPR3	ENSG00000096433	BCL9L	ENSG00000186174	magenta	magenta	7.28638	0.0855342	NO
ITPR3	ENSG00000096433	CARD11	ENSG00000198286	magenta	magenta	7.28638	0.0855342	NO
ITPR3	ENSG00000096433	CDC25B	ENSG00000101224	magenta	magenta	7.28638	0.0855342	NO
ITPR3	ENSG00000096433	CYB561	ENSG00000008283	magenta	magenta	7.28638	0.0855342	NO
ITPR3	ENSG00000096433	EXOG	ENSG00000157036	magenta	magenta	7.28638	0.0855342	NO
ITPR3	ENSG00000096433	IGSF8	ENSG00000162729	magenta	magenta	7.28638	0.0855342	NO
ITPR3	ENSG00000096433	INTS5	ENSG00000185085	magenta	magenta	7.28638	0.0855342	NO
ITPR3	ENSG00000096433	PATZ1	ENSG00000100105	magenta	magenta	7.28638	0.0855342	NO
ITPR3	ENSG00000096433	PRDM15	ENSG00000141956	magenta	magenta	7.28638	0.0855342	NO
ITPR3	ENSG00000096433	RRP1	ENSG00000160214	magenta	magenta	7.28638	0.0855342	NO
ITPR3	ENSG00000096433	SMAD3	ENSG00000166949	magenta	magenta	7.28638	0.0855342	NO
ITPR3	ENSG00000096433	TMEM229B	ENSG00000198133	magenta	magenta	7.28638	0.0855342	NO
KLRD1	ENSG00000134539	CD160	ENSG00000117281	skyblue	skyblue	59.8971	0.00246985	NO
KLRD1	ENSG00000134539	GK5	ENSG00000175066	skyblue	skyblue	59.8971	0.00246985	NO
KLRD1	ENSG00000134539	HOPX	ENSG00000171476	skyblue	skyblue	59.8971	0.00246985	NO
KLRD1	ENSG00000134539	PTGDR	ENSG00000168229	skyblue	skyblue	59.8971	0.00246985	NO
LCK	ENSG00000182866	2020-09-01		magenta	magenta	7.52528	4.16277e-11	NO
LCK	ENSG00000182866	ADA	ENSG00000196839	magenta	magenta	7.52528	4.16277e-11	NO
LCK	ENSG00000182866	ALDH18A1	ENSG00000059573	magenta	lightgreen	5.96311	0.000200609	NO
LCK	ENSG00000182866	APBB1	ENSG00000166313	magenta	magenta	7.52528	4.16277e-11	NO
LCK	ENSG00000182866	APP	ENSG00000142192	magenta	magenta	7.52528	4.16277e-11	NO
LCK	ENSG00000182866	ARL4C	ENSG00000188042	magenta	magenta	7.52528	4.16277e-11	NO
LCK	ENSG00000182866	BCL7C	ENSG00000099385	magenta	magenta	7.52528	4.16277e-11	NO
LCK	ENSG00000182866	BIN1	ENSG00000136717	magenta	magenta	7.52528	4.16277e-11	NO
LCK	ENSG00000182866	C21ORF2		magenta	magenta	7.52528	4.16277e-11	NO
LCK	ENSG00000182866	C3ORF18	ENSG00000088543	magenta	magenta	7.52528	4.16277e-11	NO
LCK	ENSG00000182866	CD247	ENSG00000198821	magenta	magenta	7.52528	4.16277e-11	NO
LCK	ENSG00000182866	CD8A	ENSG00000153563	magenta	magenta	7.52528	4.16277e-11	NO
LCK	ENSG00000182866	CD8B	ENSG00000172116	magenta	magenta	7.52528	4.16277e-11	NO
LCK	ENSG00000182866	DBP	ENSG00000105516	magenta	magenta	7.52528	4.16277e-11	NO
LCK	ENSG00000182866	EBP	ENSG00000147155	magenta	lightgreen	5.96311	0.000200609	NO
LCK	ENSG00000182866	FBL	ENSG00000105202	magenta	lightgreen	5.96311	0.000200609	NO
LCK	ENSG00000182866	GOT1	ENSG00000120053	magenta	lightgreen	5.96311	0.000200609	NO
LCK	ENSG00000182866	GZMM	ENSG00000197540	magenta	magenta	7.52528	4.16277e-11	NO
LCK	ENSG00000182866	HS3ST3B1	ENSG00000125430	magenta	magenta	7.52528	4.16277e-11	NO
LCK	ENSG00000182866	IFFO2	ENSG00000169991	magenta	magenta	7.52528	4.16277e-11	NO
LCK	ENSG00000182866	IMP3	ENSG00000177971	magenta	lightgreen	5.96311	0.000200609	NO
LCK	ENSG00000182866	ITGB7	ENSG00000139626	magenta	magenta	7.52528	4.16277e-11	NO
LCK	ENSG00000182866	LAX1	ENSG00000122188	magenta	magenta	7.52528	4.16277e-11	NO
LCK	ENSG00000182866	LCMT2	ENSG00000168806	magenta	magenta	7.52528	4.16277e-11	NO
LCK	ENSG00000182866	LYAR	ENSG00000145220	magenta	lightgreen	5.96311	0.000200609	NO
LCK	ENSG00000182866	MCM3	ENSG00000112118	magenta	lightgreen	5.96311	0.000200609	NO
LCK	ENSG00000182866	METTL2A	ENSG00000087995	magenta	lightgreen	5.96311	0.000200609	NO
LCK	ENSG00000182866	MRPL9	ENSG00000143436	magenta	lightgreen	5.96311	0.000200609	NO
LCK	ENSG00000182866	NLE1	ENSG00000073536	magenta	magenta	7.52528	4.16277e-11	NO
LCK	ENSG00000182866	PARP1	ENSG00000143799	magenta	lightgreen	5.96311	0.000200609	NO
LCK	ENSG00000182866	PJA1	ENSG00000181191	magenta	lightgreen	5.96311	0.000200609	NO
LCK	ENSG00000182866	PLCXD2	ENSG00000240891	magenta	magenta	7.52528	4.16277e-11	NO
LCK	ENSG00000182866	POLRMT	ENSG00000099821	magenta	magenta	7.52528	4.16277e-11	NO
LCK	ENSG00000182866	PRKCH	ENSG00000027075	magenta	magenta	7.52528	4.16277e-11	NO
LCK	ENSG00000182866	PTPRCAP	ENSG00000213402	magenta	magenta	7.52528	4.16277e-11	NO
LCK	ENSG00000182866	RASSF7	ENSG00000099849	magenta	magenta	7.52528	4.16277e-11	NO
LCK	ENSG00000182866	RRP9	ENSG00000114767	magenta	magenta	7.52528	4.16277e-11	NO
LCK	ENSG00000182866	S1PR1	ENSG00000170989	magenta	magenta	7.52528	4.16277e-11	NO
LCK	ENSG00000182866	SEPW1		magenta	lightgreen	5.96311	0.000200609	NO
LCK	ENSG00000182866	SIGMAR1	ENSG00000147955	magenta	magenta	7.52528	4.16277e-11	NO
LCK	ENSG00000182866	SSBP1	ENSG00000106028	magenta	magenta	7.52528	4.16277e-11	NO
LCK	ENSG00000182866	TIMELESS	ENSG00000111602	magenta	lightgreen	5.96311	0.000200609	NO
LCK	ENSG00000182866	TPST2	ENSG00000128294	magenta	magenta	7.52528	4.16277e-11	NO
LCK	ENSG00000182866	URGCP	ENSG00000106608	magenta	lightgreen	5.96311	0.000200609	NO
LCK	ENSG00000182866	WDR54	ENSG00000005448	magenta	lightgreen	5.96311	0.000200609	NO
LCK	ENSG00000182866	YDJC	ENSG00000161179	magenta	magenta	7.52528	4.16277e-11	NO
LIMK2	ENSG00000182541	ADCY10P1	ENSG00000161912	green	green	4.43336	2.89878e-37	NO
LIMK2	ENSG00000182541	ADM	ENSG00000148926	green	green	4.43336	2.89878e-37	NO
LIMK2	ENSG00000182541	ALOX5	ENSG00000012779	green	green	4.43336	2.89878e-37	NO
LIMK2	ENSG00000182541	ALPL	ENSG00000162551	green	green	4.43336	2.89878e-37	NO
LIMK2	ENSG00000182541	AMPD3	ENSG00000133805	green	green	4.43336	2.89878e-37	NO
LIMK2	ENSG00000182541	AP5B1	ENSG00000254470	green	green	4.43336	2.89878e-37	NO
LIMK2	ENSG00000182541	APOBR	ENSG00000184730	green	green	4.43336	2.89878e-37	NO
LIMK2	ENSG00000182541	ARL8A	ENSG00000143862	green	green	4.43336	2.89878e-37	NO
LIMK2	ENSG00000182541	ATF6	ENSG00000118217	green	green	4.43336	2.89878e-37	NO
LIMK2	ENSG00000182541	ATP11A	ENSG00000068650	green	green	4.43336	2.89878e-37	NO
LIMK2	ENSG00000182541	BASP1	ENSG00000176788	green	green	4.43336	2.89878e-37	NO
LIMK2	ENSG00000182541	BCL2L11	ENSG00000153094	green	green	4.43336	2.89878e-37	NO
LIMK2	ENSG00000182541	BCL3	ENSG00000069399	green	green	4.43336	2.89878e-37	NO
LIMK2	ENSG00000182541	BCL6	ENSG00000113916	green	green	4.43336	2.89878e-37	NO
LIMK2	ENSG00000182541	C17ORF62		green	green	4.43336	2.89878e-37	NO
LIMK2	ENSG00000182541	C1ORF109	ENSG00000116922	green	green	4.43336	2.89878e-37	NO
LIMK2	ENSG00000182541	C1RL	ENSG00000139178	green	green	4.43336	2.89878e-37	NO
LIMK2	ENSG00000182541	CACNA1E	ENSG00000198216	green	green	4.43336	2.89878e-37	NO
LIMK2	ENSG00000182541	CAMKK2	ENSG00000110931	green	green	4.43336	2.89878e-37	NO
LIMK2	ENSG00000182541	CCR1	ENSG00000163823	green	green	4.43336	2.89878e-37	NO
LIMK2	ENSG00000182541	CKAP4	ENSG00000136026	green	green	4.43336	2.89878e-37	NO
LIMK2	ENSG00000182541	CMTM1	ENSG00000089505	green	green	4.43336	2.89878e-37	NO
LIMK2	ENSG00000182541	CREB5	ENSG00000146592	green	green	4.43336	2.89878e-37	NO
LIMK2	ENSG00000182541	CSNK1D	ENSG00000141551	green	green	4.43336	2.89878e-37	NO
LIMK2	ENSG00000182541	CYTH4	ENSG00000100055	green	green	4.43336	2.89878e-37	YES
LIMK2	ENSG00000182541	DHRS12	ENSG00000102796	green	green	4.43336	2.89878e-37	NO
LIMK2	ENSG00000182541	DHRS13	ENSG00000167536	green	green	4.43336	2.89878e-37	NO
LIMK2	ENSG00000182541	DLGAP1-AS2	ENSG00000262001	green	green	4.43336	2.89878e-37	NO
LIMK2	ENSG00000182541	DOK3	ENSG00000146094	green	green	4.43336	2.89878e-37	YES
LIMK2	ENSG00000182541	DUSP18	ENSG00000167065	green	green	4.43336	2.89878e-37	NO
LIMK2	ENSG00000182541	DYSF	ENSG00000135636	green	green	4.43336	2.89878e-37	YES
LIMK2	ENSG00000182541	ERICH1	ENSG00000104714	green	green	4.43336	2.89878e-37	NO
LIMK2	ENSG00000182541	ETS2	ENSG00000157557	green	green	4.43336	2.89878e-37	NO
LIMK2	ENSG00000182541	EXT1	ENSG00000182197	green	green	4.43336	2.89878e-37	NO
LIMK2	ENSG00000182541	FAM129A		green	green	4.43336	2.89878e-37	YES
LIMK2	ENSG00000182541	FAM157A	ENSG00000236438	green	green	4.43336	2.89878e-37	NO
LIMK2	ENSG00000182541	FAM157C	ENSG00000260528	green	green	4.43336	2.89878e-37	NO
LIMK2	ENSG00000182541	FAM53C	ENSG00000120709	green	green	4.43336	2.89878e-37	NO
LIMK2	ENSG00000182541	FAM65B		green	green	4.43336	2.89878e-37	NO
LIMK2	ENSG00000182541	FCAR	ENSG00000186431	green	green	4.43336	2.89878e-37	NO
LIMK2	ENSG00000182541	FCER1G	ENSG00000158869	green	green	4.43336	2.89878e-37	NO
LIMK2	ENSG00000182541	FFAR2	ENSG00000126262	green	green	4.43336	2.89878e-37	NO
LIMK2	ENSG00000182541	FLOT2	ENSG00000132589	green	green	4.43336	2.89878e-37	NO
LIMK2	ENSG00000182541	FOSL2	ENSG00000075426	green	green	4.43336	2.89878e-37	NO
LIMK2	ENSG00000182541	FUT7	ENSG00000180549	green	green	4.43336	2.89878e-37	NO
LIMK2	ENSG00000182541	GALNT14	ENSG00000158089	green	green	4.43336	2.89878e-37	NO
LIMK2	ENSG00000182541	GGT1	ENSG00000100031	green	green	4.43336	2.89878e-37	NO
LIMK2	ENSG00000182541	GRAMD1A	ENSG00000089351	green	green	4.43336	2.89878e-37	NO
LIMK2	ENSG00000182541	GYG1	ENSG00000163754	green	green	4.43336	2.89878e-37	NO
LIMK2	ENSG00000182541	HCAR2	ENSG00000182782	green	green	4.43336	2.89878e-37	NO
LIMK2	ENSG00000182541	HIP1	ENSG00000127946	green	green	4.43336	2.89878e-37	NO
LIMK2	ENSG00000182541	HK3	ENSG00000160883	green	green	4.43336	2.89878e-37	NO
LIMK2	ENSG00000182541	HRH2	ENSG00000113749	green	green	4.43336	2.89878e-37	NO
LIMK2	ENSG00000182541	ICAM1	ENSG00000090339	green	green	4.43336	2.89878e-37	NO
LIMK2	ENSG00000182541	IGF1R	ENSG00000140443	green	green	4.43336	2.89878e-37	NO
LIMK2	ENSG00000182541	IL10RB	ENSG00000243646	green	green	4.43336	2.89878e-37	NO
LIMK2	ENSG00000182541	IL17RA	ENSG00000177663	green	green	4.43336	2.89878e-37	YES
LIMK2	ENSG00000182541	IL1B	ENSG00000125538	green	green	4.43336	2.89878e-37	NO
LIMK2	ENSG00000182541	IL1RN	ENSG00000136689	green	green	4.43336	2.89878e-37	NO
LIMK2	ENSG00000182541	IL4R	ENSG00000077238	green	green	4.43336	2.89878e-37	NO
LIMK2	ENSG00000182541	IQSEC1	ENSG00000144711	green	green	4.43336	2.89878e-37	NO
LIMK2	ENSG00000182541	ITGAM	ENSG00000169896	green	green	4.43336	2.89878e-37	NO
LIMK2	ENSG00000182541	JAG1	ENSG00000101384	green	green	4.43336	2.89878e-37	NO
LIMK2	ENSG00000182541	JAK3	ENSG00000105639	green	green	4.43336	2.89878e-37	NO
LIMK2	ENSG00000182541	KCNJ15	ENSG00000157551	green	green	4.43336	2.89878e-37	NO
LIMK2	ENSG00000182541	KIF1B	ENSG00000054523	green	green	4.43336	2.89878e-37	NO
LIMK2	ENSG00000182541	KLF7	ENSG00000118263	green	green	4.43336	2.89878e-37	NO
LIMK2	ENSG00000182541	KREMEN1	ENSG00000183762	green	green	4.43336	2.89878e-37	NO
LIMK2	ENSG00000182541	LILRA5	ENSG00000187116	green	green	4.43336	2.89878e-37	NO
LIMK2	ENSG00000182541	LILRA6	ENSG00000244482	green	green	4.43336	2.89878e-37	NO
LIMK2	ENSG00000182541	MARK2	ENSG00000072518	green	green	4.43336	2.89878e-37	NO
LIMK2	ENSG00000182541	MIDN	ENSG00000167470	green	green	4.43336	2.89878e-37	NO
LIMK2	ENSG00000182541	MKNK1	ENSG00000079277	green	green	4.43336	2.89878e-37	NO
LIMK2	ENSG00000182541	MMP25	ENSG00000008516	green	green	4.43336	2.89878e-37	NO
LIMK2	ENSG00000182541	MSRA	ENSG00000175806	green	green	4.43336	2.89878e-37	NO
LIMK2	ENSG00000182541	MTF1	ENSG00000188786	green	green	4.43336	2.89878e-37	NO
LIMK2	ENSG00000182541	MYD88	ENSG00000172936	green	green	4.43336	2.89878e-37	NO
LIMK2	ENSG00000182541	NAF1	ENSG00000145414	green	green	4.43336	2.89878e-37	NO
LIMK2	ENSG00000182541	NAIP	ENSG00000249437	green	green	4.43336	2.89878e-37	NO
LIMK2	ENSG00000182541	NCSTN	ENSG00000162736	green	green	4.43336	2.89878e-37	NO
LIMK2	ENSG00000182541	NEAT1	ENSG00000245532	green	green	4.43336	2.89878e-37	NO
LIMK2	ENSG00000182541	NLRC4	ENSG00000091106	green	green	4.43336	2.89878e-37	YES
LIMK2	ENSG00000182541	OS9	ENSG00000135506	green	green	4.43336	2.89878e-37	NO
LIMK2	ENSG00000182541	OSCAR	ENSG00000170909	green	green	4.43336	2.89878e-37	NO
LIMK2	ENSG00000182541	OSM	ENSG00000099985	green	green	4.43336	2.89878e-37	YES
LIMK2	ENSG00000182541	PACSIN2	ENSG00000100266	green	green	4.43336	2.89878e-37	NO
LIMK2	ENSG00000182541	PADI2	ENSG00000117115	green	green	4.43336	2.89878e-37	NO
LIMK2	ENSG00000182541	PAK2	ENSG00000180370	green	green	4.43336	2.89878e-37	YES
LIMK2	ENSG00000182541	PFKFB2	ENSG00000123836	green	green	4.43336	2.89878e-37	NO
LIMK2	ENSG00000182541	PFKFB3	ENSG00000170525	green	green	4.43336	2.89878e-37	YES
LIMK2	ENSG00000182541	PIM3	ENSG00000198355	green	green	4.43336	2.89878e-37	NO
LIMK2	ENSG00000182541	PLB1	ENSG00000163803	green	green	4.43336	2.89878e-37	NO
LIMK2	ENSG00000182541	PLIN4	ENSG00000167676	green	green	4.43336	2.89878e-37	NO
LIMK2	ENSG00000182541	PLIN5	ENSG00000214456	green	green	4.43336	2.89878e-37	NO
LIMK2	ENSG00000182541	POR	ENSG00000127948	green	green	4.43336	2.89878e-37	NO
LIMK2	ENSG00000182541	PRKCD	ENSG00000163932	green	green	4.43336	2.89878e-37	NO
LIMK2	ENSG00000182541	PXK	ENSG00000168297	green	green	4.43336	2.89878e-37	NO
LIMK2	ENSG00000182541	RALGAPA2	ENSG00000188559	green	green	4.43336	2.89878e-37	NO
LIMK2	ENSG00000182541	RIPK3	ENSG00000129465	green	green	4.43336	2.89878e-37	NO
LIMK2	ENSG00000182541	RNF24	ENSG00000101236	green	green	4.43336	2.89878e-37	NO
LIMK2	ENSG00000182541	SBNO2	ENSG00000064932	green	green	4.43336	2.89878e-37	NO
LIMK2	ENSG00000182541	SEMA4A	ENSG00000196189	green	green	4.43336	2.89878e-37	NO
LIMK2	ENSG00000182541	SERPINA1	ENSG00000197249	green	green	4.43336	2.89878e-37	NO
LIMK2	ENSG00000182541	SHKBP1	ENSG00000160410	green	green	4.43336	2.89878e-37	NO
LIMK2	ENSG00000182541	SIGLEC9	ENSG00000129450	green	green	4.43336	2.89878e-37	NO
LIMK2	ENSG00000182541	SIRPA	ENSG00000198053	green	green	4.43336	2.89878e-37	NO
LIMK2	ENSG00000182541	SLA	ENSG00000155926	green	green	4.43336	2.89878e-37	NO
LIMK2	ENSG00000182541	SLC11A1	ENSG00000018280	green	green	4.43336	2.89878e-37	NO
LIMK2	ENSG00000182541	SLC12A6	ENSG00000140199	green	green	4.43336	2.89878e-37	NO
LIMK2	ENSG00000182541	SLC12A9	ENSG00000146828	green	green	4.43336	2.89878e-37	NO
LIMK2	ENSG00000182541	SLC25A44	ENSG00000160785	green	green	4.43336	2.89878e-37	NO
LIMK2	ENSG00000182541	SLC51A	ENSG00000163959	green	green	4.43336	2.89878e-37	NO
LIMK2	ENSG00000182541	SMAP2	ENSG00000084070	green	green	4.43336	2.89878e-37	NO
LIMK2	ENSG00000182541	SOCS3	ENSG00000184557	green	green	4.43336	2.89878e-37	YES
LIMK2	ENSG00000182541	SORL1	ENSG00000137642	green	green	4.43336	2.89878e-37	YES
LIMK2	ENSG00000182541	SPI1	ENSG00000066336	green	green	4.43336	2.89878e-37	NO
LIMK2	ENSG00000182541	SSH1	ENSG00000084112	green	green	4.43336	2.89878e-37	NO
LIMK2	ENSG00000182541	SSH2	ENSG00000141298	green	green	4.43336	2.89878e-37	YES
LIMK2	ENSG00000182541	ST3GAL4	ENSG00000110080	green	green	4.43336	2.89878e-37	NO
LIMK2	ENSG00000182541	STAT5B	ENSG00000173757	green	green	4.43336	2.89878e-37	NO
LIMK2	ENSG00000182541	SVIL	ENSG00000197321	green	green	4.43336	2.89878e-37	NO
LIMK2	ENSG00000182541	TBC1D8	ENSG00000204634	green	green	4.43336	2.89878e-37	NO
LIMK2	ENSG00000182541	TBKBP1	ENSG00000198933	green	green	4.43336	2.89878e-37	NO
LIMK2	ENSG00000182541	TECPR2	ENSG00000196663	green	green	4.43336	2.89878e-37	NO
LIMK2	ENSG00000182541	THOC5	ENSG00000100296	green	green	4.43336	2.89878e-37	NO
LIMK2	ENSG00000182541	TLR5	ENSG00000187554	green	green	4.43336	2.89878e-37	YES
LIMK2	ENSG00000182541	TMEM127	ENSG00000135956	green	green	4.43336	2.89878e-37	NO
LIMK2	ENSG00000182541	TP53I11	ENSG00000175274	green	green	4.43336	2.89878e-37	NO
LIMK2	ENSG00000182541	TRIM25	ENSG00000121060	green	green	4.43336	2.89878e-37	YES
LIMK2	ENSG00000182541	TSHZ3	ENSG00000121297	green	green	4.43336	2.89878e-37	NO
LIMK2	ENSG00000182541	UBE2R2	ENSG00000107341	green	green	4.43336	2.89878e-37	NO
LIMK2	ENSG00000182541	USB1	ENSG00000103005	green	green	4.43336	2.89878e-37	NO
LIMK2	ENSG00000182541	ZXDA	ENSG00000198205	green	green	4.43336	2.89878e-37	NO
LITAF	ENSG00000189067	ABCC2	ENSG00000023839	green	green	2.63769	0.000741169	NO
LITAF	ENSG00000189067	ARHGAP26	ENSG00000145819	green	green	2.63769	0.000741169	YES
LITAF	ENSG00000189067	CACUL1	ENSG00000151893	green	green	2.63769	0.000741169	NO
LITAF	ENSG00000189067	CFLAR	ENSG00000003402	green	green	2.63769	0.000741169	NO
LITAF	ENSG00000189067	CPQ	ENSG00000104324	green	green	2.63769	0.000741169	NO
LITAF	ENSG00000189067	CTBS	ENSG00000117151	green	green	2.63769	0.000741169	NO
LITAF	ENSG00000189067	DIP2B	ENSG00000066084	green	green	2.63769	0.000741169	NO
LITAF	ENSG00000189067	DLGAP1-AS2	ENSG00000262001	green	green	2.63769	0.000741169	NO
LITAF	ENSG00000189067	DRAM1	ENSG00000136048	green	green	2.63769	0.000741169	NO
LITAF	ENSG00000189067	EGLN1	ENSG00000135766	green	green	2.63769	0.000741169	NO
LITAF	ENSG00000189067	FAM129A		green	green	2.63769	0.000741169	YES
LITAF	ENSG00000189067	FAM20A	ENSG00000108950	green	green	2.63769	0.000741169	NO
LITAF	ENSG00000189067	FAM65B		green	green	2.63769	0.000741169	NO
LITAF	ENSG00000189067	GNRH1	ENSG00000147437	green	green	2.63769	0.000741169	NO
LITAF	ENSG00000189067	GPATCH4	ENSG00000160818	green	green	2.63769	0.000741169	NO
LITAF	ENSG00000189067	GRWD1	ENSG00000105447	green	green	2.63769	0.000741169	NO
LITAF	ENSG00000189067	IFITM2	ENSG00000185201	green	green	2.63769	0.000741169	NO
LITAF	ENSG00000189067	IGF1R	ENSG00000140443	green	green	2.63769	0.000741169	NO
LITAF	ENSG00000189067	IL1R1	ENSG00000115594	green	green	2.63769	0.000741169	NO
[truncated: 4,603 more rows]
