# Supplementary material for: Downregulation of exhausted cytotoxic T cells in gene expression networks of multisystem inflammatory syndrome in children
Source: Nat Commun. 2021 Aug 11;12:4854. doi: 10.1038/s41467-021-24981-1 (PMC8357784; doi:10.1038/s41467-021-24981-1)
Supplement: Supplementary file 4 — Supplementary Data 1-21 [file 41467_2021_24981_MOESM4_ESM.zip › 280943_2_data_set_5621765_q33pms/DONE_SupplementaryDataFiles/DONE_SupplementaryData21_CoexpressionNetwork.xlsx]

## Sheet: CoexpressionNetwork
Ensembl Gene.	Module the gene is a member of.	Gene Name.
Genes	Module	GeneName
ENSG00000163539	black	CLASP2
ENSG00000105404	black	RABAC1
ENSG00000100239	black	PPP6R2
ENSG00000161677	black	JOSD2
ENSG00000172840	black	PDP2
ENSG00000257246	black	PHBP19
ENSG00000100271	black	TTLL1
ENSG00000103042	black	SLC38A7
ENSG00000158806	black	NPM2
ENSG00000240403	black	KIR3DL2
ENSG00000164603	black	BMT2
ENSG00000040933	black	INPP4A
ENSG00000112796	black	ENPP5
ENSG00000283829	black	#N/A
ENSG00000183726	black	TMEM50A
ENSG00000101665	black	SMAD7
ENSG00000265612	black	#N/A
ENSG00000285589	black	#N/A
ENSG00000134440	black	NARS1
ENSG00000210144	black	MT-TY
ENSG00000164808	black	SPIDR
ENSG00000173480	black	ZNF417
ENSG00000266270	black	#N/A
ENSG00000152242	black	C18ORF25
ENSG00000284464	black	MIR1306
ENSG00000116205	black	TCEANC2
ENSG00000157326	black	DHRS4
ENSG00000167965	black	MLST8
ENSG00000103404	black	USP31
ENSG00000099624	black	ATP5F1D
ENSG00000188033	black	ZNF490
ENSG00000210140	black	MT-TC
ENSG00000095787	black	WAC
ENSG00000127415	black	IDUA
ENSG00000160972	black	PPP1R16A
ENSG00000148331	black	ASB6
ENSG00000088854	black	C20ORF194
ENSG00000182986	black	ZNF320
ENSG00000110651	black	CD81
ENSG00000168792	black	ABHD15
ENSG00000183309	black	ZNF623
ENSG00000113520	black	IL4
ENSG00000250571	black	GLI4
ENSG00000233757	black	#N/A
ENSG00000264668	black	#N/A
ENSG00000237065	black	NANOGP4
ENSG00000269711	black	#N/A
ENSG00000200243	black	RN7SKP79
ENSG00000198346	black	ZNF813
ENSG00000175105	black	ZNF654
ENSG00000285269	black	#N/A
ENSG00000283321	black	#N/A
ENSG00000198382	black	UVRAG
ENSG00000073614	black	KDM5A
ENSG00000278948	black	#N/A
ENSG00000176927	black	EFCAB5
ENSG00000210127	black	MT-TA
ENSG00000110011	black	DNAJC4
ENSG00000104154	black	SLC30A4
ENSG00000276612	black	#N/A
ENSG00000240024	black	LINC00888
ENSG00000170522	black	ELOVL6
ENSG00000152785	black	BMP3
ENSG00000118520	black	ARG1
ENSG00000185522	black	LMNTD2
ENSG00000254690	black	#N/A
ENSG00000197971	black	MBP
ENSG00000283399	black	#N/A
ENSG00000086758	black	HUWE1
ENSG00000213625	black	LEPROT
ENSG00000210135	black	MT-TN
ENSG00000171729	black	TMEM51
ENSG00000101557	black	USP14
ENSG00000077684	black	JADE1
ENSG00000179818	black	PCBP1-AS1
ENSG00000144674	black	GOLGA4
ENSG00000156256	black	USP16
ENSG00000197448	black	GSTK1
ENSG00000181135	black	ZNF707
ENSG00000164674	black	SYTL3
ENSG00000212420	black	RNU6-1111P
ENSG00000262633	black	#N/A
ENSG00000228166	black	MTND1P11
ENSG00000118655	black	DCLRE1B
ENSG00000181026	black	AEN
ENSG00000119318	black	RAD23B
ENSG00000267110	black	#N/A
ENSG00000157510	black	AFAP1L1
ENSG00000137210	black	TMEM14B
ENSG00000284969	black	#N/A
ENSG00000154059	black	IMPACT
ENSG00000103024	black	NME3
ENSG00000170448	black	NFXL1
ENSG00000273269	black	#N/A
ENSG00000085063	black	CD59
ENSG00000164398	black	ACSL6
ENSG00000101017	black	CD40
ENSG00000167716	black	WDR81
ENSG00000061987	black	MON2
ENSG00000066468	black	FGFR2
ENSG00000228363	black	#N/A
ENSG00000140400	black	MAN2C1
ENSG00000168487	black	BMP1
ENSG00000128567	black	PODXL
ENSG00000230071	black	RPL4P6
ENSG00000075089	black	ACTR6
ENSG00000284172	black	#N/A
ENSG00000162630	black	B3GALT2
ENSG00000130958	black	SLC35D2
ENSG00000162129	black	CLPB
ENSG00000153339	black	TRAPPC8
ENSG00000177054	black	ZDHHC13
ENSG00000128923	black	MINDY2
ENSG00000147687	black	TATDN1
ENSG00000144747	black	TMF1
ENSG00000074054	black	CLASP1
ENSG00000274471	black	#N/A
ENSG00000136888	black	ATP6V1G1
ENSG00000267275	black	#N/A
ENSG00000264610	black	#N/A
ENSG00000251513	black	LIX1-AS1
ENSG00000136940	black	PDCL
ENSG00000219507	black	FTH1P8
ENSG00000188243	black	COMMD6
ENSG00000171992	black	SYNPO
ENSG00000232818	black	RPS2P32
ENSG00000174384	black	PMS2P6
ENSG00000179933	black	C14ORF119
ENSG00000172432	black	GTPBP2
ENSG00000198420	black	TCAF1
ENSG00000234617	black	SNRK-AS1
ENSG00000171606	black	ZNF274
ENSG00000210049	black	MT-TF
ENSG00000142459	black	EVI5L
ENSG00000177989	black	ODF3B
ENSG00000133943	black	DGLUCY
ENSG00000140265	black	ZSCAN29
ENSG00000255670	black	#N/A
ENSG00000153234	black	NR4A2
ENSG00000228544	black	CCDC183-AS1
ENSG00000164244	black	PRRC1
ENSG00000256813	black	#N/A
ENSG00000087338	black	GMCL1
ENSG00000207003	black	RNU6-611P
ENSG00000198947	black	DMD
ENSG00000059691	black	GATB
ENSG00000153922	black	CHD1
ENSG00000080189	black	SLC35C2
ENSG00000137106	black	GRHPR
ENSG00000155008	black	APOOL
ENSG00000157540	black	DYRK1A
ENSG00000283842	black	#N/A
ENSG00000100027	black	YPEL1
ENSG00000143727	black	ACP1
ENSG00000173846	black	PLK3
ENSG00000068394	black	GPKOW
ENSG00000104356	black	POP1
ENSG00000090615	black	GOLGA3
ENSG00000086619	black	ERO1B
ENSG00000100348	black	TXN2
ENSG00000158104	black	HPD
ENSG00000133028	black	SCO1
ENSG00000164342	black	TLR3
ENSG00000100784	black	RPS6KA5
ENSG00000171574	black	ZNF584
ENSG00000221643	black	SNORA77
ENSG00000139291	black	TMEM19
ENSG00000125977	black	EIF2S2
ENSG00000150672	black	DLG2
ENSG00000070831	black	CDC42
ENSG00000127990	black	SGCE
ENSG00000111846	black	GCNT2
ENSG00000133247	black	KMT5C
ENSG00000178502	black	KLHL11
ENSG00000163597	black	SNHG16
ENSG00000137947	black	GTF2B
ENSG00000004809	black	SLC22A16
ENSG00000121067	black	SPOP
ENSG00000105887	black	MTPN
ENSG00000240021	black	TEX35
ENSG00000139174	black	PRICKLE1
ENSG00000179934	black	CCR8
ENSG00000159374	black	M1AP
ENSG00000135722	black	FBXL8
ENSG00000135919	black	SERPINE2
ENSG00000285618	black	#N/A
ENSG00000265354	black	TIMM23
ENSG00000076944	black	STXBP2
ENSG00000213901	black	SLC23A3
ENSG00000229106	black	BTBD6P1
ENSG00000176915	black	ANKLE2
ENSG00000141428	black	C18ORF21
ENSG00000131495	black	NDUFA2
ENSG00000269352	black	PTOV1-AS2
ENSG00000259891	black	#N/A
ENSG00000126106	black	TMEM53
ENSG00000102901	black	CENPT
ENSG00000180979	black	LRRC57
ENSG00000166822	black	TMEM170A
ENSG00000215154	black	#N/A
ENSG00000274767	black	#N/A
ENSG00000099284	black	MACROH2A2
ENSG00000105612	black	DNASE2
ENSG00000256453	black	DND1
ENSG00000166478	black	ZNF143
ENSG00000130158	black	DOCK6
ENSG00000072310	black	SREBF1
ENSG00000271601	black	LIX1L
ENSG00000112511	black	PHF1
ENSG00000108406	black	DHX40
ENSG00000165283	black	STOML2
ENSG00000168591	black	TMUB2
ENSG00000111058	black	ACSS3
ENSG00000174327	black	SLC16A13
ENSG00000168301	black	KCTD6
ENSG00000132394	black	EEFSEC
ENSG00000279024	black	#N/A
ENSG00000260549	black	MT1L
ENSG00000231079	black	KIF5C-AS1
ENSG00000168016	black	TRANK1
ENSG00000143324	black	XPR1
ENSG00000160695	black	VPS11
ENSG00000184900	black	SUMO3
ENSG00000176473	black	WDR25
ENSG00000006194	black	ZNF263
ENSG00000171790	black	SLFNL1
ENSG00000182180	black	MRPS16
ENSG00000179941	black	BBS10
ENSG00000272949	black	#N/A
ENSG00000184588	black	PDE4B
ENSG00000135452	black	TSPAN31
ENSG00000071967	black	CYBRD1
ENSG00000170191	black	NANP
ENSG00000232788	black	ITGA6-AS1
ENSG00000184428	black	TOP1MT
ENSG00000281469	black	#N/A
ENSG00000154803	black	FLCN
ENSG00000177943	black	MAMDC4
ENSG00000236548	black	RNF217-AS1
ENSG00000175040	black	CHST2
ENSG00000119383	black	PTPA
ENSG00000179021	black	C3ORF38
ENSG00000223501	black	VPS52
ENSG00000244687	black	UBE2V1
ENSG00000171109	black	MFN1
ENSG00000246363	black	LINC02458
ENSG00000167037	black	SGSM1
ENSG00000105583	black	WDR83OS
ENSG00000182993	black	C12ORF60
ENSG00000145741	black	BTF3
ENSG00000284469	black	#N/A
ENSG00000230965	black	SNX18P13
ENSG00000176101	black	SSNA1
ENSG00000144218	black	AFF3
ENSG00000125814	black	NAPB
ENSG00000136848	black	DAB2IP
ENSG00000136478	black	TEX2
ENSG00000060642	black	PIGV
ENSG00000155380	black	SLC16A1
ENSG00000134186	black	PRPF38B
ENSG00000188554	black	NBR1
ENSG00000138778	black	CENPE
ENSG00000145779	black	TNFAIP8
ENSG00000261335	black	#N/A
ENSG00000224875	black	EML4-AS1
ENSG00000200312	black	RN7SKP255
ENSG00000130038	black	CRACR2A
ENSG00000172869	black	DMXL1
ENSG00000111877	black	MCM9
ENSG00000007312	black	CD79B
ENSG00000213231	black	TCL1B
ENSG00000083896	black	YTHDC1
ENSG00000207554	black	MIR647
ENSG00000243679	black	#N/A
ENSG00000211713	black	TRBV6-4
ENSG00000149476	black	TKFC
ENSG00000259448	black	LINC02352
ENSG00000265236	black	SNORD84
ENSG00000104432	black	IL7
ENSG00000237638	black	LINC02245
ENSG00000263316	black	#N/A
ENSG00000079387	black	SENP1
ENSG00000148334	black	PTGES2
ENSG00000099995	black	SF3A1
ENSG00000208013	black	MIR652
ENSG00000285920	black	#N/A
ENSG00000178913	black	TAF7
ENSG00000108799	black	EZH1
ENSG00000106772	black	PRUNE2
ENSG00000123933	black	MXD4
ENSG00000274422	black	#N/A
ENSG00000174574	black	AKIRIN1
ENSG00000261799	black	#N/A
ENSG00000127328	black	RAB3IP
ENSG00000062725	black	APPBP2
ENSG00000273062	black	#N/A
ENSG00000137414	black	FAM8A1
ENSG00000105559	black	PLEKHA4
ENSG00000115107	black	STEAP3
ENSG00000265996	black	#N/A
ENSG00000173599	black	PC
ENSG00000083844	black	ZNF264
ENSG00000182362	black	YBEY
ENSG00000224228	black	#N/A
ENSG00000254995	black	STX16-NPEPL1
ENSG00000154319	black	FAM167A
ENSG00000149534	black	MS4A2
ENSG00000276270	black	MIR6799
ENSG00000185198	black	PRSS57
ENSG00000248544	black	#N/A
ENSG00000213614	black	HEXA
ENSG00000169564	black	PCBP1
ENSG00000183773	black	AIFM3
ENSG00000268400	black	#N/A
ENSG00000267281	black	#N/A
ENSG00000203667	black	COX20
ENSG00000256053	black	COA8
ENSG00000282915	black	#N/A
ENSG00000132002	black	DNAJB1
ENSG00000172817	black	CYP7B1
ENSG00000155506	black	LARP1
ENSG00000153487	black	ING1
ENSG00000151491	black	EPS8
ENSG00000211691	black	TRGJP
ENSG00000231170	black	#N/A
ENSG00000132591	black	ERAL1
ENSG00000176018	black	LYSMD3
ENSG00000212257	black	RNU6-1176P
ENSG00000155959	black	VBP1
ENSG00000229896	black	#N/A
ENSG00000128607	black	KLHDC10
ENSG00000247595	black	SPTY2D1OS
ENSG00000136436	black	CALCOCO2
ENSG00000132716	black	DCAF8
ENSG00000259924	black	#N/A
ENSG00000196937	black	FAM3C
ENSG00000247556	black	OIP5-AS1
ENSG00000198642	black	KLHL9
ENSG00000071054	black	MAP4K4
ENSG00000149761	black	NUDT22
ENSG00000271607	black	#N/A
ENSG00000251073	black	NUDT19P5
ENSG00000128274	black	A4GALT
ENSG00000130348	black	QRSL1
ENSG00000166337	black	TAF10
ENSG00000183444	black	OR7E38P
ENSG00000183625	black	CCR3
ENSG00000238045	black	#N/A
ENSG00000179743	black	#N/A
ENSG00000261427	black	#N/A
ENSG00000093010	black	COMT
ENSG00000228495	black	LINC01013
ENSG00000159921	black	GNE
ENSG00000179010	black	MRFAP1
ENSG00000121690	black	DEPDC7
ENSG00000229337	black	#N/A
ENSG00000254999	black	BRK1
ENSG00000135476	black	ESPL1
ENSG00000169902	black	TPST1
ENSG00000131016	black	AKAP12
ENSG00000120137	black	PANK3
ENSG00000073803	black	MAP3K13
ENSG00000131697	black	NPHP4
ENSG00000100711	black	ZFYVE21
ENSG00000172661	black	WASHC2C
ENSG00000263004	black	#N/A
ENSG00000198756	black	COLGALT2
ENSG00000230417	black	#N/A
ENSG00000152207	black	CYSLTR2
ENSG00000184281	black	TSSC4
ENSG00000110801	black	PSMD9
ENSG00000076053	black	RBM7
ENSG00000001630	black	CYP51A1
ENSG00000250135	black	#N/A
ENSG00000007038	black	PRSS21
ENSG00000053254	black	FOXN3
ENSG00000175352	black	NRIP3
ENSG00000155876	black	RRAGA
ENSG00000158006	black	PAFAH2
ENSG00000119844	black	AFTPH
ENSG00000197530	black	MIB2
ENSG00000285676	black	#N/A
ENSG00000239556	black	#N/A
ENSG00000167930	black	FAM234A
ENSG00000260942	black	CAPN10-DT
ENSG00000137941	black	TTLL7
ENSG00000170412	black	GPRC5C
ENSG00000118257	black	NRP2
ENSG00000171316	black	CHD7
ENSG00000105855	black	ITGB8
ENSG00000183020	black	AP2A2
ENSG00000198538	black	ZNF28
ENSG00000233060	black	#N/A
ENSG00000261716	black	H2BC20P
ENSG00000161513	black	FDXR
ENSG00000106244	black	PDAP1
ENSG00000023572	black	GLRX2
ENSG00000185596	black	WASH3P
ENSG00000256500	black	#N/A
ENSG00000009307	black	CSDE1
ENSG00000148337	black	CIZ1
ENSG00000153832	black	FBXO36
ENSG00000181904	black	C5ORF24
ENSG00000116209	black	TMEM59
ENSG00000264549	black	SNORD95
ENSG00000285942	black	#N/A
ENSG00000148832	black	PAOX
ENSG00000115540	black	MOB4
ENSG00000175567	black	UCP2
ENSG00000169330	black	MINAR1
ENSG00000103363	black	ELOB
ENSG00000185031	black	SLC2A3P2
ENSG00000229715	black	EEF1DP3
ENSG00000104884	black	ERCC2
ENSG00000197429	black	IPP
ENSG00000144036	black	EXOC6B
ENSG00000146250	black	PRSS35
ENSG00000273375	black	#N/A
ENSG00000125122	black	LRRC29
ENSG00000154265	black	ABCA5
ENSG00000124208	black	PEDS1-UBE2V1
ENSG00000279175	black	#N/A
ENSG00000259366	black	#N/A
ENSG00000162385	black	MAGOH
ENSG00000213762	black	ZNF134
ENSG00000037749	black	MFAP3
ENSG00000198945	black	L3MBTL3
ENSG00000268472	black	#N/A
ENSG00000141179	black	PCTP
ENSG00000285144	black	#N/A
ENSG00000078902	black	TOLLIP
ENSG00000164620	black	RELL2
ENSG00000213937	black	CLDN9
ENSG00000110076	black	NRXN2
ENSG00000242265	black	PEG10
ENSG00000072694	black	FCGR2B
ENSG00000074855	black	ANO8
ENSG00000103549	black	RNF40
ENSG00000143552	black	NUP210L
ENSG00000218809	black	#N/A
ENSG00000111726	black	CMAS
ENSG00000257878	black	#N/A
ENSG00000168283	black	BMI1
ENSG00000185122	black	HSF1
ENSG00000225963	black	#N/A
ENSG00000226571	black	#N/A
ENSG00000138080	black	EMILIN1
ENSG00000118482	black	PHF3
ENSG00000249967	black	#N/A
ENSG00000269881	black	#N/A
ENSG00000276603	black	#N/A
ENSG00000223749	black	MIR503HG
ENSG00000135655	black	USP15
ENSG00000173039	black	RELA
ENSG00000284842	black	FAM91A2P
ENSG00000111725	black	PRKAB1
ENSG00000131981	black	LGALS3
ENSG00000284388	black	#N/A
ENSG00000206948	black	SNORA36A
ENSG00000260300	black	#N/A
ENSG00000133328	black	PLAAT2
ENSG00000262877	black	#N/A
ENSG00000285505	black	#N/A
ENSG00000145016	black	RUBCN
ENSG00000187954	black	CYHR1
ENSG00000128833	black	MYO5C
ENSG00000271795	black	#N/A
ENSG00000286237	black	#N/A
ENSG00000047644	black	WWC3
ENSG00000207041	black	RNU6-3P
ENSG00000106609	black	TMEM248
ENSG00000100036	black	SLC35E4
ENSG00000214706	black	IFRD2
ENSG00000257475	black	#N/A
ENSG00000166225	black	FRS2
ENSG00000204604	black	ZNF468
ENSG00000278757	black	#N/A
ENSG00000152700	black	SAR1B
ENSG00000267618	black	#N/A
ENSG00000038274	black	MAT2B
ENSG00000187257	black	RSBN1L
ENSG00000124508	black	BTN2A2
ENSG00000276317	black	#N/A
ENSG00000262039	black	#N/A
ENSG00000183161	black	FANCF
ENSG00000219545	black	UMAD1
ENSG00000284140	black	#N/A
ENSG00000141985	black	SH3GL1
ENSG00000158161	black	EYA3
ENSG00000151148	black	UBE3B
ENSG00000212125	black	TAS2R15P
ENSG00000227541	black	SFR1P1
ENSG00000183077	black	AFMID
ENSG00000196569	black	LAMA2
ENSG00000155903	black	RASA2
ENSG00000198805	black	PNP
ENSG00000151729	black	SLC25A4
ENSG00000113296	black	THBS4
ENSG00000148730	black	EIF4EBP2
ENSG00000130733	black	YIPF2
ENSG00000214140	black	PRCD
ENSG00000128394	black	APOBEC3F
ENSG00000115446	black	UNC50
ENSG00000104671	black	DCTN6
ENSG00000107130	black	NCS1
ENSG00000186806	black	VSIG10L
ENSG00000116717	black	GADD45A
ENSG00000126088	black	UROD
ENSG00000132522	black	GPS2
ENSG00000149809	black	TM7SF2
ENSG00000068308	black	OTUD5
ENSG00000279928	black	#N/A
ENSG00000140750	black	ARHGAP17
ENSG00000149243	black	KLHL35
ENSG00000256338	black	RPL41P2
ENSG00000260400	black	#N/A
ENSG00000151117	black	TMEM86A
ENSG00000245466	black	#N/A
ENSG00000114541	black	FRMD4B
ENSG00000152784	black	PRDM8
ENSG00000163444	black	TMEM183A
ENSG00000139410	black	SDSL
ENSG00000272772	black	#N/A
ENSG00000174606	black	ANGEL2
ENSG00000142186	black	SCYL1
ENSG00000099290	black	WASHC2A
ENSG00000243302	black	#N/A
ENSG00000141013	black	GAS8
ENSG00000257267	black	ZNF271P
ENSG00000271643	black	#N/A
ENSG00000115274	black	INO80B
ENSG00000125319	black	HROB
ENSG00000237190	black	CDKN2AIPNL
ENSG00000280828	black	#N/A
ENSG00000241106	black	HLA-DOB
ENSG00000177169	black	ULK1
ENSG00000221803	black	SNORD23
ENSG00000151092	black	NGLY1
ENSG00000154380	black	ENAH
ENSG00000273156	black	#N/A
ENSG00000100014	black	SPECC1L
ENSG00000100418	black	DESI1
ENSG00000134758	black	RNF138
ENSG00000267321	black	SNHG30
ENSG00000250696	black	#N/A
ENSG00000227560	black	RPS15AP30
ENSG00000231563	black	#N/A
ENSG00000218283	black	MORF4L1P1
ENSG00000125967	black	NECAB3
ENSG00000260404	black	#N/A
ENSG00000164187	black	LMBRD2
ENSG00000130544	black	ZNF557
ENSG00000127526	black	SLC35E1
ENSG00000131203	black	IDO1
ENSG00000174891	black	RSRC1
ENSG00000249637	black	#N/A
ENSG00000198908	black	BHLHB9
ENSG00000163870	black	TPRA1
ENSG00000126107	black	HECTD3
ENSG00000211692	black	TRGJP1
ENSG00000068137	black	PLEKHH3
ENSG00000184731	black	FAM110C
ENSG00000261582	black	#N/A
ENSG00000284143	black	#N/A
ENSG00000114054	black	PCCB
ENSG00000167081	black	PBX3
ENSG00000261485	black	PAN3-AS1
ENSG00000156860	black	FBRS
ENSG00000279803	black	#N/A
ENSG00000086061	black	DNAJA1
ENSG00000160194	black	NDUFV3
ENSG00000025800	black	KPNA6
ENSG00000181467	black	RAP2B
ENSG00000079257	black	LXN
ENSG00000203876	black	ADD3-AS1
ENSG00000155252	black	PI4K2A
ENSG00000262587	black	#N/A
ENSG00000280161	black	#N/A
ENSG00000128641	black	MYO1B
ENSG00000144597	black	EAF1
ENSG00000101596	black	SMCHD1
ENSG00000104973	black	MED25
ENSG00000152056	black	AP1S3
ENSG00000076555	black	ACACB
ENSG00000285772	black	#N/A
ENSG00000126821	black	SGPP1
ENSG00000272906	black	#N/A
ENSG00000198482	black	ZNF808
ENSG00000157869	black	RAB28
ENSG00000130177	black	CDC16
ENSG00000267534	black	S1PR2
ENSG00000115866	black	DARS1
ENSG00000284747	black	#N/A
ENSG00000180957	black	PITPNB
ENSG00000204410	black	MSH5
ENSG00000222041	black	CYTOR
ENSG00000165948	black	IFI27L1
ENSG00000147400	black	CETN2
ENSG00000265690	black	#N/A
ENSG00000136052	black	SLC41A2
ENSG00000110958	black	PTGES3
ENSG00000244723	black	ASLP1
ENSG00000173905	black	GOLIM4
ENSG00000187098	black	MITF
ENSG00000258466	black	#N/A
ENSG00000198258	black	UBL5
ENSG00000264745	black	TTC39C-AS1
ENSG00000286186	black	#N/A
ENSG00000118402	black	ELOVL4
ENSG00000236148	black	RPL23AP37
ENSG00000167815	black	PRDX2
ENSG00000276250	black	#N/A
ENSG00000124006	black	OBSL1
ENSG00000185129	black	PURA
ENSG00000116016	black	EPAS1
ENSG00000048707	black	VPS13D
ENSG00000283549	black	#N/A
ENSG00000161405	black	IKZF3
ENSG00000256950	black	#N/A
ENSG00000126243	black	LRFN3
ENSG00000136938	black	ANP32B
ENSG00000268598	black	VN1R80P
ENSG00000244380	black	#N/A
ENSG00000261866	black	#N/A
ENSG00000164758	black	MED30
ENSG00000125534	black	PPDPF
ENSG00000268614	black	#N/A
ENSG00000128829	black	EIF2AK4
ENSG00000162419	black	GMEB1
ENSG00000104549	black	SQLE
ENSG00000279410	black	#N/A
ENSG00000249856	black	#N/A
ENSG00000125952	black	MAX
ENSG00000264187	black	#N/A
ENSG00000266028	black	SRGAP2
ENSG00000114770	black	ABCC5
ENSG00000182004	black	SNRPE
ENSG00000283793	black	#N/A
ENSG00000186283	black	TOR3A
ENSG00000123096	black	SSPN
ENSG00000113141	black	IK
ENSG00000172939	black	OXSR1
ENSG00000115163	black	CENPA
ENSG00000253570	black	RNF5P1
ENSG00000271789	black	#N/A
ENSG00000168811	black	IL12A
ENSG00000171502	black	COL24A1
ENSG00000124743	black	KLHL31
ENSG00000147118	black	ZNF182
ENSG00000197467	black	COL13A1
ENSG00000132740	black	IGHMBP2
ENSG00000228434	black	#N/A
ENSG00000269001	black	#N/A
ENSG00000272604	black	#N/A
ENSG00000163430	black	FSTL1
ENSG00000275963	black	#N/A
ENSG00000087274	black	ADD1
ENSG00000255198	black	SNHG9
ENSG00000151176	black	PLBD2
ENSG00000214517	black	PPME1
ENSG00000257411	black	#N/A
ENSG00000218357	black	LINC01644
ENSG00000230453	black	ANKRD18B
ENSG00000229512	black	#N/A
ENSG00000136870	black	ZNF189
ENSG00000116691	black	MIIP
ENSG00000035720	black	STAP1
ENSG00000189221	black	MAOA
ENSG00000230530	black	LIMD1-AS1
ENSG00000198198	black	SZT2
ENSG00000268797	black	#N/A
ENSG00000222328	black	RNU2-2P
ENSG00000278997	black	#N/A
ENSG00000159618	black	ADGRG5
ENSG00000282907	black	#N/A
ENSG00000234076	black	TPRG1-AS1
ENSG00000211688	black	TRGJP2
ENSG00000160741	black	CRTC2
ENSG00000100320	black	RBFOX2
ENSG00000017797	black	RALBP1
ENSG00000185670	black	ZBTB3
ENSG00000284773	black	#N/A
ENSG00000185347	black	TEDC1
ENSG00000072042	black	RDH11
ENSG00000163788	black	SNRK
ENSG00000161011	black	SQSTM1
ENSG00000074319	black	TSG101
ENSG00000203747	black	FCGR3A
ENSG00000102225	black	CDK16
ENSG00000168264	black	IRF2BP2
ENSG00000007080	black	CCDC124
ENSG00000267179	black	#N/A
ENSG00000122481	black	RWDD3
ENSG00000042753	black	AP2S1
ENSG00000180346	black	TIGD2
ENSG00000157470	black	FAM81A
ENSG00000096717	black	SIRT1
ENSG00000131943	black	C19ORF12
ENSG00000099942	black	CRKL
ENSG00000065154	black	OAT
ENSG00000143543	black	JTB
ENSG00000261915	black	#N/A
ENSG00000205250	black	E2F4
ENSG00000169567	black	HINT1
ENSG00000103197	black	TSC2
ENSG00000036054	black	TBC1D23
ENSG00000140987	black	ZSCAN32
ENSG00000130522	black	JUND
ENSG00000110318	black	CEP126
ENSG00000256073	black	URB1-AS1
ENSG00000164221	black	CCDC112
ENSG00000274512	black	TBC1D3L
ENSG00000132329	black	RAMP1
ENSG00000105738	black	SIPA1L3
ENSG00000129824	black	RPS4Y1
ENSG00000127481	black	UBR4
ENSG00000214719	black	#N/A
ENSG00000272182	black	#N/A
ENSG00000198900	black	TOP1
ENSG00000120306	black	CYSTM1
ENSG00000118965	black	WDR35
ENSG00000185344	black	ATP6V0A2
ENSG00000166946	black	CCNDBP1
ENSG00000167723	black	TRPV3
ENSG00000153048	black	CARHSP1
ENSG00000138279	black	ANXA7
ENSG00000168118	black	RAB4A
ENSG00000148218	black	ALAD
ENSG00000207507	black	RNU6-9
ENSG00000014164	black	ZC3H3
ENSG00000284057	black	#N/A
ENSG00000182446	black	NPLOC4
ENSG00000166716	black	ZNF592
ENSG00000156599	black	ZDHHC5
ENSG00000151498	black	ACAD8
ENSG00000126070	black	AGO3
ENSG00000259970	black	#N/A
ENSG00000082269	black	FAM135A
ENSG00000164733	black	CTSB
ENSG00000211451	black	GNRHR2
ENSG00000214629	black	RPSAP6
ENSG00000167632	black	TRAPPC9
ENSG00000284407	black	#N/A
ENSG00000196296	black	ATP2A1
ENSG00000185359	black	HGS
ENSG00000135047	black	CTSL
ENSG00000268061	black	#N/A
ENSG00000214552	black	COPS8P2
ENSG00000136237	black	RAPGEF5
ENSG00000253519	black	#N/A
ENSG00000164031	black	DNAJB14
ENSG00000178307	black	TMEM11
ENSG00000115677	black	HDLBP
ENSG00000174697	black	LEP
ENSG00000179335	black	CLK3
ENSG00000197006	black	METTL9
ENSG00000165810	black	BTNL9
ENSG00000176020	black	AMIGO3
ENSG00000116688	black	MFN2
ENSG00000159409	black	CELF3
ENSG00000139914	black	FITM1
ENSG00000273148	black	LINC00653
ENSG00000176095	black	IP6K1
ENSG00000105053	black	VRK3
ENSG00000233954	black	UQCRHL
ENSG00000136367	black	ZFHX2
ENSG00000266289	black	#N/A
ENSG00000230715	black	#N/A
ENSG00000100243	black	CYB5R3
ENSG00000149289	black	ZC3H12C
ENSG00000235374	black	SSR4P1
ENSG00000168256	black	NKIRAS2
ENSG00000124201	black	ZNFX1
ENSG00000069188	black	SDK2
ENSG00000205236	black	#N/A
ENSG00000145439	black	CBR4
ENSG00000135926	black	TMBIM1
ENSG00000214067	black	#N/A
ENSG00000162066	black	AMDHD2
ENSG00000116117	black	PARD3B
ENSG00000131116	black	ZNF428
ENSG00000160602	black	NEK8
ENSG00000242802	black	AP5Z1
ENSG00000087074	black	PPP1R15A
ENSG00000117450	black	PRDX1
ENSG00000237356	black	#N/A
ENSG00000146278	black	PNRC1
ENSG00000006125	black	AP2B1
ENSG00000185262	black	UBALD2
ENSG00000148814	black	LRRC27
ENSG00000168004	black	PLAAT5
ENSG00000233276	black	GPX1
ENSG00000122971	black	ACADS
ENSG00000166578	black	IQCD
ENSG00000179094	black	PER1
ENSG00000002745	black	WNT16
ENSG00000141026	black	MED9
ENSG00000278740	black	#N/A
ENSG00000155093	black	PTPRN2
ENSG00000120899	black	PTK2B
ENSG00000206834	black	SNORA1
ENSG00000160392	black	C19ORF47
ENSG00000247315	black	ZCCHC3
ENSG00000079337	black	RAPGEF3
ENSG00000182518	black	FAM104B
ENSG00000227359	black	#N/A
ENSG00000214783	black	#N/A
ENSG00000271335	black	#N/A
ENSG00000280466	black	SCARNA4
ENSG00000281394	black	#N/A
ENSG00000244459	black	#N/A
ENSG00000259935	black	#N/A
ENSG00000092203	black	TOX4
ENSG00000277474	black	#N/A
ENSG00000225527	black	#N/A
ENSG00000171840	black	NINJ2
ENSG00000126803	black	HSPA2
ENSG00000187555	black	USP7
ENSG00000076826	black	CAMSAP3
ENSG00000135838	black	NPL
ENSG00000166848	black	TERF2IP
ENSG00000081041	black	CXCL2
ENSG00000164050	black	PLXNB1
ENSG00000167363	black	FN3K
ENSG00000281189	black	GHET1
ENSG00000137522	black	RNF121
ENSG00000132823	black	OSER1
ENSG00000108187	black	PBLD
ENSG00000277610	black	RNVU1-4
ENSG00000215388	black	ACTG1P3
ENSG00000284825	black	#N/A
ENSG00000278328	black	#N/A
ENSG00000022267	black	FHL1
ENSG00000145014	black	TMEM44
ENSG00000117614	black	SYF2
ENSG00000128563	black	PRKRIP1
ENSG00000227536	black	SOCS5P4
ENSG00000144893	black	MED12L
ENSG00000072609	black	CHFR
ENSG00000284902	black	#N/A
ENSG00000089220	black	PEBP1
ENSG00000207234	black	RNU6-125P
ENSG00000204253	black	HNRNPCP2
ENSG00000261801	black	LOXL1-AS1
ENSG00000197582	black	GPX1P1
ENSG00000271204	black	#N/A
ENSG00000011275	black	RNF216
ENSG00000124490	black	CRISP2
ENSG00000201882	black	#N/A
ENSG00000146067	black	FAM193B
ENSG00000197774	black	EME2
ENSG00000160216	black	AGPAT3
ENSG00000213398	black	LCAT
ENSG00000185899	black	TAS2R60
ENSG00000180340	black	FZD2
ENSG00000124233	black	SEMG1
ENSG00000261220	black	#N/A
ENSG00000261136	black	#N/A
ENSG00000079482	black	OPHN1
ENSG00000137207	black	YIPF3
ENSG00000196428	black	TSC22D2
ENSG00000064490	black	RFXANK
ENSG00000123411	black	IKZF4
ENSG00000270362	black	HMGN3-AS1
ENSG00000285210	black	LINC02795
ENSG00000132471	black	WBP2
ENSG00000088881	black	EBF4
ENSG00000118514	black	ALDH8A1
ENSG00000279861	black	#N/A
ENSG00000275158	black	TRBV12-5
ENSG00000136144	black	RCBTB1
ENSG00000094631	black	HDAC6
ENSG00000164631	black	ZNF12
ENSG00000180425	black	C11ORF71
ENSG00000134086	black	VHL
ENSG00000279058	black	AGAP14P
ENSG00000232626	black	#N/A
ENSG00000124882	black	EREG
ENSG00000281028	black	#N/A
ENSG00000253953	black	#N/A
ENSG00000281501	black	SEPSECS-AS1
ENSG00000170515	black	PA2G4
ENSG00000274598	black	#N/A
ENSG00000101199	black	ARFGAP1
ENSG00000124701	black	APOBEC2
ENSG00000116525	black	TRIM62
ENSG00000151287	black	TEX30
ENSG00000206990	black	#N/A
ENSG00000176268	black	CYCSP34
ENSG00000168556	black	ING2
ENSG00000283204	black	#N/A
ENSG00000165219	black	GAPVD1
ENSG00000237036	black	ZEB1-AS1
ENSG00000156515	black	HK1
ENSG00000185090	black	MANEAL
ENSG00000071889	black	FAM3A
ENSG00000259371	black	#N/A
ENSG00000223552	black	CCR5AS
ENSG00000114999	black	TTL
ENSG00000240401	black	#N/A
ENSG00000198815	black	FOXJ3
ENSG00000102390	black	PBDC1
ENSG00000165233	black	CARD19
ENSG00000154639	black	CXADR
ENSG00000237973	black	MTCO1P12
ENSG00000106336	black	FBXO24
ENSG00000162521	black	RBBP4
ENSG00000168564	black	CDKN2AIP
ENSG00000267274	black	#N/A
ENSG00000224020	black	MIR181A2HG
ENSG00000143869	black	GDF7
ENSG00000007350	black	TKTL1
ENSG00000111540	black	RAB5B
ENSG00000122550	black	KLHL7
ENSG00000226380	black	#N/A
ENSG00000138395	black	CDK15
ENSG00000280063	black	#N/A
ENSG00000171657	black	GPR82
ENSG00000170296	black	GABARAP
ENSG00000277586	black	NEFL
ENSG00000124688	black	MAD2L1BP
ENSG00000125945	black	ZNF436
ENSG00000283935	black	MIR423
ENSG00000124875	black	CXCL6
ENSG00000248333	black	CDK11B
ENSG00000196465	black	MYL6B
ENSG00000119522	black	DENND1A
ENSG00000132207	black	SLX1A
ENSG00000143850	black	PLEKHA6
ENSG00000259304	black	#N/A
ENSG00000126581	black	BECN1
ENSG00000218052	black	ADAMTS7P4
ENSG00000160460	black	SPTBN4
ENSG00000120832	black	MTERF2
ENSG00000153291	black	SLC25A27
ENSG00000213801	black	ZNF321P
ENSG00000105402	black	NAPA
ENSG00000173511	black	VEGFB
ENSG00000163812	black	ZDHHC3
ENSG00000244097	black	RPS4XP17
ENSG00000251503	black	CENPS-CORT
ENSG00000139926	black	FRMD6
ENSG00000075275	black	CELSR1
ENSG00000212978	black	#N/A
ENSG00000236662	black	#N/A
ENSG00000196757	black	ZNF700
ENSG00000166233	black	ARIH1
ENSG00000160584	black	SIK3
ENSG00000106366	black	SERPINE1
ENSG00000277152	black	#N/A
ENSG00000119685	black	TTLL5
ENSG00000259363	black	#N/A
ENSG00000138303	black	ASCC1
ENSG00000285952	black	#N/A
ENSG00000123908	black	AGO2
ENSG00000184277	black	TM2D3
ENSG00000124019	black	FAM124B
ENSG00000133678	black	TMEM254
ENSG00000274421	black	#N/A
ENSG00000108819	black	PPP1R9B
ENSG00000067606	black	PRKCZ
ENSG00000124762	black	CDKN1A
ENSG00000113300	black	CNOT6
ENSG00000067248	black	DHX29
ENSG00000246263	black	UBR5-AS1
ENSG00000253919	black	THAP12P7
ENSG00000134452	black	FBH1
ENSG00000261839	black	#N/A
ENSG00000162928	black	PEX13
ENSG00000175279	black	CENPS
ENSG00000255150	black	EID3
ENSG00000244491	black	#N/A
ENSG00000278791	black	#N/A
ENSG00000140396	black	NCOA2
ENSG00000092841	black	MYL6
ENSG00000162236	black	STX5
ENSG00000107249	black	GLIS3
ENSG00000259075	black	POC1B-GALNT4
ENSG00000134201	black	GSTM5
ENSG00000160087	black	UBE2J2
ENSG00000184203	black	PPP1R2
ENSG00000105647	black	PIK3R2
ENSG00000175573	black	C11ORF68
ENSG00000164543	black	STK17A
ENSG00000214711	black	CAPN14
ENSG00000243509	black	TNFRSF6B
ENSG00000275101	black	#N/A
ENSG00000160117	black	ANKLE1
ENSG00000121797	black	CCRL2
ENSG00000139514	black	SLC7A1
ENSG00000265401	black	#N/A
ENSG00000183808	black	RBM12B
ENSG00000162642	black	C1ORF52
ENSG00000164879	black	CA3
ENSG00000199135	black	MIR101-1
ENSG00000258101	black	#N/A
ENSG00000164105	black	SAP30
ENSG00000196220	black	SRGAP3
ENSG00000246705	black	H2AJ
ENSG00000138738	black	PRDM5
ENSG00000274932	black	#N/A
ENSG00000125870	black	SNRPB2
ENSG00000185787	black	MORF4L1
ENSG00000078061	black	ARAF
ENSG00000269897	black	COMMD3-BMI1
ENSG00000101977	black	MCF2
ENSG00000243403	black	#N/A
ENSG00000278238	black	#N/A
ENSG00000248866	black	USP46-DT
ENSG00000147206	black	NXF3
ENSG00000124214	black	STAU1
ENSG00000131023	black	LATS1
ENSG00000242255	black	RPL39P34
ENSG00000125875	black	TBC1D20
ENSG00000065054	black	SLC9A3R2
ENSG00000224430	black	MKRN5P
ENSG00000140632	black	GLYR1
ENSG00000262526	black	#N/A
ENSG00000099875	black	MKNK2
ENSG00000254094	black	#N/A
ENSG00000157954	black	WIPI2
ENSG00000206199	black	ANKUB1
ENSG00000176973	black	FAM89B
ENSG00000132664	black	POLR3F
ENSG00000179776	black	CDH5
ENSG00000280571	black	#N/A
ENSG00000249915	black	PDCD6
ENSG00000124406	black	ATP8A1
ENSG00000276573	black	#N/A
ENSG00000186432	black	KPNA4
ENSG00000147488	black	ST18
ENSG00000239857	black	GET4
ENSG00000138767	black	CNOT6L
ENSG00000221909	black	FAM200A
ENSG00000144724	black	PTPRG
ENSG00000228314	black	CYP4F29P
ENSG00000163961	black	RNF168
ENSG00000103202	black	NME4
ENSG00000158796	black	DEDD
ENSG00000105063	black	PPP6R1
ENSG00000116147	black	TNR
ENSG00000274105	black	#N/A
ENSG00000166863	black	TAC3
ENSG00000233716	black	MTFR2P1
ENSG00000091181	black	IL5RA
ENSG00000277969	black	#N/A
ENSG00000132912	black	DCTN4
ENSG00000259673	black	IQCH-AS1
ENSG00000169689	black	CENPX
ENSG00000200169	black	RNU5D-1
ENSG00000134265	black	NAPG
ENSG00000267059	black	#N/A
ENSG00000249884	black	RNF103-CHMP3
ENSG00000272980	black	#N/A
ENSG00000163807	black	KIAA1143
ENSG00000184182	black	UBE2F
ENSG00000163684	black	RPP14
ENSG00000163995	black	ABLIM2
ENSG00000175324	black	LSM1
ENSG00000140391	black	TSPAN3
ENSG00000182473	black	EXOC7
ENSG00000104756	black	KCTD9
ENSG00000037042	black	TUBG2
ENSG00000005238	black	FAM214B
ENSG00000225640	black	LINC01729
ENSG00000124003	black	MOGAT1
ENSG00000140553	black	UNC45A
ENSG00000081154	black	PCNP
ENSG00000179562	black	GCC1
ENSG00000114405	black	C3ORF14
ENSG00000112137	black	PHACTR1
ENSG00000125249	black	RAP2A
ENSG00000277502	black	#N/A
ENSG00000271857	black	#N/A
ENSG00000021645	black	NRXN3
ENSG00000188827	black	SLX4
ENSG00000092871	black	RFFL
ENSG00000139154	black	AEBP2
ENSG00000141562	black	NARF
ENSG00000143252	black	SDHC
ENSG00000196646	black	ZNF136
ENSG00000196459	black	TRAPPC2
ENSG00000008382	black	MPND
ENSG00000135049	black	AGTPBP1
ENSG00000099203	black	TMED1
ENSG00000112378	black	PERP
ENSG00000232860	black	SMG7-AS1
ENSG00000170627	black	GTSF1
ENSG00000140983	black	RHOT2
ENSG00000268533	black	#N/A
ENSG00000104859	black	CLASRP
ENSG00000117143	black	UAP1
ENSG00000187446	black	CHP1
ENSG00000177045	black	SIX5
ENSG00000128789	black	PSMG2
ENSG00000232454	black	#N/A
ENSG00000244332	black	#N/A
ENSG00000158552	black	ZFAND2B
ENSG00000235288	black	#N/A
ENSG00000267765	black	#N/A
ENSG00000108840	black	HDAC5
ENSG00000270249	black	#N/A
ENSG00000254703	black	SENCR
ENSG00000116883	black	#N/A
ENSG00000267160	black	#N/A
ENSG00000175221	black	MED16
ENSG00000126934	black	MAP2K2
ENSG00000139289	black	PHLDA1
ENSG00000254528	black	#N/A
ENSG00000203497	black	PDCD4-AS1
ENSG00000134248	black	LAMTOR5
ENSG00000105967	black	TFEC
ENSG00000102904	black	TSNAXIP1
ENSG00000285531	black	#N/A
ENSG00000159871	black	LYPD5
ENSG00000106052	black	TAX1BP1
ENSG00000172469	black	MANEA
ENSG00000237674	black	GSTA7P
ENSG00000144401	black	METTL21A
ENSG00000118513	black	MYB
ENSG00000186652	black	PRG2
ENSG00000206418	black	RAB12
ENSG00000274487	black	NPEPPSP1
ENSG00000189233	black	NUGGC
ENSG00000132535	black	DLG4
ENSG00000213689	black	TREX1
ENSG00000284163	black	#N/A
ENSG00000269026	black	#N/A
ENSG00000185437	black	SH3BGR
ENSG00000179528	black	LBX2
ENSG00000130513	black	GDF15
ENSG00000011243	black	AKAP8L
ENSG00000267120	black	#N/A
ENSG00000174151	black	CYB561D1
ENSG00000170791	black	CHCHD7
ENSG00000263676	black	#N/A
ENSG00000170832	black	USP32
ENSG00000107719	black	PALD1
ENSG00000136643	black	RPS6KC1
ENSG00000081760	black	AACS
ENSG00000284360	black	#N/A
ENSG00000263266	black	RPS7P1
ENSG00000133742	black	CA1
ENSG00000055208	black	TAB2
ENSG00000168255	black	POLR2J3
ENSG00000187713	black	TMEM203
ENSG00000181019	black	NQO1
ENSG00000229391	black	HLA-DRB6
ENSG00000273008	black	#N/A
ENSG00000259865	black	#N/A
ENSG00000107372	black	ZFAND5
ENSG00000251636	black	LINC01218
ENSG00000268225	black	#N/A
ENSG00000104960	black	PTOV1
ENSG00000125454	black	SLC25A19
ENSG00000214955	black	#N/A
ENSG00000070540	black	WIPI1
ENSG00000163320	black	CGGBP1
ENSG00000213866	black	YBX1P10
ENSG00000186594	black	MIR22HG
ENSG00000160179	black	ABCG1
ENSG00000284146	black	MIR922
ENSG00000197483	black	ZNF628
ENSG00000138660	black	AP1AR
ENSG00000100811	black	YY1
ENSG00000267645	black	#N/A
ENSG00000187951	black	#N/A
ENSG00000175550	black	DRAP1
ENSG00000176396	black	EID2
ENSG00000138286	black	FAM149B1
ENSG00000286106	black	NOTCH2NLR
ENSG00000227051	black	C14ORF132
ENSG00000258984	black	UBE2F-SCLY
ENSG00000135821	black	GLUL
ENSG00000148175	black	STOM
ENSG00000143158	black	MPC2
ENSG00000258881	black	#N/A
ENSG00000126432	black	PRDX5
ENSG00000254484	black	#N/A
ENSG00000166147	black	FBN1
ENSG00000101940	black	WDR13
ENSG00000272150	black	NBPF25P
ENSG00000155850	black	SLC26A2
ENSG00000240409	black	MTATP8P1
ENSG00000127540	black	UQCR11
ENSG00000141741	black	MIEN1
ENSG00000256238	black	SUPT16HP1
ENSG00000170955	black	CAVIN3
ENSG00000267508	black	ZNF285
ENSG00000120727	black	PAIP2
ENSG00000279443	black	#N/A
ENSG00000224051	black	CPTP
ENSG00000184508	black	HDDC3
ENSG00000112514	black	CUTA
ENSG00000182952	black	HMGN4
ENSG00000204356	black	NELFE
ENSG00000244242	black	IFITM10
ENSG00000267368	black	UPK3BL1
ENSG00000067836	black	ROGDI
ENSG00000175582	black	RAB6A
ENSG00000221968	black	FADS3
ENSG00000273192	black	#N/A
ENSG00000101052	black	IFT52
ENSG00000066583	black	ISOC1
ENSG00000178700	black	DHFR2
ENSG00000122958	black	VPS26A
ENSG00000136802	black	LRRC8A
ENSG00000126460	black	PRRG2
ENSG00000134121	black	CHL1
ENSG00000286177	black	#N/A
ENSG00000237525	black	#N/A
ENSG00000120688	black	WBP4
ENSG00000173465	black	ZNRD2
ENSG00000114030	black	KPNA1
ENSG00000224066	black	#N/A
ENSG00000160856	black	FCRL3
ENSG00000182087	black	TMEM259
ENSG00000259895	black	#N/A
ENSG00000178057	black	NDUFAF3
ENSG00000109332	black	UBE2D3
ENSG00000215301	black	DDX3X
ENSG00000104361	black	NIPAL2
ENSG00000117322	black	CR2
ENSG00000135925	black	WNT10A
ENSG00000103061	black	SLC7A6OS
ENSG00000213020	black	ZNF611
ENSG00000016864	black	GLT8D1
ENSG00000124225	black	PMEPA1
ENSG00000130939	black	UBE4B
ENSG00000131165	black	CHMP1A
ENSG00000121058	black	COIL
ENSG00000224885	black	EIPR1-IT1
ENSG00000067048	black	DDX3Y
ENSG00000225092	black	#N/A
ENSG00000184619	black	KRBA2
ENSG00000063241	black	ISOC2
ENSG00000100554	black	ATP6V1D
ENSG00000249839	black	#N/A
ENSG00000112902	black	SEMA5A
ENSG00000214189	black	ZNF788P
ENSG00000126062	black	TMEM115
ENSG00000247199	black	#N/A
ENSG00000171150	black	SOCS5
ENSG00000259088	black	#N/A
ENSG00000171224	black	FAM241B
ENSG00000111707	black	SUDS3
ENSG00000136827	black	TOR1A
ENSG00000272644	black	#N/A
ENSG00000168303	black	MPLKIP
ENSG00000102572	black	STK24
ENSG00000079459	black	FDFT1
ENSG00000196922	black	ZNF252P
ENSG00000189423	black	USP32P3
ENSG00000277577	black	#N/A
ENSG00000167770	black	OTUB1
ENSG00000271966	black	#N/A
ENSG00000268433	black	MTDHP3
ENSG00000205808	black	PLPP6
ENSG00000188229	black	TUBB4B
ENSG00000152580	black	IGSF10
ENSG00000276282	black	#N/A
ENSG00000250182	black	EEF1A1P13
ENSG00000204444	black	APOM
ENSG00000181029	black	TRAPPC5
ENSG00000228280	black	#N/A
ENSG00000185156	black	MFSD6L
ENSG00000189369	black	GSPT2
ENSG00000100564	black	PIGH
ENSG00000172113	black	NME6
ENSG00000166689	black	PLEKHA7
ENSG00000152223	black	EPG5
ENSG00000012817	black	KDM5D
ENSG00000228624	black	HDAC2-AS2
ENSG00000206976	black	#N/A
ENSG00000196199	black	MPHOSPH8
ENSG00000103248	black	MTHFSD
ENSG00000242330	black	RN7SL683P
ENSG00000245060	black	LINC00847
ENSG00000104635	black	SLC39A14
ENSG00000283774	black	MIR632
ENSG00000170558	black	CDH2
ENSG00000181404	black	WASHC1
ENSG00000119661	black	DNAL1
ENSG00000185168	black	LINC00482
ENSG00000111880	black	RNGTT
ENSG00000270964	black	#N/A
ENSG00000225969	black	ABHD11-AS1
ENSG00000108061	black	SHOC2
ENSG00000280365	black	#N/A
ENSG00000165355	black	FBXO33
ENSG00000186918	black	ZNF395
ENSG00000124226	black	RNF114
ENSG00000204252	black	HLA-DOA
ENSG00000010295	black	IFFO1
ENSG00000169955	black	ZNF747
ENSG00000250687	black	NAIPP1
ENSG00000091972	black	CD200
ENSG00000150433	black	TMEM218
ENSG00000107362	black	ABHD17B
ENSG00000284820	black	#N/A
ENSG00000119630	black	PGF
ENSG00000186792	black	HYAL3
ENSG00000076554	black	TPD52
ENSG00000251129	black	LINC02506
ENSG00000102575	black	ACP5
ENSG00000118162	black	KPTN
ENSG00000266997	black	#N/A
ENSG00000131171	black	SH3BGRL
ENSG00000213058	black	#N/A
ENSG00000064703	black	DDX20
ENSG00000253669	black	GASAL1
ENSG00000183340	black	JRKL
ENSG00000198055	black	GRK6
ENSG00000091164	black	TXNL1
ENSG00000173264	black	GPR137
ENSG00000178773	black	CPNE7
ENSG00000077232	black	DNAJC10
ENSG00000261404	black	#N/A
ENSG00000171954	black	CYP4F22
ENSG00000257594	black	GALNT4
ENSG00000176624	black	MEX3C
ENSG00000188707	black	ZBED6CL
ENSG00000236770	black	#N/A
ENSG00000128203	black	ASPHD2
ENSG00000235092	black	ID2-AS1
ENSG00000165006	black	UBAP1
ENSG00000232915	black	RNF14P1
ENSG00000275519	black	#N/A
ENSG00000285062	black	#N/A
ENSG00000101445	black	PPP1R16B
ENSG00000112977	black	DAP
ENSG00000162813	black	BPNT1
ENSG00000102181	black	CD99L2
ENSG00000100263	black	RHBDD3
ENSG00000260179	black	#N/A
ENSG00000116199	black	FAM20B
ENSG00000196455	black	PIK3R4
ENSG00000247193	black	#N/A
ENSG00000171714	black	ANO5
ENSG00000162545	black	CAMK2N1
ENSG00000167468	black	GPX4
ENSG00000134313	black	KIDINS220
ENSG00000264616	black	#N/A
ENSG00000106785	black	TRIM14
ENSG00000156535	black	CD109
ENSG00000285535	black	#N/A
ENSG00000054219	black	LY75
ENSG00000177156	black	TALDO1
ENSG00000108854	black	SMURF2
ENSG00000137221	black	TJAP1
ENSG00000272463	black	#N/A
ENSG00000128309	black	MPST
ENSG00000124486	black	USP9X
ENSG00000080007	black	DDX43
ENSG00000255154	black	HTD2
ENSG00000277209	black	RPPH1
ENSG00000259001	black	#N/A
ENSG00000108651	black	UTP6
ENSG00000143393	black	PI4KB
ENSG00000151882	black	CCL28
ENSG00000100030	black	MAPK1
ENSG00000109534	black	GAR1
ENSG00000215492	black	HNRNPA1P7
ENSG00000165494	black	PCF11
ENSG00000177337	black	DLGAP1-AS1
ENSG00000211632	black	IGKV3D-11
ENSG00000081052	black	COL4A4
ENSG00000206178	black	HBZP1
ENSG00000112335	black	SNX3
ENSG00000001561	black	ENPP4
ENSG00000163751	black	CPA3
ENSG00000183963	black	SMTN
ENSG00000106615	black	RHEB
ENSG00000117519	black	CNN3
ENSG00000154305	black	MIA3
ENSG00000018408	black	WWTR1
ENSG00000274466	black	#N/A
ENSG00000198856	black	OSTC
ENSG00000203668	black	CHML
ENSG00000249763	black	#N/A
ENSG00000164850	black	GPER1
ENSG00000100226	black	GTPBP1
ENSG00000143761	black	ARF1
ENSG00000049656	black	CLPTM1L
ENSG00000259205	black	PRKXP1
ENSG00000141452	black	RMC1
ENSG00000167562	black	ZNF701
ENSG00000285815	black	GET1-SH3BGR
ENSG00000137075	black	RNF38
ENSG00000277632	black	CCL3
ENSG00000123066	black	MED13L
ENSG00000198106	black	#N/A
ENSG00000124172	black	ATP5F1E
ENSG00000121691	black	CAT
ENSG00000180329	black	CCDC43
ENSG00000200742	black	#N/A
ENSG00000130656	black	HBZ
ENSG00000168209	black	DDIT4
ENSG00000159352	black	PSMD4
ENSG00000084693	black	AGBL5
ENSG00000182093	black	GET1
ENSG00000141198	black	TOM1L1
ENSG00000279464	black	#N/A
ENSG00000178719	black	GRINA
ENSG00000204947	black	ZNF425
ENSG00000225091	black	SNORA71A
ENSG00000164574	black	GALNT10
ENSG00000285641	black	#N/A
ENSG00000236790	black	LINC00299
ENSG00000100628	black	ASB2
ENSG00000171385	black	KCND3
ENSG00000157625	black	TAB3
ENSG00000126456	black	IRF3
ENSG00000173621	black	LRFN4
ENSG00000181751	black	MACIR
ENSG00000100796	black	PPP4R3A
ENSG00000172824	black	CES4A
ENSG00000259781	black	HMGB1P6
ENSG00000124459	black	ZNF45
ENSG00000266934	black	#N/A
ENSG00000065970	black	FOXJ2
ENSG00000272647	black	#N/A
ENSG00000278863	black	#N/A
ENSG00000142765	black	SYTL1
ENSG00000165678	black	GHITM
ENSG00000102893	black	PHKB
ENSG00000086200	black	IPO11
ENSG00000258512	black	LINC00239
ENSG00000175137	black	SH3BP5L
ENSG00000021762	blue	OSBPL5
ENSG00000168003	blue	SLC3A2
ENSG00000132842	blue	AP3B1
ENSG00000273017	blue	#N/A
ENSG00000264324	blue	#N/A
ENSG00000236254	blue	MTND4P14
ENSG00000181544	blue	FANCB
ENSG00000212283	blue	SNORD89
ENSG00000197045	blue	GMFB
ENSG00000186462	blue	NAP1L2
ENSG00000008226	blue	DLEC1
ENSG00000166529	blue	ZSCAN21
ENSG00000083290	blue	ULK2
ENSG00000271461	blue	CKAP2LP1
ENSG00000141622	blue	RNF165
ENSG00000280287	blue	#N/A
ENSG00000213742	blue	ZNF337-AS1
ENSG00000197863	blue	ZNF790
ENSG00000285756	blue	#N/A
ENSG00000152061	blue	RABGAP1L
ENSG00000170248	blue	PDCD6IP
ENSG00000129675	blue	ARHGEF6
ENSG00000179364	blue	PACS2
ENSG00000066027	blue	PPP2R5A
ENSG00000210154	blue	MT-TD
ENSG00000139354	blue	GAS2L3
ENSG00000257524	blue	#N/A
ENSG00000113595	blue	TRIM23
ENSG00000103353	blue	UBFD1
ENSG00000137101	blue	CD72
ENSG00000027847	blue	B4GALT7
ENSG00000178104	blue	PDE4DIP
ENSG00000179832	blue	MROH1
ENSG00000144320	blue	LNPK
ENSG00000264522	blue	OTUD7B
ENSG00000125740	blue	FOSB
ENSG00000273076	blue	#N/A
ENSG00000163864	blue	NMNAT3
ENSG00000259379	blue	MTND5P32
ENSG00000188994	blue	ZNF292
ENSG00000206149	blue	HERC2P9
ENSG00000143842	blue	SOX13
ENSG00000162543	blue	UBXN10
ENSG00000138593	blue	SECISBP2L
ENSG00000165699	blue	TSC1
ENSG00000138459	blue	SLC35A5
ENSG00000180071	blue	ANKRD18A
ENSG00000183137	blue	CEP57L1
ENSG00000181873	blue	IBA57
ENSG00000147905	blue	ZCCHC7
ENSG00000221184	blue	#N/A
ENSG00000076641	blue	PAG1
ENSG00000221821	blue	C6ORF226
ENSG00000103091	blue	WDR59
ENSG00000160131	blue	VMA21
ENSG00000100209	blue	HSCB
ENSG00000111269	blue	CREBL2
ENSG00000182768	blue	NGRN
ENSG00000133393	blue	CEP20
ENSG00000285938	blue	#N/A
ENSG00000137824	blue	RMDN3
ENSG00000139718	blue	SETD1B
ENSG00000115758	blue	ODC1
ENSG00000254791	blue	FAR1-IT1
ENSG00000160271	blue	RALGDS
ENSG00000168350	blue	DEGS2
ENSG00000133641	blue	C12ORF29
ENSG00000174123	blue	TLR10
ENSG00000128881	blue	TTBK2
ENSG00000143919	blue	CAMKMT
ENSG00000072364	blue	AFF4
ENSG00000204172	blue	AGAP9
ENSG00000108510	blue	MED13
ENSG00000076650	blue	GPATCH1
ENSG00000244045	blue	TMEM199
ENSG00000166295	blue	ANAPC16
ENSG00000254929	blue	#N/A
ENSG00000273759	blue	#N/A
ENSG00000271092	blue	TLCD4-RWDD3
ENSG00000170340	blue	B3GNT2
ENSG00000102554	blue	KLF5
ENSG00000274944	blue	#N/A
ENSG00000166167	blue	BTRC
ENSG00000205534	blue	SMG1P2
ENSG00000109586	blue	GALNT7
ENSG00000165775	blue	FUNDC2
ENSG00000102230	blue	PCYT1B
ENSG00000112306	blue	RPS12
ENSG00000285258	blue	#N/A
ENSG00000169375	blue	SIN3A
ENSG00000153574	blue	RPIA
ENSG00000135124	blue	P2RX4
ENSG00000196504	blue	PRPF40A
ENSG00000235081	blue	#N/A
ENSG00000182389	blue	CACNB4
ENSG00000149716	blue	LTO1
ENSG00000228794	blue	LINC01128
ENSG00000231992	blue	#N/A
ENSG00000135776	blue	ABCB10
ENSG00000205927	blue	OLIG2
ENSG00000139517	blue	LNX2
ENSG00000152078	blue	TLCD4
ENSG00000103126	blue	AXIN1
ENSG00000099889	blue	ARVCF
ENSG00000141582	blue	CBX4
ENSG00000242170	blue	RN7SL329P
ENSG00000281938	blue	#N/A
ENSG00000225690	blue	TREML5P
ENSG00000246560	blue	UBE2D3-AS1
ENSG00000187735	blue	TCEA1
ENSG00000125375	blue	DMAC2L
ENSG00000148803	blue	FUOM
ENSG00000155368	blue	DBI
ENSG00000011566	blue	MAP4K3
ENSG00000143398	blue	PIP5K1A
ENSG00000153044	blue	CENPH
ENSG00000023734	blue	STRAP
ENSG00000143889	blue	HNRNPLL
ENSG00000118762	blue	PKD2
ENSG00000128272	blue	ATF4
ENSG00000196188	blue	CTSE
ENSG00000113643	blue	RARS1
ENSG00000260342	blue	#N/A
ENSG00000100219	blue	XBP1
ENSG00000102595	blue	UGGT2
ENSG00000177479	blue	ARIH2
ENSG00000268758	blue	ADGRE4P
ENSG00000196152	blue	ZNF79
ENSG00000262636	blue	#N/A
ENSG00000285557	blue	#N/A
ENSG00000187961	blue	KLHL17
ENSG00000134247	blue	PTGFRN
ENSG00000172738	blue	TMEM217
ENSG00000160285	blue	LSS
ENSG00000006607	blue	FARP2
ENSG00000225342	blue	LRRK2-DT
ENSG00000198399	blue	ITSN2
ENSG00000144659	blue	SLC25A38
ENSG00000146674	blue	IGFBP3
ENSG00000094975	blue	SUCO
ENSG00000081320	blue	STK17B
ENSG00000211655	blue	IGLV1-36
ENSG00000275457	blue	#N/A
ENSG00000254634	blue	SMG1P6
ENSG00000163053	blue	SLC16A14
ENSG00000047579	blue	DTNBP1
ENSG00000121390	blue	PSPC1
ENSG00000179918	blue	SEPHS2
ENSG00000152518	blue	ZFP36L2
ENSG00000197771	blue	MCMBP
ENSG00000085831	blue	TTC39A
ENSG00000167601	blue	AXL
ENSG00000258653	blue	#N/A
ENSG00000258875	blue	#N/A
ENSG00000145244	blue	CORIN
ENSG00000115109	blue	EPB41L5
ENSG00000132967	blue	HMGB1P5
ENSG00000064201	blue	TSPAN32
ENSG00000100479	blue	POLE2
ENSG00000249456	blue	#N/A
ENSG00000040199	blue	PHLPP2
ENSG00000230673	blue	PABPC1P3
ENSG00000284931	blue	#N/A
ENSG00000172057	blue	ORMDL3
ENSG00000160752	blue	FDPS
ENSG00000223086	blue	RNA5SP155
ENSG00000257591	blue	ZNF625
ENSG00000213934	blue	HBG1
ENSG00000042317	blue	SPATA7
ENSG00000109618	blue	SEPSECS
ENSG00000175727	blue	MLXIP
ENSG00000119314	blue	PTBP3
ENSG00000114126	blue	TFDP2
ENSG00000167182	blue	SP2
ENSG00000017260	blue	ATP2C1
ENSG00000154582	blue	ELOC
ENSG00000196565	blue	HBG2
ENSG00000143751	blue	SDE2
ENSG00000153046	blue	CDYL
ENSG00000167377	blue	ZNF23
ENSG00000224451	blue	ATP5PBP1
ENSG00000103245	blue	CIAO3
ENSG00000101639	blue	CEP192
ENSG00000146247	blue	PHIP
ENSG00000166619	blue	BLCAP
ENSG00000279693	blue	#N/A
ENSG00000163635	blue	ATXN7
ENSG00000175449	blue	RFESD
ENSG00000152484	blue	USP12
ENSG00000147251	blue	DOCK11
ENSG00000114346	blue	ECT2
ENSG00000158555	blue	GDPD5
ENSG00000234664	blue	HMGN2P5
ENSG00000091140	blue	DLD
ENSG00000276231	blue	PIK3R6
ENSG00000100201	blue	DDX17
ENSG00000239948	blue	RN7SL368P
ENSG00000172403	blue	SYNPO2
ENSG00000275832	blue	ARHGAP23
ENSG00000261056	blue	#N/A
ENSG00000164329	blue	TENT2
ENSG00000163431	blue	LMOD1
ENSG00000164366	blue	CCDC127
ENSG00000232434	blue	AJM1
ENSG00000196323	blue	ZBTB44
ENSG00000131848	blue	ZSCAN5A
ENSG00000171311	blue	EXOSC1
ENSG00000183734	blue	ASCL2
ENSG00000066427	blue	ATXN3
ENSG00000125037	blue	EMC3
ENSG00000072274	blue	TFRC
ENSG00000285509	blue	TBCEL-TECTA
ENSG00000154978	blue	VOPP1
ENSG00000139921	blue	TMX1
ENSG00000285171	blue	#N/A
ENSG00000119929	blue	CUTC
ENSG00000254996	blue	ANKHD1-EIF4EBP3
ENSG00000160299	blue	PCNT
ENSG00000242338	blue	BMS1P4
ENSG00000165661	blue	QSOX2
ENSG00000230359	blue	TPI1P2
ENSG00000162961	blue	DPY30
ENSG00000113811	blue	SELENOK
ENSG00000261556	blue	SMG1P7
ENSG00000269891	blue	ARHGAP19-SLIT1
ENSG00000079156	blue	OSBPL6
ENSG00000160075	blue	SSU72
ENSG00000117592	blue	PRDX6
ENSG00000239920	blue	#N/A
ENSG00000111276	blue	CDKN1B
ENSG00000259398	blue	#N/A
ENSG00000167257	blue	RNF214
ENSG00000062485	blue	CS
ENSG00000141933	blue	TPGS1
ENSG00000185220	blue	PGBD2
ENSG00000134109	blue	EDEM1
ENSG00000154114	blue	TBCEL
ENSG00000066777	blue	ARFGEF1
ENSG00000153187	blue	HNRNPU
ENSG00000259431	blue	THTPA
ENSG00000106462	blue	EZH2
ENSG00000101470	blue	TNNC2
ENSG00000183765	blue	CHEK2
ENSG00000201098	blue	RNY1
ENSG00000103657	blue	HERC1
ENSG00000101974	blue	ATP11C
ENSG00000144959	blue	NCEH1
ENSG00000234129	blue	#N/A
ENSG00000172367	blue	PDZD3
ENSG00000183576	blue	SETD3
ENSG00000122644	blue	ARL4A
ENSG00000243064	blue	ABCC13
ENSG00000110696	blue	C11ORF58
ENSG00000284906	blue	#N/A
ENSG00000272030	blue	#N/A
ENSG00000177675	blue	CD163L1
ENSG00000204516	blue	MICB
ENSG00000105366	blue	SIGLEC8
ENSG00000154642	blue	C21ORF91
ENSG00000057757	blue	PITHD1
ENSG00000177606	blue	JUN
ENSG00000167711	blue	SERPINF2
ENSG00000189171	blue	S100A13
ENSG00000273437	blue	#N/A
ENSG00000131503	blue	ANKHD1
ENSG00000082212	blue	ME2
ENSG00000078403	blue	MLLT10
ENSG00000134986	blue	NREP
ENSG00000143153	blue	ATP1B1
ENSG00000106992	blue	AK1
ENSG00000177556	blue	ATOX1
ENSG00000186310	blue	NAP1L3
ENSG00000154727	blue	GABPA
ENSG00000197312	blue	DDI2
ENSG00000178966	blue	RMI1
ENSG00000205702	blue	CYP2D7
ENSG00000240065	blue	PSMB9
ENSG00000129055	blue	ANAPC13
ENSG00000103056	blue	SMPD3
ENSG00000240445	blue	FOXO3B
ENSG00000159256	blue	MORC3
ENSG00000198892	blue	SHISA4
ENSG00000186162	blue	CIDECP1
ENSG00000139842	blue	CUL4A
ENSG00000242082	blue	SLC5A4-AS1
ENSG00000234614	blue	C2CD4D-AS1
ENSG00000108370	blue	RGS9
ENSG00000134602	blue	STK26
ENSG00000157368	blue	IL34
ENSG00000256566	blue	#N/A
ENSG00000171914	blue	TLN2
ENSG00000122026	blue	RPL21
ENSG00000213265	blue	TSGA13
ENSG00000285245	blue	#N/A
ENSG00000165322	blue	ARHGAP12
ENSG00000214076	blue	CPSF1P1
ENSG00000274765	blue	#N/A
ENSG00000125818	blue	PSMF1
ENSG00000177189	blue	RPS6KA3
ENSG00000104765	blue	BNIP3L
ENSG00000160767	blue	FAM189B
ENSG00000100225	blue	FBXO7
ENSG00000285077	blue	ARHGAP11B
ENSG00000139826	blue	ABHD13
ENSG00000157388	blue	CACNA1D
ENSG00000185504	blue	FAAP100
ENSG00000253586	blue	#N/A
ENSG00000173960	blue	UBXN2A
ENSG00000274864	blue	#N/A
ENSG00000143412	blue	ANXA9
ENSG00000266965	blue	#N/A
ENSG00000272162	blue	#N/A
ENSG00000279766	blue	#N/A
ENSG00000112419	blue	PHACTR2
ENSG00000185480	blue	PARPBP
ENSG00000169379	blue	ARL13B
ENSG00000157306	blue	ZFHX2-AS1
ENSG00000233382	blue	NKAPP1
ENSG00000273398	blue	#N/A
ENSG00000136908	blue	DPM2
ENSG00000122490	blue	SLC66A2
ENSG00000226210	blue	WASH8P
ENSG00000231952	blue	DPY19L1P2
ENSG00000026652	blue	AGPAT4
ENSG00000120742	blue	SERP1
ENSG00000274847	blue	MAFIP
ENSG00000011028	blue	MRC2
ENSG00000223891	blue	OSER1-DT
ENSG00000099622	blue	CIRBP
ENSG00000128585	blue	MKLN1
ENSG00000122545	blue	SEPTIN7
ENSG00000131507	blue	NDFIP1
ENSG00000254718	blue	#N/A
ENSG00000250548	blue	LINC01303
ENSG00000119725	blue	ZNF410
ENSG00000196437	blue	ZNF569
ENSG00000101040	blue	ZMYND8
ENSG00000240979	blue	#N/A
ENSG00000256229	blue	ZNF486
ENSG00000120662	blue	MTRF1
ENSG00000189057	blue	FAM111B
ENSG00000139160	blue	ETFBKMT
ENSG00000230189	blue	#N/A
ENSG00000204860	blue	FAM201A
ENSG00000280159	blue	#N/A
ENSG00000237359	blue	#N/A
ENSG00000176896	blue	TCEANC
ENSG00000127419	blue	TMEM175
ENSG00000223509	blue	#N/A
ENSG00000164332	blue	UBLCP1
ENSG00000196724	blue	ZNF418
ENSG00000034152	blue	MAP2K3
ENSG00000238917	blue	SNORD10
ENSG00000221983	blue	UBA52
ENSG00000284085	blue	MIR4732
ENSG00000238197	blue	PAXBP1-AS1
ENSG00000161091	blue	MFSD12
ENSG00000136819	blue	C9ORF78
ENSG00000157353	blue	FCSK
ENSG00000166439	blue	RNF169
ENSG00000186312	blue	CA5BP1
ENSG00000120158	blue	RCL1
ENSG00000226824	blue	#N/A
ENSG00000145284	blue	SCD5
ENSG00000229331	blue	GK-IT1
ENSG00000171735	blue	CAMTA1
ENSG00000188234	blue	AGAP4
ENSG00000066926	blue	FECH
ENSG00000139112	blue	GABARAPL1
ENSG00000150961	blue	SEC24D
ENSG00000182208	blue	MOB2
ENSG00000120519	blue	SLC10A7
ENSG00000258317	blue	#N/A
ENSG00000258186	blue	SLC7A5P2
ENSG00000254505	blue	CHMP4A
ENSG00000138411	blue	HECW2
ENSG00000228409	blue	CCT6P1
ENSG00000185710	blue	SMG1P4
ENSG00000138468	blue	SENP7
ENSG00000234936	blue	#N/A
ENSG00000104325	blue	DECR1
ENSG00000253483	blue	#N/A
ENSG00000278175	blue	GLIDR
ENSG00000089682	blue	RBM41
ENSG00000285064	blue	SMIM40
ENSG00000225484	blue	NUTM2B-AS1
ENSG00000030110	blue	BAK1
ENSG00000207496	blue	SNORA7A
ENSG00000128578	blue	STRIP2
ENSG00000115392	blue	FANCL
ENSG00000182372	blue	CLN8
ENSG00000260517	blue	#N/A
ENSG00000167992	blue	VWCE
ENSG00000136542	blue	GALNT5
ENSG00000135451	blue	TROAP
ENSG00000275413	blue	#N/A
ENSG00000129595	blue	EPB41L4A
ENSG00000213757	blue	RPS3AP20
ENSG00000170540	blue	ARL6IP1
ENSG00000225523	blue	IGKV6D-21
ENSG00000148484	blue	RSU1
ENSG00000103534	blue	TMC5
ENSG00000089234	blue	BRAP
ENSG00000063978	blue	RNF4
ENSG00000258924	blue	#N/A
ENSG00000125257	blue	ABCC4
ENSG00000100883	blue	SRP54
ENSG00000198336	blue	MYL4
ENSG00000259682	blue	#N/A
ENSG00000062598	blue	ELMO2
ENSG00000090013	blue	BLVRB
ENSG00000095321	blue	CRAT
ENSG00000170100	blue	ZNF778
ENSG00000269929	blue	MIRLET7A1HG
ENSG00000175164	blue	ABO
ENSG00000088992	blue	TESC
ENSG00000116675	blue	DNAJC6
ENSG00000260592	blue	#N/A
ENSG00000261611	blue	#N/A
ENSG00000145335	blue	SNCA
ENSG00000196227	blue	FAM217B
ENSG00000256185	blue	#N/A
ENSG00000100104	blue	SRRD
ENSG00000263740	blue	RN7SL4P
ENSG00000257252	blue	#N/A
ENSG00000256347	blue	OR8R1P
ENSG00000186088	blue	GSAP
ENSG00000278896	blue	#N/A
ENSG00000019995	blue	ZRANB1
ENSG00000110321	blue	EIF4G2
ENSG00000196074	blue	SYCP2
ENSG00000116903	blue	EXOC8
ENSG00000136840	blue	ST6GALNAC4
ENSG00000162368	blue	CMPK1
ENSG00000163166	blue	IWS1
ENSG00000121964	blue	GTDC1
ENSG00000175155	blue	YPEL2
ENSG00000166352	blue	IFTAP
ENSG00000202363	blue	SNORA62
ENSG00000169764	blue	UGP2
ENSG00000133606	blue	MKRN1
ENSG00000147168	blue	IL2RG
ENSG00000033178	blue	UBA6
ENSG00000118507	blue	AKAP7
ENSG00000140157	blue	NIPA2
ENSG00000125726	blue	CD70
ENSG00000163565	blue	IFI16
ENSG00000242288	blue	#N/A
ENSG00000197465	blue	GYPE
ENSG00000101911	blue	PRPS2
ENSG00000164649	blue	CDCA7L
ENSG00000149260	blue	CAPN5
ENSG00000123240	blue	OPTN
ENSG00000282977	blue	PCBP2-OT1
ENSG00000239002	blue	SCARNA10
ENSG00000111266	blue	DUSP16
ENSG00000276232	blue	#N/A
ENSG00000133026	blue	MYH10
ENSG00000157107	blue	FCHO2
ENSG00000136842	blue	TMOD1
ENSG00000273658	blue	#N/A
ENSG00000105221	blue	AKT2
ENSG00000276641	blue	MIR6769A
ENSG00000139218	blue	SCAF11
ENSG00000198492	blue	YTHDF2
ENSG00000109819	blue	PPARGC1A
ENSG00000075340	blue	ADD2
ENSG00000171659	blue	GPR34
ENSG00000145423	blue	SFRP2
ENSG00000232388	blue	SMIM26
ENSG00000241244	blue	IGKV1D-16
ENSG00000147650	blue	LRP12
ENSG00000211581	blue	MIR765
ENSG00000277938	blue	#N/A
ENSG00000185986	blue	SDHAP3
ENSG00000181704	blue	YIPF6
ENSG00000227533	blue	SLC2A1-AS1
ENSG00000108829	blue	LRRC59
ENSG00000161203	blue	AP2M1
ENSG00000242086	blue	MUC20-OT1
ENSG00000144468	blue	RHBDD1
ENSG00000114166	blue	KAT2B
ENSG00000087460	blue	GNAS
ENSG00000101577	blue	LPIN2
ENSG00000164961	blue	WASHC5
ENSG00000164168	blue	TMEM184C
ENSG00000236499	blue	LINC00896
ENSG00000153561	blue	RMND5A
ENSG00000182504	blue	CEP97
ENSG00000164040	blue	PGRMC2
ENSG00000100387	blue	RBX1
ENSG00000177565	blue	TBL1XR1
ENSG00000148481	blue	MINDY3
ENSG00000238446	blue	RNU7-38P
ENSG00000161914	blue	ZNF653
ENSG00000130300	blue	PLVAP
ENSG00000227741	blue	#N/A
ENSG00000171045	blue	TSNARE1
ENSG00000145730	blue	PAM
ENSG00000140264	blue	SERF2
ENSG00000168300	blue	PCMTD1
ENSG00000254681	blue	PKD1P5
ENSG00000148429	blue	USP6NL
ENSG00000187097	blue	ENTPD5
ENSG00000004766	blue	VPS50
ENSG00000147872	blue	PLIN2
ENSG00000110693	blue	SOX6
ENSG00000196072	blue	BLOC1S2
ENSG00000198176	blue	TFDP1
ENSG00000067955	blue	CBFB
ENSG00000270177	blue	#N/A
ENSG00000181826	blue	RELL1
ENSG00000256269	blue	HMBS
ENSG00000128283	blue	CDC42EP1
ENSG00000257052	blue	#N/A
ENSG00000172650	blue	AGAP5
ENSG00000142039	blue	CCDC97
ENSG00000112759	blue	SLC29A1
ENSG00000108468	blue	CBX1
ENSG00000172167	blue	MTBP
ENSG00000163374	blue	YY1AP1
ENSG00000180233	blue	ZNRF2
ENSG00000271853	blue	#N/A
ENSG00000238795	blue	SCARNA12
ENSG00000269374	blue	#N/A
ENSG00000241975	blue	ELOCP19
ENSG00000232815	blue	DUX4L50
ENSG00000272711	blue	#N/A
ENSG00000224177	blue	LINC00570
ENSG00000272410	blue	#N/A
ENSG00000168286	blue	THAP11
ENSG00000162688	blue	AGL
ENSG00000105321	blue	CCDC9
ENSG00000133627	blue	ACTR3B
ENSG00000180229	blue	HERC2P3
ENSG00000172671	blue	ZFAND4
ENSG00000108309	blue	RUNDC3A
ENSG00000127838	blue	PNKD
ENSG00000215845	blue	TSTD1
ENSG00000183298	blue	RPSAP19
ENSG00000267288	blue	#N/A
ENSG00000170606	blue	HSPA4
ENSG00000198836	blue	OPA1
ENSG00000279355	blue	AGPAT4-IT1
ENSG00000238269	blue	PAGE2B
ENSG00000073146	blue	MOV10L1
ENSG00000251432	blue	LINC02615
ENSG00000162599	blue	NFIA
ENSG00000186654	blue	PRR5
ENSG00000174106	blue	LEMD3
ENSG00000245552	blue	#N/A
ENSG00000148288	blue	GBGT1
ENSG00000249476	blue	#N/A
ENSG00000166347	blue	CYB5A
ENSG00000177868	blue	SVBP
ENSG00000164944	blue	VIRMA
ENSG00000284114	blue	#N/A
ENSG00000224159	blue	HMGB1P9
ENSG00000006459	blue	KDM7A
ENSG00000198517	blue	MAFK
ENSG00000153485	blue	TMEM251
ENSG00000118777	blue	ABCG2
ENSG00000048471	blue	SNX29
ENSG00000214652	blue	ZNF727
ENSG00000001084	blue	GCLC
ENSG00000175764	blue	TTLL11
ENSG00000182732	blue	RGS6
ENSG00000159023	blue	EPB41
ENSG00000155729	blue	KCTD18
[truncated: 20,304 more rows]
