# Supplementary material for: Downregulation of exhausted cytotoxic T cells in gene expression networks of multisystem inflammatory syndrome in children
Source: Nat Commun. 2021 Aug 11;12:4854. doi: 10.1038/s41467-021-24981-1 (PMC8357784; doi:10.1038/s41467-021-24981-1)
Supplement: Supplementary file 5 — Source Data [file 41467_2021_24981_MOESM5_ESM.xlsx]

## Sheet: Fig2A
GeneName	Mean Normalized Count	Log(FC)	Color
LINC02218	0.918034	-2.88002	P-Value<0.05
MTO1	4.32918	-0.882696	P-Value<0.05
ZNF555	2.14167	-1.68273	P-Value<0.05
ABCB1	2.85336	-2.31648	P-Value<0.05
ZNF853	0.308934	-3.16298	P-Value<0.05
ZNF600	2.96814	-2.02556	P-Value<0.05
GPR84	1.08858	4.55262	P-Value<0.05
ZNF184	2.4576	-1.43655	P-Value<0.05
RABAC1	3.42716	1.25705	P-Value<0.05
ARG1	3.37309	3.63445	P-Value<0.05
SLC4A10	1.03487	-3.70542	P-Value<0.05
DUSP2	1.92979	-1.89508	P-Value<0.05
ZIK1	1.72007	-1.69468	P-Value<0.05
FYCO1	5.00477	-0.850388	P-Value<0.05
LINC02481	0.657887	-3.18045	P-Value<0.05
ENPP5	-0.380798	-3.39108	P-Value<0.05
ENSG00000267364	0.613066	-2.36397	P-Value<0.05
RTL6	3.80436	-1.56765	P-Value<0.05
PDP2	2.66358	-1.13011	P-Value<0.05
RN7SKP79	0.0861454	2.10127	P-Value<0.05
QDPR	1.3182	-2.01743	P-Value<0.05
SLC40A1	6.80631	1.37232	P-Value<0.05
SMAD7	2.94382	-1.39912	P-Value<0.05
VNN1	4.37942	3.86783	P-Value<0.05
ZNF329	2.20017	-1.41568	P-Value<0.05
GTPBP2	5.60171	0.787819	P-Value<0.05
SPN	7.69368	-1.33649	P-Value<0.05
ZNF614	2.41504	-1.26438	P-Value<0.05
GNGT2	1.42197	-2.34627	P-Value<0.05
ENSG00000170846	2.5836	-1.18027	P-Value<0.05
FCGBP	2.53607	-2.51938	P-Value<0.05
ZNF175	2.97965	-1.17936	P-Value<0.05
KRT17P8	0.0601412	-3.80363	P-Value<0.05
GEMIN6	2.44002	-1.17574	P-Value<0.05
CMTR2	3.99226	-0.805528	P-Value<0.05
SRPRB	3.52811	-1.61821	P-Value<0.05
SMIM3	3.75432	1.40346	P-Value<0.05
LINC00638	-1.08818	-3.74811	P-Value<0.05
PPP1R12B	5.72456	-1.31735	P-Value<0.05
CCDC187	-2.84195	3.15988	P-Value<0.05
ZNF41	3.47482	-0.77492	P-Value<0.05
ENSG00000236226	-3.53428	4.6508	P-Value<0.05
STIM2-AS1	-1.22974	4.37816	P-Value<0.05
DNAJC4	3.82278	1.0828	P-Value<0.05
UPP1	4.83314	1.96816	P-Value<0.05
PDZD4	2.16865	-2.60781	P-Value<0.05
LLGL2	2.79845	-1.87639	P-Value<0.05
ZNF708	4.73993	-1.23204	P-Value<0.05
NEURL1	1.10567	-2.00749	P-Value<0.05
SESTD1	4.27846	1.22876	P-Value<0.05
JOSD2	1.32722	1.44807	P-Value<0.05
OSBPL5	3.58972	-1.80761	P-Value<0.05
IFITM3	6.82262	2.27721	P-Value<0.05
CMTM5	3.58151	1.76725	P-Value<0.05
ENSG00000269711	4.2601	2.14714	P-Value<0.05
SCART1	1.8931	-1.88381	P-Value<0.05
ENSG00000272908	0.543426	-3.33123	P-Value<0.05
PPP2R2B	1.11317	-3.11768	P-Value<0.05
CLU	6.57224	1.88412	P-Value<0.05
INPP4A	6.54796	-0.468317	P-Value<0.05
TRIM32	1.75141	-2.28444	P-Value<0.05
ZNF140	3.10593	-0.878181	P-Value<0.05
EMC1	4.59022	-0.942715	P-Value<0.05
KIR3DL1	-1.24753	-3.40063	P-Value<0.05
ENSG00000284341	0.226774	-3.77908	P-Value<0.05
NPM2	-2.37176	3.29795	P-Value<0.05
SELP	4.38221	1.71507	P-Value<0.05
CCL23	-2.80358	2.92057	P-Value<0.05
PAGR1	5.54226	0.728654	P-Value<0.05
S100A12	6.61258	3.32568	P-Value<0.05
ZNF17	2.55045	-1.12197	P-Value<0.05
FCER1G	7.14062	2.11363	P-Value<0.05
TCTN3	2.52427	-1.32216	P-Value<0.05
ITGA2B	6.79508	2.20727	P-Value<0.05
MROCKI	-2.63921	3.75047	P-Value<0.05
CD177	4.18489	7.5937	P-Value<0.05
PTGDR	2.35893	-2.79703	P-Value<0.05
SLAMF8	0.683093	-1.36024	P-Value<0.05
ATXN1-AS1	-2.03628	-3.48707	P-Value<0.05
RNF125	5.18426	-1.31078	P-Value<0.05
IL10RA	7.1535	-1.04104	P-Value<0.05
TM4SF19	-2.08768	-3.84395	P-Value<0.05
A2M-AS1	2.80157	-2.75524	P-Value<0.05
ENSG00000229961	-0.675558	-5.73061	P-Value<0.05
ITGA8	-3.088	2.43296	P-Value<0.05
AMZ1	-2.21567	3.14138	P-Value<0.05
CTSA	6.82136	1.61801	P-Value<0.05
RPL17	7.4469	-1.20126	P-Value<0.05
GAN	3.89184	-0.642669	P-Value<0.05
C12ORF45	3.73369	-1.12088	P-Value<0.05
ZNF709	1.77101	-1.5693	P-Value<0.05
ABHD15	2.73238	-1.175	P-Value<0.05
ENSG00000222032	-2.14279	3.37249	P-Value<0.05
ZNF91	5.3302	-1.15738	P-Value<0.05
TIMP1	5.87181	1.61549	P-Value<0.05
SDAD1	4.07314	-1.00537	P-Value<0.05
MT-TR	5.41334	2.31525	P-Value<0.05
ENSG00000254420	-3.02393	5.52552	P-Value<0.05
ENSG00000233461	1.5038	2.57579	P-Value<0.05
AGAP1	0.874773	-3.47708	P-Value<0.05
UBE2J1	6.03418	1.27957	P-Value<0.05
ENSG00000281348	5.0055	0.980682	P-Value<0.05
ZNF417	4.19994	-0.617451	P-Value<0.05
CATSPERB	1.9924	-2.04716	P-Value<0.05
FTH1P22	-1.30474	-3.04011	P-Value<0.05
PVRIG2P	2.93688	-1.09617	P-Value<0.05
MATK	2.80784	-2.17327	P-Value<0.05
ADORA1	-2.94784	-3.17477	P-Value<0.05
ERN1	6.12804	-1.03167	P-Value<0.05
CLOCK	3.48991	-1.16834	P-Value<0.05
ENSG00000258311	5.13069	0.988896	P-Value<0.05
ARL14EP	3.73864	-1.40333	P-Value<0.05
TRGC1	2.76579	-2.54944	P-Value<0.05
STXBP2	6.91604	1.23353	P-Value<0.05
TMEM50A	6.06872	0.623709	P-Value<0.05
SYNJ2BP	3.86436	-1.0687	P-Value<0.05
JADE1	5.32856	-0.809562	P-Value<0.05
CCDC88C	6.60871	-0.936211	P-Value<0.05
KLHDC4	4.73175	-1.10742	P-Value<0.05
PRECSIT	-2.35416	3.14556	P-Value<0.05
KIR3DX1	-1.2183	-3.60197	P-Value<0.05
TRAV1-2	-0.123986	-3.55846	P-Value<0.05
METTL2B	3.72556	-0.908851	P-Value<0.05
ZNF549	2.79036	-1.15634	P-Value<0.05
ANKRD22	2.28535	2.64828	P-Value<0.05
RPL17-C18ORF32	7.52614	-1.07542	P-Value<0.05
RAB11A	5.94788	0.580091	P-Value<0.05
SCN2B	-2.84849	2.61997	P-Value<0.05
RTN4R	-2.05113	-2.33645	P-Value<0.05
SCN1B	2.54968	2.00986	P-Value<0.05
CASP4LP	1.16707	-2.00861	P-Value<0.05
OSBPL7	3.30225	-1.32478	P-Value<0.05
POLG	5.36001	-0.574749	P-Value<0.05
DGCR8	4.18439	-0.988004	P-Value<0.05
VXN	-2.44215	-3.7204	P-Value<0.05
ZNF830	3.18782	-0.835389	P-Value<0.05
TSEN54	2.7433	-1.67401	P-Value<0.05
CARD16	5.45068	1.7278	P-Value<0.05
CACNA2D2	0.860872	-3.14629	P-Value<0.05
RNASE2	2.95985	3.5375	P-Value<0.05
LGR6	-0.361356	-4.94107	P-Value<0.05
WNT10B	-0.978516	-3.03592	P-Value<0.05
ZNF528	2.50235	-1.50089	P-Value<0.05
NAALADL1	1.16448	-1.27532	P-Value<0.05
CLASP2	4.79914	-0.625871	P-Value<0.05
IRAK3	6.77663	2.21683	P-Value<0.05
LLGL1	2.96757	-0.926877	P-Value<0.05
LAIR1	5.77443	1.44007	P-Value<0.05
OGFOD1	3.79866	-1.0002	P-Value<0.05
CTSW	4.95641	-2.23533	P-Value<0.05
ZNF185	5.41627	1.31832	P-Value<0.05
ENSG00000272941	3.23608	0.983229	P-Value<0.05
ARL15	3.78045	0.93543	P-Value<0.05
SYTL3	4.23213	-1.11555	P-Value<0.05
RNU4-87P	-1.23562	3.37012	P-Value<0.05
GAS2L1	3.36395	1.64849	P-Value<0.05
C12ORF65	3.02826	-1.34484	P-Value<0.05
RORA	6.14052	-1.53531	P-Value<0.05
DDX55P1	-3.04633	3.09665	P-Value<0.05
EXOSC4	1.77293	1.643	P-Value<0.05
MYO6	0.14996	-2.46858	P-Value<0.05
GCN1	5.84098	-0.855707	P-Value<0.05
TP53BP1	4.51821	-0.953278	P-Value<0.05
FSCN2	-2.96393	2.32433	P-Value<0.05
BIRC5	1.87545	3.04357	P-Value<0.05
ZNF483	0.851676	-2.51604	P-Value<0.05
LGALS8	5.71906	0.686328	P-Value<0.05
DDX51	2.91394	-1.38748	P-Value<0.05
SOCS7	3.69794	-0.877377	P-Value<0.05
ENSG00000237422	-2.14472	-3.61617	P-Value<0.05
BTG1P1	-0.528073	-4.20382	P-Value<0.05
ENSG00000284482	1.86721	-1.74241	P-Value<0.05
ZNF274	4.22106	-0.807653	P-Value<0.05
CD81	4.65992	-0.929094	P-Value<0.05
OMG	-0.685022	3.14897	P-Value<0.05
TPBG	-2.67371	-3.90019	P-Value<0.05
C2ORF68	5.34796	0.590227	P-Value<0.05
SMPD5	-2.44637	3.58139	P-Value<0.05
ENSG00000280276	-3.40918	5.09624	P-Value<0.05
CKAP4	5.44465	2.21465	P-Value<0.05
UTS2B	-3.2289	-2.62029	P-Value<0.05
PSTPIP2	5.20787	1.58804	P-Value<0.05
SLC49A4	3.7267	1.51316	P-Value<0.05
ENSG00000225885	-2.40158	-3.56398	P-Value<0.05
ENSG00000277669	3.54255	-1.17559	P-Value<0.05
ENSG00000234160	-1.29757	-2.41098	P-Value<0.05
ZNF623	4.30375	-0.629389	P-Value<0.05
ENSG00000267275	-1.18491	-2.00614	P-Value<0.05
TC2N	5.90607	-1.50753	P-Value<0.05
NAP1L2	-1.30027	-4.59717	P-Value<0.05
FBXO21	3.93547	-0.962747	P-Value<0.05
TATDN3	3.25941	0.669211	P-Value<0.05
PCYT1B	3.16428	1.89394	P-Value<0.05
COL16A1	-3.24195	2.67076	P-Value<0.05
ENSG00000274253	-2.64262	2.98239	P-Value<0.05
NCALD	2.86045	-2.2044	P-Value<0.05
NR1D2	3.98849	-1.07654	P-Value<0.05
ZNF570	2.64606	-1.6053	P-Value<0.05
KDM2B	4.58597	-1.15305	P-Value<0.05
LINC00565	-0.0494229	-2.88013	P-Value<0.05
SNX2	5.99675	0.594853	P-Value<0.05
ENSG00000233757	0.307693	-1.75772	P-Value<0.05
MTSS2	0.845158	1.96988	P-Value<0.05
NOXP-Value<0.051	0.00920955	2.69889	P-Value<0.05
ADAT3	0.767824	1.75938	P-Value<0.05
PTGDS	1.22334	-2.44298	P-Value<0.05
ENSG00000268400	6.73513	0.758677	P-Value<0.05
MYBPH	-1.9142	-4.59061	P-Value<0.05
CD274	3.75793	2.66663	P-Value<0.05
TRDC	2.62765	-2.47398	P-Value<0.05
BIVM-ERCC5	5.59494	-0.552332	P-Value<0.05
FITM2	1.88998	-1.42108	P-Value<0.05
PRSS30P	-1.79561	-4.49777	P-Value<0.05
TRAPPC4	3.7622	-0.656954	P-Value<0.05
ZNRF2P1	-1.45619	3.0628	P-Value<0.05
BLOC1S1	5.12937	1.07985	P-Value<0.05
ZNF727	-1.47973	-3.28946	P-Value<0.05
MMADHC	4.85907	0.824251	P-Value<0.05
ZNF519	2.08775	-1.77391	P-Value<0.05
PARP3	1.46721	-1.37099	P-Value<0.05
B3GAT1	0.857074	-3.49849	P-Value<0.05
TMEM8B	1.71782	-1.61088	P-Value<0.05
SUCNR1	1.07334	3.08592	P-Value<0.05
LINC00863	1.36598	1.21193	P-Value<0.05
ENSG00000225313	-2.76457	3.23507	P-Value<0.05
ZNF527	1.66138	-1.53294	P-Value<0.05
AGFG1	6.01356	1.07366	P-Value<0.05
KLHL6	5.94253	0.619551	P-Value<0.05
S100A9	10.6096	2.02509	P-Value<0.05
ROCK2	5.24359	0.670347	P-Value<0.05
MYBL1	3.87021	-2.68106	P-Value<0.05
SOGA3	-1.27303	-2.56138	P-Value<0.05
SRPK1	6.30388	1.11332	P-Value<0.05
HLCS	2.67816	-1.09369	P-Value<0.05
TUBA5P	-2.8982	3.32356	P-Value<0.05
MIA-RAB4B	4.28955	0.70326	P-Value<0.05
CRY2	3.72886	-0.86746	P-Value<0.05
RPL36A-HNRNPH2	7.51291	-0.703426	P-Value<0.05
ENSG00000243696	3.80695	1.88167	P-Value<0.05
ATP11B	6.82413	0.884384	P-Value<0.05
SLC16A7	5.09142	-0.882662	P-Value<0.05
TIMM44	2.661	-0.941326	P-Value<0.05
ZNF286A	2.69627	-1.30863	P-Value<0.05
ENSG00000257921	2.41463	-1.25041	P-Value<0.05
ENSG00000284874	4.85675	1.66697	P-Value<0.05
NSMCE3	3.13506	-1.19447	P-Value<0.05
TNS4	-2.55463	-3.46793	P-Value<0.05
ZNF766	4.14807	-0.960941	P-Value<0.05
TP53I3	1.42443	2.01187	P-Value<0.05
NSG1	0.557327	-3.77498	P-Value<0.05
ACO1	2.46114	-0.798772	P-Value<0.05
ENSG00000196826	2.66943	-0.997197	P-Value<0.05
GLS	6.13694	-0.680202	P-Value<0.05
ENSG00000286165	2.93617	-1.4255	P-Value<0.05
TREML1	4.2334	1.86121	P-Value<0.05
ENSG00000259658	-1.69541	-2.95211	P-Value<0.05
TMEM181	4.48865	-0.888306	P-Value<0.05
KIR3DL2	-1.52888	-3.89157	P-Value<0.05
MORF4L2	3.98323	-0.794648	P-Value<0.05
STAT4	4.41824	-1.5884	P-Value<0.05
KRT8	-2.05291	3.31853	P-Value<0.05
KCNE1B	-2.43165	4.07051	P-Value<0.05
MPIG6B	5.37012	1.64248	P-Value<0.05
UBQLN2	4.94969	0.835075	P-Value<0.05
ARPC5	7.71907	0.862062	P-Value<0.05
PXK	4.98609	1.0107	P-Value<0.05
ENSG00000263917	3.11095	-0.84148	P-Value<0.05
WDR70	3.72003	-0.689706	P-Value<0.05
CA5B	4.38408	-0.874189	P-Value<0.05
CD244	3.85481	-2.0852	P-Value<0.05
ENSG00000240535	-1.65841	-3.82017	P-Value<0.05
TGFB1I1	1.13797	1.77877	P-Value<0.05
KLRG1	2.97094	-3.44622	P-Value<0.05
ENSG00000268205	4.48285	-1.00504	P-Value<0.05
SLC29A3	1.66392	-1.39559	P-Value<0.05
ZFP36L2	6.97845	-0.793449	P-Value<0.05
ENSG00000226862	-2.33487	-3.0633	P-Value<0.05
SPDYC	-0.546223	4.0004	P-Value<0.05
DHTKD1	4.85173	0.652478	P-Value<0.05
LINC00032	-2.88715	2.52554	P-Value<0.05
SNAPC1	1.94675	-1.12069	P-Value<0.05
UTRN	7.95279	-0.563342	P-Value<0.05
ZNF141	4.72113	-0.962772	P-Value<0.05
GIMAP7	6.26368	-1.32263	P-Value<0.05
NOTCH2NLA	3.16229	1.64618	P-Value<0.05
MAOB	-0.104678	2.89456	P-Value<0.05
ENSG00000255104	1.66413	-1.83107	P-Value<0.05
ZNF84	3.18937	-1.32439	P-Value<0.05
MLKL	5.4285	1.08538	P-Value<0.05
LINC01531	-3.33665	2.6096	P-Value<0.05
ENSG00000235321	-2.70447	3.27675	P-Value<0.05
ZFP36	7.28413	1.12059	P-Value<0.05
CYP19A1	-2.68258	3.62781	P-Value<0.05
URB2	2.76372	-1.15081	P-Value<0.05
PODXL	-1.17917	-2.85312	P-Value<0.05
PRRC1	4.40395	-0.647082	P-Value<0.05
KAT6B	5.29944	-0.757542	P-Value<0.05
GBA	4.59763	1.21926	P-Value<0.05
SGSM1	-0.220328	-3.03925	P-Value<0.05
KLF3-AS1	0.4786	-3.41365	P-Value<0.05
ERLIN1	3.71254	1.26893	P-Value<0.05
ING5	4.2339	-0.977269	P-Value<0.05
NUDT22	4.08518	0.575402	P-Value<0.05
HTR6	-2.76164	-3.74297	P-Value<0.05
RPH3A	1.17018	3.14965	P-Value<0.05
ZNF566	2.67677	-1.87675	P-Value<0.05
AMER1	2.70177	-1.07286	P-Value<0.05
ZNF331	2.85388	-1.33273	P-Value<0.05
SPESP1	-1.56263	2.99486	P-Value<0.05
CCDC69	6.58379	0.650944	P-Value<0.05
DLG5	1.70108	-2.06544	P-Value<0.05
MT-TM	6.1737	1.77499	P-Value<0.05
KLRF1	1.42991	-4.14222	P-Value<0.05
HCFC1R1	2.24521	1.80927	P-Value<0.05
CDC42	8.13855	0.574457	P-Value<0.05
GP1BB	4.12563	1.85389	P-Value<0.05
TARM1	-1.41502	3.71236	P-Value<0.05
AFG3L2	4.24891	-1.00023	P-Value<0.05
ZNF256	1.05689	-2.0405	P-Value<0.05
ITPA	3.15127	-0.912282	P-Value<0.05
METTL16	4.26025	-0.887851	P-Value<0.05
AZIN2	0.385765	-2.74691	P-Value<0.05
TTLL1	0.715529	-1.50536	P-Value<0.05
PDE4DIP	3.75789	-0.865533	P-Value<0.05
ABI3	4.30475	-1.05304	P-Value<0.05
SPHK1	1.57147	1.45642	P-Value<0.05
PLSCR1	5.7328	2.04972	P-Value<0.05
LILRA6	6.02737	1.80681	P-Value<0.05
DMPK	2.06671	-1.1056	P-Value<0.05
TSPOAP1	3.89552	-1.56393	P-Value<0.05
PROCR	-1.89335	-3.09773	P-Value<0.05
RAB4B	4.55951	0.725111	P-Value<0.05
VPS13B-DT	-0.29501	2.54513	P-Value<0.05
GPR68	1.8954	-2.34136	P-Value<0.05
TBCCD1	2.48132	-1.03044	P-Value<0.05
MCTP1	5.45264	1.30688	P-Value<0.05
MIR17HG	1.58162	-2.26947	P-Value<0.05
F11	-3.24055	2.22686	P-Value<0.05
MMP9	6.32018	2.85834	P-Value<0.05
PRUNE2	0.0401338	2.52997	P-Value<0.05
NMUR1	1.15026	-3.07013	P-Value<0.05
PET117	1.84362	-1.55526	P-Value<0.05
USP16	4.72821	-0.464609	P-Value<0.05
C1RL-AS1	4.3494	1.01171	P-Value<0.05
ENSG00000279637	-0.607547	-2.90755	P-Value<0.05
FTLP3	0.445401	1.34083	P-Value<0.05
ZNF783	3.55517	-1.11116	P-Value<0.05
SPATA20P1	-2.77796	3.0343	P-Value<0.05
ENSG00000267764	-1.99455	-3.52759	P-Value<0.05
SHKBP1	6.836	1.29898	P-Value<0.05
TRUB1	2.36858	-1.28296	P-Value<0.05
ERCC5	5.75916	-0.466742	P-Value<0.05
KLHL11	4.06728	-0.771597	P-Value<0.05
ZNF490	3.81856	-0.636746	P-Value<0.05
COLQ	2.43143	-1.968	P-Value<0.05
MICU1	5.20831	0.848706	P-Value<0.05
ZNF383	3.38949	-1.22112	P-Value<0.05
RPSA	7.73978	-1.27836	P-Value<0.05
ZNF675	3.26477	-0.922663	P-Value<0.05
GMFB	4.32731	0.832782	P-Value<0.05
EXOSC2	3.3543	-1.49218	P-Value<0.05
RPL3	8.59088	-1.15146	P-Value<0.05
RPSAP26	-1.99012	-2.7398	P-Value<0.05
L3MBTL2	4.16377	-0.78139	P-Value<0.05
KCNK10	-2.38107	-2.98662	P-Value<0.05
TRDJ3	-1.7868	-3.13133	P-Value<0.05
NAA60	4.67191	0.415061	P-Value<0.05
MT-TG	5.11009	2.07799	P-Value<0.05
ATF7	4.96058	0.834587	P-Value<0.05
RFTN1	4.36351	-1.14917	P-Value<0.05
TFAP2E-AS1	0.139699	-1.9895	P-Value<0.05
NINL	0.00429844	-2.07556	P-Value<0.05
NBN	5.48699	1.20225	P-Value<0.05
UBE2C	1.48518	1.79097	P-Value<0.05
PGLS	3.91772	0.696451	P-Value<0.05
ARL6IP6	3.87805	0.883969	P-Value<0.05
KLHDC8B	2.89734	1.4701	P-Value<0.05
HNRNPA1P16	-1.42047	-3.22124	P-Value<0.05
ENSG00000255641	1.25386	-2.16795	P-Value<0.05
DTHD1	1.65506	-2.51543	P-Value<0.05
C18ORF32	4.25193	0.687048	P-Value<0.05
ATP1A3	-0.0891832	-2.68966	P-Value<0.05
PACC1	2.30078	-1.05067	P-Value<0.05
GATC	3.98775	-0.64532	P-Value<0.05
ENSG00000286010	0.0975829	-3.66532	P-Value<0.05
CTDSPL	4.0876	1.29402	P-Value<0.05
ENSG00000252139	4.42633	-1.39888	P-Value<0.05
UPK3A	-1.32561	-2.479	P-Value<0.05
ZNF468	4.32624	-0.71487	P-Value<0.05
PLEKHA1	4.08046	-1.70529	P-Value<0.05
AMOT	0.691933	-2.69478	P-Value<0.05
ENSG00000251661	2.12052	2.0005	P-Value<0.05
PTPN4	6.17255	-1.0423	P-Value<0.05
C1RL	5.85395	1.34443	P-Value<0.05
ENSG00000283088	2.09768	-1.06909	P-Value<0.05
NMD3	3.53707	-0.988916	P-Value<0.05
SLC17A9	1.87342	-1.68101	P-Value<0.05
ADAMTS1	0.0210148	-3.2269	P-Value<0.05
ZNF618	1.22774	-1.67957	P-Value<0.05
AKR1B1	3.07968	-1.16797	P-Value<0.05
PIWIL4	2.43043	1.13351	P-Value<0.05
ASNSD1	3.83923	-1.32886	P-Value<0.05
ENSG00000279369	3.22351	-1.0305	P-Value<0.05
TRGV10	0.120363	-3.36731	P-Value<0.05
FCRL6	2.5275	-3.21798	P-Value<0.05
CARD6	4.16022	1.40002	P-Value<0.05
BAG4	4.65652	0.69305	P-Value<0.05
TRMT44	2.56879	-0.800091	P-Value<0.05
ENSG00000277856	-2.25816	3.96835	P-Value<0.05
ARHGAP6	3.13408	1.44014	P-Value<0.05
AKIRIN2	5.03047	1.08994	P-Value<0.05
ZFP14	3.51126	-1.19849	P-Value<0.05
BORCS8-MEF2B	3.26405	0.983336	P-Value<0.05
YPEL1	2.52896	-1.49464	P-Value<0.05
UNC119B	3.79005	-0.805032	P-Value<0.05
MAP3K4	4.20046	-1.02872	P-Value<0.05
ENSG00000283515	4.4543	-0.596868	P-Value<0.05
PTCH1	3.15131	-1.712	P-Value<0.05
ACER3	4.37955	1.43693	P-Value<0.05
C5ORF34	-0.449275	-1.80655	P-Value<0.05
BCL7C	2.90685	-1.03065	P-Value<0.05
TRBV15	-0.800096	-3.03785	P-Value<0.05
KLRD1	5.62007	-2.64487	P-Value<0.05
KAT14	3.26741	-1.13094	P-Value<0.05
RPUSD4	2.9529	-1.43138	P-Value<0.05
UBIAD1	3.31824	-1.00887	P-Value<0.05
MCM3AP	6.04252	-0.407251	P-Value<0.05
ENSG00000272491	-2.75086	3.23324	P-Value<0.05
DKK3	-2.84627	-2.90032	P-Value<0.05
AMMECR1L	4.23813	-0.341556	P-Value<0.05
LINC01145	3.50734	-0.774263	P-Value<0.05
CAPN1	6.46147	0.829424	P-Value<0.05
ADGRG1	4.43176	-2.7411	P-Value<0.05
PAQR4	1.8501	2.0588	P-Value<0.05
IL27RA	4.8064	-0.935008	P-Value<0.05
SPIN4	1.25963	-1.49697	P-Value<0.05
FASLG	1.87213	-2.83405	P-Value<0.05
MSANTD4	3.21588	-0.976432	P-Value<0.05
TSPEAR	-1.77737	-4.42185	P-Value<0.05
AZI2	4.37145	0.777094	P-Value<0.05
ZNF610	-0.707742	-2.46831	P-Value<0.05
FGFR2	-0.861365	-3.13389	P-Value<0.05
GP6	2.75361	1.31056	P-Value<0.05
ZNF542P	2.62107	-1.42936	P-Value<0.05
ABCC3	4.40849	1.28434	P-Value<0.05
SH3GLB1	6.46458	0.907851	P-Value<0.05
ITIH4	3.41522	1.84664	P-Value<0.05
EIPR1	2.92121	-0.741531	P-Value<0.05
CCDC96	-1.22013	-1.75587	P-Value<0.05
FAM210A	1.97743	-1.25581	P-Value<0.05
GPR153	-0.692499	-2.61481	P-Value<0.05
UBA3	5.3295	0.780355	P-Value<0.05
NOM1	3.87168	-0.768922	P-Value<0.05
NCR3	1.77844	-2.0327	P-Value<0.05
ENSG00000267216	4.33196	-0.566422	P-Value<0.05
TMEM170A	5.06631	-0.629009	P-Value<0.05
ENSG00000264324	3.98436	-0.718913	P-Value<0.05
CSDC2	-3.36274	3.30134	P-Value<0.05
COMMD4	2.62131	-0.809998	P-Value<0.05
RPS17	7.57591	-1.02528	P-Value<0.05
MTCO3P11	1.05936	1.72185	P-Value<0.05
EIF1AX	4.53684	-0.886764	P-Value<0.05
RAD23B	6.43041	0.969354	P-Value<0.05
CHRNA2	-1.04389	3.42232	P-Value<0.05
DOLPP1	2.04616	-0.932069	P-Value<0.05
ENSG00000272583	-2.36499	-2.71671	P-Value<0.05
NPTXR	-0.10495	-3.50797	P-Value<0.05
ELP1	4.57496	-0.666773	P-Value<0.05
ENSG00000279019	-2.34578	2.93672	P-Value<0.05
SLC4A4	0.329792	-2.81838	P-Value<0.05
NAIF1	2.58047	-0.773126	P-Value<0.05
ENSG00000269524	-2.7056	3.76677	P-Value<0.05
OLAH	-1.50931	4.52062	P-Value<0.05
ENSG00000230470	-2.71077	-3.73389	P-Value<0.05
EMG1	3.77384	-1.02718	P-Value<0.05
PER3	2.05178	-1.36166	P-Value<0.05
PHBP19	0.574731	-1.17088	P-Value<0.05
FBXO31	3.31105	-1.06642	P-Value<0.05
EIF3K	5.65309	-1.05184	P-Value<0.05
OR51B5	-2.72015	2.40814	P-Value<0.05
RNF220	4.86287	-0.650215	P-Value<0.05
TRAJ57	-2.43477	-3.18843	P-Value<0.05
MTPAP	3.80458	-1.0525	P-Value<0.05
GSTK1	6.56986	0.593269	P-Value<0.05
VPS26AP1	-2.93094	-3.24123	P-Value<0.05
UCKL1	2.8046	-0.889589	P-Value<0.05
FUT11	4.0123	-1.03226	P-Value<0.05
CSTF2T	4.46653	-0.834252	P-Value<0.05
MDP1	1.59155	-0.996771	P-Value<0.05
DNM2	6.96405	0.433033	P-Value<0.05
METTL8	2.98582	-0.944362	P-Value<0.05
RPS6KA5	5.53217	-0.72462	P-Value<0.05
ELFN2	-2.61628	2.2719	P-Value<0.05
ENSG00000284969	4.30434	1.39996	P-Value<0.05
HPD	-1.76531	3.37573	P-Value<0.05
SNORA12	2.00075	1.44596	P-Value<0.05
ASTE1	2.76787	-0.922046	P-Value<0.05
SCARNA9	3.9687	1.13245	P-Value<0.05
ENSG00000274964	-1.42204	-2.48014	P-Value<0.05
SNRPD3	5.55988	-0.727471	P-Value<0.05
MEF2A	5.59874	1.13187	P-Value<0.05
NOP2	3.8217	-0.941233	P-Value<0.05
HMG20A	4.50103	-0.697447	P-Value<0.05
POF1B	-3.02289	-2.42859	P-Value<0.05
DUSP7	4.01732	-0.920267	P-Value<0.05
TRPC3	-2.82093	-3.31634	P-Value<0.05
SAMSN1	4.36211	1.55309	P-Value<0.05
AHNAK	10.4707	-1.54666	P-Value<0.05
MFSD14C	4.98721	0.71469	P-Value<0.05
NAP1L3	-1.0447	-3.12951	P-Value<0.05
TRDJ1	0.149389	-2.52658	P-Value<0.05
USP36	4.53045	-0.979157	P-Value<0.05
FAR2	4.40059	1.11133	P-Value<0.05
ZNF548	3.65397	-0.995692	P-Value<0.05
MRPS33	2.49648	-0.740398	P-Value<0.05
ENSG00000269934	-0.78711	-3.10883	P-Value<0.05
KLRK1-AS1	-2.61483	-2.62067	P-Value<0.05
ENSG00000256050	-1.88495	3.07084	P-Value<0.05
AIM2	3.4531	1.61153	P-Value<0.05
MFN2	6.8853	1.04188	P-Value<0.05
BRD7	5.11055	-0.548708	P-Value<0.05
DIPK1B	0.523553	1.80534	P-Value<0.05
DGKK	-1.82703	-4.40754	P-Value<0.05
GALNS	4.80274	0.812233	P-Value<0.05
BRD1	4.90643	-0.653127	P-Value<0.05
ENSG00000268734	2.58576	2.6262	P-Value<0.05
B4GALT5	6.46698	1.30539	P-Value<0.05
PCNX2	3.83407	-1.33121	P-Value<0.05
HEG1	3.84803	-1.94423	P-Value<0.05
COL6A2	2.57653	-2.21335	P-Value<0.05
ENSG00000285851	5.18712	0.994389	P-Value<0.05
ENSG00000258891	-0.814157	-2.45283	P-Value<0.05
CRHBP	-1.2679	2.24949	P-Value<0.05
FBRS	6.19908	0.630839	P-Value<0.05
ACTR6	2.99758	-0.794083	P-Value<0.05
BOK	-2.66306	-3.39911	P-Value<0.05
THUMPD3	3.33739	-0.790757	P-Value<0.05
LILRA5	6.38037	2.38553	P-Value<0.05
DNASE1L3	-1.86788	-3.23923	P-Value<0.05
ZZZ3	4.52907	-0.813236	P-Value<0.05
SIRPAP1	-2.14585	3.84585	P-Value<0.05
KL	-1.21838	2.75938	P-Value<0.05
S1PR5	2.96958	-2.97052	P-Value<0.05
MYL12A	7.57037	0.735371	P-Value<0.05
TAF1	5.98412	-0.473007	P-Value<0.05
TRAJ22	-0.488823	-2.84126	P-Value<0.05
PCSK5	2.94119	-1.03207	P-Value<0.05
ARRDC3	6.78496	-0.998277	P-Value<0.05
PTGER4	4.58106	-0.956569	P-Value<0.05
ZNF433	-1.27824	-2.91294	P-Value<0.05
CDC42EP3	6.79555	1.21857	P-Value<0.05
PRSS35	-2.92521	-2.10982	P-Value<0.05
ATP6V1C1	5.35536	0.874019	P-Value<0.05
SEMA4C	3.22457	-1.22149	P-Value<0.05
ENSG00000239906	-0.958417	3.76617	P-Value<0.05
PRDM11	1.9517	-1.48989	P-Value<0.05
RNF8	2.77419	-0.940832	P-Value<0.05
ACTR5	1.32065	-1.89511	P-Value<0.05
SMIM33	-1.99891	-2.21798	P-Value<0.05
RNF165	0.756131	-2.90503	P-Value<0.05
LINC00888	0.0264147	-1.8124	P-Value<0.05
TRDJ2	-1.39569	-2.85726	P-Value<0.05
HLA-DQA1	4.75544	-1.61957	P-Value<0.05
IL4	-2.40238	-2.73394	P-Value<0.05
ENSG00000278144	6.31215	1.45504	P-Value<0.05
CPNE5	3.5079	1.39845	P-Value<0.05
HTATSF1	4.75239	-0.892683	P-Value<0.05
BCKDK	3.93986	1.07736	P-Value<0.05
MT-TT	3.56459	2.214	P-Value<0.05
HNRNPA1P21	-1.15559	-2.45395	P-Value<0.05
ENSG00000260836	7.52582	-1.09974	P-Value<0.05
EOLA2	2.39152	-1.03824	P-Value<0.05
PATL1	4.82347	0.550636	P-Value<0.05
CTNS	3.19863	1.0205	P-Value<0.05
ENSG00000248516	-1.0246	3.00779	P-Value<0.05
TCTA	3.784	0.53434	P-Value<0.05
ZNF432	3.15871	-0.880767	P-Value<0.05
PGD	7.25038	1.50971	P-Value<0.05
CALML4	3.56968	0.724631	P-Value<0.05
ZNF584	0.540935	-1.50504	P-Value<0.05
ZDHHC19	0.230451	5.48729	P-Value<0.05
NFYC-AS1	0.250093	-1.57597	P-Value<0.05
ENSG00000278948	1.52926	-1.12199	P-Value<0.05
TBRG4	4.16537	-0.842162	P-Value<0.05
ZNF621	4.5861	-0.612051	P-Value<0.05
ZSCAN21	1.51062	-1.23787	P-Value<0.05
KLRA1P	0.78475	-1.77891	P-Value<0.05
ANKRD34B	0.465391	3.20789	P-Value<0.05
ZNF559	3.19909	-0.94227	P-Value<0.05
CYTH3	2.20716	-1.65244	P-Value<0.05
C1ORF105	-2.65082	2.88708	P-Value<0.05
VWA5A	2.44953	1.68011	P-Value<0.05
FEZ1	-1.39848	-3.07348	P-Value<0.05
DOCK3	-0.589424	-2.61537	P-Value<0.05
LRRFIP2	5.49434	0.791516	P-Value<0.05
GPN1	3.02301	-1.26123	P-Value<0.05
DLEC1	1.12698	-1.5492	P-Value<0.05
RPS3A	7.54903	-1.21064	P-Value<0.05
CCDC102A	0.978761	-1.67583	P-Value<0.05
NCBP2	4.27514	-0.859681	P-Value<0.05
CEMIP2	6.52458	0.663045	P-Value<0.05
COL10A1	-2.05854	3.5116	P-Value<0.05
ENSG00000235008	-0.31736	2.90533	P-Value<0.05
MTPN	8.53241	0.644001	P-Value<0.05
NLRC4	4.65473	1.98882	P-Value<0.05
PMS2P6	-2.71387	3.27566	P-Value<0.05
LIPE-AS1	1.13245	-0.93546	P-Value<0.05
ARMC6	3.09566	-0.922597	P-Value<0.05
ELP3	3.96129	-1.00354	P-Value<0.05
LINC00869	3.61373	-0.977482	P-Value<0.05
TOLLIP	5.03555	0.767573	P-Value<0.05
MSL3	5.81472	0.840658	P-Value<0.05
MAN1A1	6.42695	1.23524	P-Value<0.05
BAG5	4.45104	-1.10245	P-Value<0.05
CXXC5	2.87466	-1.12997	P-Value<0.05
G6PD	5.83699	0.997167	P-Value<0.05
NCAM1	2.00637	-2.94871	P-Value<0.05
ENSG00000258539	4.82081	-0.748689	P-Value<0.05
C19ORF38	5.45004	1.61067	P-Value<0.05
EHD1	6.85393	0.902961	P-Value<0.05
KLRB1	2.90024	-3.08165	P-Value<0.05
SLC4A3	-1.81523	-3.27198	P-Value<0.05
ENSG00000284543	-2.23387	-3.48258	P-Value<0.05
BNIP1	0.597628	-1.44381	P-Value<0.05
ENSG00000284461	4.42336	0.582809	P-Value<0.05
PBX4	0.804183	-1.63128	P-Value<0.05
ENSG00000202078	-0.781392	2.44782	P-Value<0.05
SPATA5	3.75928	-1.19033	P-Value<0.05
CD59	5.66391	1.10133	P-Value<0.05
TAS2R41	-1.33658	-2.77504	P-Value<0.05
HP	1.89903	4.4387	P-Value<0.05
FFAR3	-1.49703	4.05099	P-Value<0.05
NT5C3A	5.17383	1.46967	P-Value<0.05
E2F6	1.55252	-1.64829	P-Value<0.05
LINC00824	-2.53136	-2.79625	P-Value<0.05
S100B	0.402645	2.59695	P-Value<0.05
LEPROT	5.73527	0.830948	P-Value<0.05
ENSG00000261799	3.47135	-0.533707	P-Value<0.05
ENSG00000253284	-1.35272	-2.96445	P-Value<0.05
TMCO4	3.00753	-0.891454	P-Value<0.05
RPL34	7.02939	-0.847405	P-Value<0.05
ZFYVE28	2.25903	-1.66312	P-Value<0.05
CENPC	4.79861	-0.698418	P-Value<0.05
TYSND1	3.18919	-0.864566	P-Value<0.05
UMPS	3.06135	-0.889479	P-Value<0.05
TRBV4-2	-0.00735221	-3.39402	P-Value<0.05
AGPAT1	5.27185	0.860907	P-Value<0.05
LINC02328	0.900372	-1.76534	P-Value<0.05
NIF3L1	2.66699	-1.34024	P-Value<0.05
EIF4A2	6.80967	-0.649838	P-Value<0.05
PECR	2.86955	1.20421	P-Value<0.05
PAOX	0.713532	-1.57023	P-Value<0.05
PDE1B	2.72121	1.3371	P-Value<0.05
FAM184B	-2.82542	2.93205	P-Value<0.05
B3GNT8	3.68602	1.53492	P-Value<0.05
ENSG00000275278	-2.65132	2.93074	P-Value<0.05
LPAL2	-0.171982	-3.10242	P-Value<0.05
PAXX	2.67277	-1.00377	P-Value<0.05
MT-ND3	7.24295	1.48411	P-Value<0.05
ZNF530	1.41446	-1.22809	P-Value<0.05
TMEM131L	6.46511	0.453135	P-Value<0.05
ENSG00000230454	1.44385	1.14538	P-Value<0.05
KCNH4	-3.46091	2.10062	P-Value<0.05
MPZ	2.40107	1.5495	P-Value<0.05
XCL1	-1.40471	-3.14827	P-Value<0.05
GDPGP1	1.98752	-0.845358	P-Value<0.05
PGAP3	2.6008	-1.01994	P-Value<0.05
ADAM9	4.44263	1.35363	P-Value<0.05
ENSG00000258989	3.72945	-1.36636	P-Value<0.05
EP400	5.79586	-0.507342	P-Value<0.05
SNORD94	-0.472765	-2.64988	P-Value<0.05
COX5B	4.09372	1.08491	P-Value<0.05
BTBD11	3.12178	-1.16158	P-Value<0.05
MUSTN1	0.53041	1.8116	P-Value<0.05
MT-TL1	5.90089	1.83847	P-Value<0.05
ALAS1	4.60031	0.786041	P-Value<0.05
ENSG00000249806	-0.631129	-3.03133	P-Value<0.05
GLRX3	3.95714	-0.632697	P-Value<0.05
ZFP82	1.758	-1.17495	P-Value<0.05
EIF3M	5.43681	-0.777005	P-Value<0.05
ADRB2	3.60082	-1.57345	P-Value<0.05
TCEANC2	3.97357	-0.57488	P-Value<0.05
ENSG00000275210	4.60284	2.07633	P-Value<0.05
SHPRH	4.85188	-0.723067	P-Value<0.05
DPY19L4	2.51785	-0.847268	P-Value<0.05
FOXN2	5.82871	0.689899	P-Value<0.05
ENSG00000284176	-0.871268	2.29658	P-Value<0.05
ENSG00000267385	4.26912	2.00835	P-Value<0.05
ENSG00000281530	0.692199	1.81934	P-Value<0.05
USP11	3.67275	-0.967618	P-Value<0.05
KDM1A	4.37241	-0.741592	P-Value<0.05
VAC14	3.7507	-0.596896	P-Value<0.05
MYO9A	4.80169	-0.874549	P-Value<0.05
ENSG00000284803	7.22738	-1.06345	P-Value<0.05
ENSG00000228719	-1.36475	-2.65362	P-Value<0.05
JAK1	7.92146	-0.450584	P-Value<0.05
ENSG00000241886	2.06508	2.02597	P-Value<0.05
PTGS1	6.49541	1.14622	P-Value<0.05
DNAJC13	6.07854	0.728102	P-Value<0.05
LARP1	6.97577	0.67215	P-Value<0.05
HHEX	4.17878	1.43787	P-Value<0.05
ENSG00000260566	0.267896	-2.58008	P-Value<0.05
ORM2	-2.05465	2.6567	P-Value<0.05
ELL2	4.35235	1.11142	P-Value<0.05
UBASH3B	5.47432	0.748584	P-Value<0.05
PPP3CC	3.88002	-0.841495	P-Value<0.05
TIFA	3.85651	1.58137	P-Value<0.05
M1AP	-2.18118	2.39265	P-Value<0.05
ZSCAN25	4.1321	-0.630367	P-Value<0.05
SSU72	5.76075	0.261471	P-Value<0.05
SUMF2	4.8814	-0.736985	P-Value<0.05
SORBS3	2.3083	-1.91248	P-Value<0.05
RPS27A	7.33814	-1.00028	P-Value<0.05
LINC02489	-2.57074	3.867	P-Value<0.05
DNPEP	3.48677	-0.989817	P-Value<0.05
GTSE1	0.665383	2.74111	P-Value<0.05
ENSG00000285602	-3.14019	1.96983	P-Value<0.05
TREX2	2.29693	-1.14574	P-Value<0.05
RSU1	6.76994	0.864214	P-Value<0.05
B4GALT7	2.52239	-0.798213	P-Value<0.05
SURF2	1.76081	-0.761351	P-Value<0.05
ENSG00000284977	1.89502	1.22009	P-Value<0.05
NUP43	4.30559	-0.835787	P-Value<0.05
TRAF3IP1	2.20268	-0.539784	P-Value<0.05
ENSG00000268434	0.712234	-1.22177	P-Value<0.05
TMEM19	3.69015	-0.690275	P-Value<0.05
DCAF16	4.81556	-0.66286	P-Value<0.05
CAMSAP2	1.46291	-1.53214	P-Value<0.05
CCDC169	-2.54106	2.40383	P-Value<0.05
SYT11	4.03594	-1.03013	P-Value<0.05
GNG5	4.36548	1.06605	P-Value<0.05
OSBPL3	3.89095	-1.11811	P-Value<0.05
CCDC167	1.99423	-1.75182	P-Value<0.05
JADE2	5.79938	-0.812598	P-Value<0.05
STK25	4.20541	-0.545778	P-Value<0.05
CUX2	-0.563938	-2.85435	P-Value<0.05
ST3GAL2	6.3673	0.98097	P-Value<0.05
CYB561	3.06911	-1.00931	P-Value<0.05
RPS3AP6	-0.807441	-1.62134	P-Value<0.05
ANKRD46	2.62697	-1.09687	P-Value<0.05
TNFRSF21	0.118654	-2.04152	P-Value<0.05
AP4S1	3.47791	-0.986716	P-Value<0.05
USF2	5.67058	0.70583	P-Value<0.05
RPL19	8.54352	-0.943096	P-Value<0.05
ENSG00000261840	-0.226869	2.33345	P-Value<0.05
PGLYRP1	3.4486	2.81248	P-Value<0.05
LINC01730	-0.927192	-2.38394	P-Value<0.05
AP3B1	5.49389	0.387673	P-Value<0.05
CEP250	5.31188	-0.749948	P-Value<0.05
JKAMP	3.93252	1.13127	P-Value<0.05
WASF1	-0.0292591	2.05884	P-Value<0.05
TGFBR3	4.25381	-2.31654	P-Value<0.05
TRPV1	1.75615	-0.906293	P-Value<0.05
KRT8P34	-1.54942	-2.27152	P-Value<0.05
ADAM17	5.76416	0.719295	P-Value<0.05
IPP	2.74336	-0.843673	P-Value<0.05
NECAB1	-2.34626	4.12744	P-Value<0.05
PDE2A	1.66908	1.72572	P-Value<0.05
RPS18	7.87028	-1.28114	P-Value<0.05
ZNF320	3.17918	-1.28874	P-Value<0.05
H2AC12	2.39737	2.51035	P-Value<0.05
RSAD1	3.35775	-1.11893	P-Value<0.05
FKBP14-AS1	-1.89618	1.80963	P-Value<0.05
FCAR	5.29681	2.03766	P-Value<0.05
PPP6R2	5.26549	-0.471653	P-Value<0.05
IPO5	4.70905	-1.01731	P-Value<0.05
ITGB7	5.87096	-0.857618	P-Value<0.05
MBTPS2	1.98102	-1.07993	P-Value<0.05
ENSG00000237550	2.27055	-3.20757	P-Value<0.05
ENSG00000267787	2.46598	-1.00082	P-Value<0.05
CXCL16	4.45046	2.15069	P-Value<0.05
PWWP2A	4.38924	-0.503511	P-Value<0.05
CCNT1	4.72609	-0.914744	P-Value<0.05
GRB10	3.49962	1.98524	P-Value<0.05
SHPK	2.43602	-0.632643	P-Value<0.05
ENSG00000276926	1.53236	-2.95952	P-Value<0.05
FOCAD	3.97886	-0.739827	P-Value<0.05
TTC39C-AS1	-2.43342	-2.47132	P-Value<0.05
ENSG00000274322	3.2727	0.981371	P-Value<0.05
SLC38A2	6.54568	0.424303	P-Value<0.05
SLC30A4	1.52822	-1.98177	P-Value<0.05
ZNF485	0.790181	-2.35051	P-Value<0.05
MTND6P5	-0.904314	1.91593	P-Value<0.05
ZKSCAN5	3.58068	-0.462497	P-Value<0.05
DDX50	3.85441	-0.686454	P-Value<0.05
ANGPTL6	-1.18349	-2.88626	P-Value<0.05
NAT10	4.4603	-0.787244	P-Value<0.05
SAR1A	5.76921	-0.62589	P-Value<0.05
KRI1	4.05146	-0.818328	P-Value<0.05
ZNF304	2.97193	-0.920599	P-Value<0.05
COQ10A	1.09829	-1.37335	P-Value<0.05
LTA4H	6.89249	1.24608	P-Value<0.05
CMKLR1	2.60776	-2.03215	P-Value<0.05
DCLRE1C	4.72174	-0.433864	P-Value<0.05
ZNF771	-1.26964	-2.33727	P-Value<0.05
TNNT3	1.01545	1.78835	P-Value<0.05
OLMALINC	-0.479677	-1.8744	P-Value<0.05
A1BG-AS1	1.36583	-1.19551	P-Value<0.05
LINC00656	-2.2325	-2.79602	P-Value<0.05
ZNF559-ZNF177	2.15652	-1.18393	P-Value<0.05
DAB2IP	-1.65033	-2.46939	P-Value<0.05
GZMM	2.53647	-1.8362	P-Value<0.05
HPGD	2.31983	2.46369	P-Value<0.05
RPS3AP26	-0.670793	-2.29929	P-Value<0.05
LIMD1	5.24448	-0.559146	P-Value<0.05
FAHD2B	-0.615817	-3.29659	P-Value<0.05
H4-16	3.73756	-0.924941	P-Value<0.05
ATP5MPL	4.80611	0.865591	P-Value<0.05
SCO1	4.48262	-0.533467	P-Value<0.05
NFKBIA	6.43407	1.07959	P-Value<0.05
BNC2	-0.77355	-3.63575	P-Value<0.05
DEGS2	-2.28339	-2.15223	P-Value<0.05
ICAM2	4.65261	-1.02945	P-Value<0.05
ENSG00000260170	5.43687	0.800296	P-Value<0.05
LYPLAL1-DT	-0.858495	-2.53176	P-Value<0.05
SORT1	5.83964	1.49294	P-Value<0.05
ELK4	6.48502	-0.6936	P-Value<0.05
EED	3.57353	-0.52847	P-Value<0.05
C2CD4D-AS1	-0.171767	-2.70182	P-Value<0.05
NTM	-3.50882	-2.13331	P-Value<0.05
GPD1L	3.0295	-1.02296	P-Value<0.05
TPRG1	0.696665	-1.49589	P-Value<0.05
ZNF211	3.46559	-0.722711	P-Value<0.05
CYP4F2	-2.77273	2.55453	P-Value<0.05
ENSG00000273837	0.0591501	3.66341	P-Value<0.05
ZNF250	2.4547	-1.06276	P-Value<0.05
EXOSC6	4.16085	-1.01965	P-Value<0.05
DSE	5.56691	1.23495	P-Value<0.05
ABCA3	2.03034	-0.979316	P-Value<0.05
ENSG00000260007	4.10862	0.465054	P-Value<0.05
LEXM	-1.58151	-3.66242	P-Value<0.05
ENSG00000279106	0.340149	-1.46247	P-Value<0.05
SNORD89	1.47982	2.05657	P-Value<0.05
C1ORF21	2.3921	-1.68665	P-Value<0.05
ALDH1A2	1.90362	2.4491	P-Value<0.05
LAS1L	3.73202	-0.745988	P-Value<0.05
AVEN	0.689611	-1.35496	P-Value<0.05
B3GALT2	-0.876089	-3.08337	P-Value<0.05
PRSS23	1.34148	-2.42717	P-Value<0.05
ZXDA	1.56307	-1.5725	P-Value<0.05
RN7SL244P	-1.96668	2.63705	P-Value<0.05
HLA-K	3.20533	1.57015	P-Value<0.05
ENSG00000277034	-2.60624	-2.6986	P-Value<0.05
KIFC2	2.46378	-0.869401	P-Value<0.05
ENSG00000284011	0.120514	2.49821	P-Value<0.05
KLHDC7A	-2.82772	-2.39315	P-Value<0.05
TYMP	6.76133	0.948607	P-Value<0.05
MCU	3.84508	0.83009	P-Value<0.05
PDCD4	6.68143	-0.645918	P-Value<0.05
ANKRD55	1.87675	1.68829	P-Value<0.05
TTC38	3.47873	-1.00271	P-Value<0.05
ZNF266	4.34072	-0.914207	P-Value<0.05
GABPB2	5.26481	-0.672657	P-Value<0.05
CACNB4	2.17228	-1.65637	P-Value<0.05
TIGD3	0.551639	-3.38801	P-Value<0.05
HAUS3	3.92393	-0.764898	P-Value<0.05
TMEM229B	4.05889	-1.00067	P-Value<0.05
APEH	4.85234	-0.536991	P-Value<0.05
ANXA5	6.19641	1.24699	P-Value<0.05
EMILIN1	-0.305122	2.15821	P-Value<0.05
TTC32	2.67012	0.835928	P-Value<0.05
AGAP7P	-0.711294	-2.6979	P-Value<0.05
ENSG00000250644	6.7	1.23629	P-Value<0.05
ZBTB4	5.62274	-0.795645	P-Value<0.05
PRTN3	-0.677867	3.5074	P-Value<0.05
RPL7L1	5.75884	-0.60461	P-Value<0.05
DIAPH2	4.55911	0.839008	P-Value<0.05
CTSD	7.45535	1.24281	P-Value<0.05
NR2C2	6.26201	-0.388526	P-Value<0.05
SQOR	5.69794	0.88198	P-Value<0.05
STARD9	3.02267	-1.40034	P-Value<0.05
DPY19L3	4.02073	1.10817	P-Value<0.05
AP3S2	5.14664	0.604476	P-Value<0.05
ERG	-0.0176627	3.04083	P-Value<0.05
RANGAP1	4.57678	-0.680705	P-Value<0.05
ENSG00000261208	-0.699173	-3.43489	P-Value<0.05
H3C7	2.12688	2.1813	P-Value<0.05
ENSG00000231875	-1.68011	2.90063	P-Value<0.05
ESPL1	1.65444	1.88562	P-Value<0.05
ENSG00000273017	-0.00148244	2.13138	P-Value<0.05
PLCB1-IT1	-1.80514	-2.62402	P-Value<0.05
VMA21	4.67191	-0.632812	P-Value<0.05
ENSG00000259704	-1.2969	2.56506	P-Value<0.05
ANXA3	4.97078	2.30179	P-Value<0.05
LSM11	2.11834	-0.834441	P-Value<0.05
ENSG00000285314	3.73015	-0.605471	P-Value<0.05
CAPG	5.19966	1.44562	P-Value<0.05
C2CD5	5.39447	0.409435	P-Value<0.05
TBCD	4.97804	-0.555434	P-Value<0.05
PDLIM1	4.37171	1.20846	P-Value<0.05
CWF19L2	4.32083	-0.60894	P-Value<0.05
DENND2D	6.43125	-0.989415	P-Value<0.05
ENSG00000280287	2.16672	-0.961337	P-Value<0.05
RNU6-341P	-1.71879	1.79859	P-Value<0.05
FERMT3	7.20467	0.937013	P-Value<0.05
ABCF2	4.18016	-0.907547	P-Value<0.05
DHRS9	3.11864	1.21904	P-Value<0.05
PRR13	6.63154	0.754629	P-Value<0.05
NUP58	5.7726	0.497085	P-Value<0.05
CAPZA1P2	-0.466664	2.09847	P-Value<0.05
UBA6-AS1	2.08103	-1.11795	P-Value<0.05
ENSG00000275146	3.55687	0.984794	P-Value<0.05
ENSG00000235530	0.613661	1.891	P-Value<0.05
MRPL20-AS1	3.2409	-0.712195	P-Value<0.05
ZNF354C	2.31801	-1.46785	P-Value<0.05
ZNF43	3.87122	-0.639352	P-Value<0.05
IGFBP3	-2.19239	-3.60656	P-Value<0.05
ZSCAN20	0.839162	-1.96385	P-Value<0.05
ENSG00000256594	4.68317	-0.64943	P-Value<0.05
RPL36AP15	-1.53543	2.7507	P-Value<0.05
FYB1	8.7732	0.685259	P-Value<0.05
ZNF780B	4.32901	-0.687728	P-Value<0.05
NFX1	4.72698	-0.481626	P-Value<0.05
RAB43	4.71528	0.998895	P-Value<0.05
FRG1	3.38645	-0.566379	P-Value<0.05
TRAJ27	-0.418911	-2.23334	P-Value<0.05
PKHD1L1	3.81086	1.3286	P-Value<0.05
ENSG00000277599	6.79509	0.971118	P-Value<0.05
PAAF1	2.39319	-0.896125	P-Value<0.05
INTS2	3.8941	-0.917575	P-Value<0.05
ZMYND11	4.25518	-1.01206	P-Value<0.05
RNASEK	6.37465	0.801118	P-Value<0.05
SNHG22	5.67106	-1.23912	P-Value<0.05
CCDC183	-0.495086	-1.98552	P-Value<0.05
OSCAR	5.07408	1.4682	P-Value<0.05
SLC3A2	4.30231	-0.87634	P-Value<0.05
ARMCX5	2.27668	-0.822487	P-Value<0.05
MAP3K10	1.87545	-1.17354	P-Value<0.05
ST6GALNAC6	4.52781	-0.963474	P-Value<0.05
CYB5R3	5.86464	1.08619	P-Value<0.05
ZNF426	3.76572	-0.590261	P-Value<0.05
ENSG00000188242	1.47852	-0.852657	P-Value<0.05
EEF2K	4.27912	-0.763666	P-Value<0.05
ZNF8	4.37075	-0.507493	P-Value<0.05
ENSG00000230649	-2.15369	-2.7398	P-Value<0.05
ENSG00000276991	2.0521	1.27987	P-Value<0.05
ITPRIPL1	1.8611	-2.02279	P-Value<0.05
GALK2	3.70034	-0.807275	P-Value<0.05
FAR1-IT1	0.403109	1.65007	P-Value<0.05
PRKCQ	4.77221	-1.08773	P-Value<0.05
ADORA2A	4.28191	0.621882	P-Value<0.05
APEX1	4.29863	-0.928551	P-Value<0.05
TMEM38B	1.55858	-0.713261	P-Value<0.05
ZHX2	4.60951	-0.547497	P-Value<0.05
FBXL8	0.986239	1.33554	P-Value<0.05
PPP1R13L	-0.222846	-2.3603	P-Value<0.05
DKK2	-2.63232	-2.84635	P-Value<0.05
DNAAF5	2.48044	-0.855899	P-Value<0.05
SELENOS	2.89046	-0.815404	P-Value<0.05
DNAJB6P1	-1.55344	1.89493	P-Value<0.05
RPL21P123	2.09964	1.17138	P-Value<0.05
ZNF358	1.06863	-1.65665	P-Value<0.05
APBB1IP	6.69871	0.973359	P-Value<0.05
ENSG00000278034	-1.35181	-2.23697	P-Value<0.05
HLA-DRB5	5.75806	-1.95294	P-Value<0.05
C3ORF86	3.98226	1.45584	P-Value<0.05
PPP1R13B	2.06305	-1.32085	P-Value<0.05
DDX18	4.47313	-0.984492	P-Value<0.05
HPS4	4.28031	-0.482024	P-Value<0.05
WWP1	4.62189	-0.62104	P-Value<0.05
GMEB2	3.81326	-0.551841	P-Value<0.05
SCARNA17	5.30078	-1.278	P-Value<0.05
EPSTI1	5.4643	1.95765	P-Value<0.05
RETN	1.31127	3.19985	P-Value<0.05
SYS1-DBNDD2	2.1217	-0.919678	P-Value<0.05
TMLHE	3.29314	0.729144	P-Value<0.05
RNA5SP155	-1.94568	-2.04016	P-Value<0.05
URI1	4.36492	-0.945133	P-Value<0.05
LZTR1	4.26544	-0.543013	P-Value<0.05
ARL11	4.85994	1.12055	P-Value<0.05
PARVA	-2.85939	-2.73096	P-Value<0.05
ENSG00000237473	-2.11408	2.95241	P-Value<0.05
ZNF547	1.2423	-1.99581	P-Value<0.05
CPT1A	5.70173	0.825161	P-Value<0.05
GTF2H2	1.24414	2.14919	P-Value<0.05
RWDD1	3.4829	-0.736814	P-Value<0.05
ENSG00000264739	-0.393811	-2.06298	P-Value<0.05
USP13	2.02826	-1.67155	P-Value<0.05
ELOVL4	-1.40692	-2.26874	P-Value<0.05
CNIH4	4.51637	0.983494	P-Value<0.05
MRPL38	3.12604	-0.827235	P-Value<0.05
MAP1A	4.48952	1.32655	P-Value<0.05
ZNF805	4.61787	-0.534942	P-Value<0.05
ANAPC16	5.87333	-0.379231	P-Value<0.05
ENSG00000240370	1.01672	1.06698	P-Value<0.05
WDR86-AS1	0.557966	-2.79931	P-Value<0.05
ZNF831	5.04483	-1.39581	P-Value<0.05
ENSG00000136315	-1.52221	2.48456	P-Value<0.05
NCKAP1L	7.69807	0.512479	P-Value<0.05
EEF2KMT	1.05386	-0.871366	P-Value<0.05
DESI1	4.91295	0.632437	P-Value<0.05
BORCS8	4.26087	0.755443	P-Value<0.05
ZBTB7B	6.45386	0.957886	P-Value<0.05
TNFAIP6	2.96033	1.96606	P-Value<0.05
HRAS	0.990072	-1.18696	P-Value<0.05
NBPF11	3.20436	-0.611773	P-Value<0.05
C17ORF97	-1.47634	3.75967	P-Value<0.05
OPLAH	2.2944	2.29409	P-Value<0.05
ANKS6	1.38892	-2.0072	P-Value<0.05
ZNF850	2.54941	-0.924918	P-Value<0.05
KLRC4-KLRK1	4.94927	-2.13529	P-Value<0.05
PLCB1	2.96921	-2.06998	P-Value<0.05
TEF	1.69905	-1.16517	P-Value<0.05
ENSG00000275740	4.84087	-0.594508	P-Value<0.05
CARNMT1	3.24963	-1.55765	P-Value<0.05
BMS1	4.58801	-0.80652	P-Value<0.05
DRAM1	3.48208	1.47278	P-Value<0.05
GNA15	3.26818	1.25076	P-Value<0.05
ENTPD1-AS1	2.06907	-1.2086	P-Value<0.05
KCTD7	3.86763	-0.683067	P-Value<0.05
TMBIM1	7.03677	0.686815	P-Value<0.05
HIF1A	6.77765	1.02595	P-Value<0.05
EEF1A1	11.2656	-1.15656	P-Value<0.05
METTL9	5.94038	1.05909	P-Value<0.05
D2HGDH	3.05658	-0.784101	P-Value<0.05
DFFA	4.20087	-0.837776	P-Value<0.05
DOK3	6.23682	1.47564	P-Value<0.05
IL6ST	6.72382	0.818219	P-Value<0.05
ENSG00000286140	4.87935	-0.576684	P-Value<0.05
NAPB	3.52979	0.690673	P-Value<0.05
PDF	2.72555	-0.722149	P-Value<0.05
MCEMP1	3.80132	2.8655	P-Value<0.05
RPL6P27	-0.198678	-1.28979	P-Value<0.05
DDX60L	7.24144	1.37248	P-Value<0.05
GGT5	-0.296982	3.03612	P-Value<0.05
GALNT14	2.51958	2.91785	P-Value<0.05
SCYL3	4.00539	-0.447444	P-Value<0.05
C11ORF45	-2.22675	-3.32624	P-Value<0.05
ITGA3	0.689117	-1.5626	P-Value<0.05
FLOT1	6.04035	1.07977	P-Value<0.05
CUL7	3.19257	-0.438738	P-Value<0.05
ZNF430	4.40621	-0.547474	P-Value<0.05
ACSL4	6.20875	1.16479	P-Value<0.05
FOXK1	6.06709	-0.654313	P-Value<0.05
L3MBTL4	0.693304	-1.16908	P-Value<0.05
ENSG00000277170	-1.87816	-2.85753	P-Value<0.05
TRGV8	-0.737226	-2.82838	P-Value<0.05
IGHV1-69-2	-2.70518	5.10909	P-Value<0.05
MT-ND2	7.75722	1.70597	P-Value<0.05
SLC33A1	4.51431	-0.498686	P-Value<0.05
ENSG00000272927	-1.68053	-2.7612	P-Value<0.05
ENSG00000232176	-1.50505	-1.75147	P-Value<0.05
RECQL4	-0.0503027	2.06201	P-Value<0.05
FBXW2	6.48261	0.467139	P-Value<0.05
XPO5	4.09081	-0.589022	P-Value<0.05
ZNF551	3.00799	-1.11009	P-Value<0.05
PKD1L1	-0.548444	2.4381	P-Value<0.05
RABGEF1	4.42982	0.61441	P-Value<0.05
CKAP2LP1	0.445121	2.01969	P-Value<0.05
RIN3	5.99531	0.966263	P-Value<0.05
RPS3	7.93301	-1.05366	P-Value<0.05
GAPDH	8.90572	1.16927	P-Value<0.05
RNU6-1284P	-2.63128	3.21683	P-Value<0.05
TRBV6-4	-2.24293	-1.89113	P-Value<0.05
SLC13A3	0.014044	-2.03023	P-Value<0.05
LARS1	5.39904	-0.745758	P-Value<0.05
CHTF8	4.90416	-0.563158	P-Value<0.05
MIIP	4.30034	0.995942	P-Value<0.05
CCAR2	5.47808	-0.517845	P-Value<0.05
POMK	2.89307	-0.841204	P-Value<0.05
G0S2	0.118682	2.19111	P-Value<0.05
STX11	5.25872	0.861469	P-Value<0.05
ZNF626	2.79818	-1.3894	P-Value<0.05
ENSG00000269533	1.88982	-1.06605	P-Value<0.05
SRP9	4.99215	-0.541506	P-Value<0.05
PRANCR	2.14225	1.15615	P-Value<0.05
SLC66A2	5.09278	1.01148	P-Value<0.05
HTATIP2	4.00811	0.969625	P-Value<0.05
SLC35E2A	4.81481	-0.763132	P-Value<0.05
RABGAP1L	7.42491	-0.947333	P-Value<0.05
POLE4	2.73217	-0.789753	P-Value<0.05
ZNF32	1.85834	-1.19198	P-Value<0.05
XBP1	5.03894	-0.878523	P-Value<0.05
ETV6	5.77071	0.862496	P-Value<0.05
STON1	2.01026	1.06697	P-Value<0.05
ENSG00000249930	-1.75487	2.58437	P-Value<0.05
CD55	6.73001	1.04388	P-Value<0.05
LINC02062	1.36649	1.49109	P-Value<0.05
BNIP2	6.71193	0.804688	P-Value<0.05
TRAPPC6B	4.68877	0.321852	P-Value<0.05
DYNC1H1	7.74308	-0.503489	P-Value<0.05
GRAMD1A	5.85431	1.15146	P-Value<0.05
TRAF2	3.16114	-0.726326	P-Value<0.05
BRD8	4.55359	-0.369619	P-Value<0.05
ENSG00000283398	0.294199	0.965805	P-Value<0.05
ENSG00000256427	0.230216	-2.23247	P-Value<0.05
ZNF599	0.646999	-1.70444	P-Value<0.05
IFI35	4.62606	0.813596	P-Value<0.05
SLCO4A1	-0.544744	2.55953	P-Value<0.05
RN7SKP255	1.72666	1.62328	P-Value<0.05
ENSG00000261367	-1.32778	-2.79593	P-Value<0.05
CFAP61	-3.26422	-2.77991	P-Value<0.05
REC8	3.66689	0.72765	P-Value<0.05
LINC00987	0.724055	-2.19462	P-Value<0.05
NCAPH2	3.53385	-0.83972	P-Value<0.05
CEACAM1	4.27657	1.76152	P-Value<0.05
ZFP30	2.67057	-1.36983	P-Value<0.05
MDFIC	5.10381	-0.816446	P-Value<0.05
RAB18	5.53484	0.655422	P-Value<0.05
CARD17	1.03413	2.11329	P-Value<0.05
ENSG00000266910	-1.05077	-2.11439	P-Value<0.05
RGS18	6.50722	1.82239	P-Value<0.05
WDR12	3.2636	-0.594788	P-Value<0.05
PDLIM7	5.33715	1.16117	P-Value<0.05
POFUT1	3.9804	-0.659287	P-Value<0.05
PPAN	3.30998	-1.03082	P-Value<0.05
VDAC2P2	-0.848686	-2.47565	P-Value<0.05
DYRK1A	7.19457	0.272187	P-Value<0.05
TTC19	3.38315	-0.855769	P-Value<0.05
ACVR1C	-0.622585	-2.98024	P-Value<0.05
TOGARAM2	1.59999	-1.79171	P-Value<0.05
MIR210HG	-3.0352	2.29021	P-Value<0.05
SPARC	7.0738	1.14746	P-Value<0.05
JPT2	3.532	-0.879134	P-Value<0.05
MAFK	4.38018	0.909355	P-Value<0.05
DHRS3	2.85635	-1.36368	P-Value<0.05
ENSG00000258875	1.55293	-1.06987	P-Value<0.05
ENSG00000260417	1.70016	-1.20395	P-Value<0.05
ANKRD39	1.92652	-1.06264	P-Value<0.05
CHST12	4.70003	-1.12795	P-Value<0.05
ENSG00000283696	-0.712251	-2.20824	P-Value<0.05
DDX19B	3.07141	-0.526283	P-Value<0.05
FAM200B	4.48054	0.801739	P-Value<0.05
WAC	7.50061	0.690751	P-Value<0.05
WDR24	1.73682	-1.06194	P-Value<0.05
PIK3CA	5.39292	0.743222	P-Value<0.05
RDH13	2.05086	-1.36459	P-Value<0.05
SLC1A7	-1.87466	-2.62328	P-Value<0.05
GATA2	3.00914	-1.40079	P-Value<0.05
TRANK1	7.3168	-0.707545	P-Value<0.05
FAM160B1	5.25389	0.68491	P-Value<0.05
ENSG00000213976	0.212065	-1.662	P-Value<0.05
RIPK2	2.95803	0.838377	P-Value<0.05
TRIM22	7.41258	1.18797	P-Value<0.05
SLF2	5.0315	-0.497225	P-Value<0.05
ANO2	-1.08395	3.45505	P-Value<0.05
HLA-P	-3.27097	2.74707	P-Value<0.05
ENSG00000259562	-0.777682	-2.46056	P-Value<0.05
KATNBL1	4.82687	-0.812213	P-Value<0.05
NOP10	5.64058	0.992307	P-Value<0.05
ENSG00000257252	-1.19505	1.99943	P-Value<0.05
MBP	7.74906	-0.512757	P-Value<0.05
EIF3E	5.79828	-1.01483	P-Value<0.05
CLEC9A	-1.10573	-2.94325	P-Value<0.05
NEO1	1.21517	-2.13614	P-Value<0.05
REL	6.4997	0.696577	P-Value<0.05
IVD	3.97766	-0.722822	P-Value<0.05
PRPF6	5.44029	-0.592681	P-Value<0.05
SFMBT2	4.36428	-0.782757	P-Value<0.05
NFKBIZ	5.91385	0.923947	P-Value<0.05
CAPZA1	7.15652	0.824568	P-Value<0.05
SUGT1	5.26293	-0.524303	P-Value<0.05
ZFAND1	3.4219	-0.666222	P-Value<0.05
GAS5	4.73638	-0.834997	P-Value<0.05
ENSG00000272825	0.467205	1.78887	P-Value<0.05
RRAGA	3.55484	0.667484	P-Value<0.05
TUBGCP3	4.78164	0.572944	P-Value<0.05
C1ORF216	1.82345	-1.35467	P-Value<0.05
PDCD6IP	6.12335	0.504238	P-Value<0.05
PIGK	3.3388	-0.719543	P-Value<0.05
SYNE2	8.09911	-1.10871	P-Value<0.05
ENSG00000273361	-1.61142	2.02601	P-Value<0.05
SEMA3F-AS1	-3.39639	1.69387	P-Value<0.05
RPS14	7.75908	-1.28953	P-Value<0.05
ENSG00000272916	5.18585	0.465856	P-Value<0.05
TUBGCP5	3.06843	-0.881316	P-Value<0.05
LRSAM1	3.78596	0.695019	P-Value<0.05
TLR3	-0.657337	-2.68717	P-Value<0.05
POR	4.69681	1.13108	P-Value<0.05
SNX13	6.09664	0.620448	P-Value<0.05
S100A8	10.2236	1.86482	P-Value<0.05
UST	1.65596	-1.19414	P-Value<0.05
PAFAH2	3.72934	-0.814329	P-Value<0.05
LINC01088	-1.50461	-2.91346	P-Value<0.05
ENSG00000255031	4.27699	0.980198	P-Value<0.05
PDGFB	0.261815	-2.7177	P-Value<0.05
SIK2	3.9116	-0.94931	P-Value<0.05
ENSG00000274712	1.47823	-1.46745	P-Value<0.05
PCID2	3.95798	-0.94434	P-Value<0.05
KIF21A	2.19432	-2.33077	P-Value<0.05
BMP6	3.41001	1.15586	P-Value<0.05
SH2D1B	2.29405	-2.64236	P-Value<0.05
ZNF813	2.67585	-1.18676	P-Value<0.05
HAUS7	2.45245	-0.706504	P-Value<0.05
AKT3	4.7152	-1.04923	P-Value<0.05
DOCK6	-0.285671	1.81886	P-Value<0.05
ARL17A	1.03385	-2.32876	P-Value<0.05
MTND4P14	0.404999	2.08514	P-Value<0.05
ADCY9	3.10624	-1.12939	P-Value<0.05
HSD17B7	2.49651	-0.839463	P-Value<0.05
COQ8B	3.95552	0.638665	P-Value<0.05
ZNF578	-0.0105505	-2.65185	P-Value<0.05
CCSER2	5.17381	-0.654539	P-Value<0.05
IFITM1	8.26595	1.39008	P-Value<0.05
ENSG00000267001	2.02845	1.3182	P-Value<0.05
ENSG00000260249	-2.09534	2.69852	P-Value<0.05
GEMIN7	2.21596	-0.535507	P-Value<0.05
ERLIN2	3.91609	0.660133	P-Value<0.05
ENSG00000259370	-3.35062	2.48833	P-Value<0.05
TRBJ2-1	2.88008	-1.58663	P-Value<0.05
TAFA1	-2.13217	-2.86599	P-Value<0.05
GPR160	3.70896	1.03197	P-Value<0.05
ENSG00000254288	-0.400736	2.32568	P-Value<0.05
ENSG00000258561	-1.91944	-2.22494	P-Value<0.05
ENSG00000205045	4.41063	-1.70928	P-Value<0.05
MGAM2	3.65093	1.93655	P-Value<0.05
GTF2H3	2.73876	-1.12102	P-Value<0.05
PLEKHG3	6.26842	-0.862202	P-Value<0.05
ANKRD36	4.48503	-0.908507	P-Value<0.05
HLA-DPB1	6.57552	-1.2045	P-Value<0.05
ENSG00000269970	0.00909799	2.00501	P-Value<0.05
NKIRAS2	4.38498	0.615463	P-Value<0.05
FAM118A	4.02838	-1.08745	P-Value<0.05
RBM27	5.44167	-0.473036	P-Value<0.05
LYPLA1	4.7532	0.7087	P-Value<0.05
LRRC34	-1.73702	1.97223	P-Value<0.05
TAPBP	8.41514	0.648924	P-Value<0.05
AAMP	4.77123	-0.742025	P-Value<0.05
MTMR10	6.09174	0.558113	P-Value<0.05
ENSG00000230747	-1.68942	-2.38431	P-Value<0.05
PDGFRB	0.0877296	-3.44734	P-Value<0.05
FPGT	3.10709	0.654771	P-Value<0.05
ENSG00000284687	-0.352156	2.53582	P-Value<0.05
GNPTAB	5.11683	-1.00857	P-Value<0.05
PLP2	5.38816	1.32896	P-Value<0.05
TRIM68	2.46785	-0.598731	P-Value<0.05
MYH11	-2.49336	1.83897	P-Value<0.05
ENSG00000279557	-1.70977	-2.32851	P-Value<0.05
AURKB	1.0028	2.05449	P-Value<0.05
RNA5SP307	-1.29151	1.96022	P-Value<0.05
EXOC6	4.66807	1.06689	P-Value<0.05
ZFP37	-0.21306	-2.58919	P-Value<0.05
OSGIN2	4.25503	-0.983358	P-Value<0.05
VPS9D1	3.94611	1.13743	P-Value<0.05
CUZD1	-0.759521	-2.32505	P-Value<0.05
METRN	-0.85357	-2.02454	P-Value<0.05
ARHGEF19	0.879927	-2.00384	P-Value<0.05
ENSG00000232545	0.305519	-1.51129	P-Value<0.05
FLT4	-0.27699	-2.99498	P-Value<0.05
PHF20L1	6.48264	0.490778	P-Value<0.05
AARSD1	2.7221	-0.857266	P-Value<0.05
ENSG00000277879	-0.651477	2.00749	P-Value<0.05
PHYKPL	5.93246	0.484796	P-Value<0.05
MT-TD	3.55613	2.32003	P-Value<0.05
RAB1A	5.22958	0.636455	P-Value<0.05
ANKLE2	5.30724	-0.407439	P-Value<0.05
ENSG00000269237	0.792769	-1.8605	P-Value<0.05
SLC12A7	4.56062	-1.14818	P-Value<0.05
MGAT4A	6.18076	-0.853658	P-Value<0.05
NAIPP4	1.34062	2.31684	P-Value<0.05
GGT1	2.80033	1.38704	P-Value<0.05
CALM3	7.41002	0.896013	P-Value<0.05
RAB7A	6.27852	0.792164	P-Value<0.05
PGAM5	3.38979	-0.873337	P-Value<0.05
GIMAP6	6.45248	-0.712902	P-Value<0.05
SNORD18A	-2.49329	-2.34328	P-Value<0.05
ENSG00000282863	-2.82584	2.74779	P-Value<0.05
RRP15	3.01538	-0.941755	P-Value<0.05
CRISP3	1.60938	2.76355	P-Value<0.05
MLH1	3.81064	-0.641025	P-Value<0.05
JRK	4.32326	-0.507207	P-Value<0.05
ATP6V0A2	4.53055	-0.352681	P-Value<0.05
ENSG00000278920	-2.86621	2.17788	P-Value<0.05
SCAMP4	3.26523	0.695978	P-Value<0.05
SLC25A33	0.60558	-1.6364	P-Value<0.05
KANSL2	3.66173	-0.595583	P-Value<0.05
ENSG00000240553	-0.522382	-2.44675	P-Value<0.05
NXT1	0.748899	-2.03809	P-Value<0.05
RNU4ATAC11P	-0.427293	2.77442	P-Value<0.05
TTLL7	1.04392	1.26581	P-Value<0.05
RCN2	3.20714	-0.667804	P-Value<0.05
ARL8A	4.32666	0.929004	P-Value<0.05
SIN3A	5.6546	-0.470943	P-Value<0.05
PLCXD2	2.98952	-1.25151	P-Value<0.05
ODF3B	4.59572	1.22555	P-Value<0.05
CHD6	5.41473	-1.02485	P-Value<0.05
ZNF345	2.20635	-0.938377	P-Value<0.05
PYHIN1	3.72261	-1.93733	P-Value<0.05
DDX56	4.05577	-0.6378	P-Value<0.05
ZNF625	0.254836	-1.65071	P-Value<0.05
C1QC	-1.09486	2.58022	P-Value<0.05
STIMATE-MUSTN1	4.54158	0.959435	P-Value<0.05
EID2B	-0.0293754	-1.41484	P-Value<0.05
FCER1A	2.06698	-2.80425	P-Value<0.05
NUP93	4.42861	-0.531332	P-Value<0.05
TTC22	2.60859	-1.29055	P-Value<0.05
ZNF737	4.18496	-1.02749	P-Value<0.05
ZNF486	3.64349	-0.89218	P-Value<0.05
URGCP	3.38898	-1.02371	P-Value<0.05
RNF152P1	-1.22815	-2.14435	P-Value<0.05
RNASEK-C17ORF49	6.58571	0.722245	P-Value<0.05
ALOX5	7.23635	1.43711	P-Value<0.05
ZPR1	3.81535	-0.590631	P-Value<0.05
GNE	3.38687	-0.673419	P-Value<0.05
ENSG00000267309	-1.82509	-2.49654	P-Value<0.05
POLR3H	3.3841	-0.864703	P-Value<0.05
BEST3	-2.2796	2.71097	P-Value<0.05
ENSG00000280159	-2.67695	-2.29771	P-Value<0.05
HLA-DQB1	5.45668	-1.9196	P-Value<0.05
PRKAA1	5.89015	0.444285	P-Value<0.05
LCAT	1.93456	0.846354	P-Value<0.05
KDSR	2.98304	-1.04746	P-Value<0.05
PRIM2	2.48133	-1.01261	P-Value<0.05
WSB1	7.02094	1.01089	P-Value<0.05
GTF3C1	5.4343	-0.457924	P-Value<0.05
HK3	6.96694	1.75162	P-Value<0.05
SURF6	4.22172	-0.783666	P-Value<0.05
TSN	4.62202	-0.442277	P-Value<0.05
NAPSB	3.80479	-1.76295	P-Value<0.05
FOXM1	1.57549	2.33871	P-Value<0.05
SCAI	3.41637	-1.1671	P-Value<0.05
KIF19	-1.04021	-2.13433	P-Value<0.05
SAPCD1	-0.372509	1.96545	P-Value<0.05
PYGL	7.34593	1.47112	P-Value<0.05
LRRN1	1.04039	1.70351	P-Value<0.05
ENSG00000248751	2.8344	-0.804496	P-Value<0.05
BAHD1	4.22119	-0.792754	P-Value<0.05
ZNF573	2.71789	-1.51449	P-Value<0.05
NPM1P7	3.84875	-1.20886	P-Value<0.05
RSL1D1	5.36581	-0.703751	P-Value<0.05
CDK4	3.16798	-1.04798	P-Value<0.05
PACSIN1	0.799801	-2.76898	P-Value<0.05
ATE1	4.53327	0.526068	P-Value<0.05
ZNF829	1.48302	-1.6016	P-Value<0.05
KLF7-IT1	1.031	2.62223	P-Value<0.05
C1ORF162	5.27519	1.06892	P-Value<0.05
ENSG00000272084	3.32048	0.617547	P-Value<0.05
ENSG00000267277	-2.34853	-2.12976	P-Value<0.05
LINC01644	-2.8253	-2.14108	P-Value<0.05
LCN2	4.32916	2.85144	P-Value<0.05
MCPH1-AS1	0.71599	1.87244	P-Value<0.05
RPAP2	4.29239	-0.932371	P-Value<0.05
SGCA	-3.2979	2.0331	P-Value<0.05
H3P6	4.32576	1.06355	P-Value<0.05
SLX1B	-2.50331	-2.40955	P-Value<0.05
FANCF	3.03734	-0.898725	P-Value<0.05
CTSF	0.983885	-1.08315	P-Value<0.05
MIR181A2HG	-2.64476	-2.06803	P-Value<0.05
KLHL35	-2.17354	2.2441	P-Value<0.05
PBXIP1	7.16994	-0.766717	P-Value<0.05
KIR2DS4	-1.27105	-3.29974	P-Value<0.05
MTR	5.56549	-0.694536	P-Value<0.05
NFATC3	6.85234	-0.425307	P-Value<0.05
KDM5A	7.14106	-0.390649	P-Value<0.05
CITED2	4.42252	0.846004	P-Value<0.05
WWC3	6.48076	0.676482	P-Value<0.05
ENSG00000250264	6.2426	0.559107	P-Value<0.05
GALNT2	4.85601	0.835096	P-Value<0.05
ENSG00000204282	5.04439	-0.751687	P-Value<0.05
VIT	-2.8117	-2.66606	P-Value<0.05
ENSG00000277476	2.07691	-0.92635	P-Value<0.05
UTP3	4.12954	-0.668815	P-Value<0.05
MPC1	2.92338	0.447327	P-Value<0.05
COMMD6	4.15298	-0.711776	P-Value<0.05
TIMM50	2.88094	-0.784408	P-Value<0.05
PPAN-P2RY11	3.07836	-1.16091	P-Value<0.05
WDR13	4.62648	0.69642	P-Value<0.05
OOSP4B	-3.39531	1.89808	P-Value<0.05
PRR3	2.7883	-0.685126	P-Value<0.05
LRRC4C	-3.47984	2.31691	P-Value<0.05
CSGALNACT1	4.71741	1.21656	P-Value<0.05
CCNB2	0.699057	2.65079	P-Value<0.05
ENSG00000266222	-0.893302	-2.55491	P-Value<0.05
ZNF28	3.68919	-0.604806	P-Value<0.05
LINC02352	1.33309	1.10726	P-Value<0.05
TMEM92	-1.8826	2.89599	P-Value<0.05
PCYT1A	5.93059	0.6938	P-Value<0.05
SSH1	5.67196	0.913182	P-Value<0.05
ENSG00000260865	-1.17187	-1.62827	P-Value<0.05
SMG1P2	2.18675	-2.17303	P-Value<0.05
TBX21	4.12228	-1.93815	P-Value<0.05
HDHD5	3.32432	-0.831747	P-Value<0.05
CACNA1C-AS2	-1.90674	-2.54079	P-Value<0.05
MTLN	1.34437	-1.07837	P-Value<0.05
ENSG00000285303	-3.16492	2.85458	P-Value<0.05
ASPG	-3.03801	2.52222	P-Value<0.05
STAG3L4	1.88189	-0.881211	P-Value<0.05
LRRC29	1.33939	0.974241	P-Value<0.05
RN7SL431P	0.165826	1.63552	P-Value<0.05
SNORD14D	-0.903409	-1.73118	P-Value<0.05
ZNF438	4.39553	1.20478	P-Value<0.05
MIR619	-1.58909	2.58921	P-Value<0.05
LINC00630	1.03362	-1.4029	P-Value<0.05
ENSG00000255135	0.0555168	-1.30952	P-Value<0.05
LRIG2	4.97731	-0.356238	P-Value<0.05
IRF8	5.01949	-0.926964	P-Value<0.05
CSTA	3.87951	1.3028	P-Value<0.05
LINC02363	-0.17413	2.57858	P-Value<0.05
GBP2	7.47886	0.794458	P-Value<0.05
FTH1P8	-1.77035	1.56399	P-Value<0.05
NUDT9P1	-2.28288	-2.57692	P-Value<0.05
PAXBP1-AS1	1.31324	1.52335	P-Value<0.05
ZNF619	2.94551	-0.934991	P-Value<0.05
CSKMT	1.58883	-1.06583	P-Value<0.05
NOP9	4.61625	-0.664907	P-Value<0.05
PCMT1	5.09232	0.590372	P-Value<0.05
CCN3	0.899062	-2.75855	P-Value<0.05
NFKBID	3.7916	0.529373	P-Value<0.05
CEP55	0.321768	2.64716	P-Value<0.05
BMT2	3.62315	0.813441	P-Value<0.05
LIPH	0.750391	2.34167	P-Value<0.05
MGA	6.07012	-0.534942	P-Value<0.05
ENSG00000268240	-1.11706	-3.01291	P-Value<0.05
PCBP1-AS1	5.71722	-0.567205	P-Value<0.05
NBPF15	3.3083	-0.922172	P-Value<0.05
BAMBI	-0.0283117	2.74414	P-Value<0.05
THAP7	2.64002	-0.871897	P-Value<0.05
CDK10	4.07699	-0.627954	P-Value<0.05
ENSG00000250101	-2.4195	3.2076	P-Value<0.05
MIR584	-1.72053	2.14688	P-Value<0.05
CLIP4	4.07008	-0.771924	P-Value<0.05
SOX13	1.07666	-2.05913	P-Value<0.05
ZNHIT3	3.4277	-0.681637	P-Value<0.05
ALDH7A1	-1.04793	-3.10377	P-Value<0.05
ENSG00000250424	1.22649	2.41522	P-Value<0.05
DCT	-3.03109	-2.51405	P-Value<0.05
SEMA6C	0.682171	-0.851033	P-Value<0.05
RPS15AP6	-2.36259	2.67722	P-Value<0.05
ZNF625-ZNF20	2.24843	-0.97258	P-Value<0.05
PRKDC	7.145	-0.712413	P-Value<0.05
HMGB2	6.26865	1.00048	P-Value<0.05
CHI3L1	4.25718	-3.30083	P-Value<0.05
LINC02362	2.37729	1.1893	P-Value<0.05
TGIF1	3.35619	-0.766581	P-Value<0.05
SLC2A3	7.90538	1.40545	P-Value<0.05
NR4A1	0.908033	-2.10211	P-Value<0.05
FASTKD2	3.30748	-0.948853	P-Value<0.05
AKAP12	0.932418	-2.57204	P-Value<0.05
CRIM1	1.98748	-1.74326	P-Value<0.05
SLITRK5	-1.93993	-2.83076	P-Value<0.05
CRYBG3	3.45853	-1.63715	P-Value<0.05
RAB40B	-0.448904	-1.70585	P-Value<0.05
WDCP	1.89799	-1.27973	P-Value<0.05
ENSG00000283604	-2.63637	2.30229	P-Value<0.05
ZFAS1	5.41571	0.52607	P-Value<0.05
LINC02324	-2.13755	2.65899	P-Value<0.05
SUN2	7.94136	-0.446762	P-Value<0.05
ENSG00000276514	-2.11738	2.07443	P-Value<0.05
MFNG	5.63199	-0.580071	P-Value<0.05
MBLAC2	2.11829	-1.0731	P-Value<0.05
SPON2	3.67134	-2.10135	P-Value<0.05
PILRB	5.19785	-0.441981	P-Value<0.05
MMP8	2.7363	3.6409	P-Value<0.05
EXPH5	0.142494	-2.39567	P-Value<0.05
ENSG00000228274	-2.78232	-2.65096	P-Value<0.05
NMT2	3.39463	-1.30937	P-Value<0.05
P3H3	-2.15017	-2.2344	P-Value<0.05
GLDN	-2.08861	3.04329	P-Value<0.05
CEP170	5.09781	0.697279	P-Value<0.05
ZNF469	0.873219	-1.71941	P-Value<0.05
GTSE1-DT	-0.920071	1.90476	P-Value<0.05
NSUN7	2.3079	2.22629	P-Value<0.05
TMEM109	4.53919	-0.73881	P-Value<0.05
MRPL24	3.09957	-1.13337	P-Value<0.05
ENSG00000261582	3.2652	-0.530019	P-Value<0.05
SMAD5	3.54727	-1.07925	P-Value<0.05
RNU6-611P	-1.46546	2.11602	P-Value<0.05
CD9	3.27584	1.20463	P-Value<0.05
ZNF827	2.69933	-1.27232	P-Value<0.05
ENHO	-2.46273	-2.60818	P-Value<0.05
RPS10	7.14065	-0.886881	P-Value<0.05
STIMATE	4.46153	0.888212	P-Value<0.05
EVI2B	7.15632	1.20292	P-Value<0.05
MTF1	5.77987	0.969136	P-Value<0.05
WDR3	3.43938	-1.23975	P-Value<0.05
BCAR3	-0.883202	-2.33554	P-Value<0.05
ZNF836	3.1485	-0.751504	P-Value<0.05
ASLP1	1.7559	0.707835	P-Value<0.05
ENSG00000261056	-0.150401	1.65185	P-Value<0.05
MYBPC2	-3.12936	1.89625	P-Value<0.05
DQX1	-2.30287	2.59246	P-Value<0.05
KIR2DL3	-1.69103	-3.00571	P-Value<0.05
PDCD11	4.81914	-0.660939	P-Value<0.05
CAND1	5.2937	-0.580911	P-Value<0.05
TRIM65	3.72518	-0.822829	P-Value<0.05
SERPINB10	0.591665	2.89557	P-Value<0.05
C2ORF69	3.55219	0.488401	P-Value<0.05
BRF1	3.89709	-0.602879	P-Value<0.05
ENSG00000249309	0.233645	2.09211	P-Value<0.05
RNASEH1	3.94547	-0.573253	P-Value<0.05
PKLR	-3.02372	2.58371	P-Value<0.05
CNN2	8.15847	0.755867	P-Value<0.05
FAM174A	2.38588	-1.24807	P-Value<0.05
FIG4	4.247	0.761015	P-Value<0.05
JMY	4.25631	-0.681997	P-Value<0.05
HNRNPA1L2	0.978838	-1.13167	P-Value<0.05
UICLM	-0.801427	-3.25448	P-Value<0.05
DDX39A	3.8415	-0.824397	P-Value<0.05
ENSG00000285572	-2.38459	2.0821	P-Value<0.05
OLFML3	-1.51498	2.28582	P-Value<0.05
ENSG00000282907	1.55289	1.55865	P-Value<0.05
ENSG00000250132	-0.838489	-2.47108	P-Value<0.05
WARS2-AS1	2.32346	-1.16842	P-Value<0.05
ENSG00000285756	3.52014	-1.19	P-Value<0.05
MAPK9	4.06355	-0.50745	P-Value<0.05
IDUA	1.48967	-1.15734	P-Value<0.05
CENPU	1.47673	1.76784	P-Value<0.05
ZNF826P	0.17789	-1.87292	P-Value<0.05
E2F1	2.35181	1.75399	P-Value<0.05
TCF25	5.93211	-0.448711	P-Value<0.05
DNAJC30	0.975936	-0.941546	P-Value<0.05
CMC1	3.1681	-0.879621	P-Value<0.05
MAFF	1.41636	-1.27653	P-Value<0.05
ENSG00000279814	-0.0310988	1.37029	P-Value<0.05
CD4	6.08921	-1.20029	P-Value<0.05
POLH	3.07982	-0.781069	P-Value<0.05
ADCK2	2.33896	-0.669569	P-Value<0.05
ZDHHC1	-0.886408	-2.16214	P-Value<0.05
DHX32	1.92562	-2.32291	P-Value<0.05
MMACHC	1.57869	-0.902532	P-Value<0.05
SELL	9.1277	0.718632	P-Value<0.05
KLF5	1.75627	1.51932	P-Value<0.05
ENSG00000269802	-1.45346	-2.12463	P-Value<0.05
NDST2	5.03929	0.469912	P-Value<0.05
ARMC5	1.77637	-0.828948	P-Value<0.05
NTN4	-2.6329	-2.4825	P-Value<0.05
ZNF420	2.15121	-1.11261	P-Value<0.05
COLGALT1	5.53002	0.889567	P-Value<0.05
KDM4A	4.90087	-0.417473	P-Value<0.05
MIR877	-1.62654	2.33942	P-Value<0.05
CEPT1	4.84353	0.576662	P-Value<0.05
RPL7P7	-2.06531	-2.21812	P-Value<0.05
CACNA1E	3.24561	1.82585	P-Value<0.05
RHBDD2	3.77021	0.709714	P-Value<0.05
TRG-AS1	3.67462	-1.77347	P-Value<0.05
TNFAIP3	5.40919	0.64479	P-Value<0.05
ENSG00000266947	1.43322	-2.36647	P-Value<0.05
TWF1	3.4334	0.710378	P-Value<0.05
ENSG00000284469	0.654686	1.28087	P-Value<0.05
MORC2	4.5658	-0.568991	P-Value<0.05
CENPF	3.88803	1.8035	P-Value<0.05
SMYD4	3.39359	-1.06237	P-Value<0.05
NHS	1.91866	-1.12262	P-Value<0.05
ENSG00000249856	-2.96527	-2.20603	P-Value<0.05
TRBV7-3	-0.271494	-2.85927	P-Value<0.05
RASSF1	4.80983	-0.602007	P-Value<0.05
ENSG00000271522	-3.18164	2.85044	P-Value<0.05
PABPC1L	3.73347	0.627842	P-Value<0.05
SYNJ2BP-COX16	3.26056	-1.62044	P-Value<0.05
TLK1	6.1482	0.724957	P-Value<0.05
MT-ND4L	7.43153	1.59185	P-Value<0.05
ENTR1	3.13989	-0.679024	P-Value<0.05
TRAV25	-1.06039	-2.43784	P-Value<0.05
MTOR	5.5567	-0.330947	P-Value<0.05
MBTPS1	5.3967	-0.531455	P-Value<0.05
RYR1	0.828772	-1.58337	P-Value<0.05
KIF1B	6.14806	0.987739	P-Value<0.05
RGL4	4.29818	1.5173	P-Value<0.05
RPL9	7.05965	-0.826539	P-Value<0.05
SLC39A3	2.9337	1.0382	P-Value<0.05
TESK2	3.2796	0.607498	P-Value<0.05
TMEM217	-0.825308	2.82794	P-Value<0.05
KBTBD6	2.64891	-0.816456	P-Value<0.05
MIER2	2.39573	-0.839418	P-Value<0.05
ZNF529	3.09322	-0.929164	P-Value<0.05
ENSG00000279495	0.24399	-2.4142	P-Value<0.05
GTF2H4	1.71896	-0.982816	P-Value<0.05
ENSG00000273269	5.95017	0.764288	P-Value<0.05
CACNA2D3	-0.522834	-2.86629	P-Value<0.05
MARCHF9	2.03972	-1.29229	P-Value<0.05
SLC25A40	4.243	0.686103	P-Value<0.05
PRPF3	4.97812	-0.470316	P-Value<0.05
KIF3C	3.12791	0.960586	P-Value<0.05
C1ORF122	1.31513	0.922399	P-Value<0.05
ENSG00000272821	-1.25648	-2.0726	P-Value<0.05
TMEM131	5.73401	0.427105	P-Value<0.05
SNAPIN	2.54562	0.800494	P-Value<0.05
PELP1	3.83674	-0.717864	P-Value<0.05
ENOPH1	3.03908	-0.869471	P-Value<0.05
FAM131B	-0.357535	-1.94272	P-Value<0.05
ZXDB	2.76808	-0.972941	P-Value<0.05
ENSG00000256825	1.56149	-1.07571	P-Value<0.05
NKRF	2.80964	-0.984183	P-Value<0.05
RBM4B	2.22148	-0.880179	P-Value<0.05
ENSG00000226180	-0.382625	-1.8944	P-Value<0.05
GAS6-DT	-3.571	1.82619	P-Value<0.05
USP28	4.06327	-1.17679	P-Value<0.05
ENSG00000266270	-2.93415	2.6769	P-Value<0.05
MRM2	3.04956	-0.730823	P-Value<0.05
NPTN	5.49905	0.631741	P-Value<0.05
KDM1B	5.0501	0.79521	P-Value<0.05
WDPCP	2.44711	-0.962034	P-Value<0.05
PYGO2	4.57794	-0.561299	P-Value<0.05
DMAC2	3.38649	0.614359	P-Value<0.05
EIF3A	7.37723	-0.574493	P-Value<0.05
BMI1	3.92708	-0.578701	P-Value<0.05
ARPP21	-2.81973	-1.98878	P-Value<0.05
ERMN	1.36204	1.89797	P-Value<0.05
ITGA7	1.27759	2.60148	P-Value<0.05
MICAL1	6.44862	0.896474	P-Value<0.05
EFEMP2	1.58766	1.16055	P-Value<0.05
ABTB2	0.963835	1.3231	P-Value<0.05
PHTF2	4.48602	0.774072	P-Value<0.05
TTC27	3.0592	-1.03844	P-Value<0.05
ENSG00000269271	0.351946	1.61046	P-Value<0.05
XYLT1	5.08294	-0.795473	P-Value<0.05
MACROH2A1	7.07001	0.461475	P-Value<0.05
JMJD7	2.99992	-0.724572	P-Value<0.05
SNORA81	-1.30857	-2.3914	P-Value<0.05
SMPDL3A	1.45811	1.83398	P-Value<0.05
SLC5A3	5.43627	-0.768584	P-Value<0.05
FBXL19	3.50725	0.642833	P-Value<0.05
POLA2	2.97141	-0.827491	P-Value<0.05
CXCL8	0.667839	-2.35723	P-Value<0.05
TIMM10B	3.91093	-0.737818	P-Value<0.05
NOP14	4.31046	-0.828754	P-Value<0.05
RPS27AP16	-0.15033	-1.3291	P-Value<0.05
SLC26A4-AS1	-3.54678	1.45158	P-Value<0.05
ZNF264	5.73394	-0.530378	P-Value<0.05
ENSG00000274267	3.75385	1.98229	P-Value<0.05
CD63	6.53537	1.18013	P-Value<0.05
TRGJP	-2.21361	-2.43415	P-Value<0.05
MKNK1	5.90852	1.08169	P-Value<0.05
BOP1	2.29807	-0.898738	P-Value<0.05
ENSG00000269374	0.17112	2.23349	P-Value<0.05
GNPDA2	1.87616	-1.10982	P-Value<0.05
TIFAB	0.161401	-3.36084	P-Value<0.05
SMDT1	3.01579	-0.84367	P-Value<0.05
SPEF2	1.68918	-1.71973	P-Value<0.05
SLC16A13	1.02494	-0.776862	P-Value<0.05
ENSG00000267265	1.03897	-1.89323	P-Value<0.05
DEDD2	6.10682	0.733862	P-Value<0.05
CDK5RAP1	3.60937	-0.561541	P-Value<0.05
CAP1	8.55936	0.717791	P-Value<0.05
PTGES3L-AARSD1	2.68697	-0.793941	P-Value<0.05
GFAP	-2.5661	1.78317	P-Value<0.05
SLPI	3.80402	2.70029	P-Value<0.05
MAP1S	3.97176	0.629031	P-Value<0.05
SLC22A18AS	-1.7345	-2.92492	P-Value<0.05
UBXN10	1.43792	-1.4803	P-Value<0.05
SECISBP2L	5.41704	0.439401	P-Value<0.05
ALCAM	3.8413	1.19643	P-Value<0.05
ENSG00000280248	5.26928	0.522677	P-Value<0.05
PDK1	5.36004	0.511191	P-Value<0.05
TP53RK	3.18812	-0.67844	P-Value<0.05
MRPS30	4.25898	-0.727548	P-Value<0.05
RGS17	-2.67879	-2.5121	P-Value<0.05
HSD3B7	1.18748	1.78944	P-Value<0.05
TCAF1	2.10101	-0.979595	P-Value<0.05
IKZF3	7.2584	-0.959492	P-Value<0.05
MAPK14	7.10395	1.15411	P-Value<0.05
BTK	5.24296	0.818377	P-Value<0.05
JAK2	6.48563	0.838486	P-Value<0.05
PPP1R9A-AS1	-3.68342	1.42911	P-Value<0.05
PCYT2	2.40123	-0.570306	P-Value<0.05
NAA40	3.27041	-0.800614	P-Value<0.05
RUNX1	5.79542	0.517393	P-Value<0.05
PDE12	4.47164	-0.724521	P-Value<0.05
NRP1	0.107835	-3.71508	P-Value<0.05
MRPL48	2.42237	-0.983925	P-Value<0.05
ENSG00000272072	-1.22628	-1.43444	P-Value<0.05
ENSG00000277425	-1.86031	3.33981	P-Value<0.05
ENSG00000253704	-0.976538	-2.18648	P-Value<0.05
MTAP	4.025	-0.814268	P-Value<0.05
RHBDF2	5.58443	0.765128	P-Value<0.05
RIF1	6.20942	-0.47907	P-Value<0.05
TMEM120B	1.98151	-1.07304	P-Value<0.05
TADA2A	3.34726	-0.801548	P-Value<0.05
ENSG00000261433	-2.42018	2.62267	P-Value<0.05
ENSG00000229852	0.599375	-2.06192	P-Value<0.05
TM4SF19-TCTEX1D2	-0.949788	-2.13262	P-Value<0.05
RNF217-AS1	-2.12915	2.36047	P-Value<0.05
ANKRD20A9P	-2.96275	3.03159	P-Value<0.05
HEATR9	-0.77698	-2.26055	P-Value<0.05
MAPKBP1	4.04128	-0.537199	P-Value<0.05
ENSG00000262304	2.56465	-0.522084	P-Value<0.05
ENSG00000273160	0.641642	-2.43581	P-Value<0.05
ZNF644	5.34161	-0.540939	P-Value<0.05
CR1	7.46023	1.69387	P-Value<0.05
DLC1	0.23925	2.03595	P-Value<0.05
FAM199X	4.5658	-0.582618	P-Value<0.05
ENSG00000268133	1.17642	-1.52232	P-Value<0.05
TPM3	8.37115	0.525058	P-Value<0.05
KLRC4	1.95785	-1.98194	P-Value<0.05
AARS2	3.47639	-0.934651	P-Value<0.05
GORASP1	3.95521	0.575946	P-Value<0.05
B3GNT2	4.02933	0.608626	P-Value<0.05
TCP11L1	3.56747	-0.532699	P-Value<0.05
TASP1	2.37617	-0.924985	P-Value<0.05
TFF3	-2.25121	2.68347	P-Value<0.05
STRA6LP	2.66435	-1.51066	P-Value<0.05
ENSG00000236213	1.01552	-1.76515	P-Value<0.05
CEL	-1.9287	2.24388	P-Value<0.05
RAB10	6.68272	0.739923	P-Value<0.05
COLGALT2	-0.487778	-2.17394	P-Value<0.05
DDX55	3.44114	-0.801136	P-Value<0.05
ENSG00000254718	-0.782222	2.88967	P-Value<0.05
GK	6.14794	1.19712	P-Value<0.05
CAAP1	2.92176	-0.825935	P-Value<0.05
SLC27A5	1.04717	-1.98213	P-Value<0.05
VSIG10L	-1.25428	2.32908	P-Value<0.05
KLHL25	0.796079	-1.66019	P-Value<0.05
ENSG00000279653	-2.01586	2.22232	P-Value<0.05
GRN	7.79891	1.28005	P-Value<0.05
ENSG00000229899	0.377022	1.27475	P-Value<0.05
FSD1	-1.56415	-2.4641	P-Value<0.05
GYG1	4.60621	1.51365	P-Value<0.05
ENSG00000261341	-2.25476	2.29693	P-Value<0.05
S100A11	7.00824	1.20553	P-Value<0.05
MT-CO3	9.72185	1.23583	P-Value<0.05
PLXNA3	3.17619	-1.06961	P-Value<0.05
AOC1	-1.32384	3.0886	P-Value<0.05
INTS8	5.07306	0.619198	P-Value<0.05
PARP9	6.66519	0.965375	P-Value<0.05
ENSG00000285938	0.232401	1.40086	P-Value<0.05
KIF13B	5.14429	-0.510325	P-Value<0.05
SLC38A7	2.49826	-0.634566	P-Value<0.05
MYBPC3	2.84408	1.46888	P-Value<0.05
LINC00528	2.90832	0.849911	P-Value<0.05
THBS3	3.52361	0.770158	P-Value<0.05
HYAL2	1.93906	1.54586	P-Value<0.05
PHTF1	4.28549	0.889271	P-Value<0.05
DOCK7	2.81903	-0.76456	P-Value<0.05
NT5C3AP2	0.165773	-2.10316	P-Value<0.05
ATP5PBP1	0.576504	1.73261	P-Value<0.05
ZDHHC3	5.64311	0.581727	P-Value<0.05
AS3MT	-0.179577	1.715	P-Value<0.05
SPTSSB	-1.08581	-2.64829	P-Value<0.05
MAK16	3.08539	-1.27978	P-Value<0.05
NINJ2	3.90637	1.48513	P-Value<0.05
ENSG00000270022	-1.03405	-1.93369	P-Value<0.05
ERCC8	2.33976	-1.06172	P-Value<0.05
KREMEN1	5.30486	1.90567	P-Value<0.05
ENSG00000257524	5.24936	-1.18177	P-Value<0.05
ENSG00000258976	-2.49432	2.17632	P-Value<0.05
ELAVL3	-3.39258	1.80767	P-Value<0.05
ANAPC5	5.8313	-0.421632	P-Value<0.05
PEAR1	3.19606	1.31145	P-Value<0.05
VSTM1	3.0375	1.37312	P-Value<0.05
SAMD14	0.838738	2.15995	P-Value<0.05
ANLN	2.58749	1.60005	P-Value<0.05
ZNF134	3.53532	-0.547189	P-Value<0.05
ENSG00000257354	2.23539	1.10006	P-Value<0.05
TMEM267	1.75988	-0.879629	P-Value<0.05
ENSG00000215146	-1.19056	-2.48553	P-Value<0.05
CRACR2A	4.45467	-0.477876	P-Value<0.05
LINC02447	-2.13518	2.58147	P-Value<0.05
ENSG00000283782	4.99488	-0.497297	P-Value<0.05
TMEM176A	0.664293	2.20598	P-Value<0.05
FBXO6	2.74568	0.656033	P-Value<0.05
LMO2	4.95965	1.00156	P-Value<0.05
ATP1A1	6.2681	-0.59294	P-Value<0.05
ENSG00000207425	-2.55862	-2.69943	P-Value<0.05
ALDH1A1	2.80633	-1.78993	P-Value<0.05
TMTC4	2.36259	-1.21173	P-Value<0.05
TRAJ4	0.143467	-1.61325	P-Value<0.05
ENSG00000273989	-2.18077	-2.06749	P-Value<0.05
CEP78	4.35879	-1.67675	P-Value<0.05
ZNF286B	0.112916	-1.92382	P-Value<0.05
LIX1L	5.00979	-0.661936	P-Value<0.05
ENSG00000269044	2.04546	-0.743953	P-Value<0.05
IL2RB	5.67949	-1.74368	P-Value<0.05
ENSG00000237017	-2.39027	-2.26685	P-Value<0.05
ZMIZ1-AS1	-1.30775	-2.62244	P-Value<0.05
ALG1	2.80239	-0.695871	P-Value<0.05
SLFN12L	4.33141	-1.57901	P-Value<0.05
SNORD107	-0.773126	-2.26098	P-Value<0.05
ENSG00000283499	-1.93162	-2.41499	P-Value<0.05
DDX10	3.34124	-0.707529	P-Value<0.05
ZNF790	2.04802	-1.40052	P-Value<0.05
ATR	5.00205	-0.617009	P-Value<0.05
PDCL3	2.1829	-0.899464	P-Value<0.05
FAM135A	2.81505	-0.686459	P-Value<0.05
RECK	2.26958	-0.995259	P-Value<0.05
MDN1	6.19595	-0.696329	P-Value<0.05
MTCO3P23	1.20787	2.83858	P-Value<0.05
CORO1C	6.76114	0.760634	P-Value<0.05
TANGO6	3.78848	-0.807585	P-Value<0.05
KLRK1	5.01377	-1.88576	P-Value<0.05
FDX1	2.19019	-0.69792	P-Value<0.05
SRI	3.77762	0.528596	P-Value<0.05
ENSG00000278869	1.06307	1.67885	P-Value<0.05
BBS4	1.81009	-1.59452	P-Value<0.05
RNU7-1	-2.16516	1.63437	P-Value<0.05
NLRC5	7.77713	0.493283	P-Value<0.05
MIR600HG	2.33907	-1.29206	P-Value<0.05
DERL3	1.43243	1.37074	P-Value<0.05
NAT9	2.82593	-0.620886	P-Value<0.05
PIP4K2B	5.11713	-0.495518	P-Value<0.05
PPP1R14A	-2.13671	2.38398	P-Value<0.05
TAF10	5.29444	0.507264	P-Value<0.05
SLC25A15	1.98635	-1.18333	P-Value<0.05
PRKX	5.20646	-0.774684	P-Value<0.05
ASTN2	0.107913	-1.7044	P-Value<0.05
METTL7B	-2.52758	3.27213	P-Value<0.05
MSRB3	2.19496	1.42962	P-Value<0.05
PDCL3P2	-1.7727	-2.66819	P-Value<0.05
LINC00680	1.45282	-1.65884	P-Value<0.05
CEBPD	4.43441	1.15696	P-Value<0.05
IL1RN	4.94001	1.30158	P-Value<0.05
SPTLC3	-1.86073	-2.09212	P-Value<0.05
PMPCA	3.43214	-0.472372	P-Value<0.05
ZNF85	1.83757	-0.828802	P-Value<0.05
RNU6-1111P	-2.50409	2.23238	P-Value<0.05
TMCO3	4.96997	0.915676	P-Value<0.05
ZNF460	5.00689	-0.497872	P-Value<0.05
ASB1	4.22524	-0.413497	P-Value<0.05
TRAPPC2B	1.00628	-1.69027	P-Value<0.05
ZNF7	3.57962	-0.676313	P-Value<0.05
ENSG00000259623	2.26303	-1.32726	P-Value<0.05
QPRT	-0.285665	-2.28956	P-Value<0.05
GZMH	4.03071	-2.23401	P-Value<0.05
MLXIP	6.52226	0.801935	P-Value<0.05
ZNF268	3.49605	-0.894364	P-Value<0.05
IL4R	7.36194	1.16999	P-Value<0.05
ALOX12	3.07552	1.07438	P-Value<0.05
NSFL1C	5.72476	0.694684	P-Value<0.05
TWNK	2.23321	-0.996107	P-Value<0.05
GAS1	-2.64689	-2.30935	P-Value<0.05
MIR1255A	-2.7159	-1.71592	P-Value<0.05
HIVEP3	4.0474	-0.808553	P-Value<0.05
NMNAT3	1.18274	-1.7697	P-Value<0.05
CTSO	3.51763	-0.835302	P-Value<0.05
UBE2R2	6.16	0.641386	P-Value<0.05
RIOK2	2.83021	-1.54198	P-Value<0.05
BAIAP2	1.72782	-1.22555	P-Value<0.05
ENSG00000285596	3.19532	0.542479	P-Value<0.05
GUSB	4.05453	0.442609	P-Value<0.05
OTUD7B	4.002	-0.931753	P-Value<0.05
ENSG00000251647	-3.74175	2.35263	P-Value<0.05
CARD19	3.96965	0.703664	P-Value<0.05
POLR1F	2.76483	-1.028	P-Value<0.05
CYB5D2	1.78727	0.630841	P-Value<0.05
POC5	2.75638	-0.946744	P-Value<0.05
SMARCAL1	3.32845	-0.452706	P-Value<0.05
CLNS1A	5.10548	-0.590294	P-Value<0.05
HMMR	2.06234	2.29591	P-Value<0.05
ENSG00000271344	-1.97881	2.38223	P-Value<0.05
C16ORF91	0.986529	-0.888142	P-Value<0.05
ENSG00000228144	5.46741	0.528035	P-Value<0.05
S100A6	7.59369	1.00233	P-Value<0.05
ENSG00000248774	-0.56037	2.2299	P-Value<0.05
F5	5.41843	1.64557	P-Value<0.05
SNX33	1.70921	-1.32724	P-Value<0.05
ENSG00000220412	-3.64402	1.83165	P-Value<0.05
ZNF337-AS1	0.940481	-1.52319	P-Value<0.05
RPSAP41	-2.01513	-2.5767	P-Value<0.05
GPR35	1.74535	-0.953136	P-Value<0.05
CEP290	3.60435	-1.09257	P-Value<0.05
CALHM2	3.81493	-1.00187	P-Value<0.05
PNPLA6	5.71181	0.729792	P-Value<0.05
CCDC180	2.56258	-1.4701	P-Value<0.05
ABCF3	4.22954	-0.497757	P-Value<0.05
MIR7-1	-0.261316	1.19469	P-Value<0.05
CEBPZ	3.80906	-0.868607	P-Value<0.05
DISP2	-1.44045	-2.46696	P-Value<0.05
ARPIN-AP3S2	4.41824	0.54666	P-Value<0.05
MKI67	5.39102	1.66347	P-Value<0.05
ENSG00000232053	-2.43674	-2.31656	P-Value<0.05
ZNF561-AS1	1.08135	-1.27058	P-Value<0.05
ENSG00000264668	2.01196	-0.681608	P-Value<0.05
SPATC1	-1.21318	3.14209	P-Value<0.05
IWS1	4.90918	-0.363149	P-Value<0.05
RASAL3	5.64333	-0.506717	P-Value<0.05
THNSL1	0.768279	-1.46321	P-Value<0.05
PIP5K1A	5.08222	0.323324	P-Value<0.05
CDC25A	-0.399001	2.69532	P-Value<0.05
ENSG00000258376	-1.32042	-2.06478	P-Value<0.05
ADM	4.43768	1.65904	P-Value<0.05
SCO2	3.45052	0.982411	P-Value<0.05
MIR140	-2.57535	1.98931	P-Value<0.05
FCGR1B	3.61313	1.8499	P-Value<0.05
RAC2	8.14064	0.763493	P-Value<0.05
FPGT-TNNI3K	1.78921	1.34227	P-Value<0.05
PGM2	4.80092	0.833995	P-Value<0.05
JAKMIP2	0.906643	-1.93249	P-Value<0.05
TRBJ2-2P	1.2777	-1.35264	P-Value<0.05
EEF1B2	6.71485	-0.78706	P-Value<0.05
GNMT	0.161777	1.873	P-Value<0.05
ZNF419	2.21035	-0.816967	P-Value<0.05
LY9	4.40649	-1.0404	P-Value<0.05
ZNF696	1.59743	-1.01029	P-Value<0.05
ZNF624	2.10293	-0.734622	P-Value<0.05
VWA8	3.93893	-1.19804	P-Value<0.05
GPRC5C	-2.36162	2.20318	P-Value<0.05
CD58	3.69934	1.06408	P-Value<0.05
GABBR1	4.59502	0.941277	P-Value<0.05
POP1	1.71973	-1.11128	P-Value<0.05
HGH1	2.10411	-1.11213	P-Value<0.05
CD151	3.98201	1.36887	P-Value<0.05
SLC39A11	4.10766	0.586898	P-Value<0.05
TIAF1	4.21958	0.512029	P-Value<0.05
NXN	-1.70689	2.11318	P-Value<0.05
ACTR1B	4.0411	-0.563428	P-Value<0.05
RHEBL1	-0.865486	-2.30514	P-Value<0.05
BPTFP1	2.11362	0.996042	P-Value<0.05
ENSG00000249602	-0.482576	-1.72978	P-Value<0.05
LRFN2	-1.98618	-2.22973	P-Value<0.05
ENSG00000258472	2.61651	0.827018	P-Value<0.05
NDUFAF5	2.18512	-0.778435	P-Value<0.05
HSCB	1.19663	-0.910069	P-Value<0.05
PRKCH	6.36171	-1.21341	P-Value<0.05
ENSG00000225931	0.117263	-1.71175	P-Value<0.05
MRS2	3.20205	-0.48666	P-Value<0.05
ZBTB6	3.2721	-0.790941	P-Value<0.05
KIF3A	2.57292	-1.49519	P-Value<0.05
METTL22	4.41	0.470138	P-Value<0.05
RNF26	2.93653	-0.875494	P-Value<0.05
EPRS1	5.14253	-0.737531	P-Value<0.05
SLC9A3	1.54994	-0.729163	P-Value<0.05
NELFA	3.17181	-0.534073	P-Value<0.05
NCSTN	5.62766	0.825546	P-Value<0.05
MKRN2	3.65438	-0.478193	P-Value<0.05
ENSG00000262554	-0.379377	-1.98735	P-Value<0.05
GOLGA4	6.18145	-0.40453	P-Value<0.05
TMEM200A	-0.765843	-2.253	P-Value<0.05
GLP1R	-3.37982	2.06925	P-Value<0.05
KLF14	-3.42086	2.48113	P-Value<0.05
ATXN10	4.15537	-0.729714	P-Value<0.05
SNORA70	-0.0153038	-2.03397	P-Value<0.05
COX16	3.06194	-1.14641	P-Value<0.05
MTMR9LP	-2.72507	-2.3703	P-Value<0.05
MBTD1	4.88267	0.488522	P-Value<0.05
ALPL	6.56145	2.22175	P-Value<0.05
CLEC2L	-0.704341	2.0058	P-Value<0.05
TRBV7-4	-0.526233	-2.50447	P-Value<0.05
ENSG00000285283	1.6873	-1.17148	P-Value<0.05
RHOBTB2	2.93823	-0.82782	P-Value<0.05
ENSG00000260236	0.642999	-0.967415	P-Value<0.05
ENSG00000286088	0.288017	-1.9602	P-Value<0.05
RNU6-942P	-0.448027	1.37466	P-Value<0.05
EIF2D	3.93084	-0.724958	P-Value<0.05
LCMT2	2.19356	-0.925886	P-Value<0.05
TADA3	5.57793	0.477337	P-Value<0.05
ANKRD33B	4.07885	0.930888	P-Value<0.05
BAIAP2L1	-2.59399	-2.82021	P-Value<0.05
ENSG00000273763	-0.973724	1.79306	P-Value<0.05
NDUFB2	3.8388	-0.705929	P-Value<0.05
ENSG00000268361	1.55429	-0.96921	P-Value<0.05
CNNM3	4.31631	-0.606506	P-Value<0.05
BANF1	3.15957	-0.885234	P-Value<0.05
DUSP13	-1.94429	2.44372	P-Value<0.05
CDC42P6	-1.45736	2.01159	P-Value<0.05
ENSG00000272977	0.51835	-2.49639	P-Value<0.05
NKG7	6.11891	-1.57026	P-Value<0.05
TFIP11	4.69355	-0.499103	P-Value<0.05
IDNK	1.66183	1.13234	P-Value<0.05
CRYBG2	-0.217893	-1.83267	P-Value<0.05
ENSG00000255330	0.0125606	-1.50262	P-Value<0.05
ZNF316	5.07458	0.650242	P-Value<0.05
ZNHIT6	3.2888	-0.879587	P-Value<0.05
RPS16	5.83215	-0.876975	P-Value<0.05
MRPS35	3.00869	-0.805871	P-Value<0.05
ZNF791	4.39085	-0.496212	P-Value<0.05
SLC25A25	3.3146	-0.644765	P-Value<0.05
MT-CO1	10.2231	1.12714	P-Value<0.05
RAB27A	6.20574	0.832407	P-Value<0.05
LSM10	3.32687	0.727772	P-Value<0.05
KIAA1614	-1.61921	2.73843	P-Value<0.05
RHOT1	5.55991	0.702534	P-Value<0.05
ARHGAP12	3.61853	-0.569602	P-Value<0.05
DGLUCY	6.32699	-0.556816	P-Value<0.05
TMCC1	5.01106	-0.870463	P-Value<0.05
ATM	8.27003	-0.528979	P-Value<0.05
MT-TI	3.21442	2.24494	P-Value<0.05
DST	3.40598	-1.28145	P-Value<0.05
ENSG00000278997	-0.360595	-1.80361	P-Value<0.05
SNHG16	4.79846	-0.591283	P-Value<0.05
ITFG1	4.41084	0.736174	P-Value<0.05
CLEC4D	3.911	1.61044	P-Value<0.05
CDT1	0.26659	2.4515	P-Value<0.05
RNU4ATAC16P	-0.495652	1.49236	P-Value<0.05
NSMCE1	3.66968	-0.646498	P-Value<0.05
SGTB	5.24656	0.768706	P-Value<0.05
ENSG00000229619	1.10709	1.49237	P-Value<0.05
HSH2D	6.04453	-0.571619	P-Value<0.05
KCNH2	1.8762	1.47314	P-Value<0.05
COPS9	2.08667	-0.710698	P-Value<0.05
CDC20	0.533227	2.57896	P-Value<0.05
RHOG	6.52245	0.948309	P-Value<0.05
BASP1	6.50055	1.53228	P-Value<0.05
CTDSPL2	4.9702	-0.463298	P-Value<0.05
RPL6	7.78643	-0.874202	P-Value<0.05
TTC16	1.70049	-2.28665	P-Value<0.05
LBH	6.80478	-1.00734	P-Value<0.05
ACHE	0.783326	3.02976	P-Value<0.05
CELSR2	1.77658	-1.08439	P-Value<0.05
GVINP1	6.37387	-0.882099	P-Value<0.05
ENSG00000278739	-2.21536	2.03662	P-Value<0.05
ZNF808	4.50671	-0.462659	P-Value<0.05
STX16-NPEPL1	6.33753	0.56442	P-Value<0.05
ENSG00000285331	0.685828	-1.37064	P-Value<0.05
ANAPC1	4.27555	-0.767018	P-Value<0.05
ENSG00000234156	-1.37532	2.23054	P-Value<0.05
ZNF544	3.65001	-0.760338	P-Value<0.05
GGCX	3.874	-0.409189	P-Value<0.05
SLC36A1	5.07067	0.8685	P-Value<0.05
ENSG00000231992	0.416244	-2.73032	P-Value<0.05
PGS1	6.06166	1.15427	P-Value<0.05
COL13A1	-2.74224	-1.75862	P-Value<0.05
ENSG00000264024	-2.58978	2.07357	P-Value<0.05
ENSG00000255240	1.38393	1.65262	P-Value<0.05
ENSG00000279598	2.36761	0.81213	P-Value<0.05
NOB1	3.01441	-0.926597	P-Value<0.05
EGFL7	0.27716	2.2636	P-Value<0.05
TOMM20	4.8578	-0.786424	P-Value<0.05
ENSG00000283294	-0.334734	-2.22294	P-Value<0.05
HERC2	5.82957	-0.44192	P-Value<0.05
ST8SIA1	1.9479	-1.63722	P-Value<0.05
[truncated: 20,303 more rows]

## Sheet: Fig2B
	Pediatric COVID-19 vs MIS-C	Pediatric COVID-19 vs MIS-C	Pediatric COVID-19 vs MIS-C	MISC vs HC	MISC vs HC	MISC vs HC	Pediatric COVID-19 vs HC	Pediatric COVID-19 vs HC	Pediatric COVID-19 vs HC
	Pediatric COVID-19 vs MIS-C	MISC vs HC	Pediatric COVID-19 vs HC	Pediatric COVID-19 vs MIS-C	MISC vs HC	Pediatric COVID-19 vs HC	Pediatric COVID-19 vs MIS-C	MISC vs HC	Pediatric COVID-19 vs HC
Pediatric COVID-19 vs MIS-C	1157	240	642	240	240	23	642	23	642
MISC vs HC	240	240	23	240	908	872	23	872	872
Pediatric COVID-19 vs HC	642	23	642	23	872	872	642	872	968

## Sheet: Fig2C
GO Term	Fold Enrichment	Adjusted P-value	DE Comparison
Regulated exocytosis	3.23246	1.07321e-20	MISCvsControlGODEUp
Secretion by cell	2.53817	4.19166e-20	MISCvsControlGODEUp
Myeloid cell activation involved in immune response	3.63462	1.26989e-19	MISCvsControlGODEUp
Neutrophil mediated immunity	3.75128	1.26989e-19	MISCvsControlGODEUp
Leukocyte degranulation	3.65675	1.26989e-19	MISCvsControlGODEUp
Neutrophil degranulation	3.78549	1.26989e-19	MISCvsControlGODEUp
Myeloid leukocyte mediated immunity	3.60019	1.40926e-19	MISCvsControlGODEUp
Neutrophil activation involved in immune response	3.76176	1.40926e-19	MISCvsControlGODEUp
Secretion	2.42602	1.40926e-19	MISCvsControlGODEUp
Neutrophil activation	3.69231	3.16876e-19	MISCvsControlGODEUp
RNA metabolic process	1.4085	4.3362e-11	MISCvsControlGODEDown
Nucleic acid metabolic process	1.35694	3.25215e-10	MISCvsControlGODEDown
Gene expression	1.32694	3.03534e-09	MISCvsControlGODEDown
Cellular nitrogen compound biosynthetic process	1.36603	3.03534e-09	MISCvsControlGODEDown
RNA biosynthetic process	1.45196	3.71674e-09	MISCvsControlGODEDown
Cellular macromolecule biosynthetic process	1.36306	3.71674e-09	MISCvsControlGODEDown
Nucleic acid-templated transcription	1.44883	4.5771e-09	MISCvsControlGODEDown
Transcription, DNA-templated	1.45148	4.5771e-09	MISCvsControlGODEDown
Regulation of transcription by RNA polymerase II	1.56146	5.85387e-09	MISCvsControlGODEDown
Transcription by RNA polymerase II	1.53835	6.1101e-09	MISCvsControlGODEDown

## Sheet: Fig3A
Module	-log10(FDR)	GO Term
black	0.923558	autophagy
blue	4.36289	gas transport
brown	22.4598	nervous system process
cyan	11.6225	response to virus
darkgreen	0.126102	tumor necrosis factor biosynthetic proce...
darkgrey	2.08989	cellular metabolic process
darkmagenta	10.1588	oxidative phosphorylation
darkolivegreen	0.690793	B cell receptor signaling pathway
darkred	5.51779	protein-containing complex
darkturquoise	1.7345	myelin sheath
green	9.17256	myeloid leukocyte activation
greenyellow	25.5178	structural constituent of ribosome
lightgreen	9.7431	membrane-enclosed lumen
lightyellow	7.97372	ribosome biogenesis
magenta	7.28371	T cell receptor complex
midnightblue	0.362891	mitochondrion organization
orange	1.62253	membrane-bounded organelle
paleturquoise	5.62253	regulation of body fluid levels
pink	0.584739	anatomical structure morphogenesis
purple	6.24895	membrane-bounded organelle
red	7.1868	neutrophil activation
royalblue	1.47828	cytoskeletal part
salmon	8.54998	MHC class II protein complex
sienna3	8.29594	cell cycle
skyblue	1.15877	cellular defense response
skyblue3	18.6032	cell-cell adhesion
steelblue	1.86229	wound healing
tan	23.3967	DNA conformation change
turquoise	3.00387	neutrophil activation involved in immune...
violet	0.302193	chromosome
yellow	13.0957	intrinsic component of membrane
yellowgreen	1.58474	positive regulation of natural killer ce...

## Sheet: Fig3B
Module	Neutrophil - 1	Monocyte - 1	Plasma cell - 1	B cell, memory - 1	B cell, na√Øve - 1	T cell, FOXP3+, regulatory - 1	T cell, CD4+, follicular - 1	T cell, CD4+, memory, activated - 1	T cell, CD4+, memory, resting - 1	T cell, CD4+, na√Øve - 1	NK, resting - 1	NK, activated - 1	T cell, gamma delta - 1	T cell, CD8+ - 1
darkolivegreen	0	0	3.47898	4.30225	4.35487	0	0	0	0	0	0	0	0	0
pink	0	0	0	0	0	0	0	0	1.93346	2.37207	0	0	0	0
darkorange	0	0	2.65836	0	0	0	0	0	0	0	0	0	0	0
salmon	0	2.22604	0	0	0	0	0	0	0	0	0	0	0	0
red	2.10112	1.74063	0	0	0	0	0	0	0	0	0	0	0	0
green	2.2559	1.71179	0	0	0	0	0	0	0	0	0	0	0	0
skyblue	0	0	0	0	0	0	0	0	0	0	4.00336	4.16512	3.64054	3.37732
magenta	0	0	0	0	0	3.41702	3.49615	3.50979	3.39643	3.12906	2.1965	2.05696	2.77084	3.19753

## Sheet: Fig3C
Module	Odds Ratio	Direction	Significant
darkmagenta	4.33758	UP	TRUE
green	3.63196	UP	TRUE
greenyellow	1.3761	UP	FALSE
lightgreen	1.19313	UP	FALSE
lightyellow	8.85767	UP	TRUE
magenta	0.221732	UP	FALSE
paleturquoise	8.30701	UP	TRUE
purple	0.464231	UP	FALSE
skyblue	3.86351	UP	TRUE
white	5.26976	UP	TRUE
yellowgreen	0.337202	UP	FALSE
darkmagenta	1.20562	DOWN	FALSE
green	1.56078	DOWN	TRUE
greenyellow	2.82676	DOWN	TRUE
lightgreen	3.87836	DOWN	TRUE
lightyellow	11.354	DOWN	TRUE
magenta	2.08116	DOWN	TRUE
paleturquoise	1.26399	DOWN	FALSE
purple	2.27632	DOWN	TRUE
skyblue	23.4355	DOWN	TRUE
white	2.56622	DOWN	TRUE
yellowgreen	4.75643	DOWN	TRUE

## Sheet: Fig4
Module	Categories	Direction	Odds Ratio
cyan	COVID-19 vs. Healthy Control (Blanco-Melo, Human lung tissue)	Up	4.55008
cyan	COVID–19 vs. HC (Thair, Whole Blood)	Up	3.21044
cyan	COVID–19 vs. HC (Wilk, B cells)	Up	4.22554
cyan	COVID–19 vs. HC (Wilk, Dendritic cells)	Up	8.95549
cyan	COVID–19 vs. HC (Wilk, Monocytes (CD14+))	Up	8.91009
cyan	COVID–19 vs. HC (Wilk, Monocytes (CD16+))	Up	8.88721
cyan	COVID–19 vs. HC (Wilk, NK cells)	Up	18.9067
cyan	COVID–19 vs. HC (Wilk, T cells (CD4+))	Up	15.2101
cyan	COVID–19 vs. HC (Wilk, T cells (CD8+))	Up	14.348
cyan	COVID–19 vs. HC (Xiong, BALF)	Down	-2.35563
cyan	COVID–19 vs. HC (Xiong, PBMC)	Up	2.487
cyan	IAV vs. Bacterial Infection (Ramilo, PBMC)	Up	6.3339
cyan	IAV vs. Mock (Blanco–Melo, NHBE cells)	Down	-1.95212
cyan	MCTD vs. HC (Barturen, Whole Blood)	Up	7.28934
cyan	Pediatric COVID–19 vs. HC (Whole Blood)	Up	3.24407
cyan	Pediatric COVID–19 vs. MIS–C (Whole Blood)	Up	3.1656
cyan	SARS–CoV–2 vs. Mock (Bojkova, Caco–2 cells)	Up	2.54739
cyan	SARS–CoV2 vs. Mock (Blanco–Melo, NHBE cells)	Up	4.78526
cyan	Severe COVID–19 vs. Moderate COVID–19 (Liao, T cells (CD8+))	Down	-4.67454
cyan	SJS vs. HC (Barturen, Whole Blood)	Up	15.854
cyan	SLE vs. HC (Barturen, Whole Blood)	Up	10.3734
cyan	SSC vs. HC (Barturen, Whole Blood)	Up	31.3692
cyan	UCTD vs. HC (Barturen, Whole Blood)	Up	34.6973
darkmagenta	MIS–C vs. HC (Whole Blood Pediatric Inflammatory)	Up	4.33758
darkmagenta	Severe COVID–19 vs. Moderate COVID–19 (Liao, T cells (CD8+))	Up	10.3635
green	COVID-19 vs. Healthy Control (Blanco-Melo, Human lung tissue)	Up	3.53334
green	COVID–19 vs. HC (Thair, Whole Blood)	Up	3.04534
green	COVID–19 vs. HC (Wilk, Monocytes (CD14+))	Up	3.77649
green	COVID–19 vs. HC (Xiong, BALF)	Down	-1.41917
green	IAV vs. Bacterial Infection (Ramilo, PBMC)	Down	-2.15903
green	KD vs. HC (Wright, Whole Blood Pediatric Inflammatory)	Up	9.74539
green	MAS vs. HC (Canna, Whole Blood Pediatric Inflammatory)	Up	7.53711
green	MIS–C vs. HC (Whole Blood Pediatric Inflammatory)	Down	-1.56078
green	MIS–C vs. HC (Whole Blood Pediatric Inflammatory)	Up	3.63196
greenyellow	COVID-19 vs. Healthy Control (Blanco-Melo, Human lung tissue)	Down	-2.49835
greenyellow	COVID–19 vs. HC (Thair, Whole Blood)	Down	-3.09043
greenyellow	COVID–19 vs. HC (Wilk, T cells (CD4+))	Down	-6.1699
greenyellow	COVID–19 vs. HC (Xiong, BALF)	Down	-2.28863
greenyellow	IAV vs. Bacterial Infection (Ramilo, PBMC)	Down	-9.64115
greenyellow	IAV vs. Mock (Blanco–Melo, NHBE cells)	Down	-2.67297
greenyellow	MIS–C vs. HC (Whole Blood Pediatric Inflammatory)	Down	-2.82676
greenyellow	Pediatric COVID–19 vs. MIS–C (Whole Blood)	Up	3.2491
greenyellow	SARS–CoV–2 vs. Mock (Bojkova, Caco–2 cells)	Down	-2.83513
greenyellow	SARS–CoV–2 vs. Mock (Bojkova, Caco–2 cells)	Up	2.87084
lightgreen	COVID–19 vs. HC (Thair, Whole Blood)	Down	-3.08411
lightgreen	COVID–19 vs. HC (Xiong, BALF)	Down	-2.05337
lightgreen	MIS–C vs. HC (Whole Blood Pediatric Inflammatory)	Down	-3.87836
lightgreen	SARS–CoV–2 vs. Mock (Bojkova, Caco–2 cells)	Up	4.08332
lightyellow	COVID–19 vs. HC (Thair, Whole Blood)	Down	-2.69244
lightyellow	COVID–19 vs. HC (Thair, Whole Blood)	Up	3.61329
lightyellow	KD vs. HC (Wright, Whole Blood Pediatric Inflammatory)	Up	6.39796
lightyellow	MIS–C vs. HC (Whole Blood Pediatric Inflammatory)	Down	-11.354
lightyellow	MIS–C vs. HC (Whole Blood Pediatric Inflammatory)	Up	8.85767
lightyellow	Pediatric COVID–19 vs. HC (Whole Blood)	Down	-5.58616
lightyellow	Pediatric COVID–19 vs. HC (Whole Blood)	Up	2.21999
magenta	COVID–19 vs. HC (Thair, Whole Blood)	Down	-4.14947
magenta	COVID–19 vs. HC (Wilk, T cells (CD8+))	Down	-9.4475
magenta	COVID–19 vs. HC (Xiong, PBMC)	Down	-3.18321
magenta	KD vs. HC (Wright, Whole Blood Pediatric Inflammatory)	Down	-12.6204
magenta	MIS–C vs. HC (Whole Blood Pediatric Inflammatory)	Down	-2.08116
magenta	Pediatric COVID–19 vs. HC (Whole Blood)	Down	-2.191
magenta	Severe COVID–19 vs. Moderate COVID–19 (Liao, T cells (CD8+))	Down	-5.08316
paleturquoise	MIS–C vs. HC (Whole Blood Pediatric Inflammatory)	Up	8.30701
paleturquoise	Pediatric COVID–19 vs. HC (Whole Blood)	Up	7.61352
purple	MIS–C vs. HC (Whole Blood Pediatric Inflammatory)	Down	-2.27632
purple	Pediatric COVID–19 vs. MIS–C (Whole Blood)	Up	5.38755
skyblue	COVID–19 vs. HC (Wilk, NK cells)	Down	-16.6609
skyblue	COVID–19 vs. HC (Wilk, NK cells)	Up	11.537
skyblue	COVID–19 vs. HC (Xiong, PBMC)	Down	-15.3242
skyblue	ERS COVID–q19 vs. HC (Wen, Proliferating T cells)	Up	22.8103
skyblue	KD vs. HC (Wright, Whole Blood Pediatric Inflammatory)	Down	-19.178
skyblue	MIS–C vs. HC (Whole Blood Pediatric Inflammatory)	Down	-23.4355
skyblue	MIS–C vs. HC (Whole Blood Pediatric Inflammatory)	Up	3.86351
skyblue	Pediatric COVID–19 vs. HC (Whole Blood)	Down	-9.61515
white	IAV vs. Mock (Blanco–Melo, NHBE cells)	Up	2.62951
white	MIS–C vs. HC (Whole Blood Pediatric Inflammatory)	Down	-2.56622
white	MIS–C vs. HC (Whole Blood Pediatric Inflammatory)	Up	5.26976
white	Pediatric COVID–19 vs. MIS–C (Whole Blood)	Down	-6.04536
yellowgreen	COVID–19 vs. HC (Thair, Whole Blood)	Down	-6.45541
yellowgreen	MIS–C vs. HC (Whole Blood Pediatric Inflammatory)	Down	-4.75643
yellowgreen	Severe COVID–19 vs. Moderate COVID–19 (Liao, T cells (CD8+))	Down	-21.833

## Sheet: Fig5A
Cell	Odds Ratio	padj	Direction in Cell 1	Data
terminal vs. Other NK	40.648	0.000847354	Upregulated	NK cell
terminal vs. Other NK	-4.37267	1	Downregulated	NK cell
mature vs. Other NK	21.2648	0.051179	Upregulated	NK cell
mature vs. Other NK	0	1	Downregulated	NK cell
active vs. Other NK	11.7351	0.993249	Upregulated	NK cell
active vs. Other NK	0	1	Downregulated	NK cell
transitional vs. Other NK	3.22917	1	Upregulated	NK cell
transitional vs. Other NK	-24.2212	4.23728e-11	Downregulated	NK cell
cd56bright vs. Other NK	0.79451	1	Upregulated	NK cell
cd56bright vs. Other NK	-13.0807	4.50189e-16	Downregulated	NK cell
CD57PLUS vs. CD57MINUS	60.1869	7.6107e-12	Upregulated	NK subset
CD57PLUS vs. CD57MINUS	0	1	Downregulated	NK subset
CD57PLUS vs. Bright	22.2727	1.12122e-16	Upregulated	NK subset
CD57PLUS vs. Bright	-1.90608	0.545844	Downregulated	NK subset
CD57MINUS vs. Bright	5.02391	0.141231	Upregulated	NK subset
CD57MINUS vs. Bright	0	1	Downregulated	NK subset
Memory vs. Exhausted	1.3812	0.953918	Upregulated	CD8+ T cell
Memory vs. Exhausted	-10.2333	0.000711194	Downregulated	CD8+ T cell
Effector vs. Exhausted	2.95617	0.321415	Upregulated	CD8+ T cell
Effector vs. Exhausted	-6.95849	0.026723	Downregulated	CD8+ T cell
Texprog1 vs. Texprog2	5.59831	0.333818	Upregulated	CD8+ Tex cell
Texprog1 vs. Texprog2	-0.78996	1	Downregulated	CD8+ Tex cell
Texprog1 vs. Texint	0.558785	1	Upregulated	CD8+ Tex cell
Texprog1 vs. Texint	-7.05071	3.01877e-07	Downregulated	CD8+ Tex cell
Texprog1 vs. Texterm	0.492409	1	Upregulated	CD8+ Tex cell
Texprog1 vs. Texterm	-5.51869	0.000123224	Downregulated	CD8+ Tex cell
Texprog2 vs. Texint	0.556515	1	Upregulated	CD8+ Tex cell
Texprog2 vs. Texint	-17.765	1.76205e-12	Downregulated	CD8+ Tex cell
Texprog2 vs. Texterm	0.879143	1	Upregulated	CD8+ Tex cell
Texprog2 vs. Texterm	-8.29849	1.75936e-07	Downregulated	CD8+ Tex cell
Texint vs. Texterm	4.52079	0.000869858	Upregulated	CD8+ Tex cell
Texint vs. Texterm	-6.09559	0.000832553	Downregulated	CD8+ Tex cell

## Sheet: Fig5B
Gene	Module	log10(Adj.P.Value)
TGFBR3	skyblue	41.5272
TBX21	skyblue	23.7305
C1ORF21	skyblue	16.2426
S1PR5	skyblue	9.18977
PRF1	skyblue	5.2652
MYBL1	skyblue	2.6203
KLRD1	skyblue	2.60733
SH2D1B	skyblue	2.52946
GZMA	skyblue	1.94213

## Sheet: Fig5C
ensembl	Gene	Disease	logFC	Direction
ENSG00000069702	TGFBR3	KD vs. HC	-1	Up In Phe 2
ENSG00000069702	TGFBR3	Pediatric COVID-19 vs. HC	-2.10079	Up In Phe 2
ENSG00000134539	KLRD1	Pediatric COVID-19 vs. HC	-2.11157	Up In Phe 2
ENSG00000180739	S1PR5	Pediatric COVID-19 vs. HC	-2.77088	Up In Phe 2
ENSG00000185697	MYBL1	Pediatric COVID-19 vs. HC	-2.54327	Up In Phe 2
ENSG00000198574	SH2D1B	Pediatric COVID-19 vs. HC	-2.58722	Up In Phe 2
ENSG00000180739	S1PR5	IAV vs. Mock	-0.909878	Up In Phe 2
ENSG00000069702	TGFBR3	MIS-C vs. HC	-2.31654	Up In Phe 2
ENSG00000073861	TBX21	MIS-C vs. HC	-1.93815	Up In Phe 2
ENSG00000116667	C1ORF21	MIS-C vs. HC	-1.68665	Up In Phe 2
ENSG00000134539	KLRD1	MIS-C vs. HC	-2.64487	Up In Phe 2
ENSG00000180739	S1PR5	MIS-C vs. HC	-2.97052	Up In Phe 2
ENSG00000185697	MYBL1	MIS-C vs. HC	-2.68106	Up In Phe 2
ENSG00000198574	SH2D1B	MIS-C vs. HC	-2.64236	Up In Phe 2
ENSG00000134539	KLRD1	IAV vs. Bacterial Infection	1	Up In Phe 1
ENSG00000180644	PRF1	IAV vs. Bacterial Infection	1	Up In Phe 1
ENSG00000145649	GZMA	COVID-19 vs. HC	0.0387407	Up In Phe 1
ENSG00000134539	KLRD1	COVID-19 vs. HC	0.0334747	Up In Phe 1
ENSG00000145649	GZMA	COVID-19 vs. HC	0.0427639	Up In Phe 1
ENSG00000180644	PRF1	COVID-19 vs. HC	0.0432812	Up In Phe 1
ENSG00000180739	S1PR5	COVID-19 vs. HC	-0.033281	Up In Phe 2
ENSG00000185697	MYBL1	COVID-19 vs. HC	-0.0453659	Up In Phe 2
ENSG00000116667	C1ORF21	COVID-19 vs. HC	4.77	Up In Phe 1
ENSG00000069702	TGFBR3	COVID-19 vs. HC	-2.12	Up In Phe 2
ENSG00000116667	C1ORF21	COVID-19 vs. HC	-1.67	Up In Phe 2
ENSG00000180644	PRF1	COVID-19 vs. HC	-1.3	Up In Phe 2
ENSG00000180739	S1PR5	COVID-19 vs. HC	-1.68	Up In Phe 2
ENSG00000185697	MYBL1	COVID-19 vs. HC	-2.37	Up In Phe 2
ENSG00000198574	SH2D1B	COVID-19 vs. HC	-1.76	Up In Phe 2

[truncated: 16 more sheets: Fig5D, Fig5E, SuppFig1A, SuppFig1B, SuppFig1C, SuppFig1D, SuppFig2A, SuppFig2B, SuppFig3A, SuppFig3B, SuppFig3C, SuppFig3D, SuppFig4, SuppFig5, SuppFig6A, SuppFig6B]
